# Supplementary material for: Integrated analysis of the transcriptome, sRNAome, and degradome reveals the network regulating fruit skin coloration in sponge gourd (Luffa cylindrica)
Source: Sci Rep. 2022 Feb 28;12:3338. doi: 10.1038/s41598-022-07431-w (PMC8885689; doi:10.1038/s41598-022-07431-w)
Supplement: Supplementary file 1 — Supplementary Information 1. [file 41598_2022_7431_MOESM1_ESM.xlsx]

## Sheet: Sheet1
Gene name	Gene annoation	Forward primer (5'-3')	Reverse primer (5'-3')
reference gene	UBQ	TGCTTCGTCTCAGGGGTGG	GTCCTGAATTTTAGCTTTCAC
Maker00001799	chalcone synthase 2	GCGTGTTGTTCATAATGGAT	CTGGTGTAGTGGTGGAGTGT
Maker00014265	4-coumarate--CoA ligase 2-like	TGAAATGAAGGTTGTTGACC	TCGTTGACTCCAAATCATTC
Maker00007651	magnesium protoporphyrin IX methyltransferase	GACAAGGATGTGGTGAAAGA	TCGCAGACTGTTACTCCTGT
Maker00016117	protochlorophyllide reductase	CTGGTTTGTTCAGAGAGCAC	GAGCCAGTCTTTTTCCTGAT
Maker00008808	chlorophyllide a oxygenase	AGTGGTTGGGAAACGATATT	AGCTCCTTCTTCATTGTTCC
Maker00003033	protein STAY-GREEN	GGAAGAAAGTGAAGGGAAAA	TTGAACAAGTCCACATCTCC
Maker00008858	protein STAY-GREEN LIKE	AGGAATCATCCCAAGAACAT	AAAGAATTAGGACCGCTCAC
Maker00022517	chlorophyll a-b binding protein P4	AGTACTTCGCATCGTCTTCA	CTTCCCTGTCACATTGTGTT
Maker00008553	two-component response regulator ARR17-like isoform X1	AACTCTCTCACCAACAGCAA	GAGAAGATCCCTTGAGTCGT
Maker00001025	peroxidase 2-like	TCACAAACCTTCAGTCCAAC	GCTGATATTTCCCATGTTGA
Maker00017083	photosystem I reaction center subunit IV	AACCACCATCTCATCCTCTT	ATATCGAGTGTTTGGGTCCT
Maker00014866	photosystem II reaction center W protein	AAGAAAGGAGGAGTGAGGTG	CTCAATCTCTCATCCACCAA
Maker00033993	glutamyl-tRNA reductase 1	TGGAGCTGTTTCTGTGAGTT	AACAACCATCTTTGTGCATC
Maker00013112	magnesium-protoporphyrin IX monomethyl ester [oxidative] cyclase	GGGATTCCTTACAAAGGCTA	CAACGCAGAGAAGAAATCAC
Maker00000841	protochlorophyllide reductase-like	ATTCCCCTGTTCAGATTGTT	TTCCAGGCTTGAATCACTTA
Maker00038018	chlorophyllase-1-like	GGAGAGCTCAGGCATATTTT	GCTTATCACTTTGGATGCTG
Maker00022071	chlorophyll a-b binding protein 8	CCTCTAGGGTTTGGAAAAGA	CAACACCTGTCACAAGACCT
Maker00016354	homeobox protein knotted-1-like 2	CTCAATTGGTGGGAGTTACA	GTCATGTAGTGACCGTCGAT
