# Supplementary material for: Integrated analysis of the transcriptome, sRNAome, and degradome reveals the network regulating fruit skin coloration in sponge gourd (Luffa cylindrica)
Source: Sci Rep. 2022 Feb 28;12:3338. doi: 10.1038/s41598-022-07431-w (PMC8885689; doi:10.1038/s41598-022-07431-w)
Supplement: Supplementary file 2 — Supplementary Information 2. [file 41598_2022_7431_MOESM2_ESM.xlsx]

## Sheet: Sheet1
Gene name	Gene annoation	Forward primer (5'-3')	Reverse primer (5'-3')
Maker00022517	chlorophyll a-b binding protein P4	GACGAGCTGTACAAGGGATCCATGGCCACCGTCACTACTCAAG	CTCTAGACTCACCTAGGATCCTCAGTTGCCACCGAACGTCTGG
Maker00022071	chlorophyll a-b binding protein 8	GACGAGCTGTACAAGGGATCCATGGCCACTCAGGCTCTTGTTT	CTCTAGACTCACCTAGGATCCCTAATGGAATTTAAGGCTGGTC
Maker00003033	protein STAY-GREEN	GACGAGCTGTACAAGGGATCCATGAGGGCTTTGACGGCCAGT	CTCTAGACTCACCTAGGATCCTCACGTGCTCTCCAACTCATTT
Maker00008808	chlorophyllide a oxygenase	GACGAGCTGTACAAGGGATCCATGACCGTCGTAGCAACGGCTG	CTCTAGACTCACCTAGGATCCTCAATTTGATTCGCTGAAGGGT
Maker00017083	photosystem I reaction center subunit IV	GACGAGCTGTACAAGGGATCCATGGCTGCCTCTAACCTTTCAT	CTCTAGACTCACCTAGGATCCTTAAGCAACTTCTTCAATCTCA
Maker00007651	magnesium protoporphyrin IX methyltransferase	GACGAGCTGTACAAGGGATCCATGGCTCACTCCGCATCTCCAT	CTCTAGACTCACCTAGGATCCTCAAGCAGGAACTGCCTCAACC
Maker00001025	peroxidase 2-like	GACGAGCTGTACAAGGGATCCATGGCTTCCTTCAAAGCTATTG	CTCTAGACTCACCTAGGATCCTCAGTTGAGTCTTCTGCAATTA
Maker00008858	protein STAY-GREEN LIKE	GACGAGCTGTACAAGGGATCCATGGCCTTTCATTGTGCTCGTT	CTCTAGACTCACCTAGGATCCTCAGAGAAGGAAAGCAAAGAG
Maker00013112	magnesium-protoporphyrin IX monomethylester cyclase	GACGAGCTGTACAAGGGATCCATGGCCGCCGCCGCCGAGATGG	CTCTAGACTCACCTAGGATCCTTAGTACACAAGTTGAGGCTCA
Maker00014866	photosystem II reaction center W protein	GACGAGCTGTACAAGGGATCCATGGCCGCCGTCACCTCCGCCG	CTCTAGACTCACCTAGGATCCTTAAAGAGATAAGCCTGATTCC
