# Supplementary material for: Integrated analysis of the transcriptome, sRNAome, and degradome reveals the network regulating fruit skin coloration in sponge gourd (Luffa cylindrica)
Source: Sci Rep. 2022 Feb 28;12:3338. doi: 10.1038/s41598-022-07431-w (PMC8885689; doi:10.1038/s41598-022-07431-w)
Supplement: Supplementary file 3 — Supplementary Information 3. [file 41598_2022_7431_MOESM3_ESM.xlsx]

## Sheet: All genes detected
gene_id	chr	start	end	strand	GO	KEGG	KO_ENTRY	EC	Description	FPKM.GS_1	FPKM.GS_2	FPKM.GS_3	FPKM.WS_1	FPKM.WS_2	FPKM.WS_3	count.GS_1	count.GS_2	count.GS_3	count.WS_1	count.WS_2	count.WS_3
Maker00000009	scaffold1	237972	239867	-	NA	NA	NA	NA	PREDICTED: uncharacterized protein LOC103484236 isoform X1 [Cucumis melo]	2.99053	4.04187	1.49283	5.67931	4.96091	2.91974	123	110	46	233	165	101
Maker00000012	scaffold1	67700	70350	+	NA	NA	NA	NA		0.0001	0.0001	0.0001	0.019768	0.0001	0.0001	0	0	0	1	0	0
Maker00000014	scaffold1	184157	188689	-	GO:0003677(DNA binding);GO:0005515(protein binding);GO:0005524(ATP binding);GO:0005634(nucleus);GO:0006268(DNA unwinding involved in DNA replication);GO:0006270(DNA replication initiation);GO:0008094(DNA-dependent ATPase activity)	03030(DNA replication)	K02542	EC:3.6.4.12	DNA replication licensing factor MCM6 isoform X1 [Cucurbita maxima]	2.12446	2.54831	2.86	19.2177	15.1699	18.503	257	204	257	2326	1489	1889
Maker00000015	scaffold1	302962	308525	+	GO:0003700(DNA binding transcription factor activity);GO:0005634(nucleus);GO:0006355(regulation of transcription, DNA-templated);GO:0008270(zinc ion binding);GO:0009585(red, far-red light phototransduction);GO:0009639(response to red or far red light);GO:0010018(far-red light signaling pathway);GO:0042753(positive regulation of circadian rhythm);GO:0045893(positive regulation of transcription, DN…	NA	NA	NA	protein FAR1-RELATED SEQUENCE 4 isoform X1 [Momordica charantia]	18.8597	19.0314	17.0124	32.6977	34.649	32.7528	2981	1991	1994	5175	4448	4372
Maker00000016	scaffold1	397400	401666	+	GO:0009055(electron transfer activity);GO:0009507(chloroplast);GO:0009543(chloroplast thylakoid lumen);GO:0015979(photosynthesis);GO:0020037(heme binding);GO:0046872(metal ion binding)	00195(Photosynthesis)	K08906	NA	PREDICTED: cytochrome c6, chloroplastic [Cucumis melo]	2.2583	5.23268	4.09814	3.20948	4.32461	2.58023	214	328	288	305	333	207
Maker00000017	scaffold1	277008	279313	+	GO:0003674(molecular_function);GO:0005739(mitochondrion);GO:0008150(biological_process)	NA	NA	NA	PREDICTED: uncharacterized protein LOC103484241 [Cucumis melo]	23.396	21.1338	23.7309	37.4095	37.1497	33.7223	1233	737	928	1974	1590	1501
Maker00000019	scaffold1	353266	357532	+	GO:0009055(electron transfer activity);GO:0009507(chloroplast);GO:0009543(chloroplast thylakoid lumen);GO:0015979(photosynthesis);GO:0020037(heme binding);GO:0046872(metal ion binding)	00195(Photosynthesis)	K08906	NA	PREDICTED: cytochrome c6, chloroplastic [Cucumis melo]	1.91914	4.82742	3.30607	2.78131	2.25814	2.17142	182	303	233	264	174	174
Maker00000021	scaffold1	291993	296728	+	GO:0000139(Golgi membrane);GO:0005509(calcium ion binding);GO:0005794(Golgi apparatus);GO:0005887(integral component of plasma membrane);GO:0006623(protein targeting to vacuole);GO:0015031(protein transport);GO:0016021(integral component of membrane);GO:0017119(Golgi transport complex);GO:0030665(clathrin-coated vesicle membrane);GO:0031902(late endosome membrane)	00941(Flavonoid biosynthesis)	K01859	EC:5.5.1.6	PREDICTED: vacuolar-sorting receptor 6-like [Cucumis melo]	16.8983	23.3026	15.1083	1.16887	1.60713	1.15131	2255	2057	1495	157	175	130
Maker00000022	scaffold1	273652	275250	+	GO:0003755(peptidyl-prolyl cis-trans isomerase activity);GO:0005528(FK506 binding);GO:0005789(endoplasmic reticulum membrane);GO:0061077(chaperone-mediated protein folding)	NA	NA	NA	PREDICTED: peptidyl-prolyl cis-trans isomerase FKBP13, chloroplastic isoform X1 [Cucumis melo]	10.2321	11.8126	8.95951	13.3719	15.0212	11.8098	601	459	390	786	716	586
Maker00000025	scaffold1	147802	152868	+	GO:0004674(protein serine/threonine kinase activity);GO:0005524(ATP binding);GO:0005886(plasma membrane);GO:0006468(protein phosphorylation);GO:0007169(transmembrane receptor protein tyrosine kinase signaling pathway);GO:0010075(regulation of meristem growth);GO:0016021(integral component of membrane);GO:0030154(cell differentiation);GO:0046777(protein autophosphorylation);GO:0048437(floral organ…	NA	NA	NA	leucine-rich repeat receptor-like serine/threonine-protein kinase BAM3 [Cucurbita moschata]	2.12499	2.55524	2.37773	2.90878	3.45873	3.06401	462	367	383	632	610	562
Maker00000026	scaffold1	153631	157067	-	GO:0003677(DNA binding);GO:0005634(nucleus);GO:0006351(transcription, DNA-templated);GO:0006355(regulation of transcription, DNA-templated);GO:0010030(positive regulation of seed germination);GO:0045893(positive regulation of transcription, DNA-templated)	NA	NA	NA	transcription factor GTE1-like isoform X2 [Cucurbita moschata]	6.83062	4.69162	7.10593	1.44026	1.40167	1.569	304	139	235	65	51	59
Maker00000027	scaffold1	213606	217770	-	GO:0004842(ubiquitin-protein transferase activity);GO:0005737(cytoplasm);GO:0009966(regulation of signal transduction)	NA	NA	NA	PREDICTED: uncharacterized protein LOC103484234 [Cucumis melo]	0.122864	0.194965	0.309158	2.32978	3.06915	2.04278	24	25	44	442	473	327
Maker00000028	scaffold1	197664	201098	-	GO:0003677(DNA binding);GO:0005634(nucleus);GO:0006351(transcription, DNA-templated);GO:0006355(regulation of transcription, DNA-templated);GO:0010030(positive regulation of seed germination);GO:0045893(positive regulation of transcription, DNA-templated)	NA	NA	NA	transcription factor GTE1-like isoform X2 [Cucurbita moschata]	6.2656	4.87744	7.32258	1.65682	1.32902	0.051092	279	144	242	74	48	2
Maker00000029	scaffold1	206331	211678	+	GO:0005515(protein binding);GO:0009535(chloroplast thylakoid membrane);GO:0048564(photosystem I assembly)	NA	NA	NA	protein CHLOROPLAST ENHANCING STRESS TOLERANCE, chloroplastic isoform X2 [Cucurbita pepo subsp. pepo]	7.40062	7.98248	7.07917	11.7631	12.5836	10.8563	808	576	573	1285	1115	1000
Maker00000034	scaffold1	312718	325080	+	GO:0003824(catalytic activity);GO:0008265(Mo-molybdopterin cofactor sulfurase activity);GO:0009507(chloroplast);GO:0030151(molybdenum ion binding);GO:0030170(pyridoxal phosphate binding)	NA	NA	NA	hypothetical protein CUMW_116090 [Citrus unshiu]	7.34748	6.40162	6.74047	13.7181	18.882	15.3202	1183	682	805	2210	2467	2082
Maker00000035	scaffold1	136160	144739	+	GO:0005198(structural molecule activity);GO:0005200(structural constituent of cytoskeleton);GO:0005515(protein binding);GO:0005737(cytoplasm);GO:0005885(Arp2/3 protein complex);GO:0007015(actin filament organization);GO:0010090(trichome morphogenesis);GO:0030041(actin filament polymerization);GO:0034314(Arp2/3 complex-mediated actin nucleation);GO:0042995(cell projection);GO:0051015(actin filamen…	04144(Endocytosis)	K05758	NA	uncharacterized protein LOC111024802 isoform X3 [Momordica charantia]	2.5733	2.52375	3.23762	1.1937	1.64466	1.75341	207	134	193	96	108	119
Maker00000037	scaffold1	232584	233396	-	NA	NA	NA	NA	uncharacterized protein LOC111478534 [Cucurbita maxima]	9.67306	9.11742	10.0171	15.5593	12.9316	11.5518	324	203	249	522	352	327
Maker00000038	scaffold1	358823	365482	-	GO:0009507(chloroplast)	NA	NA	NA	PREDICTED: uncharacterized protein LOC103484249 isoform X1 [Cucumis melo]	49.7362	53.6221	53.164	39.5977	40.8494	39.8449	5868	4186	4652	4678	3914	3970
Maker00000039	scaffold1	372403	378454	+	GO:0003723(RNA binding);GO:0004519(endonuclease activity);GO:0005739(mitochondrion);GO:0009451(RNA modification);GO:0009793(embryo development ending in seed dormancy);GO:0032543(mitochondrial translation)	NA	NA	NA	pentatricopeptide repeat-containing protein At4g20090-like [Cucurbita pepo subsp. pepo]	4.36842	5.47776	5.02466	6.0186	8.2283	6.50657	817	678	697	1127	1249	1027
Maker00000040	scaffold1	385531	390552	-	GO:0008152(metabolic process);GO:0016787(hydrolase activity)	NA	NA	NA	PREDICTED: haloacid dehalogenase-like hydrolase domain-containing protein 3 [Cucumis sativus]	4.52712	3.76017	2.95392	3.6948	3.06299	3.19225	307	169	149	251	169	183
Maker00000043	scaffold1	331408	332510	+	GO:0003674(molecular_function);GO:0005634(nucleus);GO:0008150(biological_process)	NA	NA	NA	hypothetical protein Csa_6G538620 [Cucumis sativus]	32.6594	22.7353	29.8385	19.4842	34.6518	33.5793	1607	741	1089	960	1385	1396
Maker00000046	scaffold5	26412278	26416829	-	GO:0000166(nucleotide binding);GO:0003729(mRNA binding);GO:0004519(endonuclease activity);GO:0009451(RNA modification);GO:0009507(chloroplast);GO:0009570(chloroplast stroma);GO:0009658(chloroplast organization);GO:0031425(chloroplast RNA processing);GO:0045727(positive regulation of translation)	NA	NA	NA	pentatricopeptide repeat-containing protein At4g16390, chloroplastic [Cucurbita pepo subsp. pepo]	4.44649	4.26398	3.45691	10.195	10.7815	10.5755	760	482	438	1744	1496	1526
Maker00000052	scaffold6	23364274	23366230	-	NA	NA	NA	NA		0.0001	0.0001	0.0001	0.0001	0.305304	0.0001	0	0	0	0	4	0
Maker00000057	scaffold6	20763444	20774500	+	GO:0000027(ribosomal large subunit assembly);GO:0000956(nuclear-transcribed mRNA catabolic process);GO:0002181(cytoplasmic translation);GO:0003735(structural constituent of ribosome);GO:0005730(nucleolus);GO:0006364(rRNA processing);GO:0022625(cytosolic large ribosomal subunit);GO:0030687(preribosome, large subunit precursor);GO:0070180(large ribosomal subunit rRNA binding)	NA	NA	NA	mRNA turnover protein 4 homolog [Cucurbita moschata]	30.2912	31.217	34.6483	71.4027	63.0941	51.5456	3360	2291	2850	7930	5683	4828
Maker00000059	scaffold6	22415358	22432960	-	GO:0000808(origin recognition complex);GO:0003677(DNA binding);GO:0003682(chromatin binding);GO:0005515(protein binding);GO:0005524(ATP binding);GO:0005634(nucleus);GO:0006260(DNA replication);GO:0006351(transcription, DNA-templated);GO:0006355(regulation of transcription, DNA-templated);GO:0009567(double fertilization forming a zygote and endosperm);GO:0010385(double-stranded methylated DNA bind…	NA	NA	NA	origin of replication complex subunit 1B-like isoform X1 [Cucurbita maxima]	21.0864	18.8475	20.272	39.4934	38.0581	38.5807	5115	3025	3647	9591	7496	7902
Maker00000060	scaffold6	20919784	20922260	-	GO:0009507(chloroplast);GO:0009570(chloroplast stroma);GO:0080167(response to karrikin);GO:0090391(granum assembly)	NA	NA	NA	PREDICTED: protein LHCP TRANSLOCATION DEFECT [Cucumis sativus]	20.9538	17.9962	17.3235	21.7975	22.6952	20.2582	971	552	596	1011	854	793
Maker00000066	scaffold6	20994050	20997431	-	GO:0005777(peroxisome);GO:0009507(chloroplast);GO:0016301(kinase activity)	NA	NA	NA	probable serine/threonine-protein kinase PBL23 [Momordica charantia]	0.216384	0.132234	0.117972	0.04369	0.1616	0.0001	19	8	8	4	12	0
Maker00000067	scaffold6	23635071	23639308	-	GO:0004674(protein serine/threonine kinase activity);GO:0005634(nucleus);GO:0005737(cytoplasm);GO:0006897(endocytosis);GO:0008360(regulation of cell shape);GO:0016055(Wnt signaling pathway);GO:0018105(peptidyl-serine phosphorylation)	00620(Pyruvate metabolism)	K01759	EC:4.4.1.5	lactoylglutathione lyase-like [Cucurbita maxima]	1.0615	0.766361	1.58611	0.0001	0.0001	0.111886	83	40	92	0	0	8
Maker00000071	scaffold6	21158572	21164805	+	GO:0000814(ESCRT II complex);GO:0043328(protein transport to vacuole involved in ubiquitin-dependent protein catabolic process via the multivesicular body sorting pathway)	NA	NA	NA	PREDICTED: fatty acid desaturase 4, chloroplastic [Cucumis sativus]	8.14149	8.74971	8.0193	14.5997	15.8377	14.1869	1310	932	957	2352	2070	1928
Maker00000074	scaffold6	24212114	24218318	+	GO:0005576(extracellular region);GO:0016042(lipid catabolic process);GO:0016298(lipase activity);GO:0052689(carboxylic ester hydrolase activity)	00561(Glycerolipid metabolism)	K00679	EC:2.3.1.158	GDSL esterase/lipase At5g55050 [Cucurbita moschata]	62.725	40.051	59.4978	7.26982	7.02175	9.70567	5774	2439	4062	670	525	755
Maker00000077	scaffold6	23563135	23568106	-	GO:0004462(lactoylglutathione lyase activity);GO:0005739(mitochondrion);GO:0005975(carbohydrate metabolic process);GO:0009409(response to cold);GO:0009507(chloroplast);GO:0009570(chloroplast stroma);GO:0009579(thylakoid);GO:0010319(stromule);GO:0019243(methylglyoxal catabolic process to D-lactate via S-lactoyl-glutathione);GO:0031977(thylakoid lumen);GO:0046872(metal ion binding)	00620(Pyruvate metabolism)	K01759	EC:4.4.1.5	PREDICTED: lactoylglutathione lyase-like [Cucumis melo]	5.9246	2.1861	7.57645	0.107693	0.286342	1.80473	743	182	704	14	30	191
Maker00000078	scaffold6	23715272	23718774	+	GO:0005576(extracellular region);GO:0016042(lipid catabolic process);GO:0016298(lipase activity);GO:0052689(carboxylic ester hydrolase activity)	00901(Indole alkaloid biosynthesis)	K21026	EC:3.1.1.80	hypothetical protein Csa_3G076010 [Cucumis sativus]	0.431248	1.07565	0.91001	0.0001	0.0001	0.0001	31	51	48	0	0	0
Maker00000079	scaffold6	21258538	21260367	-	GO:0003677(DNA binding);GO:0005634(nucleus);GO:0008150(biological_process);GO:0043565(sequence-specific DNA binding)	NA	NA	NA	uncharacterized protein LOC111019016 isoform X1 [Momordica charantia]	19.6299	20.7114	20.7456	35.2907	33.8336	30.8101	1862	1300	1459	3351	2606	2467
Maker00000092	scaffold6	22692851	22693912	+	GO:0000987(proximal promoter sequence-specific DNA binding);GO:0003700(DNA binding transcription factor activity);GO:0005634(nucleus);GO:0009585(red, far-red light phototransduction);GO:0009639(response to red or far red light);GO:0010018(far-red light signaling pathway);GO:0042753(positive regulation of circadian rhythm);GO:0045893(positive regulation of transcription, DNA-templated)	NA	NA	NA	protein FAR1-RELATED SEQUENCE 3-like [Cucurbita moschata]	11.4208	9.52486	13.2905	10.1867	8.93313	9.30811	283	156	244	253	180	195
Maker00000099	scaffold6	22682927	22684308	+	GO:0000987(proximal promoter sequence-specific DNA binding);GO:0003700(DNA binding transcription factor activity);GO:0005634(nucleus);GO:0009585(red, far-red light phototransduction);GO:0009639(response to red or far red light);GO:0010018(far-red light signaling pathway);GO:0042753(positive regulation of circadian rhythm);GO:0045893(positive regulation of transcription, DNA-templated)	NA	NA	NA	hypothetical protein Csa_4G017090 [Cucumis sativus]	17.2653	15.9998	16.175	15.4658	13.7849	13.3769	1211	743	842	1087	786	793
Maker00000104	scaffold6	21408487	21414123	-	GO:0000428(DNA-directed RNA polymerase complex);GO:0001054(RNA polymerase I activity);GO:0001055(RNA polymerase II activity);GO:0001056(RNA polymerase III activity);GO:0003899(DNA-directed 5'-3' RNA polymerase activity);GO:0005665(DNA-directed RNA polymerase II, core complex);GO:0005666(DNA-directed RNA polymerase III complex);GO:0005736(DNA-directed RNA polymerase I complex)	00230(Purine metabolism);00240(Pyrimidine metabolism);03020(RNA polymerase)	K03013	NA	DNA-directed RNA polymerase V subunit 5A [Cucurbita pepo subsp. pepo]	6.33592	6.23444	5.75275	10.772	11.2982	10.2649	541	352	364	921	783	740
Maker00000105	scaffold6	21675665	21680581	-	GO:0005634(nucleus);GO:0005739(mitochondrion);GO:0005743(mitochondrial inner membrane);GO:0008137(NADH dehydrogenase (ubiquinone) activity);GO:0009055(electron transfer activity);GO:0016491(oxidoreductase activity);GO:0070469(respiratory chain)	NA	NA	NA	uncharacterized protein LOC111022834 isoform X2 [Momordica charantia]	16.1168	15.3028	19.715	21.4792	22.6566	22.3196	818	514	742	1091	934	957
Maker00000108	scaffold6	23180966	23182008	+	GO:0003954(NADH dehydrogenase activity);GO:0005634(nucleus);GO:0005886(plasma membrane);GO:0016021(integral component of membrane);GO:0051536(iron-sulfur cluster binding)	NA	NA	NA	CASP-like protein 2D1 [Cucurbita moschata]	79.02	45.3016	45.8508	7.80879	10.1332	15.0843	3554	1348	1529	352	370	573
Maker00000113	scaffold6	22278586	22282754	-	GO:0000902(cell morphogenesis)	NA	NA	NA	PREDICTED: uncharacterized protein LOC103501579 [Cucumis melo]	38.8233	42.6494	44.7125	34.0471	31.8839	34.4905	6164	4480	5265	5412	4111	4624
Maker00000114	scaffold6	21110911	21113698	+	GO:0003674(molecular_function);GO:0005576(extracellular region);GO:0008150(biological_process)	NA	NA	NA	uncharacterized protein LOC111476737 [Cucurbita maxima]	87.8678	80.0816	75.5882	43.023	48.7724	52.4073	3932	2371	2509	1928	1773	1981
Maker00000118	scaffold6	23382403	23385270	+	GO:0005634(nucleus)	NA	NA	NA	PREDICTED: F-box protein At5g07670-like [Cucumis melo]	8.1553	7.68909	8.30065	6.26709	6.49429	6.55356	796	497	601	613	515	540
Maker00000120	scaffold6	21068207	21075455	-	GO:0005737(cytoplasm);GO:0008270(zinc ion binding);GO:0009809(lignin biosynthetic process);GO:0045551(cinnamyl-alcohol dehydrogenase activity);GO:0052747(sinapyl alcohol dehydrogenase activity);GO:0055114(oxidation-reduction process)	00940(Phenylpropanoid biosynthesis)	K00083	EC:1.1.1.195	probable cinnamyl alcohol dehydrogenase 9 [Momordica charantia]	42.2105	48.5198	50.8345	48.8332	50.9477	51.3546	2810	2137	2509	3254	2754	2886
Maker00000122	scaffold6	21683561	21686179	-	GO:0005634(nucleus);GO:0005739(mitochondrion);GO:0005743(mitochondrial inner membrane);GO:0008137(NADH dehydrogenase (ubiquinone) activity);GO:0009055(electron transfer activity);GO:0016491(oxidoreductase activity);GO:0070469(respiratory chain)	NA	NA	NA	uncharacterized protein LOC111447475 isoform X1 [Cucurbita moschata]	9.47186	8.86716	12.5525	12.328	11.0296	12.0099	315	195	310	411	298	337
Maker00000126	scaffold6	21241672	21258030	+	GO:0010494(cytoplasmic stress granule);GO:0010603(regulation of cytoplasmic mRNA processing body assembly);GO:0034063(stress granule assembly)	NA	NA	NA	uncharacterized protein LOC111019035 isoform X2 [Momordica charantia]	4.29432	5.65226	5.16177	5.76635	4.77319	5.86203	883	769	787	1187	797	1018
Maker00000138	scaffold6	22058351	22063157	-	GO:0004683(calmodulin-dependent protein kinase activity);GO:0005516(calmodulin binding);GO:0005634(nucleus);GO:0005737(cytoplasm);GO:0009738(abscisic acid-activated signaling pathway);GO:0009931(calcium-dependent protein serine/threonine kinase activity);GO:0018105(peptidyl-serine phosphorylation);GO:0035556(intracellular signal transduction);GO:0046777(protein autophosphorylation)	04626(Plant-pathogen interaction)	K13412	EC:2.7.11.1	calcium-dependent protein kinase 2-like [Cucurbita pepo subsp. pepo]	97.4031	85.7789	87.2819	70.045	69.672	82.3565	13007	7578	8643	9365	7555	9287
Maker00000140	scaffold6	20910170	20918375	+	GO:0003674(molecular_function);GO:0005575(cellular_component);GO:0008150(biological_process)	NA	NA	NA	uncharacterized protein LOC111783829 [Cucurbita pepo subsp. pepo]	22.8344	22.7119	23.7752	30.6877	36.0255	30.8931	2687	1768	2075	3615	3442	3070
Maker00000141	scaffold6	20932881	20947282	-	GO:0003887(DNA-directed DNA polymerase activity);GO:0005737(cytoplasm);GO:0006261(DNA-dependent DNA replication);GO:0008409(5'-3' exonuclease activity)	00230(Purine metabolism);00240(Pyrimidine metabolism);03030(DNA replication);03410(Base excision repair);03420(Nucleotide excision repair);03440(Homologous recombination)	K02335	EC:2.7.7.7	DNA polymerase I B, chloroplastic/mitochondrial-like [Cucurbita pepo subsp. pepo]	14.1566	15.2299	14.198	15.8971	15.7339	13.9701	3520	2505	2618	3957	3176	2933
Maker00000144	scaffold6	21196393	21202732	-	GO:0004004(ATP-dependent RNA helicase activity);GO:0010501(RNA secondary structure unwinding)	NA	NA	NA	PREDICTED: DEAD-box ATP-dependent RNA helicase 32 [Cucumis melo]	9.12456	9.44116	8.74634	16.0066	14.699	15.3621	1429	978	1016	2509	1869	2031
Maker00000160	scaffold6	20890990	20894559	+	NA	NA	NA	NA		4.02154	4.58961	6.57871	7.44629	10.0667	7.41379	286	216	347	531	582	446
Maker00000174	scaffold6	22104494	22107262	+	GO:0004521(endoribonuclease activity);GO:0005739(mitochondrion);GO:0005773(vacuole);GO:0009082(branched-chain amino acid biosynthetic process);GO:0009097(isoleucine biosynthetic process);GO:0009507(chloroplast);GO:0009536(plastid);GO:0009570(chloroplast stroma);GO:0009579(thylakoid);GO:0009636(response to toxic substance);GO:0009941(chloroplast envelope);GO:0016021(integral component of membrane)…	NA	NA	NA	2-iminobutanoate/2-iminopropanoate deaminase-like [Cucurbita pepo subsp. pepo]	343.091	656.773	630.68	1.04242	1.06907	3.04024	17722	22443	24157	54	45	133
Maker00000184	scaffold6	22814265	22818312	+	NA	NA	NA	NA		0.0001	0.0001	0.0001	0.0001	0.0001	0.13341	0	0	0	0	0	5
Maker00000186	scaffold6	21457791	21461051	-	GO:0003841(1-acylglycerol-3-phosphate O-acyltransferase activity)	00561(Glycerolipid metabolism);00564(Glycerophospholipid metabolism)	K13509	EC:2.3.1.51	PREDICTED: 1-acyl-sn-glycerol-3-phosphate acyltransferase-like [Cucumis sativus]	9.34696	10.5798	11.5189	3.70211	1.45082	1.33872	748	560	683	297	95	91
Maker00000188	scaffold6	21031029	21034186	-	GO:0005634(nucleus);GO:0008150(biological_process)	NA	NA	NA	PREDICTED: uncharacterized protein LOC103498541 [Cucumis melo]	8.88326	6.58445	8.2682	12.6731	11.289	12.434	686	337	474	979	708	811
Maker00000197	scaffold6	23424469	23429845	+	GO:0003677(DNA binding);GO:0005634(nucleus);GO:0008150(biological_process)	NA	NA	NA	hypothetical protein COLO4_23291 [Corchorus olitorius]	0.935253	0.751258	0.57484	1.04536	0.980044	1.37373	38	20	17	42	32	47
Maker00000208	scaffold6	22089714	22093964	+	GO:0004521(endoribonuclease activity);GO:0005739(mitochondrion);GO:0005773(vacuole);GO:0009082(branched-chain amino acid biosynthetic process);GO:0009097(isoleucine biosynthetic process);GO:0009507(chloroplast);GO:0009536(plastid);GO:0009570(chloroplast stroma);GO:0009579(thylakoid);GO:0009636(response to toxic substance);GO:0009941(chloroplast envelope);GO:0016021(integral component of membrane)…	NA	NA	NA	PREDICTED: reactive Intermediate Deaminase A, chloroplastic-like [Cucumis melo]	94.1471	95.4474	93.405	125.42	138.605	125.022	5995	4021	4410	7995	7166	6722
Maker00000209	scaffold8	37126675	37132628	-	GO:0000326(protein storage vacuole);GO:0048316(seed development)	04144(Endocytosis)	K12472	NA	BURP domain-containing protein BNM2A-like [Cucurbita maxima]	1.46831	1.25779	1.43527	4.42382	4.60366	4.42333	187	106	136	564	477	476
Maker00000213	scaffold8	42692439	42697180	-	GO:0005634(nucleus);GO:0008150(biological_process)	NA	NA	NA	hypothetical protein Csa_6G169870 [Cucumis sativus]	23.9528	25.9097	30.4046	51.9361	52.8075	46.052	4180	2991	3934	9073	7482	6785
Maker00000215	scaffold8	40832590	40835859	-	GO:0000139(Golgi membrane);GO:0000271(polysaccharide biosynthetic process);GO:0000977(RNA polymerase II regulatory region sequence-specific DNA binding);GO:0005794(Golgi apparatus);GO:0005886(plasma membrane);GO:0009833(plant-type primary cell wall biogenesis);GO:0016021(integral component of membrane);GO:0016740(transferase activity);GO:0016757(transferase activity, transferring glycosyl groups)…	NA	NA	NA	cellulose synthase-like protein H1 [Cucurbita moschata]	47.9105	46.2905	56.6008	36.3841	41.3216	51.836	5888	3764	5158	4477	4124	5379
Maker00000220	scaffold8	43444549	43451574	-	GO:0000155(phosphorelay sensor kinase activity);GO:0004673(protein histidine kinase activity);GO:0005737(cytoplasm);GO:0005773(vacuole);GO:0005886(plasma membrane);GO:0006952(defense response);GO:0009736(cytokinin-activated signaling pathway);GO:0009738(abscisic acid-activated signaling pathway);GO:0009788(negative regulation of abscisic acid-activated signaling pathway);GO:0009873(ethylene-activ…	NA	NA	NA	PREDICTED: histidine kinase 5 [Cucumis melo]	2.29054	1.9328	1.92914	3.33639	4.23157	3.55752	288	161	180	419	431	377
Maker00000224	scaffold8	37633064	37637902	-	GO:0008836(diaminopimelate decarboxylase activity)	00300(Lysine biosynthesis)	K01586	EC:4.1.1.20	diaminopimelate decarboxylase 2, chloroplastic-like [Cucurbita pepo subsp. pepo]	63.9766	77.658	64.9311	146.577	144.966	130.288	6467	5193	4867	14833	11899	11120
Maker00000225	scaffold8	38134058	38136003	+	GO:0004332(fructose-bisphosphate aldolase activity);GO:0006094(gluconeogenesis);GO:0006096(glycolytic process);GO:0006098(pentose-phosphate shunt);GO:0009507(chloroplast);GO:0009570(chloroplast stroma);GO:0009579(thylakoid);GO:0009737(response to abscisic acid);GO:0009941(chloroplast envelope);GO:0010287(plastoglobule);GO:0016020(membrane);GO:0046686(response to cadmium ion);GO:0048046(apoplast)	00010(Glycolysis / Gluconeogenesis);00030(Pentose phosphate pathway);00051(Fructose and mannose metabolism);00710(Carbon fixation in photosynthetic organisms)	K01623	EC:4.1.2.13	fructose-bisphosphate aldolase 1, chloroplastic [Momordica charantia]	88.9569	78.8989	100.399	6.16	7.48489	10.0363	6274	3681	5251	435	429	598
Maker00000226	scaffold8	45119612	45137907	+	GO:0016787(hydrolase activity)	00230(Purine metabolism);03008(Ribosome biogenesis in eukaryotes)	K18532	EC:2.7.4.3	uncharacterized protein LOC111794432 [Cucurbita pepo subsp. pepo]	21.2918	22.0048	21.4754	27.033	25.6821	29.9085	5848	3998	4374	7433	5728	6936
Maker00000227	scaffold8	45015690	45025614	-	GO:0000325(plant-type vacuole);GO:0007035(vacuolar acidification);GO:0015986(ATP synthesis coupled proton transport);GO:0016471(vacuolar proton-transporting V-type ATPase complex);GO:0046961(proton-transporting ATPase activity, rotational mechanism);GO:0051117(ATPase binding);GO:0070072(vacuolar proton-transporting V-type ATPase complex assembly)	00190(Oxidative phosphorylation);04145(Phagosome)	K02154	NA	PREDICTED: V-type proton ATPase subunit a1 [Cucumis sativus]	14.5282	14.6281	14.1077	19.8462	21.772	20.6205	2877	1916	2072	3934	3500	3447
Maker00000228	scaffold8	37224054	37233472	+	GO:0000139(Golgi membrane);GO:0005198(structural molecule activity);GO:0005634(nucleus);GO:0005793(endoplasmic reticulum-Golgi intermediate compartment);GO:0005794(Golgi apparatus);GO:0005829(cytosol);GO:0005886(plasma membrane);GO:0006886(intracellular protein transport);GO:0006891(intra-Golgi vesicle-mediated transport);GO:0009506(plasmodesma);GO:0009507(chloroplast);GO:0016020(membrane);GO:001…	NA	NA	NA	PREDICTED: coatomer subunit gamma-like [Cucumis sativus]	16.5529	17.8342	15.6317	24.3254	16.8822	25.2707	3302	2354	2312	4857	2734	4256
Maker00000229	scaffold8	40753321	40756768	-	GO:0003674(molecular_function);GO:0005768(endosome);GO:0005794(Golgi apparatus);GO:0005802(trans-Golgi network);GO:0008150(biological_process);GO:0016021(integral component of membrane)	NA	NA	NA	uncharacterized protein LOC111796098 isoform X1 [Cucurbita pepo subsp. pepo]	16.385	18.8886	21.4097	27.9873	29.8539	23.5929	1224	933	1186	2092	1810	1488
Maker00000230	scaffold8	43517851	43522458	+	GO:0004674(protein serine/threonine kinase activity);GO:0005829(cytosol);GO:0006468(protein phosphorylation);GO:0035556(intracellular signal transduction)	NA	NA	NA	PREDICTED: probable serine/threonine-protein kinase WNK4 [Cucumis melo]	74.6166	67.7182	79.8229	31.9992	35.3062	48.32	13636	8187	10817	5855	5240	7457
Maker00000232	scaffold8	47792163	47796717	-	GO:0005737(cytoplasm);GO:0005739(mitochondrion);GO:0005777(peroxisome);GO:0006631(fatty acid metabolic process);GO:0009850(auxin metabolic process);GO:0016874(ligase activity)	NA	NA	NA	probable acyl-activating enzyme 18, peroxisomal [Momordica charantia]	1.10078	1.5897	1.34909	1.3165	1.96741	1.78558	143	136	130	171	207	195
Maker00000233	scaffold8	39498620	39501698	+	GO:0005634(nucleus);GO:0005829(cytosol);GO:0009691(cytokinin biosynthetic process);GO:0016799(hydrolase activity, hydrolyzing N-glycosyl compounds)	NA	NA	NA	cytokinin riboside 5'-monophosphate phosphoribohydrolase LOG5-like isoform X3 [Momordica charantia]	9.87032	8.64329	6.63299	12.323	12.9193	12.8669	1316	763	656	1645	1399	1449
Maker00000234	scaffold8	35676547	35683276	-	GO:0004612(phosphoenolpyruvate carboxykinase (ATP) activity);GO:0005829(cytosol);GO:0006094(gluconeogenesis)	NA	NA	NA	uncharacterized protein LOC111499963 isoform X2 [Cucurbita maxima]	0.206214	0.275545	0.60814	1.46704	0.727615	1.34293	22	20	48	157	63	121
Maker00000235	scaffold8	48298358	48305676	+	GO:0004843(thiol-dependent ubiquitin-specific protease activity);GO:0005737(cytoplasm);GO:0016579(protein deubiquitination)	NA	NA	NA	ubiquitin carboxyl-terminal hydrolase 2 isoform X1 [Momordica charantia]	31.8956	34.3787	31.2827	41.3611	37.9806	34.7286	3484	2485	2534	4524	3369	3204
Maker00000241	scaffold8	45286859	45289939	+	GO:0003725(double-stranded RNA binding);GO:0005515(protein binding);GO:0005634(nucleus);GO:0005737(cytoplasm);GO:0035196(production of miRNAs involved in gene silencing by miRNA);GO:0070919(production of siRNA involved in chromatin silencing by small RNA)	00270(Cysteine and methionine metabolism);00450(Selenocompound metabolism)	K00549	EC:2.1.1.14	double-stranded RNA-binding protein 2-like [Cucurbita moschata]	19.8682	18.9325	20.6012	27.1795	28.5472	30.2457	1863	1175	1432	2551	2173	2394
Maker00000246	scaffold8	43397458	43400069	-	GO:0004842(ubiquitin-protein transferase activity);GO:0005524(ATP binding);GO:0005737(cytoplasm);GO:0006511(ubiquitin-dependent protein catabolic process);GO:0016740(transferase activity);GO:0016925(protein sumoylation)	04141(Protein processing in endoplasmic reticulum);04120(Ubiquitin mediated proteolysis)	K06689	EC:2.3.2.23	ubiquitin-conjugating enzyme E2-17 kDa-like [Cucurbita moschata]	66.6029	71.2635	81.997	96.2069	98.425	109.717	3093	2190	2824	4473	3712	4302
Maker00000249	scaffold8	40449007	40450506	-	NA	NA	NA	NA		1896.8	1605.39	1474.86	128.438	200.644	186.154	131799	73800	75996	8936	11322	10923
Maker00000250	scaffold8	38422236	38427823	+	GO:0005634(nucleus)	NA	NA	NA	uncharacterized protein LOC111015437 [Momordica charantia]	1.1255	1.35893	1.03939	0.444442	0.415753	0.497725	159	127	109	63	48	60
Maker00000252	scaffold8	46772468	46780148	-	GO:0009507(chloroplast);GO:0009735(response to cytokinin);GO:0016853(isomerase activity)	NA	NA	NA	rhodanese-like/PpiC domain-containing protein 12, chloroplastic isoform X1 [Cucurbita moschata]	26.7364	25.0504	24.4643	26.4207	23.5047	25.8507	1938	1202	1315	1918	1384	1583
Maker00000257	scaffold8	35927848	35961328	-	GO:0009737(response to abscisic acid);GO:0010427(abscisic acid binding)	NA	NA	NA	GPCR-type G protein 2 [Momordica charantia]	19.9511	20.81	19.4838	23.2717	27.6843	26.7423	2632	1816	1906	3074	2966	2979
Maker00000258	scaffold8	39205356	39209334	-	GO:0000228(nuclear chromosome);GO:0003682(chromatin binding);GO:0005634(nucleus);GO:0005886(plasma membrane);GO:0010468(regulation of gene expression);GO:0071169(establishment of protein localization to chromatin);GO:0090694(Scc2-Scc4 cohesin loading complex)	03040(Spliceosome)	K12868	NA	uncharacterized protein LOC111448447 isoform X1 [Cucurbita moschata]	3.04443	2.90722	2.88411	11.354	10.6833	12.1573	366	232	257	1366	1043	1234
Maker00000260	scaffold8	36444039	36459353	-	GO:0003777(microtubule motor activity);GO:0005871(kinesin complex);GO:0007018(microtubule-based movement);GO:0016887(ATPase activity)	NA	NA	NA	kinesin-like protein KIN-12D [Cucurbita moschata]	2.17403	2.07694	1.79098	0.545541	0.589821	0.442312	1095	692	669	276	242	189
Maker00000262	scaffold8	37357270	37359433	-	GO:0016787(hydrolase activity)	NA	NA	NA	epoxide hydrolase 4-like [Cucurbita moschata]	93.3823	68.3754	59.699	1.26522	1.70719	2.07701	4083	1978	1936	56	61	77
Maker00000263	scaffold8	39853997	39863305	+	GO:0003723(RNA binding);GO:0004519(endonuclease activity);GO:0005739(mitochondrion);GO:0008270(zinc ion binding);GO:0009451(RNA modification)	NA	NA	NA	pentatricopeptide repeat-containing protein At2g03880, mitochondrial [Cucurbita pepo subsp. pepo]	6.52318	6.45781	7.02474	7.50908	6.77018	6.69262	1761	1153	1406	2029	1484	1525
Maker00000267	scaffold8	46893397	46895509	+	GO:0003674(molecular_function);GO:0008150(biological_process);GO:0016021(integral component of membrane)	NA	NA	NA	hypothetical protein CK203_004530 [Vitis vinifera]	4.57428	4.03002	3.1623	5.10809	4.81688	4.13487	152	89	78	170	130	116
Maker00000276	scaffold8	42750420	42758930	+	GO:0005515(protein binding)	NA	NA	NA	hypothetical protein Csa_6G177190 [Cucumis sativus]	42.8214	36.7658	33.4319	99.8078	98.254	96.5602	3656	2077	2117	8530	6811	6961
Maker00000278	scaffold8	36067007	36067919	-	GO:0009717(isoflavonoid biosynthetic process);GO:0033987(2-hydroxyisoflavanone dehydratase activity);GO:0046287(isoflavonoid metabolic process);GO:0052689(carboxylic ester hydrolase activity)	00943(Isoflavonoid biosynthesis)	K13258	EC:4.2.1.105	PREDICTED: 2-hydroxyisoflavanone dehydratase-like [Cucumis sativus]	9.80244	4.6685	6.69489	4.53007	5.52462	5.83302	417	132	212	193	191	210
Maker00000279	scaffold8	34675364	34678451	-	GO:0006952(defense response);GO:0007165(signal transduction);GO:0043531(ADP binding)	NA	NA	NA	PREDICTED: TMV resistance protein N-like [Cucumis melo]	5.3884	4.89452	4.33573	3.78155	2.9346	3.04034	807	485	482	567	357	385
Maker00000280	scaffold8	35876448	35879945	-	GO:0003674(molecular_function);GO:0008150(biological_process);GO:0009507(chloroplast);GO:0009535(chloroplast thylakoid membrane);GO:0009536(plastid);GO:0009706(chloroplast inner membrane);GO:0009941(chloroplast envelope);GO:0016020(membrane);GO:0016021(integral component of membrane)	NA	NA	NA	uncharacterized protein LOC111484314 [Cucurbita maxima]	35.6633	38.9105	34.0957	41.5528	43.5998	45.4418	1214	877	861	1416	1206	1306
Maker00000283	scaffold8	39433478	39435807	-	GO:0004311(farnesyltranstransferase activity);GO:0004659(prenyltransferase activity);GO:0005515(protein binding);GO:0009507(chloroplast);GO:0009535(chloroplast thylakoid membrane);GO:0042651(thylakoid membrane);GO:0043693(monoterpene biosynthetic process);GO:0046872(metal ion binding)	00900(Terpenoid backbone biosynthesis)	K13789	EC:2.5.1.1;EC:2.5.1.10	heterodimeric geranylgeranyl pyrophosphate synthase small subunit, chloroplastic [Momordica charantia]	6.73953	4.64419	7.64932	13.3225	14.4054	13.1971	578	264	486	1143	1002	955
Maker00000284	scaffold8	42479587	42484156	+	GO:0005737(cytoplasm);GO:0009506(plasmodesma);GO:0016020(membrane);GO:0016021(integral component of membrane);GO:0022857(transmembrane transporter activity);GO:0055085(transmembrane transport)	NA	NA	NA	PREDICTED: nucleobase-ascorbate transporter 1 [Cucumis sativus]	4.11852	5.34914	5.45156	7.78479	7.43471	6.74603	427	367	419	807	625	590
Maker00000287	scaffold8	44525928	44528645	-	GO:0005737(cytoplasm);GO:0016021(integral component of membrane);GO:0016567(protein ubiquitination);GO:0016740(transferase activity);GO:0046872(metal ion binding)	NA	NA	NA	PREDICTED: putative E3 ubiquitin-protein ligase XBAT31 [Cucumis melo]	48.393	55.2302	57.7551	86.3618	97.9779	83.4796	4000	3020	3540	7146	6576	5826
Maker00000289	scaffold8	41076898	41079110	+	GO:0000785(chromatin);GO:0003677(DNA binding);GO:0003682(chromatin binding);GO:0003700(DNA binding transcription factor activity);GO:0005634(nucleus);GO:0005829(cytosol);GO:0006333(chromatin assembly or disassembly);GO:0030527(structural constituent of chromatin)	NA	NA	NA	high mobility group B protein 3-like [Cucurbita moschata]	0.150597	0.23385	0.0001	4.24181	1.88326	2.082	8	8	0	207	75	86
Maker00000290	scaffold8	41951194	41953875	-	GO:0003674(molecular_function);GO:0005737(cytoplasm);GO:0005774(vacuolar membrane);GO:0008150(biological_process);GO:0016021(integral component of membrane)	NA	NA	NA	tetraspanin-19 [Cucurbita maxima]	6.72164	6.22017	6.48323	4.68909	3.92774	4.28217	412	252	295	288	196	222
Maker00000291	scaffold8	44247066	44251454	-	GO:0004675(transmembrane receptor protein serine/threonine kinase activity);GO:0005886(plasma membrane);GO:0006468(protein phosphorylation);GO:0007166(cell surface receptor signaling pathway);GO:0009506(plasmodesma);GO:0009742(brassinosteroid mediated signaling pathway)	04075(Plant hormone signal transduction)	K14500	EC:2.7.11.1	probable serine/threonine-protein kinase BSK3 [Momordica charantia]	17.1936	19.806	16.6466	15.5298	16.7796	15.3231	2058	1569	1478	1861	1631	1549
Maker00000292	scaffold8	43105935	43113298	+	GO:0004672(protein kinase activity);GO:0004712(protein serine/threonine/tyrosine kinase activity);GO:0005524(ATP binding);GO:0005634(nucleus);GO:0005829(cytosol);GO:0006468(protein phosphorylation)	NA	NA	NA	uncharacterized protein LOC111794846 [Cucurbita pepo subsp. pepo]	52.4953	44.9998	48.4698	81.4299	82.8552	85.3504	12664	7182	8671	19668	16231	17387
Maker00000293	scaffold8	42667783	42670280	+	GO:0003746(translation elongation factor activity);GO:0005634(nucleus);GO:0006357(regulation of transcription by RNA polymerase II);GO:0006368(transcription elongation from RNA polymerase II promoter);GO:0006414(translational elongation);GO:0070449(elongin complex)	NA	NA	NA	PREDICTED: transcription elongation factor B polypeptide 3 isoform X1 [Cucumis melo]	92.4803	91.9851	92.4929	88.9483	91.2133	94.1731	3932	2588	2917	3787	3150	3382
Maker00000294	scaffold8	42156497	42164083	+	GO:0000209(protein polyubiquitination);GO:0043161(proteasome-mediated ubiquitin-dependent protein catabolic process);GO:0061630(ubiquitin protein ligase activity)	NA	NA	NA	PREDICTED: transmembrane E3 ubiquitin-protein ligase 1-like isoform X2 [Cucumis melo]	30.5349	31.6051	26.3445	18.0588	17.9126	17.5488	3766	2579	2410	2230	1794	1828
Maker00000295	scaffold8	37546855	37550184	-	GO:0003824(catalytic activity);GO:0005524(ATP binding);GO:0005975(carbohydrate metabolic process);GO:0006633(fatty acid biosynthetic process);GO:0009505(plant-type cell wall);GO:0019887(protein kinase regulator activity);GO:0042128(nitrate assimilation)	NA	NA	NA	SNF1-related protein kinase regulatory subunit gamma-1-like [Cucurbita pepo subsp. pepo]	11.3755	9.38241	11.8125	4.37237	4.78068	4.16784	1026	560	790	395	350	318
Maker00000296	scaffold8	43551438	43553298	-	GO:0004601(peroxidase activity);GO:0005515(protein binding);GO:0005576(extracellular region);GO:0005618(cell wall);GO:0005794(Golgi apparatus);GO:0005829(cytosol);GO:0006979(response to oxidative stress);GO:0009809(lignin biosynthetic process);GO:0010089(xylem development);GO:0020037(heme binding);GO:0042744(hydrogen peroxide catabolic process);GO:0046872(metal ion binding);GO:0048046(apoplast);G…	00940(Phenylpropanoid biosynthesis)	K00430	EC:1.11.1.7	peroxidase 4-like [Momordica charantia]	765.56	611.153	571.112	11.8494	8.32403	12.3211	60895	32162	33688	944	538	828
Maker00000298	scaffold8	46488110	46496137	-	GO:0004713(protein tyrosine kinase activity);GO:0005524(ATP binding);GO:0005886(plasma membrane);GO:0016301(kinase activity)	NA	NA	NA	PREDICTED: probable receptor-like protein kinase At1g49730 [Cucumis melo]	10.7627	12.4225	10.6251	29.9564	40.7677	27.0657	805	615	590	2243	2475	1709
Maker00000299	scaffold8	45925236	45931367	+	GO:0000139(Golgi membrane);GO:0005794(Golgi apparatus);GO:0010192(mucilage biosynthetic process);GO:0016021(integral component of membrane);GO:0016757(transferase activity, transferring glycosyl groups);GO:0047259(glucomannan 4-beta-mannosyltransferase activity);GO:0048359(mucilage metabolic process involved in seed coat development);GO:0051753(mannan synthase activity);GO:0071555(cell wall organ…	NA	NA	NA	PREDICTED: glucomannan 4-beta-mannosyltransferase 2 [Cucumis melo]	165.77	173.138	204.717	171.228	186.185	173.822	24921	17220	22823	25772	22729	22066
Maker00000301	scaffold8	43763056	43766410	+	GO:0004672(protein kinase activity);GO:0005524(ATP binding);GO:0005886(plasma membrane);GO:0006468(protein phosphorylation);GO:0016021(integral component of membrane);GO:0016301(kinase activity)	NA	NA	NA	PREDICTED: inactive receptor-like serine/threonine-protein kinase At2g40270 [Cucumis melo]	17.0201	25.7885	23.9095	13.5065	16.7345	14.7535	2462	2468	2565	1956	1966	1802
Maker00000303	scaffold8	40645792	40649442	+	GO:0005515(protein binding);GO:0005634(nucleus);GO:0005737(cytoplasm);GO:0006351(transcription, DNA-templated);GO:0009408(response to heat);GO:0009414(response to water deprivation);GO:0009585(red, far-red light phototransduction);GO:0009631(cold acclimation);GO:0009816(defense response to bacterium, incompatible interaction);GO:0043565(sequence-specific DNA binding);GO:0045893(positive regulatio…	NA	NA	NA	transcription factor VOZ1-like [Cucurbita pepo subsp. pepo]	13.8963	13.5186	13.5082	13.0048	13.8232	12.9889	1396	899	1006	1308	1128	1102
Maker00000304	scaffold8	40072983	40075854	-	GO:0000139(Golgi membrane);GO:0005794(Golgi apparatus);GO:0005886(plasma membrane);GO:0008643(carbohydrate transport);GO:0015297(antiporter activity);GO:0016020(membrane);GO:0016021(integral component of membrane);GO:0022857(transmembrane transporter activity);GO:0048354(mucilage biosynthetic process involved in seed coat development);GO:0090480(purine nucleotide-sugar transmembrane transport)	NA	NA	NA	UDP-rhamnose/UDP-galactose transporter 3-like [Momordica charantia]	0.636844	0.500896	0.285936	0.108865	0.312144	0.180635	43	23	15	8	17	11
Maker00000305	scaffold8	47602993	47604503	+	GO:0004601(peroxidase activity);GO:0020037(heme binding)	00940(Phenylpropanoid biosynthesis)	K00430	EC:1.11.1.7	peroxidase 2-like [Cucurbita moschata]	3.93098	4.336	5.51961	0.114443	0.285502	0.3446	255	186	265	8	15	19
Maker00000306	scaffold8	43285110	43287044	+	GO:0006281(DNA repair);GO:0006284(base-excision repair);GO:0008725(DNA-3-methyladenine glycosylase activity)	03410(Base excision repair)	K01246	EC:3.2.2.20	uncharacterized protein LOC111448434 [Cucurbita moschata]	16.1651	34.2074	32.9833	86.2611	104.307	91.1464	1304	1825	1973	6964	6830	6206
Maker00000311	scaffold8	37320635	37321831	+	GO:0003677(DNA binding);GO:0003700(DNA binding transcription factor activity);GO:0005634(nucleus);GO:0006355(regulation of transcription, DNA-templated)	NA	NA	NA	transcription factor RADIALIS-like [Cucurbita pepo subsp. pepo]	0.215105	0.0001	0.0001	0.0001	0.0001	0.0001	8	0	0	0	0	0
Maker00000313	scaffold8	40370520	40381257	+	GO:0000155(phosphorelay sensor kinase activity);GO:0000160(phosphorelay signal transduction system);GO:0004673(protein histidine kinase activity);GO:0004721(phosphoprotein phosphatase activity);GO:0005034(osmosensor activity);GO:0005515(protein binding);GO:0005789(endoplasmic reticulum membrane);GO:0005886(plasma membrane);GO:0006970(response to osmotic stress);GO:0009414(response to water depriv…	04075(Plant hormone signal transduction)	K14489	EC:2.7.13.3	histidine kinase 2-like isoform X1 [Cucurbita pepo subsp. pepo]	15.3494	15.96	17.1592	18.011	22.3807	17.797	3955	2721	3279	4647	4683	3873
Maker00000314	scaffold8	40060031	40065171	+	GO:0000118(histone deacetylase complex);GO:0004407(histone deacetylase activity);GO:0005515(protein binding);GO:0005634(nucleus);GO:0006351(transcription, DNA-templated);GO:0006355(regulation of transcription, DNA-templated);GO:0009294(DNA mediated transformation);GO:0009405(pathogenesis);GO:0009861(jasmonic acid and ethylene-dependent systemic resistance);GO:0016573(histone acetylation);GO:00165…	NA	NA	NA	histone deacetylase 19 [Momordica charantia]	59.0435	59.8867	60.4766	75.0404	71.3844	67.8281	6318	4240	4799	8039	6203	6129
Maker00000317	scaffold8	39766412	39770179	+	GO:0003674(molecular_function);GO:0005634(nucleus);GO:0008150(biological_process);GO:0016021(integral component of membrane)	NA	NA	NA	uncharacterized protein LOC111011167 [Momordica charantia]	43.7734	42.3157	43.4377	35.292	39.085	33.0289	3142	2010	2312	2536	2278	2002
Maker00000319	scaffold8	44322567	44328782	-	GO:0003723(RNA binding);GO:0003729(mRNA binding);GO:0003730(mRNA 3'-UTR binding);GO:0005737(cytoplasm);GO:0005829(cytosol);GO:0006417(regulation of translation)	NA	NA	NA	PREDICTED: pumilio homolog 1 [Cucumis sativus]	63.7557	63.9459	62.9254	90.9853	89.4011	86.4699	14979	9939	10963	21401	17056	17154
Maker00000320	scaffold8	34782546	34791823	-	GO:0004864(protein phosphatase inhibitor activity);GO:0005634(nucleus);GO:0005737(cytoplasm);GO:0009738(abscisic acid-activated signaling pathway);GO:0010427(abscisic acid binding);GO:0080163(regulation of protein serine/threonine phosphatase activity)	NA	NA	NA	S-norcoclaurine synthase 2-like [Momordica charantia]	1.94319	2.15053	1.71762	0.0001	0.0001	0.0001	102	75	67	0	0	0
Maker00000321	scaffold8	42905898	42909557	-	GO:0003674(molecular_function);GO:0005886(plasma membrane);GO:0008150(biological_process);GO:0016021(integral component of membrane)	NA	NA	NA	PREDICTED: post-GPI attachment to proteins factor 3 [Cucumis melo]	33.9916	37.4796	32.1585	43.8535	40.6904	43.8292	2689	1962	1887	3474	2614	2928
Maker00000322	scaffold8	38459001	38467816	+	NA	NA	NA	NA	uncharacterized protein LOC111795175 isoform X1 [Cucurbita pepo subsp. pepo]	3.63134	4.00224	3.7836	6.35268	5.6026	5.85016	1277	931	987	2236	1600	1737
Maker00000323	scaffold8	39225779	39233416	-	GO:0005737(cytoplasm);GO:0031625(ubiquitin protein ligase binding);GO:0061630(ubiquitin protein ligase activity)	04120(Ubiquitin mediated proteolysis)	K10581	EC:2.3.2.24	probable ubiquitin-conjugating enzyme E2 23 isoform X1 [Cucurbita maxima]	19.7128	21.704	23.1452	27.0349	29.3536	25.6873	3690	2688	3213	5066	4461	4060
Maker00000326	scaffold8	47758181	47767437	+	GO:0000159(protein phosphatase type 2A complex);GO:0004721(phosphoprotein phosphatase activity);GO:0004722(protein serine/threonine phosphatase activity);GO:0005515(protein binding);GO:0005634(nucleus);GO:0005730(nucleolus);GO:0005737(cytoplasm);GO:0005829(cytosol);GO:0006470(protein dephosphorylation);GO:0006952(defense response);GO:0046872(metal ion binding)	03015(mRNA surveillance pathway);04136(Autophagy - other eukaryotes)	K04382	EC:3.1.3.16	PREDICTED: serine/threonine-protein phosphatase PP2A-2 catalytic subunit [Cucumis melo]	25.9402	25.6862	27.1195	30.9953	29.0653	28.9074	5308	3477	4115	6350	4829	4995
Maker00000327	scaffold8	43114509	43118137	-	GO:0004004(ATP-dependent RNA helicase activity);GO:0010501(RNA secondary structure unwinding)	NA	NA	NA	PREDICTED: DEAD-box ATP-dependent RNA helicase 36 [Cucumis melo]	15.5272	13.0869	10.5983	18.0263	17.3495	18	1615	901	818	1878	1466	1581
Maker00000328	scaffold8	42241774	42243583	-	GO:0003677(DNA binding);GO:0003713(transcription coactivator activity);GO:0005634(nucleus);GO:0005730(nucleolus);GO:0005737(cytoplasm);GO:0006351(transcription, DNA-templated);GO:0009723(response to ethylene);GO:0043565(sequence-specific DNA binding);GO:0045893(positive regulation of transcription, DNA-templated)	NA	NA	NA	multiprotein-bridging factor 1b-like [Momordica charantia]	127.45	120.025	122.535	162.046	179.228	172.709	6369	3968	4541	8107	7273	7287
Maker00000329	scaffold8	37927754	37930491	+	GO:0004197(cysteine-type endopeptidase activity);GO:0005615(extracellular space);GO:0005764(lysosome);GO:0051603(proteolysis involved in cellular protein catabolic process)	NA	NA	NA	PREDICTED: cysteine proteinase RD19a [Cucumis sativus]	609.129	534.468	565.798	471.592	470.842	509.711	52923	30722	36454	41023	33220	37395
Maker00000330	scaffold8	39355543	39360141	+	GO:0005215(transporter activity);GO:0016021(integral component of membrane);GO:0055085(transmembrane transport)	NA	NA	NA	uncharacterized protein LOC111010991 isoform X2 [Momordica charantia]	13.589	16.2744	12.6372	2.23771	2.07323	1.48646	1473	1167	1016	243	183	137
Maker00000331	scaffold8	43363853	43366280	-	GO:0009507(chloroplast);GO:0009535(chloroplast thylakoid membrane);GO:0009817(defense response to fungus, incompatible interaction);GO:0009941(chloroplast envelope);GO:0010258(NADH dehydrogenase complex (plastoquinone) assembly);GO:0010598(NAD(P)H dehydrogenase complex (plastoquinone));GO:0016655(oxidoreductase activity, acting on NAD(P)H, quinone or similar compound as acceptor);GO:0048038(quino…	NA	NA	NA	PREDICTED: NAD(P)H-quinone oxidoreductase subunit N, chloroplastic [Cucumis melo]	11.8415	10.8682	13.6616	30.0422	36.5482	26.9246	713	433	610	1811	1787	1369
Maker00000332	scaffold8	47797855	47801984	-	GO:0004842(ubiquitin-protein transferase activity);GO:0005515(protein binding);GO:0005634(nucleus);GO:0009585(red, far-red light phototransduction);GO:0010099(regulation of photomorphogenesis)	04120(Ubiquitin mediated proteolysis)	K20217	EC:2.3.2.23	constitutive photomorphogenesis protein 10 [Cucurbita moschata]	14.9405	14.1207	14.8431	10.3152	11.6504	14.049	1282	801	944	886	812	1018
Maker00000333	scaffold8	43168761	43182387	+	GO:0004029(aldehyde dehydrogenase (NAD) activity);GO:0004777(succinate-semialdehyde dehydrogenase (NAD+) activity);GO:0009013(succinate-semialdehyde dehydrogenase [NAD(P)+] activity)	00650(Butanoate metabolism);00250(Alanine, aspartate and glutamate metabolism)	K17761	EC:1.2.1.24	PREDICTED: succinate-semialdehyde dehydrogenase, mitochondrial [Cucumis melo]	103.173	101.919	109.576	94.0416	90.1532	115.143	15326	10016	12070	13986	10875	14443
Maker00000334	scaffold8	46876713	46883876	+	GO:0003682(chromatin binding);GO:0005634(nucleus);GO:0005886(plasma membrane);GO:0008270(zinc ion binding);GO:0008536(Ran GTPase binding)	04120(Ubiquitin mediated proteolysis)	K10615	EC:2.3.2.26	uncharacterized protein LOC111020619 [Momordica charantia]	14.3671	15.1282	14.4288	16.4018	17.0183	16.3022	2854	1988	2126	3262	2745	2735
Maker00000335	scaffold8	43873215	43876078	+	GO:0003735(structural constituent of ribosome);GO:0006412(translation);GO:0022627(cytosolic small ribosomal subunit)	03010(Ribosome)	K02963	NA	uncharacterized protein LOC111484513 [Cucurbita maxima]	20.8235	21.4311	20.3877	54.5261	51.6722	46.095	1801	1226	1307	4720	3628	3365
Maker00000337	scaffold8	48128512	48140657	+	GO:0005737(cytoplasm);GO:0006607(NLS-bearing protein import into nucleus);GO:0006610(ribosomal protein import into nucleus);GO:0008139(nuclear localization sequence binding);GO:0031965(nuclear membrane);GO:0034399(nuclear periphery)	NA	NA	NA	importin-5-like isoform X1 [Momordica charantia]	38.77	41.9087	38.9781	57.1331	58.8981	57.4933	9355	6691	6975	13803	11541	11715
Maker00000338	scaffold8	42223638	42225877	+	GO:0012505(endomembrane system)	NA	NA	NA	reticulon-like protein B17 [Cucurbita moschata]	4.38313	3.73326	4.10743	0.778238	0.647765	0.564361	374	211	260	67	45	41
Maker00000339	scaffold8	42495212	42499907	+	GO:0005654(nucleoplasm);GO:0032436(positive regulation of proteasomal ubiquitin-dependent protein catabolic process);GO:0061630(ubiquitin protein ligase activity)	NA	NA	NA	PREDICTED: uncharacterized protein LOC101205619 [Cucumis sativus]	12.7196	11.8464	12.4354	22.718	21.2306	19.3602	2178	1342	1579	3893	2951	2799
Maker00000340	scaffold8	40730585	40736688	+	GO:0005227(calcium activated cation channel activity);GO:0005886(plasma membrane);GO:0006812(cation transport);GO:0016021(integral component of membrane)	NA	NA	NA	CSC1-like protein At3g21620 isoform X1 [Cucurbita pepo subsp. pepo]	28.8868	22.1337	23.513	4.81141	3.81863	4.85554	4751	2409	2868	793	510	675
Maker00000343	scaffold8	37659333	37664924	-	GO:0005215(transporter activity);GO:0005739(mitochondrion);GO:0005794(Golgi apparatus);GO:0006810(transport)	00970(Aminoacyl-tRNA biosynthesis)	K02433	EC:6.3.5.6;EC:6.3.5.7	PREDICTED: phosphatidylinositol/phosphatidylcholine transfer protein SFH8-like [Cucumis melo]	98.2873	100.71	98.8227	85.5095	81.4815	85.3996	13077	8865	9750	11391	8803	9595
Maker00000345	scaffold8	42337720	42343742	-	GO:0005515(protein binding);GO:0005886(plasma membrane);GO:0009534(chloroplast thylakoid);GO:0033614(chloroplast proton-transporting ATP synthase complex assembly)	NA	NA	NA	uncharacterized protein LOC111469729 [Cucurbita maxima]	33.6406	27.606	25.206	32.4162	32.9978	30.1802	2956	1605	1643	2852	2355	2240
Maker00000347	scaffold8	39757307	39761449	+	GO:0005634(nucleus);GO:0005737(cytoplasm)	NA	NA	NA	PREDICTED: U-box domain-containing protein 15 [Cucumis melo]	37.5078	39.3083	43.8233	26.9074	25.5123	32.274	5058	3507	4382	3633	2794	3675
Maker00000348	scaffold8	42402813	42407706	+	GO:0005794(Golgi apparatus);GO:0016413(O-acetyltransferase activity);GO:0071554(cell wall organization or biogenesis)	NA	NA	NA	protein trichome birefringence-like 39 [Momordica charantia]	42.9527	56.2392	63.192	40.3384	44.3855	57.1472	3368	2918	3674	3167	2826	3784
Maker00000349	scaffold8	39163025	39164510	+	GO:0005634(nucleus);GO:0005737(cytoplasm);GO:0043067(regulation of programmed cell death)	NA	NA	NA	probable BOI-related E3 ubiquitin-protein ligase 2 [Momordica charantia]	2.7401	2.18951	3.14248	0.150925	0.308376	0.709446	205	109	174	12	19	45
Maker00000350	scaffold8	47420055	47423910	-	GO:0016165(linoleate 13S-lipoxygenase activity)	00591(Linoleic acid metabolism);00592(alpha-Linolenic acid metabolism)	K00454	EC:1.13.11.12	LOW QUALITY PROTEIN: linoleate 13S-lipoxygenase 2-1, chloroplastic-like [Cucurbita pepo subsp. pepo]	0.585591	2.01611	3.22641	0.0001	0.0001	0.054655	81	184	329	0	0	7
Maker00000354	scaffold8	45817724	45821736	+	GO:0005524(ATP binding);GO:0005634(nucleus);GO:0006468(protein phosphorylation);GO:0016301(kinase activity);GO:0016310(phosphorylation);GO:0050684(regulation of mRNA processing)	NA	NA	NA	SRSF protein kinase 2 [Cucurbita moschata]	16.5412	14.422	15.3196	19.0948	19.498	17.9599	2239	1292	1538	2588	2143	2053
Maker00000355	scaffold8	44122158	44125984	-	GO:0004843(thiol-dependent ubiquitin-specific protease activity);GO:0016579(protein deubiquitination)	NA	NA	NA	josephin-like protein [Cucurbita maxima]	11.9261	10.0824	10.6707	12.0975	12.0051	10.1343	1410	789	935	1431	1152	1012
Maker00000357	scaffold8	42785907	42787155	-	GO:0005576(extracellular region);GO:0005634(nucleus)	00230(Purine metabolism);00240(Pyrimidine metabolism);03020(RNA polymerase)	K03006	EC:2.7.7.6	protodermal factor 1-like [Momordica charantia]	1.79035	6.46452	4.30645	16.8982	14.3844	18.6526	105	251	188	992	685	924
Maker00000358	scaffold8	40330330	40334125	-	GO:0003674(molecular_function);GO:0005737(cytoplasm);GO:0008150(biological_process)	NA	NA	NA	uncharacterized protein LOC111011338 [Momordica charantia]	109.048	102.877	107.617	107.254	115.682	112.797	4465	2787	3268	4397	3846	3900
Maker00000360	scaffold8	46898201	46901143	-	GO:0004760(serine-pyruvate transaminase activity);GO:0005777(peroxisome);GO:0005886(plasma membrane);GO:0008453(alanine-glyoxylate transaminase activity);GO:0009507(chloroplast);GO:0009570(chloroplast stroma);GO:0009853(photorespiration);GO:0016020(membrane);GO:0019265(glycine biosynthetic process, by transamination of glyoxylate);GO:0048046(apoplast);GO:0050281(serine-glyoxylate transaminase act…	00630(Glyoxylate and dicarboxylate metabolism);00250(Alanine, aspartate and glutamate metabolism);00260(Glycine, serine and threonine metabolism);04146(Peroxisome)	K00830	EC:2.6.1.44;EC:2.6.1.45	PREDICTED: serine--glyoxylate aminotransferase-like [Cucumis sativus]	2.09083	1.35481	0.905305	0.393428	0.055265	0.313741	176	76	57	34	4	23
Maker00000363	scaffold8	45797985	45801495	+	GO:0003674(molecular_function);GO:0005739(mitochondrion)	NA	NA	NA	uncharacterized protein LOC111459659 [Cucurbita moschata]	10.0403	11.6241	10.8022	19.4148	20.4619	19.4609	806	617	643	1559	1333	1318
Maker00000364	scaffold8	41747020	41750323	+	NA	NA	NA	NA	uncharacterized protein LOC111011068 [Momordica charantia]	96.7647	106.292	98.7869	165.344	172.87	159.156	4883	3549	3697	8353	7083	6781
Maker00000370	scaffold8	47549023	47553355	-	GO:0004318(enoyl-[acyl-carrier-protein] reductase (NADH) activity);GO:0005507(copper ion binding);GO:0005835(fatty acid synthase complex);GO:0006633(fatty acid biosynthetic process);GO:0009507(chloroplast);GO:0009570(chloroplast stroma);GO:0009579(thylakoid);GO:0009941(chloroplast envelope);GO:0016491(oxidoreductase activity);GO:0016631(enoyl-[acyl-carrier-protein] reductase activity);GO:0055114(…	00061(Fatty acid biosynthesis);00780(Biotin metabolism);00333(Prodigiosin biosyntheses)	K00208	EC:1.3.1.9;EC:1.3.1.10	PREDICTED: enoyl-[acyl-carrier-protein] reductase [NADH], chloroplastic-like [Cucumis sativus]	35.0579	35.7019	31.6948	61.1599	58.5958	53.0183	3898	2627	2614	6809	5291	4978
Maker00000371	scaffold8	41204625	41208413	+	GO:0003674(molecular_function);GO:0005886(plasma membrane);GO:0008150(biological_process);GO:0031307(integral component of mitochondrial outer membrane)	NA	NA	NA	traB domain-containing protein [Cucurbita moschata]	17.674	17.1653	21.1814	22.5949	24.9173	28.22	1037	667	922	1328	1188	1398
Maker00000372	scaffold8	42791873	42796770	-	GO:0004707(MAP kinase activity);GO:0005515(protein binding);GO:0005524(ATP binding);GO:0005634(nucleus);GO:0005737(cytoplasm);GO:0007165(signal transduction);GO:0010468(regulation of gene expression)	04016(MAPK signaling pathway - plant)	K20538	EC:2.7.11.24	PREDICTED: mitogen-activated protein kinase 20-like isoform X2 [Cucumis sativus]	223.186	216.487	210.731	144.398	161.302	118.444	29487	18923	20647	19101	17306	13214
Maker00000373	scaffold8	44848691	44853016	+	GO:0004601(peroxidase activity);GO:0005509(calcium ion binding);GO:0005634(nucleus);GO:0016021(integral component of membrane);GO:0016175(superoxide-generating NADPH oxidase activity);GO:0050664(oxidoreductase activity, acting on NAD(P)H, oxygen as acceptor);GO:0055114(oxidation-reduction process)	NA	NA	NA	putative respiratory burst oxidase homolog protein H [Cucurbita pepo subsp. pepo]	15.9629	12.3353	13.2408	10.3736	13.9647	10.3883	2558	1308	1574	1665	1817	1406
Maker00000381	scaffold8	47054401	47062314	-	GO:0004022(alcohol dehydrogenase (NAD) activity);GO:0005794(Golgi apparatus);GO:0005829(cytosol);GO:0005886(plasma membrane);GO:0009506(plasmodesma);GO:0050662(coenzyme binding)	00941(Flavonoid biosynthesis)	K08695	EC:1.3.1.77	PREDICTED: uncharacterized protein LOC103491499 isoform X2 [Cucumis melo]	102.094	116.363	105.332	40.3867	43.291	44.5097	13050	9841	9985	5169	4494	4805
Maker00000382	scaffold8	40221922	40229249	-	GO:0005215(transporter activity);GO:0005524(ATP binding);GO:0005886(plasma membrane);GO:0006810(transport);GO:0006979(response to oxidative stress);GO:0007623(circadian rhythm);GO:0009507(chloroplast);GO:0009644(response to high light intensity);GO:0009941(chloroplast envelope);GO:0010150(leaf senescence);GO:0016021(integral component of membrane);GO:0016301(kinase activity);GO:0016310(phosphoryl…	04626(Plant-pathogen interaction)	K13457	NA	protein ACTIVITY OF BC1 COMPLEX KINASE 7, chloroplastic-like [Cucurbita moschata]	18.5555	12.7544	14.9132	10.0099	11.8266	11.6293	2829	1287	1686	1528	1465	1498
Maker00000386	scaffold8	44912019	44913345	-	NA	NA	NA	NA	uncharacterized protein LOC111484535 isoform X2 [Cucurbita maxima]	0.0001	0.0001	0.0001	0.129116	0.0001	0.158718	0	0	0	8	0	8
Maker00000389	scaffold8	46699957	46702328	+	NA	NA	NA	NA	uncharacterized protein LOC111777433 isoform X1 [Cucurbita pepo subsp. pepo]	10.1799	7.93204	7.72224	9.94586	12.1526	10.1938	360	186	203	352	349	304
Maker00000390	scaffold8	37804123	37813092	+	GO:0000419(DNA-directed RNA polymerase V complex);GO:0003676(nucleic acid binding);GO:0003677(DNA binding);GO:0004386(helicase activity);GO:0005515(protein binding);GO:0005524(ATP binding);GO:0005634(nucleus);GO:0005730(nucleolus);GO:0006306(DNA methylation);GO:0010424(DNA methylation on cytosine within a CG sequence);GO:0030422(production of siRNA involved in RNA interference);GO:0031618(nuclear…	03440(Homologous recombination)	K10875	EC:3.6.4.-	protein CHROMATIN REMODELING 35-like [Cucurbita pepo subsp. pepo]	9.90935	10.5265	10.8505	12.6859	14.1944	13.2106	2024	1423	1644	2594	2354	2279
Maker00000391	scaffold8	43147035	43152738	-	GO:0000027(ribosomal large subunit assembly);GO:0003735(structural constituent of ribosome);GO:0005761(mitochondrial ribosome)	03010(Ribosome)	K02887	NA	uncharacterized protein LOC111499805 [Cucurbita maxima]	25.5895	29.9483	26.5477	45.4014	45.384	45.1094	1379	1068	1061	2450	1986	2053
Maker00000393	scaffold8	46797448	46805021	-	GO:0002229(defense response to oomycetes);GO:0009507(chloroplast);GO:0009536(plastid);GO:0016021(integral component of membrane);GO:0031969(chloroplast membrane);GO:0034635(glutathione transport);GO:0046686(response to cadmium ion)	NA	NA	NA	protein CLT1, chloroplastic isoform X1 [Cucurbita maxima]	14.5191	10.9992	16.9138	2.57294	4.3482	3.61091	1736	871	1500	308	423	365
Maker00000394	scaffold8	42297095	42301090	-	GO:0003674(molecular_function);GO:0005634(nucleus);GO:0008150(biological_process)	NA	NA	NA	uncharacterized protein LOC111017968 [Momordica charantia]	1.59271	1.25601	1.66841	3.60843	2.76304	4.99738	325	170	252	736	457	860
Maker00000395	scaffold8	39777014	39797851	-	GO:0005886(plasma membrane);GO:0008158(hedgehog receptor activity);GO:0009506(plasmodesma);GO:0009555(pollen development);GO:0016020(membrane);GO:0090153(regulation of sphingolipid biosynthetic process)	NA	NA	NA	Niemann-Pick C1 protein-like [Cucurbita maxima]	33.643	30.4618	33.0602	38.6067	39.5549	39.9925	9020	5403	6573	10363	8612	9054
Maker00000397	scaffold8	47157362	47165263	+	GO:0005525(GTP binding);GO:0005739(mitochondrion);GO:0009507(chloroplast);GO:0009793(embryo development ending in seed dormancy);GO:0042793(plastid transcription)	NA	NA	NA	uncharacterized protein LOC111459273 [Cucurbita moschata]	32.2138	33.3474	34.2625	37.6098	38.4625	40.0596	4764	3263	3758	5569	4619	5003
Maker00000399	scaffold8	47523927	47529487	+	GO:0016491(oxidoreductase activity);GO:0055114(oxidation-reduction process)	NA	NA	NA	uncharacterized protein LOC111459470 [Cucurbita moschata]	33.7452	38.4808	38.8834	61.9612	65.5675	60.9242	3274	2470	2797	6018	5165	4990
Maker00000400	scaffold8	46569862	46578713	+	GO:0005739(mitochondrion);GO:0005741(mitochondrial outer membrane);GO:0009507(chloroplast);GO:0016021(integral component of membrane);GO:0019375(galactolipid biosynthetic process);GO:0050665(hydrogen peroxide biosynthetic process)	NA	NA	NA	protein DGS1, mitochondrial-like isoform X1 [Cucurbita moschata]	7.30914	8.12246	8.23904	15.2406	12.1817	12.5423	612	450	512	1277	828	887
Maker00000407	scaffold8	45065230	45066143	-	NA	NA	NA	NA		12.8467	10.7861	9.24907	12.2993	11.1347	11.6997	501	279	268	481	353	386
Maker00000408	scaffold8	39478754	39494432	+	GO:0000049(tRNA binding);GO:0004813(alanine-tRNA ligase activity);GO:0005739(mitochondrion);GO:0005829(cytosol);GO:0006400(tRNA modification);GO:0006419(alanyl-tRNA aminoacylation);GO:0009507(chloroplast);GO:0016597(amino acid binding)	00970(Aminoacyl-tRNA biosynthesis)	K01872	EC:6.1.1.7	alanine--tRNA ligase, chloroplastic/mitochondrial isoform X2 [Momordica charantia]	16.8714	14.8627	18.0952	17.9072	18.7399	19.7314	4804	2800	3821	5105	4333	4745
Maker00000410	scaffold8	36634249	36638491	+	GO:0003677(DNA binding);GO:0005634(nucleus);GO:0005654(nucleoplasm);GO:0006351(transcription, DNA-templated);GO:0006355(regulation of transcription, DNA-templated);GO:0009909(regulation of flower development);GO:0010048(vernalization response);GO:0043565(sequence-specific DNA binding)	NA	NA	NA	B3 domain-containing transcription factor VRN1-like isoform X1 [Momordica charantia]	22.8003	22.9591	25.7095	34.9947	34.871	37.5825	3150	2099	2634	4841	3913	4385
Maker00000412	scaffold8	38503651	38510507	+	GO:0005576(extracellular region);GO:0005773(vacuole);GO:0005774(vacuolar membrane);GO:0005783(endoplasmic reticulum);GO:0005789(endoplasmic reticulum membrane);GO:0005794(Golgi apparatus);GO:0005886(plasma membrane);GO:0008150(biological_process);GO:0009535(chloroplast thylakoid membrane);GO:0016021(integral component of membrane)	04141(Protein processing in endoplasmic reticulum)	K13249	NA	translocon-associated protein subunit alpha-like [Cucurbita moschata]	97.3779	89.273	89.952	121.092	104.69	117.045	7190	4361	4926	8952	6277	7298
Maker00000415	scaffold8	47168691	47175667	+	GO:0004028(3-chloroallyl aldehyde dehydrogenase activity);GO:0004029(aldehyde dehydrogenase (NAD) activity)	00010(Glycolysis / Gluconeogenesis);00053(Ascorbate and aldarate metabolism);00620(Pyruvate metabolism);00071(Fatty acid degradation);00561(Glycerolipid metabolism);00280(Valine, leucine and isoleucine degradation);00310(Lysine degradation);00330(Arginine and proline metabolism);00340(Histidine metabolism);00380(Tryptophan metabolism);00410(beta-Alanine metabolism);00903(Limonene and pinene degra…	K00128	EC:1.2.1.3	PREDICTED: aldehyde dehydrogenase family 3 member F1-like [Cucumis sativus]	11.4294	9.35654	8.09473	1.97103	1.94623	2.01596	2225	1205	1169	384	308	332
Maker00000417	scaffold8	37323864	37331761	-	GO:0003674(molecular_function);GO:0005634(nucleus);GO:0008150(biological_process)	NA	NA	NA	PREDICTED: uncharacterized protein LOC101211034 [Cucumis sativus]	21.8247	21.0127	20.1533	21.4343	20.6117	21.5597	832	530	570	818	638	694
Maker00000418	scaffold8	42196555	42221520	+	GO:0004838(L-tyrosine:2-oxoglutarate aminotransferase activity);GO:0005737(cytoplasm);GO:0005829(cytosol);GO:0006520(cellular amino acid metabolic process);GO:0006559(L-phenylalanine catabolic process);GO:0006572(tyrosine catabolic process);GO:0009058(biosynthetic process);GO:0030170(pyridoxal phosphate binding);GO:0080130(L-phenylalanine:2-oxoglutarate aminotransferase activity)	00270(Cysteine and methionine metabolism);00350(Tyrosine metabolism);00360(Phenylalanine metabolism);00400(Phenylalanine, tyrosine and tryptophan biosynthesis);00130(Ubiquinone and other terpenoid-quinone biosynthesis);00950(Isoquinoline alkaloid biosynthesis);00960(Tropane, piperidine and pyridine alkaloid biosynthesis)	K00815	EC:2.6.1.5	hypothetical protein CUMW_241340 [Citrus unshiu]	24.7528	29.1505	35.7434	32.1869	30.8614	32.4602	3749	2921	4014	4880	3795	4151
Maker00000420	scaffold8	41735934	41739092	+	GO:0000139(Golgi membrane);GO:0005768(endosome);GO:0005794(Golgi apparatus);GO:0005802(trans-Golgi network);GO:0016021(integral component of membrane);GO:0016051(carbohydrate biosynthetic process);GO:0016757(transferase activity, transferring glycosyl groups);GO:0016758(transferase activity, transferring hexosyl groups);GO:0045489(pectin biosynthetic process);GO:0047262(polygalacturonate 4-alpha-…	00520(Amino sugar and nucleotide sugar metabolism)	K13648	EC:2.4.1.43	probable galacturonosyltransferase 10 [Cucurbita pepo subsp. pepo]	13.8698	14.3334	12.8021	11.638	13.3577	12.5039	1834	1254	1256	1541	1435	1397
Maker00000421	scaffold8	41707382	41710530	+	GO:0005198(structural molecule activity);GO:0005789(endoplasmic reticulum membrane);GO:0005886(plasma membrane);GO:0006970(response to osmotic stress)	00020(Citrate cycle (TCA cycle));00630(Glyoxylate and dicarboxylate metabolism)	K01681	EC:4.2.1.3	vesicle-associated protein 4-2-like [Cucurbita maxima]	69.5134	50.0738	56.2424	14.4499	16.7259	13.7378	6494	3095	3896	1352	1269	1084
Maker00000422	scaffold8	38907829	38913147	-	GO:0003333(amino acid transmembrane transport);GO:0005886(plasma membrane);GO:0015171(amino acid transmembrane transporter activity)	04075(Plant hormone signal transduction)	K13946	NA	auxin transporter-like protein 5 [Momordica charantia]	0.095604	0.576151	0.359908	0.105188	0.04323	0.124719	11	41	29	12	4	12
Maker00000424	scaffold8	43675023	43678551	-	GO:0003735(structural constituent of ribosome);GO:0006412(translation)	NA	NA	NA	PREDICTED: mitoferrin-like [Cucumis melo]	7.35311	7.59679	7.6443	9.04166	7.89405	10.7495	567	388	437	698	494	700
Maker00000425	scaffold8	41675569	41680426	+	GO:0005337(nucleoside transmembrane transporter activity);GO:0005886(plasma membrane);GO:0015858(nucleoside transport);GO:0015864(pyrimidine nucleoside transport);GO:0016021(integral component of membrane);GO:1901642(nucleoside transmembrane transport)	NA	NA	NA	equilibrative nucleotide transporter 3-like [Momordica charantia]	4.30664	3.04093	3.57829	3.70998	5.20755	5.04436	482	225	297	416	473	477
Maker00000427	scaffold8	40748403	40753228	+	GO:0000793(condensed chromosome);GO:0000799(nuclear condensin complex);GO:0003682(chromatin binding);GO:0005634(nucleus);GO:0005737(cytoplasm);GO:0007076(mitotic chromosome condensation);GO:0044547(DNA topoisomerase binding);GO:0051301(cell division);GO:0072587(DNA topoisomerase (ATP-hydrolyzing) activator activity)	NA	NA	NA	condensin complex subunit 2 [Cucurbita moschata]	2.0915	2.39753	1.71933	2.96418	2.94365	3.38518	261	198	159	370	299	357
Maker00000428	scaffold8	35617439	35621559	-	GO:0005575(cellular_component);GO:0009809(lignin biosynthetic process);GO:0016621(cinnamoyl-CoA reductase activity);GO:0080167(response to karrikin)	00940(Phenylpropanoid biosynthesis)	K09753	EC:1.2.1.44	PREDICTED: cinnamoyl-CoA reductase 1-like [Cucumis sativus]	22.1334	23.0878	23.8121	35.3691	46.0021	32.7463	1759	1214	1403	2813	2968	2197
Maker00000429	scaffold8	45009335	45013504	-	GO:0000166(nucleotide binding)	NA	NA	NA	DDB1- and CUL4-associated factor 8 [Cucurbita maxima]	10.0657	7.21706	8.22932	11.0434	14.2451	10.395	1291	613	783	1418	1484	1126
Maker00000430	scaffold8	45388949	45392521	-	GO:0000176(nuclear exosome (RNase complex));GO:0000177(cytoplasmic exosome (RNase complex));GO:0005730(nucleolus);GO:0016075(rRNA catabolic process);GO:0031125(rRNA 3'-end processing);GO:0034427(nuclear-transcribed mRNA catabolic process, exonucleolytic, 3'-5');GO:0034475(U4 snRNA 3'-end processing);GO:0071028(nuclear mRNA surveillance);GO:0071051(polyadenylation-dependent snoRNA 3'-end processin…	03018(RNA degradation)	K12587	NA	exosome complex component RRP41-like [Momordica charantia]	9.99344	8.87261	8.8774	13.6767	13.0712	13.1641	564	332	372	773	600	628
Maker00000431	scaffold8	35814508	35818289	-	GO:0005634(nucleus)	NA	NA	NA	uncharacterized protein LOC111499992 [Cucurbita maxima]	10.1599	10.2589	8.54993	2.4046	3.97256	5.01077	752	503	470	179	239	314
Maker00000433	scaffold8	40737671	40739791	+	GO:0005886(plasma membrane);GO:0008150(biological_process);GO:0009507(chloroplast)	NA	NA	NA	PREDICTED: uncharacterized membrane protein YuiD isoform X1 [Cucumis melo]	1.40022	2.18899	2.30347	3.63575	2.40787	2.93726	60	62	73	155	84	106
Maker00000434	scaffold8	44700168	44702311	-	GO:0005737(cytoplasm);GO:0030001(metal ion transport);GO:0046914(transition metal ion binding);GO:0046916(cellular transition metal ion homeostasis)	03013(RNA transport)	K14292	EC:2.1.1.-	PREDICTED: uncharacterized protein LOC101212737 [Cucumis sativus]	17.4541	22.5048	17.1761	1.83634	1.15675	3.05929	1628	1389	1188	172	88	241
Maker00000436	scaffold8	42518482	42520194	+	GO:0009693(ethylene biosynthetic process);GO:0051213(dioxygenase activity)	00270(Cysteine and methionine metabolism)	K05933	EC:1.14.17.4	1-aminocyclopropane-1-carboxylate oxidase 1 [Momordica charantia]	35.2289	28.4023	42.509	29.694	28.4083	131.274	2477	1321	2217	2090	1622	7793
Maker00000437	scaffold8	46766236	46769278	-	GO:0004683(calmodulin-dependent protein kinase activity);GO:0005516(calmodulin binding);GO:0005634(nucleus);GO:0005737(cytoplasm);GO:0009738(abscisic acid-activated signaling pathway);GO:0009931(calcium-dependent protein serine/threonine kinase activity);GO:0018105(peptidyl-serine phosphorylation);GO:0035556(intracellular signal transduction);GO:0046777(protein autophosphorylation)	04626(Plant-pathogen interaction)	K13412	EC:2.7.11.1	PREDICTED: calcium-dependent protein kinase 34 [Cucumis melo]	3.06055	3.59229	1.82232	1.04849	1.05757	1.79716	388	302	172	134	109	193
Maker00000438	scaffold8	40204840	40207677	-	GO:0005634(nucleus);GO:0005737(cytoplasm)	NA	NA	NA	U-box domain-containing protein 45 [Momordica charantia]	26.8832	25.8428	31.6045	24.1095	24.0742	22.8424	2577	1639	2247	2314	1874	1849
Maker00000439	scaffold8	35882765	35898575	-	GO:0003677(DNA binding);GO:0005634(nucleus);GO:0006355(regulation of transcription, DNA-templated)	NA	NA	NA	uncharacterized protein LOC111795829 isoform X3 [Cucurbita pepo subsp. pepo]	52.5381	49.8551	54.7983	53.6485	49.7541	52.9452	14966	9396	11576	15300	11509	12735
Maker00000443	scaffold8	47667269	47668390	-	GO:0003674(molecular_function);GO:0005634(nucleus);GO:0008150(biological_process)	NA	NA	NA	uncharacterized protein LOC111491196 [Cucurbita maxima]	3.43928	5.78168	4.71404	6.30073	7.51431	4.65886	185	206	188	340	329	212
Maker00000444	scaffold8	41595992	41597855	-	GO:0004322(ferroxidase activity);GO:0005739(mitochondrion);GO:0006783(heme biosynthetic process);GO:0006811(ion transport);GO:0006879(cellular iron ion homeostasis);GO:0006979(response to oxidative stress);GO:0007005(mitochondrion organization);GO:0008198(ferrous iron binding);GO:0008199(ferric iron binding);GO:0009060(aerobic respiration);GO:0009507(chloroplast);GO:0018283(iron incorporation int…	00860(Porphyrin and chlorophyll metabolism)	K19054	EC:1.16.3.1	frataxin, mitochondrial [Cucurbita maxima]	26.698	28.1346	29.0668	47.596	50.7621	43.3296	1266	883	1022	2260	1955	1735
Maker00000447	scaffold8	37241018	37242631	-	GO:0004553(hydrolase activity, hydrolyzing O-glycosyl compounds);GO:0030247(polysaccharide binding);GO:0046658(anchored component of plasma membrane)	00500(Starch and sucrose metabolism)	K19891	EC:3.2.1.39	glucan endo-1,3-beta-D-glucosidase [Cucurbita moschata]	56.7859	65.4771	70.5459	15.0784	18.4888	20.4141	3900	2975	3593	1037	1031	1184
Maker00000448	scaffold8	36825542	36827579	-	GO:0005737(cytoplasm);GO:0005886(plasma membrane);GO:0055114(oxidation-reduction process)	00130(Ubiquinone and other terpenoid-quinone biosynthesis)	K03809	EC:1.6.5.2	probable NAD(P)H dehydrogenase (quinone) FQR1-like 1 [Cucurbita maxima]	0.42128	0.262153	0.235916	1.42463	2.6728	2.3053	22	9	9	73	111	100
Maker00000449	scaffold8	46714021	46718931	+	GO:0005737(cytoplasm)	NA	NA	NA	PREDICTED: protein N-lysine methyltransferase METTL21A isoform X1 [Cucumis sativus]	11.6904	12.7911	9.83057	18.3928	18.0607	16.8315	1452	1051	905	2286	1821	1765
Maker00000450	scaffold8	45801571	45805905	-	GO:0004190(aspartic-type endopeptidase activity);GO:0006508(proteolysis);GO:0030163(protein catabolic process)	NA	NA	NA	PREDICTED: aspartic proteinase-like protein 2 [Cucumis melo]	10.1083	10.7229	9.58272	9.02286	10.2281	11.9099	1154	810	811	1031	948	1148
Maker00000451	scaffold8	43007763	43010087	-	GO:0005737(cytoplasm);GO:0008150(biological_process);GO:0031072(heat shock protein binding)	NA	NA	NA	FK506-binding protein 59-like [Cucurbita pepo subsp. pepo]	28.4727	26.2112	25.7699	110.426	120.166	92.6374	2539	1547	1704	9859	8701	6975
Maker00000453	scaffold8	46318134	46319571	+	GO:0003674(molecular_function);GO:0008150(biological_process);GO:0009507(chloroplast)	NA	NA	NA	uncharacterized protein LOC111459595 [Cucurbita moschata]	6.71292	7.59495	7.28778	0.275466	0.398304	0.409803	429	321	345	18	21	23
Maker00000454	scaffold8	46395159	46397313	-	GO:0005739(mitochondrion);GO:0016740(transferase activity)	NA	NA	NA	uncharacterized protein LOC111020571 [Momordica charantia]	20.4889	22.6956	24.3513	14.9825	18.8518	14.1303	1055	774	930	773	789	615
Maker00000455	scaffold8	39689693	39700094	-	GO:0004497(monooxygenase activity);GO:0055114(oxidation-reduction process)	NA	NA	NA	probable flavin-containing monooxygenase 1 [Cucurbita maxima]	37.9194	44.8332	51.0538	92.1813	92.5256	78.0496	4192	3279	4185	10202	8305	7285
Maker00000457	scaffold8	47502371	47506129	-	GO:0016165(linoleate 13S-lipoxygenase activity)	00591(Linoleic acid metabolism);00592(alpha-Linolenic acid metabolism)	K00454	EC:1.13.11.12	linoleate 13S-lipoxygenase 2-1, chloroplastic-like [Cucurbita maxima]	2.78593	2.83575	1.77851	5.53681	1.73413	2.29865	307	207	145	610	155	214
Maker00000459	scaffold8	47944236	47948996	+	GO:0000724(double-strand break repair via homologous recombination);GO:0004842(ubiquitin-protein transferase activity);GO:0005634(nucleus);GO:0006301(postreplication repair);GO:0016567(protein ubiquitination);GO:0030915(Smc5-Smc6 complex)	NA	NA	NA	non-structural maintenance of chromosomes element 1 homolog isoform X2 [Cucurbita maxima]	30.5277	29.1845	36.3557	45.6731	56.1184	44.1026	2764	1748	2441	4140	4126	3372
Maker00000460	scaffold8	42247424	42254797	+	GO:0009061(anaerobic respiration);GO:0018171(peptidyl-cysteine oxidation);GO:0070483(detection of hypoxia)	00430(Taurine and hypotaurine metabolism)	K10712	EC:1.13.11.19	plant cysteine oxidase 5-like [Momordica charantia]	16.1221	15.5185	17.3204	20.4662	23.4487	22.5285	2047	1304	1631	2602	2418	2416
Maker00000461	scaffold8	40277196	40280787	+	GO:0004679(AMP-activated protein kinase activity);GO:0005515(protein binding);GO:0005524(ATP binding);GO:0005737(cytoplasm);GO:0005975(carbohydrate metabolic process);GO:0006633(fatty acid biosynthetic process);GO:0016301(kinase activity);GO:0016310(phosphorylation);GO:0019887(protein kinase regulator activity);GO:0042128(nitrate assimilation);GO:0043562(cellular response to nitrogen levels)	NA	NA	NA	SNF1-related protein kinase regulatory subunit beta-2-like [Cucurbita maxima]	11.3369	12.0667	12.0157	13.2544	12.6665	11.3577	1104	777	868	1292	1002	934
Maker00000462	scaffold8	46050485	46051262	-	GO:0005739(mitochondrion);GO:0005774(vacuolar membrane);GO:0016021(integral component of membrane)	NA	NA	NA	uncharacterized protein LOC111459140 isoform X1 [Cucurbita moschata]	122.723	132.475	123.585	305.976	304.45	318.892	3217	2297	2402	8029	6479	7057
Maker00000464	scaffold8	40560320	40563957	-	GO:0003677(DNA binding);GO:0003700(DNA binding transcription factor activity);GO:0005515(protein binding);GO:0005634(nucleus);GO:0006351(transcription, DNA-templated);GO:0006355(regulation of transcription, DNA-templated);GO:0009658(chloroplast organization);GO:0009910(negative regulation of flower development);GO:0010380(regulation of chlorophyll biosynthetic process);GO:0045893(positive regulat…	04075(Plant hormone signal transduction)	K14491	NA	transcription activator GLK1-like isoform X1 [Cucurbita moschata]	0.237923	1.08993	0.458094	0.0001	0.0001	0.0001	29	86	41	0	0	0
Maker00000465	scaffold8	44775512	44778877	+	GO:0008150(biological_process);GO:0016021(integral component of membrane)	00040(Pentose and glucuronate interconversions)	K01184	EC:3.2.1.15	PREDICTED: ankyrin repeat-containing protein At5g02620 [Cucumis melo]	33.1394	35.5083	29.1068	11.4934	12.5029	17.7023	5069	3593	3302	1760	1553	2287
Maker00000468	scaffold8	38136515	38139240	-	GO:0005634(nucleus);GO:0006355(regulation of transcription, DNA-templated);GO:0009640(photomorphogenesis)	NA	NA	NA	B-box zinc finger protein 19-like isoform X1 [Manihot esculenta]	1.02301	1.94319	0.669034	4.52896	3.81027	7.18427	78	98	38	345	236	461
Maker00000469	scaffold8	40532667	40537032	-	GO:0003674(molecular_function);GO:0005576(extracellular region);GO:0008150(biological_process)	NA	NA	NA	uncharacterized protein LOC111451050 [Cucurbita moschata]	13.6076	12.3894	12.6249	13.3087	11.8981	11.3742	1536	925	1057	1504	1091	1084
Maker00000470	scaffold8	41161245	41164441	+	GO:0000149(SNARE binding);GO:0005484(SNAP receptor activity);GO:0005886(plasma membrane);GO:0006886(intracellular protein transport);GO:0006887(exocytosis);GO:0006906(vesicle fusion);GO:0012505(endomembrane system);GO:0016021(integral component of membrane);GO:0031201(SNARE complex);GO:0048278(vesicle docking)	04130(SNARE interactions in vesicular transport)	K08486	NA	PREDICTED: syntaxin-132-like isoform X1 [Cucumis melo]	0.0001	0.221123	0.049527	0.109846	0.04431	0.180883	0	12	3	9	3	13
Maker00000472	scaffold8	42620420	42623924	+	GO:0005543(phospholipid binding);GO:0005829(cytosol);GO:0009245(lipid A biosynthetic process)	NA	NA	NA	probable lipid-A-disaccharide synthase, mitochondrial isoform X1 [Momordica charantia]	6.40314	7.68691	7.78025	11.5241	11.7202	11.8977	495	393	446	891	735	776
Maker00000473	scaffold8	44219362	44224437	+	GO:0003674(molecular_function);GO:0009639(response to red or far red light);GO:0009959(negative gravitropism)	NA	NA	NA	protein GRAVITROPIC IN THE LIGHT 1 [Cucurbita moschata]	480.619	577.388	544.047	504.663	505.807	667.44	61017	48495	51219	64146	52145	71551
Maker00000474	scaffold8	43880524	43886174	+	GO:0009249(protein lipoylation)	00785(Lipoic acid metabolism)	K03801	EC:2.3.1.181	hypothetical protein Csa_1G605760 [Cucumis sativus]	6.08	7.8698	6.97362	11.453	9.9862	8.40764	424	363	361	799	565	495
Maker00000476	scaffold8	46583037	46593364	+	GO:0005739(mitochondrion);GO:0005741(mitochondrial outer membrane);GO:0009507(chloroplast);GO:0016021(integral component of membrane);GO:0019375(galactolipid biosynthetic process);GO:0050665(hydrogen peroxide biosynthetic process)	NA	NA	NA	protein DGS1, mitochondrial-like isoform X3 [Cucurbita moschata]	10.9051	10.5617	9.26617	16.7973	14.3066	14.3666	1039	666	655	1602	1107	1155
Maker00000477	scaffold8	39727595	39732342	-	GO:0003743(translation initiation factor activity);GO:0005852(eukaryotic translation initiation factor 3 complex)	03013(RNA transport)	K03253	NA	PREDICTED: eukaryotic translation initiation factor 3 subunit B-like [Cucumis melo]	55.5653	54.9037	49.4354	89.7294	83.2521	87.9869	8901	5819	5872	14390	10829	11901
Maker00000478	scaffold8	41215481	41220691	-	GO:0005515(protein binding);GO:0005739(mitochondrion);GO:0005778(peroxisomal membrane);GO:0007031(peroxisome organization);GO:0015031(protein transport);GO:0016021(integral component of membrane)	NA	NA	NA	PREDICTED: peroxisome biogenesis protein 22 [Cucumis melo]	31.7844	34.4913	31.8562	36.3259	35.4265	37.8121	2824	2028	2099	3232	2556	2837
Maker00000480	scaffold8	46292144	46296740	+	GO:0005096(GTPase activator activity);GO:0007165(signal transduction);GO:0009507(chloroplast)	NA	NA	NA	PREDICTED: rho GTPase-activating protein 1 [Cucumis melo]	9.4083	10.6803	11.3308	10.0708	10.415	8.82369	1175	883	1050	1260	1057	931
Maker00000483	scaffold8	43955999	43961190	+	GO:0002094(polyprenyltransferase activity);GO:0005829(cytosol);GO:0006486(protein glycosylation);GO:0009507(chloroplast);GO:0009570(chloroplast stroma);GO:0009668(plastid membrane organization);GO:0016094(polyprenol biosynthetic process);GO:0019408(dolichol biosynthetic process);GO:0045547(dehydrodolichyl diphosphate synthase activity)	00900(Terpenoid backbone biosynthesis)	K11778	EC:2.5.1.87	dehydrodolichyl diphosphate synthase 2 [Cucurbita moschata]	1.23478	0.562522	1.45275	0.273152	0.13693	0.300308	136	41	119	31	13	28
Maker00000484	scaffold8	47110509	47112778	+	GO:0009570(chloroplast stroma);GO:0044183(protein binding involved in protein folding);GO:0061077(chaperone-mediated protein folding)	NA	NA	NA	PREDICTED: uncharacterized protein LOC101203881 [Cucumis sativus]	3.82515	3.41331	6.85992	1.18744	1.62399	1.76803	332	196	441	104	115	130
Maker00000486	scaffold8	46097206	46098472	-	GO:0002181(cytoplasmic translation);GO:0003735(structural constituent of ribosome);GO:0022625(cytosolic large ribosomal subunit);GO:0030687(preribosome, large subunit precursor);GO:0070180(large ribosomal subunit rRNA binding)	03010(Ribosome)	K02943	NA	60S acidic ribosomal protein P2B-like [Cucurbita moschata]	331.185	307.964	350.113	677.2	672.103	583.946	14334	8818	11237	29344	23621	21341
Maker00000488	scaffold8	41998213	42003457	+	GO:0003674(molecular_function);GO:0008150(biological_process)	NA	NA	NA	uncharacterized protein LOC111011257 [Momordica charantia]	12.8982	14.0638	13.2802	16.1697	19.2294	14.7679	1104	797	843	1386	1337	1068
Maker00000491	scaffold8	47192762	47200498	+	GO:0003674(molecular_function);GO:0005739(mitochondrion);GO:0009507(chloroplast);GO:0009536(plastid);GO:0009658(chloroplast organization);GO:0009707(chloroplast outer membrane);GO:0009793(embryo development ending in seed dormancy);GO:0009941(chloroplast envelope);GO:0016020(membrane)	NA	NA	NA	outer envelope protein 80, chloroplastic [Cucurbita pepo subsp. pepo]	10.295	9.71356	8.45493	18.5165	16.3349	15.8898	1516	946	923	2729	1953	1975
Maker00000493	scaffold8	43466071	43469282	+	GO:0003700(DNA binding transcription factor activity);GO:0005634(nucleus)	04016(MAPK signaling pathway - plant)	K20557	NA	transcription factor RF2b-like [Cucurbita maxima]	8.08427	11.5956	10.6488	12.536	13.7422	12.4828	750	712	733	1164	1035	978
Maker00000496	scaffold8	44492648	44496549	+	GO:0000786(nucleosome);GO:0003677(DNA binding);GO:0004722(protein serine/threonine phosphatase activity);GO:0005634(nucleus);GO:0005886(plasma membrane);GO:0006470(protein dephosphorylation);GO:0046872(metal ion binding);GO:0046982(protein heterodimerization activity);GO:0048366(leaf development)	NA	NA	NA	probable protein phosphatase 2C 4 [Momordica charantia]	19.445	16.7962	17.1108	4.56094	3.9064	5.76693	3517	2010	2295	826	574	881
Maker00000497	scaffold8	45159825	45165680	+	GO:0000062(fatty-acyl-CoA binding);GO:0005739(mitochondrion);GO:0008470(isovaleryl-CoA dehydrogenase activity);GO:0009055(electron transfer activity);GO:0033539(fatty acid beta-oxidation using acyl-CoA dehydrogenase);GO:0050660(flavin adenine dinucleotide binding);GO:0052890(oxidoreductase activity, acting on the CH-CH group of donors, with a flavin as acceptor);GO:0055088(lipid homeostasis)	00280(Valine, leucine and isoleucine degradation)	K00253	EC:1.3.8.4	isovaleryl-CoA dehydrogenase, mitochondrial [Momordica charantia]	50.5531	49.6436	50.3608	62.9789	52.5832	65.4399	4305	2797	3180	5369	3636	4705
Maker00000499	scaffold8	40790515	40796197	-	GO:0000139(Golgi membrane);GO:0000271(polysaccharide biosynthetic process);GO:0000977(RNA polymerase II regulatory region sequence-specific DNA binding);GO:0005794(Golgi apparatus);GO:0005886(plasma membrane);GO:0009833(plant-type primary cell wall biogenesis);GO:0016021(integral component of membrane);GO:0016740(transferase activity);GO:0016757(transferase activity, transferring glycosyl groups)…	NA	NA	NA	cellulose synthase-like protein H1 isoform X1 [Cucurbita pepo subsp. pepo]	13.5873	7.90837	21.7604	0.0001	0.0001	0.0001	1422	548	1689	0	0	0
Maker00000500	scaffold8	47516810	47523423	+	GO:0005829(cytosol);GO:0006412(translation);GO:0015935(small ribosomal subunit);GO:0042254(ribosome biogenesis)	NA	NA	NA	PREDICTED: DNA topoisomerase 6 subunit B isoform X1 [Cucumis melo]	20.5323	19.8988	20.7244	31.6337	33.2767	31.1145	2893	1855	2165	4462	3807	3702
Maker00000501	scaffold8	37111794	37116680	+	GO:0004176(ATP-dependent peptidase activity)	NA	NA	NA	PREDICTED: ATP-dependent Clp protease proteolytic subunit 6, chloroplastic isoform X1 [Cucumis melo]	64.0089	56.9549	60.8513	57.4658	58.145	63.9558	5116	3012	3607	4599	3774	4317
Maker00000502	scaffold8	41957349	41961998	+	GO:0008150(biological_process);GO:0016746(transferase activity, transferring acyl groups)	NA	NA	NA	uncharacterized protein LOC111777240 [Cucurbita pepo subsp. pepo]	55.2505	59.2958	55.9311	40.233	39.2584	39.1426	8823	6265	6624	6433	5091	5278
Maker00000503	scaffold8	45641550	45645606	+	GO:0003677(DNA binding);GO:0003700(DNA binding transcription factor activity);GO:0005515(protein binding);GO:0005634(nucleus);GO:0006351(transcription, DNA-templated);GO:0006355(regulation of transcription, DNA-templated);GO:0010039(response to iron ion);GO:0034756(regulation of iron ion transport);GO:0046983(protein dimerization activity);GO:0071281(cellular response to iron ion);GO:0071369(cell…	04016(MAPK signaling pathway - plant);04075(Plant hormone signal transduction)	K13422	NA	transcription factor FER-LIKE IRON DEFICIENCY-INDUCED TRANSCRIPTION FACTOR-like [Cucurbita moschata]	0.099089	0.081538	0.179537	0.305126	0.377615	0.4422	7	4	10	22	22	27
Maker00000506	scaffold8	43799969	43803529	-	GO:0003873(6-phosphofructo-2-kinase activity);GO:0004331(fructose-2,6-bisphosphate 2-phosphatase activity);GO:0005524(ATP binding);GO:0005634(nucleus);GO:0005829(cytosol);GO:0005886(plasma membrane);GO:0006000(fructose metabolic process);GO:0006002(fructose 6-phosphate metabolic process);GO:0006003(fructose 2,6-bisphosphate metabolic process);GO:0043609(regulation of carbon utilization);GO:200107…	00051(Fructose and mannose metabolism)	K01103	EC:2.7.1.105;EC:3.1.3.46	PREDICTED: 6-phosphofructo-2-kinase/fructose-2,6-bisphosphatase [Cucumis melo]	12.9215	9.66915	9.64713	14.0218	13.7111	12.5554	765	379	424	831	659	628
Maker00000507	scaffold8	45392921	45400178	-	GO:0004675(transmembrane receptor protein serine/threonine kinase activity);GO:0005524(ATP binding);GO:0005768(endosome);GO:0005886(plasma membrane);GO:0006468(protein phosphorylation);GO:0007166(cell surface receptor signaling pathway);GO:0010008(endosome membrane);GO:0010089(xylem development);GO:0012505(endomembrane system);GO:0016021(integral component of membrane);GO:0016301(kinase activity)…	NA	NA	NA	receptor-like serine/threonine-protein kinase NCRK isoform X1 [Cucurbita moschata]	42.5811	31.1086	24.8656	9.02848	7.35849	7.08266	6258	3025	2710	1329	879	879
Maker00000508	scaffold8	47477523	47483025	-	GO:0016165(linoleate 13S-lipoxygenase activity)	00591(Linoleic acid metabolism);00592(alpha-Linolenic acid metabolism)	K00454	EC:1.13.11.12	linoleate 13S-lipoxygenase 2-1, chloroplastic-like [Cucurbita maxima]	0.092672	0.070038	0.062484	0.0001	0.0001	0.0001	16	8	8	0	0	0
Maker00000509	scaffold8	43194168	43198731	-	GO:0003700(DNA binding transcription factor activity);GO:0005634(nucleus);GO:0006351(transcription, DNA-templated);GO:0006355(regulation of transcription, DNA-templated);GO:0007275(multicellular organism development);GO:0044212(transcription regulatory region DNA binding)	03013(RNA transport);03015(mRNA surveillance pathway);03018(RNA degradation)	K13126	NA	NAC domain-containing protein 96-like [Cucurbita maxima]	0.185889	0.251837	0.104724	0.387835	0.210093	0.091969	18	17	8	38	17	8
Maker00000510	scaffold8	37412607	37414886	+	GO:0003677(DNA binding);GO:0003700(DNA binding transcription factor activity);GO:0005515(protein binding);GO:0005634(nucleus);GO:0006351(transcription, DNA-templated);GO:0006355(regulation of transcription, DNA-templated);GO:0009637(response to blue light);GO:0009908(flower development);GO:0009911(positive regulation of flower development);GO:0046983(protein dimerization activity)	NA	NA	NA	transcription factor bHLH63-like isoform X1 [Cucurbita maxima]	0.066178	0.0001	0.270419	0.347234	0.244793	0.166799	4	0	11	19	11	8
Maker00000511	scaffold8	47658027	47664269	-	GO:0004674(protein serine/threonine kinase activity);GO:0005634(nucleus);GO:0005737(cytoplasm);GO:0006897(endocytosis);GO:0008360(regulation of cell shape);GO:0016055(Wnt signaling pathway);GO:0018105(peptidyl-serine phosphorylation)	NA	NA	NA	casein kinase 1-like protein HD16 [Momordica charantia]	59.8288	60.7746	60.8454	66.1972	65.1236	63.8136	9561	6425	7210	10591	8451	8611
Maker00000513	scaffold8	43469792	43473074	-	GO:0000783(nuclear telomere cap complex);GO:0003691(double-stranded telomeric DNA binding);GO:0031627(telomeric loop formation)	NA	NA	NA	uncharacterized protein LOC111794704 [Cucurbita pepo subsp. pepo]	28.0177	29.4369	32.7183	41.4058	47.8171	42.6686	3306	2298	2863	4892	4582	4251
Maker00000515	scaffold8	41753357	41756355	+	GO:0009507(chloroplast)	NA	NA	NA	PREDICTED: formimidoyltransferase-cyclodeaminase isoform X2 [Cucumis melo]	10.6113	11.9715	12.0667	17.5382	17.5698	23.2027	607	454	512	1005	817	1121
Maker00000516	scaffold8	45771572	45776856	+	GO:0004185(serine-type carboxypeptidase activity);GO:0006508(proteolysis);GO:0008239(dipeptidyl-peptidase activity)	NA	NA	NA	PREDICTED: lysosomal Pro-X carboxypeptidase-like [Cucumis sativus]	0.61957	0.403764	0.591806	1.14428	0.846755	0.96703	65	28	46	121	73	86
Maker00000517	scaffold8	46004419	46012223	+	GO:0005829(cytosol);GO:0016791(phosphatase activity)	NA	NA	NA	probable 2-carboxy-D-arabinitol-1-phosphatase [Cucurbita moschata]	14.5699	17.8455	20.9928	5.6516	9.00545	7.24228	3739	3030	3996	1453	1877	1570
Maker00000518	scaffold8	48068796	48074392	+	GO:0010189(vitamin E biosynthetic process);GO:0015995(chlorophyll biosynthetic process);GO:0033385(geranylgeranyl diphosphate metabolic process);GO:0033521(phytyl diphosphate biosynthetic process);GO:0045550(geranylgeranyl reductase activity)	00860(Porphyrin and chlorophyll metabolism);00900(Terpenoid backbone biosynthesis)	K10960	EC:1.3.1.83;EC:1.3.1.111	geranylgeranyl diphosphate reductase, chloroplastic-like [Cucurbita moschata]	4.85712	5.98933	4.14598	4.9414	6.63793	5.63903	965	788	611	983	1071	946
Maker00000522	scaffold8	46808496	46810761	+	GO:0004623(phospholipase A2 activity);GO:0006644(phospholipid metabolic process);GO:0050482(arachidonic acid secretion)	NA	NA	NA	uncharacterized protein LOC111459833 [Cucurbita moschata]	33.0647	34.2911	37.541	26.0271	29.8923	27.1291	2602	1785	2191	2051	1910	1803
Maker00000523	scaffold8	46654580	46661367	+	GO:0000502(proteasome complex);GO:0005634(nucleus);GO:0005769(early endosome);GO:0005770(late endosome);GO:0005771(multivesicular body);GO:0005783(endoplasmic reticulum);GO:0005802(trans-Golgi network);GO:0005813(centrosome);GO:0016020(membrane);GO:0030134(COPII-coated ER to Golgi transport vesicle);GO:0030139(endocytic vesicle);GO:0030433(ubiquitin-dependent ERAD pathway);GO:0031410(cytoplasmic …	NA	NA	NA	proteasome-associated protein ECM29 homolog isoform X1 [Momordica charantia]	2.14946	2.83003	2.1351	4.97712	3.96309	4.34824	277	242	204	642	415	473
Maker00000524	scaffold8	41274218	41277109	+	GO:0003779(actin binding);GO:0005618(cell wall);GO:0005737(cytoplasm);GO:0005886(plasma membrane);GO:0009524(phragmoplast);GO:0009960(endosperm development);GO:0016021(integral component of membrane);GO:0030041(actin filament polymerization);GO:0045010(actin nucleation);GO:0048317(seed morphogenesis)	NA	NA	NA	formin-like protein 3 [Cucurbita maxima]	4.58464	5.06403	3.20177	2.11994	2.40309	2.71759	598	437	310	277	255	300
Maker00000526	scaffold8	41821869	41825761	-	GO:0005737(cytoplasm);GO:0009416(response to light stimulus);GO:0009507(chloroplast);GO:0009733(response to auxin);GO:0016874(ligase activity)	04075(Plant hormone signal transduction)	K14487	NA	indole-3-acetic acid-amido synthetase GH3.10 [Cucurbita maxima]	6.20507	3.7794	3.94248	0.085487	0.060229	0.048164	955	385	450	14	8	7
Maker00000527	scaffold8	41570728	41574712	-	GO:0004674(protein serine/threonine kinase activity);GO:0005886(plasma membrane);GO:0006468(protein phosphorylation);GO:0006952(defense response);GO:0009506(plasmodesma)	NA	NA	NA	LOW QUALITY PROTEIN: uncharacterized protein LOC111777045 [Cucurbita pepo subsp. pepo]	0.173466	0.743201	0.081683	0.0562	0.086613	0.139256	33	92	12	11	14	22
Maker00000530	scaffold8	38148388	38149645	-	GO:0003674(molecular_function);GO:0005829(cytosol);GO:0006511(ubiquitin-dependent protein catabolic process);GO:0009507(chloroplast)	04141(Protein processing in endoplasmic reticulum)	K14016	NA	PREDICTED: ubiquitin fusion degradation protein 1 homolog isoform X1 [Cucumis melo]	41.5031	36.4443	38.996	28.1381	28.0756	33.0359	2002	1163	1395	1359	1100	1346
Maker00000531	scaffold8	37787946	37795011	-	GO:0005829(cytosol);GO:0016925(protein sumoylation);GO:0019948(SUMO activating enzyme activity);GO:0031510(SUMO activating enzyme complex)	04120(Ubiquitin mediated proteolysis)	K10685	EC:6.2.1.45	SUMO-activating enzyme subunit 2-like isoform X1 [Cucurbita moschata]	40.36	39.9221	40.8762	53.3104	49.7288	53.0957	5436	3557	4083	7189	5439	6039
Maker00000532	scaffold8	46461106	46474482	-	GO:0004721(phosphoprotein phosphatase activity);GO:0004722(protein serine/threonine phosphatase activity);GO:0005634(nucleus);GO:0005829(cytosol);GO:0005886(plasma membrane);GO:0009742(brassinosteroid mediated signaling pathway);GO:0046872(metal ion binding)	NA	NA	NA	serine/threonine-protein phosphatase BSL3 isoform X1 [Cucurbita moschata]	30.4834	30.0712	30.5745	36.4728	37.4084	37.1034	6956	4540	5174	8333	6932	7150
Maker00000535	scaffold8	35472723	35475648	-	GO:0000287(magnesium ion binding);GO:0003824(catalytic activity);GO:0005524(ATP binding);GO:0005829(cytosol);GO:0010264(myo-inositol hexakisphosphate biosynthetic process);GO:0032957(inositol trisphosphate metabolic process);GO:0047325(inositol tetrakisphosphate 1-kinase activity);GO:0052725(inositol-1,3,4-trisphosphate 6-kinase activity);GO:0052726(inositol-1,3,4-trisphosphate 5-kinase activity)…	00562(Inositol phosphate metabolism);04070(Phosphatidylinositol signaling system)	K00913	EC:2.7.1.159;EC:2.7.1.134	PREDICTED: inositol-tetrakisphosphate 1-kinase 1-like [Cucumis melo]	10.2622	13.3445	9.54789	20.6147	24.8077	20.3229	655	564	452	1317	1285	1095
Maker00000538	scaffold8	42900616	42904409	-	GO:0003924(GTPase activity);GO:0005622(intracellular);GO:0006412(translation)	NA	NA	NA	elongation factor 2 isoform X1 [Cucurbita pepo subsp. pepo]	277.782	256.796	253.054	566.451	545.907	519.065	48375	29587	32680	98764	77199	76330
Maker00000539	scaffold8	40170515	40173336	+	GO:0010228(vegetative to reproductive phase transition of meristem);GO:0016021(integral component of membrane)	NA	NA	NA	uncharacterized membrane protein At3g27390 [Cucurbita pepo subsp. pepo]	0.0001	0.0001	0.101092	0.0001	0.0001	0.0001	0	0	8	0	0	0
Maker00000540	scaffold8	40102455	40110194	+	GO:0003674(molecular_function);GO:0008150(biological_process);GO:0009507(chloroplast);GO:0016021(integral component of membrane)	NA	NA	NA	PREDICTED: uncharacterized protein LOC101215831 [Cucumis sativus]	1.5274	1.27109	1.26579	0.287082	0.193041	0.125507	325	179	200	62	34	23
Maker00000541	scaffold8	36647044	36650935	+	GO:0003677(DNA binding);GO:0005634(nucleus);GO:0005654(nucleoplasm);GO:0006351(transcription, DNA-templated);GO:0006355(regulation of transcription, DNA-templated);GO:0009909(regulation of flower development);GO:0010048(vernalization response);GO:0043565(sequence-specific DNA binding)	NA	NA	NA	B3 domain-containing transcription factor VRN1-like [Momordica charantia]	40.8007	41.307	44.3701	41.3273	45.6213	41.1412	4264	2856	3439	4324	3872	3631
Maker00000542	scaffold8	39646447	39658526	-	GO:0004497(monooxygenase activity);GO:0055114(oxidation-reduction process)	NA	NA	NA	probable flavin-containing monooxygenase 1 [Cucurbita maxima]	0.438803	0.105374	0.807745	0.0001	0.192706	0.073776	48	8	65	0	17	7
Maker00000544	scaffold8	37933453	37939405	-	GO:0006886(intracellular protein transport);GO:0006888(ER to Golgi vesicle-mediated transport);GO:0006890(retrograde vesicle-mediated transport, Golgi to ER);GO:0006891(intra-Golgi vesicle-mediated transport);GO:0030126(COPI vesicle coat)	NA	NA	NA	PREDICTED: coatomer subunit alpha-1-like [Cucumis melo]	22.4881	23.0779	20.6956	29.9849	26.7167	28.5375	5738	3896	3916	7661	5536	6149
Maker00000545	scaffold8	39523801	39526231	+	GO:0003700(DNA binding transcription factor activity);GO:0005634(nucleus);GO:0007275(multicellular organism development);GO:0009965(leaf morphogenesis);GO:0010200(response to chitin);GO:0045792(negative regulation of cell size);GO:0048281(inflorescence morphogenesis)	03013(RNA transport);03015(mRNA surveillance pathway);03018(RNA degradation)	K13126	NA	NAC transcription factor 29-like [Cucurbita maxima]	6.77928	3.82936	6.06647	22.4142	19.9135	28.3106	699	262	464	2314	1667	2465
Maker00000546	scaffold8	46356621	46360011	+	GO:0008150(biological_process);GO:0016853(isomerase activity)	NA	NA	NA	uncharacterized protein LOC111448980 [Cucurbita moschata]	19.0979	20.4152	18.7708	12.2201	11.9486	10.6129	920	651	671	590	468	432
Maker00000549	scaffold8	46561147	46568287	+	GO:0005634(nucleus);GO:0008150(biological_process)	NA	NA	NA	PREDICTED: dr1-associated corepressor-like isoform X1 [Cucumis melo]	5.19554	4.36971	4.71817	15.3359	14.2654	12.1945	467	260	315	1379	1040	925
Maker00000550	scaffold8	43186277	43189655	+	GO:0003677(DNA binding);GO:0003700(DNA binding transcription factor activity);GO:0005515(protein binding);GO:0005634(nucleus);GO:0005739(mitochondrion);GO:0006351(transcription, DNA-templated);GO:0006355(regulation of transcription, DNA-templated);GO:0009908(flower development);GO:0010088(phloem development);GO:0010089(xylem development);GO:0045893(positive regulation of transcription, DNA-templa…	04933(AGE-RAGE signaling pathway in diabetic complications)	K06236	NA	PREDICTED: myb family transcription factor APL [Cucumis sativus]	3.36612	4.89203	6.58461	3.03791	5.97781	6.41393	266	256	386	241	384	428
Maker00000551	scaffold8	47606931	47608618	+	GO:0004601(peroxidase activity);GO:0005576(extracellular region);GO:0005774(vacuolar membrane);GO:0006979(response to oxidative stress);GO:0020037(heme binding);GO:0042744(hydrogen peroxide catabolic process);GO:0046872(metal ion binding);GO:0055114(oxidation-reduction process)	00940(Phenylpropanoid biosynthesis)	K00430	EC:1.11.1.7	peroxidase [Luffa aegyptiaca]	476.156	344.705	359.561	278.401	302.347	334.158	35571	17037	19919	20823	18342	21080
Maker00000552	scaffold8	46992900	47005844	-	GO:0006457(protein folding);GO:0009507(chloroplast)	NA	NA	NA	uncharacterized protein LOC111448996 isoform X1 [Cucurbita moschata]	12.1094	13.5657	13.2432	12.4704	13.1077	13.6204	3869	2868	3138	3989	3401	3675
Maker00000553	scaffold8	44302366	44312086	+	GO:0005524(ATP binding);GO:0005618(cell wall);GO:0005634(nucleus);GO:0009409(response to cold);GO:0009416(response to light stimulus);GO:0009507(chloroplast);GO:0009535(chloroplast thylakoid membrane);GO:0009570(chloroplast stroma);GO:0009579(thylakoid);GO:0009753(response to jasmonic acid);GO:0009941(chloroplast envelope);GO:0010150(leaf senescence);GO:0010287(plastoglobule);GO:0010319(stromule)…	NA	NA	NA	pentatricopeptide repeat-containing protein At1g11290, chloroplastic-like [Cucurbita moschata]	3.40532	3.88515	3.35819	1.84233	2.26571	1.99513	1232	930	901	668	666	610
Maker00000558	scaffold8	44637317	44640175	+	GO:0006904(vesicle docking involved in exocytosis);GO:0009306(protein secretion)	04144(Endocytosis)	K07901	NA	PREDICTED: ras-related protein RABE1c [Cucumis melo]	24.4096	25.6772	28.5071	8.97137	10.6473	7.97571	1509	1051	1307	556	535	417
Maker00000560	scaffold8	40536371	40540757	+	GO:0001530(lipopolysaccharide binding);GO:0005576(extracellular region);GO:0005615(extracellular space);GO:0005773(vacuole);GO:0005774(vacuolar membrane);GO:0008289(lipid binding);GO:0010468(regulation of gene expression);GO:1903409(reactive oxygen species biosynthetic process)	NA	NA	NA	putative BPI/LBP family protein At1g04970 [Momordica charantia]	27.2088	29.0191	27.2572	38.146	38.0514	40.8683	2859	2017	2124	4012	3246	3625
Maker00000561	scaffold8	46939433	46946287	+	GO:0005524(ATP binding);GO:0009507(chloroplast);GO:0009534(chloroplast thylakoid);GO:0009570(chloroplast stroma);GO:0010007(magnesium chelatase complex);GO:0015979(photosynthesis);GO:0015995(chlorophyll biosynthetic process);GO:0016851(magnesium chelatase activity)	00860(Porphyrin and chlorophyll metabolism)	K03404	EC:6.6.1.1	magnesium-chelatase subunit ChlD, chloroplastic [Cucurbita pepo subsp. pepo]	55.2442	57.2646	54.3842	33.9191	31.2499	32.684	8257	5663	6028	5076	3793	4125
Maker00000562	scaffold8	42844273	42846408	-	NA	NA	NA	NA		17.0131	18.1192	19.5041	16.9163	14.508	15.9685	814	574	693	811	564	646
Maker00000563	scaffold8	43155899	43161489	-	GO:0000139(Golgi membrane);GO:0005515(protein binding);GO:0005789(endoplasmic reticulum membrane);GO:0005794(Golgi apparatus);GO:0008150(biological_process);GO:0016020(membrane);GO:0016021(integral component of membrane);GO:0031902(late endosome membrane)	NA	NA	NA	ALA-interacting subunit 3 [Cucurbita maxima]	47.8635	40.2899	42.7994	47.6565	46.9912	53.8308	10194	5677	6760	10162	8127	9681
Maker00000566	scaffold8	47142195	47148418	-	GO:0000981(RNA polymerase II transcription factor activity, sequence-specific DNA binding);GO:0001135(transcription factor activity, RNA polymerase II transcription factor recruiting);GO:0003677(DNA binding);GO:0003700(DNA binding transcription factor activity);GO:0005634(nucleus);GO:0006351(transcription, DNA-templated);GO:0006355(regulation of transcription, DNA-templated);GO:0006357(regulation…	NA	NA	NA	transcription factor MYB13-like [Cucurbita pepo subsp. pepo]	4.78507	7.2283	5.80822	0.0001	0.098455	0.0001	451	450	406	0	8	0
Maker00000568	scaffold8	34722961	34728908	+	GO:0006487(protein N-linked glycosylation);GO:0009414(response to water deprivation);GO:0009645(response to low light intensity stimulus);GO:0019408(dolichol biosynthetic process);GO:0030968(endoplasmic reticulum unfolded protein response);GO:0045547(dehydrodolichyl diphosphate synthase activity)	00900(Terpenoid backbone biosynthesis)	K11778	EC:2.5.1.87	dehydrodolichyl diphosphate synthase complex subunit nus1-like isoform X1 [Cucurbita maxima]	14.8876	15.7023	12.6985	13.23	15.4027	13.0815	1234	861	781	1098	1037	916
Maker00000571	scaffold8	42232234	42238332	-	GO:0004674(protein serine/threonine kinase activity);GO:0005515(protein binding);GO:0005524(ATP binding);GO:0006468(protein phosphorylation);GO:0009507(chloroplast);GO:0009742(brassinosteroid mediated signaling pathway);GO:0016301(kinase activity);GO:0032880(regulation of protein localization)	04075(Plant hormone signal transduction)	K14502	EC:2.7.11.1	shaggy-related protein kinase eta isoform X1 [Cucurbita moschata]	105.463	101.408	104.032	141.868	132.262	143.028	10843	6898	7932	14604	11043	12418
Maker00000572	scaffold8	44186923	44207092	+	GO:0005737(cytoplasm);GO:0005980(glycogen catabolic process);GO:0008184(glycogen phosphorylase activity);GO:0030170(pyridoxal phosphate binding)	00500(Starch and sucrose metabolism)	K00688	EC:2.4.1.1	PREDICTED: alpha-glucan phosphorylase, H isozyme [Cucumis melo]	18.1136	19.1393	18.0027	296.558	289.957	220.43	4822	3371	3554	79037	62678	49548
Maker00000578	scaffold8	44366338	44368918	+	GO:0000176(nuclear exosome (RNase complex));GO:0000460(maturation of 5.8S rRNA)	03018(RNA degradation)	K12593	NA	uncharacterized protein LOC111448524 isoform X2 [Cucurbita moschata]	12.2054	12.9415	11.2998	17.6621	17.6301	21.2692	709	498	487	1027	832	1043
Maker00000579	scaffold8	46639546	46642674	+	GO:0005768(endosome);GO:0005794(Golgi apparatus);GO:0005802(trans-Golgi network);GO:0008150(biological_process);GO:0016757(transferase activity, transferring glycosyl groups)	NA	NA	NA	uncharacterized protein LOC111459737 [Cucurbita moschata]	5.6914	6.32908	4.88825	6.95228	7.99419	8.77697	679	500	433	830	775	884
Maker00000580	scaffold8	44407574	44408030	-	NA	NA	NA	NA		0.134604	0.999855	0.0001	0.181772	0.314713	0.691659	3	14	0	4	6	13
Maker00000581	scaffold8	46305095	46311354	+	GO:0000245(spliceosomal complex assembly);GO:0015030(Cajal body)	NA	NA	NA	PREDICTED: nucleolin [Cucumis sativus]	53.9137	54.7086	51.4918	64.6869	65.4721	59.2533	6273	4212	4443	7536	6186	5822
Maker00000582	scaffold8	41954003	41955242	-	GO:0004596(peptide alpha-N-acetyltransferase activity);GO:0006474(N-terminal protein amino acid acetylation);GO:0031248(protein acetyltransferase complex)	NA	NA	NA	uncharacterized protein LOC111451442 [Cucurbita moschata]	13.3725	12.8274	10.0033	14.3802	15.0417	12.4154	605	384	336	651	552	474
Maker00000583	scaffold8	38447831	38450975	-	GO:0005887(integral component of plasma membrane);GO:0009705(plant-type vacuole membrane);GO:0009992(cellular water homeostasis);GO:0015250(water channel activity);GO:0015254(glycerol channel activity);GO:0034220(ion transmembrane transport);GO:0042807(central vacuole)	NA	NA	NA	aquaporin TIP1-2-like [Momordica charantia]	2.69292	2.15941	3.51148	2.00129	1.09016	1.79604	224	119	216	167	74	126
Maker00000584	scaffold8	42500869	42503373	-	GO:0005634(nucleus);GO:0016925(protein sumoylation);GO:0031386(protein tag)	03013(RNA transport)	K12160	NA	small ubiquitin-related modifier 1-like [Cucurbita moschata]	37.713	38.3318	39.1389	44.4157	53.4945	53.2462	2141	1440	1648	2525	2466	2553
Maker00000590	scaffold8	48187690	48188687	-	GO:0005515(protein binding);GO:0009416(response to light stimulus);GO:0009507(chloroplast);GO:0009523(photosystem II);GO:0009534(chloroplast thylakoid);GO:0009535(chloroplast thylakoid membrane);GO:0009570(chloroplast stroma);GO:0009575(chromoplast stroma);GO:0009579(thylakoid);GO:0009611(response to wounding);GO:0009644(response to high light intensity);GO:0009941(chloroplast envelope);GO:001020…	NA	NA	NA	PREDICTED: uncharacterized protein LOC101217229 [Cucumis sativus]	9.2432	8.69848	8.03774	5.61564	5.88959	3.76875	359	224	232	219	186	124
Maker00000591	scaffold8	38548931	38579779	+	GO:0006405(RNA export from nucleus);GO:0006606(protein import into nucleus);GO:0017056(structural constituent of nuclear pore);GO:0044611(nuclear pore inner ring)	03013(RNA transport)	K14311	NA	uncharacterized protein LOC111015501 isoform X1 [Momordica charantia]	5.89558	6.75645	6.2472	13.0614	14.9036	11.8861	1995	1513	1568	4425	4095	3396
Maker00000592	scaffold8	42644731	42648304	-	GO:0003674(molecular_function);GO:0005634(nucleus);GO:0008150(biological_process)	NA	NA	NA	PREDICTED: putative F-box/LRR-repeat protein At3g18150 [Cucumis sativus]	5.78447	5.69523	4.92317	1.33508	1.02402	1.20113	730	476	461	169	105	128
Maker00000593	scaffold8	44496558	44503142	-	GO:0004674(protein serine/threonine kinase activity);GO:0004842(ubiquitin-protein transferase activity);GO:0005524(ATP binding);GO:0005886(plasma membrane);GO:0006468(protein phosphorylation);GO:0016301(kinase activity);GO:0016567(protein ubiquitination);GO:0046777(protein autophosphorylation)	NA	NA	NA	U-box domain-containing protein 33-like [Cucurbita pepo subsp. pepo]	19.1524	27.7689	25.8965	21.0179	21.7836	21.2749	3770	3616	3780	4142	3482	3536
Maker00000594	scaffold8	47926687	47932150	-	GO:0004693(cyclin-dependent protein serine/threonine kinase activity);GO:0005515(protein binding);GO:0005524(ATP binding);GO:0005634(nucleus);GO:0005829(cytosol);GO:0006468(protein phosphorylation);GO:0008353(RNA polymerase II carboxy-terminal domain kinase activity);GO:0009615(response to virus);GO:0016301(kinase activity);GO:0048366(leaf development)	NA	NA	NA	PREDICTED: LOW QUALITY PROTEIN: cyclin-dependent kinase C-2-like [Cucumis melo]	39.7231	35.5428	39.3144	46.1205	45.8392	51.7572	3270	1936	2400	3801	3065	3598
Maker00000599	scaffold8	44320714	44321701	+	GO:0003674(molecular_function);GO:0008150(biological_process);GO:0009507(chloroplast);GO:0009535(chloroplast thylakoid membrane);GO:0016021(integral component of membrane)	NA	NA	NA	uncharacterized protein LOC111794502 [Cucurbita pepo subsp. pepo]	11.722	10.0155	12.5066	8.77008	8.05962	9.57954	556	314	440	416	310	384
Maker00000600	scaffold8	45347188	45349778	-	GO:0005464(UDP-xylose transmembrane transporter activity);GO:0005783(endoplasmic reticulum);GO:0005794(Golgi apparatus);GO:0005886(plasma membrane);GO:0015790(UDP-xylose transmembrane transport);GO:0016020(membrane)	NA	NA	NA	PREDICTED: uncharacterized membrane protein At1g06890 [Cucumis sativus]	34.0225	54.5356	35.3552	0.0001	0.647605	0.182923	3241	3437	2498	0	51	15
Maker00000602	scaffold8	40526009	40527637	-	GO:0003674(molecular_function);GO:0005886(plasma membrane);GO:0008150(biological_process)	03060(Protein export)	K03116	NA	translation machinery-associated protein 7-like [Cucurbita moschata]	756.057	696.304	763.165	1411.59	1601.98	1333.37	33913	20664	25386	63393	58351	50503
Maker00000604	scaffold8	43386649	43391780	+	GO:0005634(nucleus)	NA	NA	NA	PREDICTED: uncharacterized protein LOC101205186 [Cucumis sativus]	44.7183	45.2557	52.2098	51.3264	54.768	50.5605	5738	3842	4968	6594	5707	5479
Maker00000605	scaffold8	47922481	47926471	+	GO:0004675(transmembrane receptor protein serine/threonine kinase activity);GO:0005524(ATP binding);GO:0005634(nucleus);GO:0005737(cytoplasm);GO:0005886(plasma membrane);GO:0006468(protein phosphorylation);GO:0006952(defense response);GO:0007166(cell surface receptor signaling pathway);GO:0009507(chloroplast);GO:0016301(kinase activity)	NA	NA	NA	probable serine/threonine-protein kinase PBL3 isoform X1 [Cucurbita pepo subsp. pepo]	13.1372	10.8457	12.0805	19.9915	17.2142	22.3991	1168	638	797	1780	1243	1682
Maker00000608	scaffold8	45658258	45666618	+	GO:0004784(superoxide dismutase activity);GO:0005507(copper ion binding);GO:0005737(cytoplasm);GO:0008270(zinc ion binding);GO:0019430(removal of superoxide radicals)	04146(Peroxisome)	K04565	EC:1.15.1.1	superoxide dismutase [Cu-Zn], chloroplastic [Momordica charantia]	25.2135	27.6561	23.8752	29.2621	29.267	26.9582	4149	3011	2913	4821	3911	3746
Maker00000610	scaffold8	48384138	48387915	-	GO:0003779(actin binding);GO:0004721(phosphoprotein phosphatase activity);GO:0005737(cytoplasm);GO:0005819(spindle);GO:0008017(microtubule binding);GO:0009524(phragmoplast);GO:0009556(microsporogenesis);GO:0009574(preprophase band);GO:0051015(actin filament binding);GO:0051017(actin filament bundle assembly)	NA	NA	NA	formin-like protein 20 isoform X3 [Cucurbita maxima]	5.4888	6.69827	9.08633	38.3015	43.6454	28.2682	220	177	269	1531	1415	953
Maker00000611	scaffold8	46523495	46529491	-	GO:0003677(DNA binding);GO:0003700(DNA binding transcription factor activity);GO:0005634(nucleus);GO:0006355(regulation of transcription, DNA-templated);GO:0007275(multicellular organism development);GO:0010158(abaxial cell fate specification);GO:0046872(metal ion binding)	NA	NA	NA	PREDICTED: putative axial regulator YABBY 2 [Cucumis melo]	74.2127	75.8592	76.2232	47.7447	63.431	46.3764	12706	8593	9678	8185	8819	6705
Maker00000613	scaffold8	47974610	47984522	-	GO:0005634(nucleus);GO:0098779(positive regulation of mitophagy in response to mitochondrial depolarization)	NA	NA	NA	la-related protein 1A [Momordica charantia]	25.5116	25.0294	23.533	31.9547	28.6652	31.5733	4177	2711	2857	5238	3811	4365
Maker00000614	scaffold8	44445779	44449223	-	GO:0004674(protein serine/threonine kinase activity);GO:0004675(transmembrane receptor protein serine/threonine kinase activity);GO:0004713(protein tyrosine kinase activity);GO:0005524(ATP binding);GO:0005886(plasma membrane);GO:0006468(protein phosphorylation);GO:0006952(defense response);GO:0007166(cell surface receptor signaling pathway);GO:0009507(chloroplast);GO:0016301(kinase activity);GO:1…	NA	NA	NA	PREDICTED: protein kinase APK1A, chloroplastic-like isoform X1 [Cucumis melo]	20.148	13.7258	14.5093	9.52063	5.93245	13.9734	2605	1175	1392	1233	623	1526
Maker00000615	scaffold8	38484704	38489362	-	GO:0003677(DNA binding);GO:0003700(DNA binding transcription factor activity);GO:0005515(protein binding);GO:0005634(nucleus);GO:0006351(transcription, DNA-templated);GO:0006355(regulation of transcription, DNA-templated);GO:0043565(sequence-specific DNA binding);GO:0046983(protein dimerization activity)	NA	NA	NA	PREDICTED: transcription factor bHLH121 [Cucumis sativus]	22.1806	20.9631	24.8323	23.7753	23.3437	23.2274	3067	1918	2547	3292	2621	2712
Maker00000616	scaffold8	46240564	46242501	+	GO:0016787(hydrolase activity)	03010(Ribosome)	K02952	NA	uncharacterized protein LOC111483730 isoform X1 [Cucurbita maxima]	9.2269	10.0084	10.0576	12.026	13.7059	15.06	745	535	603	973	899	1027
Maker00000618	scaffold8	44461322	44464237	-	GO:0004807(triose-phosphate isomerase activity);GO:0005829(cytosol);GO:0006094(gluconeogenesis);GO:0006096(glycolytic process);GO:0019563(glycerol catabolic process);GO:0046166(glyceraldehyde-3-phosphate biosynthetic process)	00010(Glycolysis / Gluconeogenesis);00051(Fructose and mannose metabolism);00562(Inositol phosphate metabolism);00710(Carbon fixation in photosynthetic organisms)	K01803	EC:5.3.1.1	triosephosphate isomerase, cytosolic [Momordica charantia]	215.108	221.97	213.497	755.766	818.502	741.456	15052	10276	11079	52948	46509	43811
Maker00000620	scaffold8	37897787	37913974	-	GO:0000166(nucleotide binding);GO:0005737(cytoplasm);GO:0008150(biological_process)	NA	NA	NA	PREDICTED: WD repeat-containing protein 13 isoform X2 [Cucumis melo]	8.77008	8.84174	9.16361	7.6195	6.86774	8.28254	1548	1033	1200	1347	985	1235
Maker00000621	scaffold8	37543333	37547466	+	GO:0003674(molecular_function);GO:0005515(protein binding);GO:0005634(nucleus);GO:0009658(chloroplast organization);GO:0010099(regulation of photomorphogenesis);GO:0045893(positive regulation of transcription, DNA-templated);GO:0048512(circadian behavior);GO:0080167(response to karrikin)	NA	NA	NA	uncharacterized protein LOC111777284 [Cucurbita pepo subsp. pepo]	31.9224	39.0108	40.9686	20.445	20.5532	22.2223	5488	4437	5223	3520	2870	3226
Maker00000622	scaffold8	45297684	45304203	+	GO:0003677(DNA binding);GO:0003700(DNA binding transcription factor activity);GO:0005634(nucleus);GO:0006351(transcription, DNA-templated);GO:0006355(regulation of transcription, DNA-templated);GO:0008289(lipid binding);GO:0009855(determination of bilateral symmetry);GO:0009944(polarity specification of adaxial/abaxial axis);GO:0009956(radial pattern formation);GO:0010014(meristem initiation);GO:…	NA	NA	NA	homeobox-leucine zipper protein REVOLUTA-like [Momordica charantia]	13.3991	18.9779	17.8254	20.0623	20.6957	22.1166	2546	2386	2512	3816	3193	3548
Maker00000624	scaffold8	44456095	44459454	-	GO:0004674(protein serine/threonine kinase activity);GO:0004675(transmembrane receptor protein serine/threonine kinase activity);GO:0004713(protein tyrosine kinase activity);GO:0005524(ATP binding);GO:0005886(plasma membrane);GO:0006468(protein phosphorylation);GO:0006952(defense response);GO:0007166(cell surface receptor signaling pathway);GO:0009507(chloroplast);GO:0016301(kinase activity);GO:1…	NA	NA	NA	PREDICTED: protein kinase APK1A, chloroplastic-like [Cucumis melo]	3.90386	4.62299	4.5656	14.0167	13.4195	16.8206	390	306	338	1401	1088	1418
Maker00000627	scaffold8	46826522	46829446	+	GO:0005634(nucleus);GO:0008150(biological_process)	NA	NA	NA	ankyrin repeat domain-containing protein 2A isoform X2 [Cucurbita moschata]	12.4425	10.7176	9.23019	20.4105	21.7516	21.0075	524	299	289	860	744	747
Maker00000628	scaffold8	39988621	40002938	-	GO:0004674(protein serine/threonine kinase activity);GO:0005634(nucleus);GO:0005737(cytoplasm);GO:0005886(plasma membrane);GO:0035556(intracellular signal transduction)	NA	NA	NA	PREDICTED: phototropin-2 [Cucumis melo]	3.84273	7.08459	5.07676	3.50657	3.83665	3.00027	762	930	747	696	618	503
Maker00000629	scaffold8	37500515	37503678	-	GO:0006890(retrograde vesicle-mediated transport, Golgi to ER)	NA	NA	NA	PREDICTED: protein RER1A [Cucumis sativus]	26.6287	23.9864	22.3826	21.546	21.3263	23.6977	1972	1176	1230	1598	1283	1482
Maker00000630	scaffold8	41144121	41145182	+	GO:0003674(molecular_function);GO:0005634(nucleus);GO:0005829(cytosol);GO:0010089(xylem development)	NA	NA	NA	vascular-related unknown protein 1-like [Cucurbita moschata]	5.43142	3.97982	5.17845	3.68025	0.659787	2.90247	248	121	176	169	25	112
Maker00000631	scaffold8	41371029	41372502	+	GO:0005737(cytoplasm);GO:0009507(chloroplast);GO:0009733(response to auxin);GO:0009734(auxin-activated signaling pathway);GO:0009826(unidimensional cell growth);GO:0010252(auxin homeostasis);GO:0010279(indole-3-acetic acid amido synthetase activity)	04075(Plant hormone signal transduction)	K14487	NA	indole-3-acetic acid-amido synthetase GH3.6-like [Momordica charantia]	0.381364	0.304935	0.0001	0.403182	0.268569	0.279207	28	15	0	30	16	17
Maker00000634	scaffold8	43291876	43294379	-	GO:0004190(aspartic-type endopeptidase activity);GO:0006508(proteolysis);GO:0030163(protein catabolic process)	NA	NA	NA	PREDICTED: protein ASPARTIC PROTEASE IN GUARD CELL 2 [Cucumis sativus]	30.5941	19.3552	16.8513	1.76327	3.3052	5.44708	3775	1580	1542	218	332	568
Maker00000637	scaffold8	39017125	39023214	+	GO:0005634(nucleus);GO:0016021(integral component of membrane)	NA	NA	NA	CTL-like protein DDB_G0274487 [Cucurbita pepo subsp. pepo]	22.6617	24.7963	23.8234	22.5462	21.6272	23.3097	3443	2493	2684	3430	2668	2991
Maker00000638	scaffold8	40691570	40693929	+	GO:0000977(RNA polymerase II regulatory region sequence-specific DNA binding);GO:0003677(DNA binding);GO:0003700(DNA binding transcription factor activity);GO:0005634(nucleus);GO:0009555(pollen development);GO:0045893(positive regulation of transcription, DNA-templated)	04141(Protein processing in endoplasmic reticulum)	K04374	NA	PREDICTED: basic leucine zipper 34-like [Cucumis melo]	0.133894	0.101192	0.142874	0.0001	0.0001	0.0001	8	4	6	0	0	0
Maker00000642	scaffold8	41937593	41939676	-	GO:0003824(catalytic activity);GO:0005886(plasma membrane);GO:0007165(signal transduction);GO:0019898(extrinsic component of membrane);GO:0046872(metal ion binding)	NA	NA	NA	lanC-like protein GCL2 [Momordica charantia]	3.99032	4.4782	4.57007	8.51365	8.10829	6.98495	340	253	289	726	561	503
Maker00000643	scaffold8	37416970	37419284	-	GO:0005737(cytoplasm);GO:0005886(plasma membrane);GO:0006950(response to stress);GO:0009269(response to desiccation);GO:0016787(hydrolase activity)	NA	NA	NA	PREDICTED: uncharacterized protein LOC101210790 [Cucumis sativus]	27.7505	30.1658	40.8633	86.7718	100.885	89.6635	1778	1279	1941	5565	5247	4850
Maker00000644	scaffold8	44640467	44643957	-	GO:0003674(molecular_function);GO:0005634(nucleus);GO:0008150(biological_process)	NA	NA	NA	uncharacterized protein LOC111448506 [Cucurbita moschata]	14.19	15.251	15.2073	20.4813	20.4919	21.4578	1744	1240	1386	2520	2045	2227
Maker00000646	scaffold8	38001120	38016373	-	GO:0006855(drug transmembrane transport)	NA	NA	NA	PREDICTED: protein DETOXIFICATION 46, chloroplastic-like isoform X1 [Cucumis melo]	8.14838	10.3877	9.86674	2.79532	3.0984	3.32248	1324	1117	1189	455	409	456
Maker00000648	scaffold8	44256244	44261909	-	GO:0003674(molecular_function);GO:0005739(mitochondrion);GO:0008150(biological_process)	NA	NA	NA	uncharacterized protein LOC111794401 [Cucurbita pepo subsp. pepo]	12.7112	14.424	13.7566	16.346	18.8965	15.5281	2705	2031	2171	3483	3266	2791
Maker00000649	scaffold8	37984777	37988876	+	GO:0005737(cytoplasm);GO:0016310(phosphorylation);GO:0016773(phosphotransferase activity, alcohol group as acceptor)	NA	NA	NA	uncharacterized protein LOC111448774 isoform X4 [Cucurbita moschata]	8.4924	8.44914	7.8887	9.68141	10.3017	10.1056	791	521	545	902	779	794
Maker00000650	scaffold8	40321678	40326719	+	GO:0005768(endosome);GO:0006904(vesicle docking involved in exocytosis);GO:0007032(endosome organization);GO:0007040(lysosome organization);GO:0030674(protein binding, bridging);GO:0030897(HOPS complex);GO:0035542(regulation of SNARE complex assembly)	NA	NA	NA	PREDICTED: vacuolar protein-sorting-associated protein 11 homolog [Cucumis melo]	10.9361	12.108	11.6422	12.8693	14.0851	13.967	2282	1672	1802	2688	2387	2461
Maker00000651	scaffold8	42657958	42659609	-	GO:0003677(DNA binding);GO:0003700(DNA binding transcription factor activity);GO:0005634(nucleus);GO:0006351(transcription, DNA-templated);GO:0006355(regulation of transcription, DNA-templated);GO:0009408(response to heat);GO:0009733(response to auxin);GO:0009958(positive gravitropism);GO:0043565(sequence-specific DNA binding);GO:0048364(root development);GO:0048527(lateral root development);GO:0…	NA	NA	NA	heat stress transcription factor A-4d-like [Cucurbita moschata]	0.816908	1.07406	0.482991	0.703779	0.784953	1.63036	67	59	30	58	53	113
Maker00000652	scaffold8	45146994	45147733	-	NA	NA	NA	NA	uncharacterized protein LOC18774348 [Prunus persica]	0.534886	0.323626	0.49656	1.14811	2.10323	2.56343	19	8	13	41	60	77
Maker00000653	scaffold8	46271696	46276178	+	GO:0005634(nucleus);GO:0007033(vacuole organization);GO:0008568(microtubule-severing ATPase activity);GO:0031122(cytoplasmic microtubule organization)	04144(Endocytosis)	K12196	NA	protein SUPPRESSOR OF K(+) TRANSPORT GROWTH DEFECT 1 [Momordica charantia]	3.42787	5.15294	3.79047	2.10502	2.81683	2.45349	332	330	272	204	222	201
Maker00000654	scaffold8	40035387	40039801	-	GO:0005515(protein binding);GO:0005634(nucleus);GO:0005783(endoplasmic reticulum);GO:0009555(pollen development);GO:0010584(pollen exine formation);GO:0016491(oxidoreductase activity);GO:0048316(seed development);GO:0050662(coenzyme binding);GO:0055114(oxidation-reduction process);GO:0080110(sporopollenin biosynthetic process)	00941(Flavonoid biosynthesis)	K13082	EC:1.1.1.219;EC:1.1.1.234	tetraketide alpha-pyrone reductase 1 [Cucurbita moschata]	6.88135	7.27739	6.43707	3.88739	4.79373	3.5003	648	454	450	367	367	279
Maker00000655	scaffold8	41452515	41453988	+	GO:0005737(cytoplasm);GO:0009507(chloroplast);GO:0009733(response to auxin);GO:0009734(auxin-activated signaling pathway);GO:0009826(unidimensional cell growth);GO:0010252(auxin homeostasis);GO:0010279(indole-3-acetic acid amido synthetase activity)	04075(Plant hormone signal transduction)	K14487	NA	indole-3-acetic acid-amido synthetase GH3.6-like [Cucurbita moschata]	1.17936	3.93958	2.94064	0.426049	0.18341	0.247242	85	188	157	31	11	15
Maker00000659	scaffold8	47802637	47808210	-	GO:0004553(hydrolase activity, hydrolyzing O-glycosyl compounds);GO:0030247(polysaccharide binding);GO:0046658(anchored component of plasma membrane)	00500(Starch and sucrose metabolism)	K19892	EC:3.2.1.39	PREDICTED: glucan endo-1,3-beta-glucosidase 4 isoform X2 [Cucumis melo]	3.72169	3.94486	2.61111	6.11416	4.58391	7.60663	424	297	221	696	424	731
Maker00000660	scaffold8	46149654	46153831	+	GO:0004033(aldo-keto reductase (NADP) activity);GO:0009505(plant-type cell wall);GO:0009507(chloroplast);GO:0009570(chloroplast stroma);GO:0009941(chloroplast envelope)	NA	NA	NA	uncharacterized oxidoreductase At1g06690, chloroplastic isoform X3 [Cucurbita maxima]	12.0937	12.5091	10.5202	11.5565	11.921	11.5743	1293	885	834	1237	1035	1045
Maker00000661	scaffold8	43654653	43657489	-	GO:0000812(Swr1 complex);GO:0031063(regulation of histone deacetylation);GO:0031491(nucleosome binding);GO:0042826(histone deacetylase binding);GO:0043486(histone exchange)	NA	NA	NA	SWR1 complex subunit 6 isoform X1 [Cucurbita pepo subsp. pepo]	13.415	13.2632	14.1823	14.4118	15.46	17.2191	804	526	631	865	753	872
Maker00000664	scaffold8	45332279	45336204	-	GO:0003677(DNA binding);GO:0003700(DNA binding transcription factor activity);GO:0005634(nucleus);GO:0006351(transcription, DNA-templated);GO:0006355(regulation of transcription, DNA-templated);GO:0007389(pattern specification process);GO:0009734(auxin-activated signaling pathway);GO:0009738(abscisic acid-activated signaling pathway);GO:0009743(response to carbohydrate);GO:0010154(fruit developme…	04075(Plant hormone signal transduction)	K14486	NA	PREDICTED: auxin response factor 18 [Cucumis melo]	55.0691	36.2787	26.5714	48.5691	35.331	37.5404	7971	3474	2852	7038	4153	4588
Maker00000665	scaffold8	46482829	46485694	-	GO:0003674(molecular_function);GO:0005576(extracellular region);GO:0005886(plasma membrane);GO:0008150(biological_process)	NA	NA	NA	uncharacterized protein LOC111448296 [Cucurbita moschata]	6.27409	5.74251	8.19838	16.821	16.7706	16.6898	590	357	572	1583	1280	1325
Maker00000666	scaffold8	42547236	42553371	+	GO:0000152(nuclear ubiquitin ligase complex);GO:0004842(ubiquitin-protein transferase activity);GO:0005515(protein binding);GO:0005634(nucleus);GO:0005737(cytoplasm);GO:0006281(DNA repair);GO:0009585(red, far-red light phototransduction);GO:0009640(photomorphogenesis);GO:0009641(shade avoidance);GO:0009647(skotomorphogenesis);GO:0009649(entrainment of circadian clock);GO:0010119(regulation of sto…	04120(Ubiquitin mediated proteolysis);04712(Circadian rhythm - plant)	K10143	EC:2.3.2.27	E3 ubiquitin-protein ligase COP1 [Cucurbita pepo subsp. pepo]	22.6425	28.6427	29.9104	32.6515	34.7103	30.5622	2195	1837	2151	3170	2733	2502
Maker00000667	scaffold8	36383744	36387901	+	GO:0004672(protein kinase activity);GO:0004674(protein serine/threonine kinase activity);GO:0005515(protein binding);GO:0005524(ATP binding);GO:0005634(nucleus);GO:0005737(cytoplasm);GO:0005829(cytosol);GO:0005985(sucrose metabolic process);GO:0006468(protein phosphorylation);GO:0006636(unsaturated fatty acid biosynthetic process);GO:0006970(response to osmotic stress);GO:0009414(response to wate…	04016(MAPK signaling pathway - plant);04075(Plant hormone signal transduction)	K14498	EC:2.7.11.1	serine/threonine-protein kinase SRK2E-like [Cucurbita moschata]	2.58317	1.99046	1.40569	0.0001	0.0001	0.0001	157	80	64	0	0	0
Maker00000668	scaffold8	35575935	35598239	+	GO:0000462(maturation of SSU-rRNA from tricistronic rRNA transcript (SSU-rRNA, 5.8S rRNA, LSU-rRNA));GO:0030515(snoRNA binding);GO:0032040(small-subunit processome);GO:0034388(Pwp2p-containing subcomplex of 90S preribosome)	03008(Ribosome biogenesis in eukaryotes)	K14555	NA	transducin beta-like protein 3 [Momordica charantia]	7.98911	7.34162	8.22695	9.47755	7.80332	7.51663	1790	1089	1367	2126	1420	1422
Maker00000670	scaffold8	37956862	37968356	-	GO:0003777(microtubule motor activity);GO:0005871(kinesin complex);GO:0007018(microtubule-based movement);GO:0016887(ATPase activity)	NA	NA	NA	kinesin-like protein KIN-7D, mitochondrial isoform X1 [Cucurbita moschata]	19.5186	22.3545	21.8362	8.88205	10.0225	8.17785	4167	3157	3457	1899	1738	1475
Maker00000671	scaffold8	40548110	40554479	+	GO:0000339(RNA cap binding);GO:0000398(mRNA splicing, via spliceosome);GO:0005846(nuclear cap binding complex)	03040(Spliceosome);03013(RNA transport);03015(mRNA surveillance pathway)	K12883	NA	nuclear cap-binding protein subunit 2-like isoform X1 [Cucurbita moschata]	19.8076	21.099	18.331	22.1938	22.6412	21.8395	1405	990	964	1576	1304	1308
Maker00000672	scaffold8	42601647	42604922	+	GO:0002213(defense response to insect);GO:0003824(catalytic activity);GO:0004806(triglyceride lipase activity);GO:0005576(extracellular region);GO:0016042(lipid catabolic process);GO:0016298(lipase activity)	00100(Steroid biosynthesis)	K01052	EC:3.1.1.13	PREDICTED: triacylglycerol lipase 2-like [Cucumis melo]	6.54038	8.111	8.24115	6.6337	8.6328	6.93166	599	491	559	608	642	536
Maker00000674	scaffold8	45865497	45870257	+	GO:0003674(molecular_function);GO:0005739(mitochondrion);GO:0007275(multicellular organism development);GO:0009536(plastid);GO:0009706(chloroplast inner membrane);GO:0009941(chloroplast envelope);GO:0016021(integral component of membrane)	NA	NA	NA	protein RETICULATA-RELATED 1, chloroplastic [Cucurbita maxima]	9.57191	10.3364	10.4461	24.2954	20.6995	18.6854	998	713	808	2536	1752	1645
Maker00000675	scaffold8	42377739	42381343	+	GO:0005768(endosome);GO:0005774(vacuolar membrane);GO:0005802(trans-Golgi network);GO:0008757(S-adenosylmethionine-dependent methyltransferase activity);GO:0032259(methylation)	NA	NA	NA	uncharacterized protein LOC111449047 [Cucurbita moschata]	30.9522	32.8022	27.0597	2.58619	3.78791	2.45447	2651	1859	1719	222	264	178
Maker00000677	scaffold8	42827965	42830146	+	GO:0003700(DNA binding transcription factor activity);GO:0005634(nucleus);GO:0006351(transcription, DNA-templated);GO:0006355(regulation of transcription, DNA-templated);GO:0043565(sequence-specific DNA binding)	04626(Plant-pathogen interaction)	K18835	NA	probable WRKY transcription factor 48 isoform X2 [Cucurbita moschata]	0.0001	0.0001	0.0001	0.0001	0.075535	0.0001	0	0	0	0	4	0
Maker00000678	scaffold8	40345424	40350731	+	GO:0005524(ATP binding);GO:0005618(cell wall);GO:0005739(mitochondrion);GO:0006457(protein folding);GO:0009507(chloroplast);GO:0009570(chloroplast stroma)	04141(Protein processing in endoplasmic reticulum);04626(Plant-pathogen interaction)	K09487	NA	heat shock protein 90-6, mitochondrial [Cucurbita pepo subsp. pepo]	18.7318	19.8519	19.0566	71.9479	66.9681	69.092	2507	1758	1891	9639	7277	7807
Maker00000679	scaffold8	39237813	39244005	-	GO:0003743(translation initiation factor activity);GO:0005737(cytoplasm);GO:0005739(mitochondrion);GO:0006413(translational initiation);GO:0009507(chloroplast);GO:0032790(ribosome disassembly);GO:0043022(ribosome binding)	NA	NA	NA	translation initiation factor IF3-1, mitochondrial [Momordica charantia]	21.6354	21.9045	20.6696	46.4328	42.5543	40.1124	2584	1731	1831	5551	4126	4045
Maker00000682	scaffold8	40446054	40447841	-	GO:0003674(molecular_function);GO:0005634(nucleus);GO:0008150(biological_process);GO:0009507(chloroplast)	NA	NA	NA	uncharacterized protein LOC111451737 [Cucurbita moschata]	2.38038	2.99983	5.14094	8.37434	7.58046	6.95951	111	92	177	388	285	272
Maker00000683	scaffold8	45874174	45900204	+	GO:0005515(protein binding);GO:0005886(plasma membrane);GO:0005905(clathrin-coated pit);GO:0006886(intracellular protein transport);GO:0006897(endocytosis);GO:0008289(lipid binding);GO:0016020(membrane);GO:0030131(clathrin adaptor complex)	04144(Endocytosis)	K11824	NA	DDT domain-containing protein PTM-like [Cucurbita moschata]	19.2263	19.9327	19.5412	24.8908	24.4911	25.1401	10357	7104	7806	13424	10713	11435
Maker00000684	scaffold8	35673995	35676377	-	GO:0004612(phosphoenolpyruvate carboxykinase (ATP) activity);GO:0005829(cytosol);GO:0006094(gluconeogenesis)	NA	NA	NA	uncharacterized protein LOC111451085 isoform X1 [Cucurbita moschata]	0.353289	0.953326	0.78398	2.17283	1.76819	2.25095	16	27	25	93	62	81
Maker00000685	scaffold8	45656879	45657963	+	GO:0009507(chloroplast)	04146(Peroxisome)	K04565	EC:1.15.1.1	superoxide dismutase [Cu-Zn], chloroplastic [Cucurbita moschata]	51.7616	62.1633	57.0089	81.5383	84.0547	76.2504	2235	1776	1826	3525	2947	2780
Maker00000686	scaffold8	39721770	39725679	-	GO:0004198(calcium-dependent cysteine-type endopeptidase activity);GO:0005737(cytoplasm);GO:0006508(proteolysis)	04626(Plant-pathogen interaction)	K13412	EC:2.7.11.1	sorcin-like isoform X2 [Momordica charantia]	27.9717	27.0955	25.0531	23.8265	24.0032	25.8001	1486	953	987	1268	1036	1158
Maker00000689	scaffold8	48367453	48369045	-	GO:0005515(protein binding);GO:0005634(nucleus);GO:0005829(cytosol);GO:0006351(transcription, DNA-templated);GO:0009733(response to auxin);GO:0009867(jasmonic acid mediated signaling pathway);GO:0010051(xylem and phloem pattern formation);GO:0010072(primary shoot apical meristem specification);GO:0042802(identical protein binding);GO:0042803(protein homodimerization activity);GO:0045892(negative …	NA	NA	NA	protein TOPLESS [Momordica charantia]	3.95537	0.0001	4.31315	0.12942	9.03639	0.0001	122	0	99	4	226	0
Maker00000690	scaffold8	45247838	45251516	+	GO:0005737(cytoplasm);GO:0008150(biological_process);GO:0008270(zinc ion binding)	NA	NA	NA	PREDICTED: probable E3 ubiquitin-protein ligase MARCH10 isoform X2 [Cucumis sativus]	0.710872	1.4562	1.6982	2.66892	3.901	2.04294	94	127	166	352	417	227
Maker00000691	scaffold8	46537537	46551993	+	GO:0003677(DNA binding);GO:0005634(nucleus)	03030(DNA replication);03420(Nucleotide excision repair);03430(Mismatch repair)	K10754	NA	replication factor C subunit 1 [Momordica charantia]	30.015	35.7796	35.7151	58.1164	60.0331	53.4833	6115	4823	5396	11854	9932	9201
Maker00000693	scaffold8	42736096	42737386	-	GO:0003674(molecular_function);GO:0008150(biological_process);GO:0016021(integral component of membrane)	NA	NA	NA	HVA22-like protein f [Cucurbita moschata]	4.74662	6.56458	6.9076	2.29646	5.27412	4.12351	231	211	249	112	208	169
Maker00000698	scaffold8	42351264	42352562	+	NA	NA	NA	NA	hypothetical protein VITISV_007470 [Vitis vinifera]	0.759702	0.295315	0.581544	0.449712	0.391534	0.159586	19	5	11	11	8	4
Maker00000700	scaffold8	34219879	34221882	-	GO:0000380(alternative mRNA splicing, via spliceosome);GO:0000381(regulation of alternative mRNA splicing, via spliceosome);GO:0000398(mRNA splicing, via spliceosome);GO:0005515(protein binding);GO:0005634(nucleus);GO:0005730(nucleolus);GO:0005829(cytosol);GO:0005886(plasma membrane);GO:0007275(multicellular organism development);GO:0007623(circadian rhythm);GO:0009409(response to cold);GO:000964…	00230(Purine metabolism);00240(Pyrimidine metabolism);03020(RNA polymerase)	K03006	EC:2.7.7.6	PREDICTED: uncharacterized protein LOC101221481 [Cucumis sativus]	26.4068	27.3661	29.349	28.9227	27.1981	32.9207	1004	689	828	1101	840	1057
Maker00000702	scaffold8	43478010	43490203	+	GO:0004222(metalloendopeptidase activity);GO:0008270(zinc ion binding);GO:0016485(protein processing)	NA	NA	NA	nardilysin-like isoform X2 [Cucurbita moschata]	19.7494	19.4979	17.3444	28.8894	27.5512	27.6113	3933	2569	2561	5759	4455	4643
Maker00000703	scaffold8	42003707	42005055	-	NA	NA	NA	NA	uncharacterized protein LOC111469626 [Cucurbita maxima]	14.652	12.1023	12.7694	2.41445	3.52397	2.57161	960	525	621	159	188	143
Maker00000704	scaffold8	47309469	47312400	+	GO:0005515(protein binding);GO:0005634(nucleus);GO:0008150(biological_process)	NA	NA	NA	IRK-interacting protein [Cucurbita pepo subsp. pepo]	23.369	28.8548	23.3991	18.0432	21.6265	16.3145	3159	2581	2346	2442	2374	1863
Maker00000705	scaffold8	44128331	44130330	+	GO:0003723(RNA binding);GO:0003735(structural constituent of ribosome);GO:0006412(translation);GO:0022626(cytosolic ribosome)	03010(Ribosome)	K02926	NA	50S ribosomal protein L4, chloroplastic [Momordica charantia]	47.861	51.4761	50.7192	45.2392	43.6082	42.9961	3303	2350	2596	3126	2444	2505
Maker00000706	scaffold8	45352091	45356928	-	GO:0005634(nucleus);GO:0005768(endosome);GO:0005794(Golgi apparatus);GO:0005802(trans-Golgi network);GO:0008150(biological_process);GO:0016021(integral component of membrane);GO:0016757(transferase activity, transferring glycosyl groups)	03013(RNA transport)	K03252	NA	PREDICTED: uncharacterized protein LOC101216740 isoform X1 [Cucumis sativus]	18.9461	20.0244	18.1868	9.3286	9.89618	7.29474	1880	1315	1339	927	798	612
Maker00000711	scaffold8	38837566	38838288	-	GO:0004040(amidase activity)	00330(Arginine and proline metabolism);00360(Phenylalanine metabolism);00380(Tryptophan metabolism)	K01426	EC:3.5.1.4	putative amidase C869.01 [Momordica charantia]	1.01989	0.663783	0.743975	1.21262	1.47863	2.11488	27	12	15	32	32	47
Maker00000716	scaffold8	41185762	41188831	+	GO:0003723(RNA binding);GO:0005739(mitochondrion);GO:0008150(biological_process);GO:0009507(chloroplast)	00500(Starch and sucrose metabolism)	K00700	EC:2.4.1.18	APO protein 4, mitochondrial-like [Cucurbita maxima]	13.017	12.3099	9.93748	17.1191	14.7267	15.3997	1181	739	669	1555	1085	1180
Maker00000717	scaffold8	37609991	37619370	-	GO:0004146(dihydrofolate reductase activity);GO:0004799(thymidylate synthase activity);GO:0005737(cytoplasm);GO:0005829(cytosol);GO:0006231(dTMP biosynthetic process);GO:0006730(one-carbon metabolic process);GO:0009257(10-formyltetrahydrofolate biosynthetic process);GO:0016021(integral component of membrane);GO:0032259(methylation);GO:0046654(tetrahydrofolate biosynthetic process);GO:0055114(oxid…	00240(Pyrimidine metabolism);00790(Folate biosynthesis);00670(One carbon pool by folate)	K13998	EC:1.5.1.3;EC:2.1.1.45	bifunctional dihydrofolate reductase-thymidylate synthase-like [Cucurbita moschata]	11.64	11.741	9.67452	15.2967	15.961	14.9511	2343	1564	1444	3082	2609	2541
Maker00000719	scaffold8	45241294	45246447	+	GO:0003676(nucleic acid binding);GO:0003677(DNA binding);GO:0005634(nucleus);GO:0006396(RNA processing);GO:0008173(RNA methyltransferase activity);GO:0046872(metal ion binding)	NA	NA	NA	zinc finger CCCH domain-containing protein 24 [Cucurbita pepo subsp. pepo]	2.34915	2.65307	2.80296	3.31276	3.92948	4.142	142	106	125	200	192	210
Maker00000720	scaffold8	43120743	43132215	-	GO:0004176(ATP-dependent peptidase activity);GO:0005739(mitochondrion);GO:0006508(proteolysis);GO:0008237(metallopeptidase activity);GO:0009793(embryo development ending in seed dormancy);GO:0009941(chloroplast envelope)	NA	NA	NA	ATP-dependent zinc metalloprotease FTSH 12, chloroplastic [Momordica charantia]	10.5761	11.9374	12.75	21.1494	21.5004	17.6007	1858	1387	1661	3719	3067	2611
Maker00000721	scaffold8	45314271	45324898	+	GO:0008150(biological_process)	NA	NA	NA	PREDICTED: serine/threonine-protein phosphatase 6 regulatory subunit 3 isoform X1 [Cucumis sativus]	52.4239	53.9151	51.0256	73.8493	71.8888	70.5259	9828	6687	7094	13861	10944	11165
Maker00000722	scaffold8	43794340	43796053	+	GO:0005385(zinc ion transmembrane transporter activity);GO:0005886(plasma membrane);GO:0071577(zinc II ion transmembrane transport)	NA	NA	NA	zinc transporter 6, chloroplastic [Cucurbita maxima]	3.91599	3.79177	2.99282	21.2203	18.9168	19.7906	350	224	198	1895	1370	1491
Maker00000723	scaffold8	45536470	45540382	-	GO:0005215(transporter activity);GO:0005524(ATP binding);GO:0005886(plasma membrane);GO:0016887(ATPase activity)	NA	NA	NA	hypothetical protein Csa_6G147600 [Cucumis sativus]	95.427	79.1865	73.8944	82.3557	75.3922	80.8903	13469	7395	7735	11638	8642	9641
Maker00000725	scaffold8	41255067	41257063	-	GO:0008150(biological_process);GO:0016757(transferase activity, transferring glycosyl groups)	00514(Other types of O-glycan biosynthesis)	K13675	EC:2.4.1.-	uncharacterized protein LOC111469800 [Cucurbita maxima]	0.376602	1.24399	0.916518	0.17693	0.176139	0.350036	40	87	72	19	16	32
Maker00000726	scaffold8	37726476	37732686	+	GO:0005737(cytoplasm);GO:0005829(cytosol);GO:0006457(protein folding)	NA	NA	NA	PREDICTED: chaperone protein dnaJ 10-like [Cucumis sativus]	26.9481	30.3119	27.3746	27.6789	27.3716	27.6959	3006	2237	2264	3091	2479	2608
Maker00000729	scaffold8	42611480	42618268	-	GO:0006888(ER to Golgi vesicle-mediated transport);GO:0007094(mitotic spindle assembly checkpoint);GO:1990423(RZZ complex)	NA	NA	NA	centromere/kinetochore protein zw10 homolog [Momordica charantia]	12.6049	14.1452	12.6078	17.1271	16.9369	16.246	1954	1451	1449	2658	2132	2126
Maker00000731	scaffold8	40122536	40129261	-	GO:0006812(cation transport);GO:0009705(plant-type vacuole membrane);GO:0015368(calcium:cation antiporter activity);GO:0015369(calcium:proton antiporter activity);GO:0015491(cation:cation antiporter activity);GO:0016021(integral component of membrane)	NA	NA	NA	PREDICTED: vacuolar cation/proton exchanger 3-like isoform X1 [Cucumis melo]	16.1273	15.9621	14.6905	9.8964	9.29961	9.90371	1911	1252	1291	1174	895	991
Maker00000733	scaffold8	47595930	47601120	+	GO:0004601(peroxidase activity);GO:0009505(plant-type cell wall);GO:0009664(plant-type cell wall organization)	00940(Phenylpropanoid biosynthesis)	K00430	EC:1.11.1.7	hypothetical protein CUMW_123210 [Citrus unshiu]	0.513767	1.07981	1.29545	0.055262	0.0001	0.069464	66	92	124	8	0	8
Maker00000735	scaffold8	46432224	46436318	+	GO:0003677(DNA binding);GO:0003700(DNA binding transcription factor activity);GO:0005515(protein binding);GO:0005634(nucleus);GO:0005737(cytoplasm);GO:0006351(transcription, DNA-templated);GO:0006355(regulation of transcription, DNA-templated);GO:0009610(response to symbiotic fungus);GO:0009737(response to abscisic acid);GO:0010197(polar nucleus fusion);GO:0010201(response to continuous far red l…	NA	NA	NA	BEL1-like homeodomain protein 1 [Cucurbita maxima]	288.143	240.6	197.974	51.9854	59.0353	65.3574	41673	23021	21233	7528	6934	7982
Maker00000737	scaffold8	40351551	40355735	+	GO:0005515(protein binding);GO:0005634(nucleus);GO:0009793(embryo development ending in seed dormancy);GO:0010071(root meristem specification);GO:0010078(maintenance of root meristem identity);GO:0010468(regulation of gene expression);GO:0010492(maintenance of shoot apical meristem identity);GO:0042803(protein homodimerization activity);GO:0046740(transport of virus in host, cell to cell);GO:0046…	NA	NA	NA	PREDICTED: OBERON-like protein isoform X1 [Cucumis sativus]	23.3684	24.4736	25.8645	29.9318	28.4239	33.0804	3559	2466	2921	4564	3516	4254
Maker00000739	scaffold8	44948249	44957116	+	GO:0004842(ubiquitin-protein transferase activity);GO:0030014(CCR4-NOT complex)	03018(RNA degradation)	K10643	EC:2.3.2.27	PREDICTED: uncharacterized protein LOC101221790 isoform X3 [Cucumis sativus]	41.7766	31.0179	32.9665	34.1452	32.5951	33.0168	10353	5086	6059	8472	6560	6910
Maker00000741	scaffold8	39632255	39640911	-	GO:0004497(monooxygenase activity);GO:0055114(oxidation-reduction process)	NA	NA	NA	probable flavin-containing monooxygenase 1 [Cucurbita maxima]	37.9838	34.2074	44.0825	12.3382	15.8716	14.9434	4375	2607	3765	1423	1485	1454
Maker00000743	scaffold8	46098678	46144862	+	GO:0000278(mitotic cell cycle);GO:0003677(DNA binding);GO:0003887(DNA-directed DNA polymerase activity);GO:0005634(nucleus);GO:0006272(leading strand elongation);GO:0006287(base-excision repair, gap-filling);GO:0006297(nucleotide-excision repair, DNA gap filling);GO:0008310(single-stranded DNA 3'-5' exodeoxyribonuclease activity);GO:0008622(epsilon DNA polymerase complex);GO:0045004(DNA replicati…	00230(Purine metabolism);00240(Pyrimidine metabolism);03030(DNA replication);03410(Base excision repair);03420(Nucleotide excision repair)	K02324	EC:2.7.7.7	DNA polymerase epsilon catalytic subunit A-like [Cucurbita pepo subsp. pepo]	9.35821	9.79041	9.0967	13.3965	10.7149	13.5578	4017	2781	2896	5758	3735	4915
Maker00000744	scaffold8	38452568	38456220	-	GO:0006621(protein retention in ER lumen);GO:0015031(protein transport);GO:0016021(integral component of membrane);GO:0046923(ER retention sequence binding)	NA	NA	NA	putative ER lumen protein-retaining receptor C28H8.4 [Momordica charantia]	35.9847	31.3676	37.964	35.5957	37.1676	41.6667	4033	2326	3155	3994	3383	3943
Maker00000745	scaffold8	40415452	40418587	+	GO:0003723(RNA binding);GO:0003729(mRNA binding);GO:0005576(extracellular region)	03015(mRNA surveillance pathway)	K14411	NA	heterogeneous nuclear ribonucleoprotein 1 isoform X2 [Momordica charantia]	6.30456	6.72599	6.32043	10.6864	10.6468	10.0705	931	657	692	1580	1277	1256
Maker00000746	scaffold8	34505341	34507497	-	GO:0003676(nucleic acid binding);GO:0005634(nucleus);GO:0005829(cytosol);GO:0009735(response to cytokinin)	NA	NA	NA	binding partner of ACD11 1-like [Cucurbita pepo subsp. pepo]	3.00637	3.77603	3.76045	26.5047	27.2194	23.9201	202	168	187	1777	1480	1352
Maker00000747	scaffold8	38966669	38969964	-	GO:0009507(chloroplast);GO:0016021(integral component of membrane);GO:0080167(response to karrikin)	NA	NA	NA	protein NUCLEAR FUSION DEFECTIVE 4-like [Cucurbita maxima]	45.1387	38.3602	42.3421	2.07068	0.798227	4.94228	6664	3747	4635	307	96	617
Maker00000748	scaffold8	47866514	47868357	+	GO:0005634(nucleus);GO:0008152(metabolic process);GO:0016787(hydrolase activity);GO:0052689(carboxylic ester hydrolase activity)	04075(Plant hormone signal transduction)	K14493	EC:3.-.-.-	probable carboxylesterase 15 [Cucurbita pepo subsp. pepo]	0.735153	0.573709	0.417863	0.94931	0.69128	1.14066	71	37	30	92	54	93
Maker00000749	scaffold8	47645821	47649047	+	GO:0005634(nucleus);GO:0005737(cytoplasm);GO:0006915(apoptotic process);GO:0043161(proteasome-mediated ubiquitin-dependent protein catabolic process);GO:0061630(ubiquitin protein ligase activity)	04120(Ubiquitin mediated proteolysis)	K04506	EC:2.3.2.27	PREDICTED: E3 ubiquitin-protein ligase SINAT2 [Cucumis melo]	3.55862	4.65601	5.16011	4.14948	4.82317	3.54376	309	267	332	360	340	260
Maker00000751	scaffold8	41750340	41751989	-	NA	NA	NA	NA	PREDICTED: paralemmin-3-like [Cucumis sativus]	0.445424	0.456023	0.43032	0.093936	0.0001	0.0001	36	24	26	8	0	0
Maker00000753	scaffold8	36600360	36601517	-	GO:0005515(protein binding);GO:0005634(nucleus);GO:0005829(cytosol);GO:0009507(chloroplast);GO:0009793(embryo development ending in seed dormancy);GO:0010183(pollen tube guidance);GO:0036033(mediator complex binding);GO:0050832(defense response to fungus)	NA	NA	NA	CCG-binding protein 1 [Cucurbita maxima]	69.6251	52.4732	54.5743	41.6672	28.732	70.4789	3597	1794	2091	2155	1206	3074
Maker00000754	scaffold8	36845992	36851493	+	GO:0004579(dolichyl-diphosphooligosaccharide-protein glycotransferase activity);GO:0005576(extracellular region);GO:0005730(nucleolus);GO:0005773(vacuole);GO:0005774(vacuolar membrane);GO:0005783(endoplasmic reticulum);GO:0005789(endoplasmic reticulum membrane);GO:0005794(Golgi apparatus);GO:0008250(oligosaccharyltransferase complex);GO:0009505(plant-type cell wall);GO:0009506(plasmodesma);GO:000…	00510(N-Glycan biosynthesis);04141(Protein processing in endoplasmic reticulum)	K12670	NA	dolichyl-diphosphooligosaccharide--protein glycosyltransferase 48 kDa subunit isoform X2 [Momordica charantia]	99.6156	96.2326	93.232	119.614	103.988	118.74	8802	5625	6109	10581	7461	8859
Maker00000755	scaffold8	36318939	36321021	-	GO:0004601(peroxidase activity);GO:0005576(extracellular region);GO:0006979(response to oxidative stress);GO:0020037(heme binding);GO:0042744(hydrogen peroxide catabolic process);GO:0046872(metal ion binding);GO:0055114(oxidation-reduction process)	00940(Phenylpropanoid biosynthesis)	K00430	EC:1.11.1.7	peroxidase 10-like [Cucurbita pepo subsp. pepo]	0.297022	0.348933	0.0001	0.614243	0.678342	0.319978	22	17	0	45	40	20
Maker00000756	scaffold8	40461476	40464623	-	GO:0005737(cytoplasm)	NA	NA	NA	BTB/POZ domain-containing protein At2g04740 [Cucurbita pepo subsp. pepo]	6.96279	5.17773	5.41615	6.3347	6.40752	6.90419	853	420	492	777	638	714
Maker00000757	scaffold8	43961338	43965648	-	GO:0003993(acid phosphatase activity);GO:0005576(extracellular region);GO:0005886(plasma membrane);GO:0009395(phospholipid catabolic process);GO:0016788(hydrolase activity, acting on ester bonds)	00562(Inositol phosphate metabolism);00564(Glycerophospholipid metabolism);00565(Ether lipid metabolism)	K01114	EC:3.1.4.3	PREDICTED: non-specific phospholipase C1 [Cucumis sativus]	63.9753	51.8494	60.3494	37.1643	34.5777	42.1845	7642	4098	5346	4445	3354	4255
Maker00000759	scaffold8	41173133	41175389	-	GO:0004451(isocitrate lyase activity);GO:0006097(glyoxylate cycle);GO:0009514(glyoxysome);GO:0046912(transferase activity, transferring acyl groups, acyl groups converted into alkyl on transfer)	00630(Glyoxylate and dicarboxylate metabolism)	K01637	EC:4.1.3.1	RecName: Full=Isocitrate lyase; Short=ICL; AltName: Full=Isocitrase; AltName: Full=Isocitratsysase	34.0363	7.80929	7.8551	0.100739	0.0001	0.159258	3807	578	652	12	0	16
Maker00000760	scaffold8	42873438	42875302	+	GO:0005634(nucleus);GO:0005737(cytoplasm);GO:0006952(defense response);GO:0016740(transferase activity);GO:0043067(regulation of programmed cell death);GO:0043161(proteasome-mediated ubiquitin-dependent protein catabolic process);GO:0046872(metal ion binding)	NA	NA	NA	probable BOI-related E3 ubiquitin-protein ligase 3 [Cucurbita maxima]	64.8269	75.1444	79.5788	13.2629	16.2709	19.3203	6073	4658	5529	1244	1238	1529
Maker00000761	scaffold8	44086543	44091457	-	GO:0005515(protein binding);GO:0005634(nucleus);GO:0006260(DNA replication);GO:0006270(DNA replication initiation);GO:0007049(cell cycle);GO:0051301(cell division);GO:0051726(regulation of cell cycle)	NA	NA	NA	cell division control protein 6 homolog B-like [Cucurbita maxima]	2.33976	2.22746	2.00591	4.89649	4.1848	6.38638	223	141	142	467	324	514
Maker00000764	scaffold8	39326390	39332126	-	GO:0005887(integral component of plasma membrane);GO:0015179(L-amino acid transmembrane transporter activity);GO:0015203(polyamine transmembrane transporter activity);GO:0015297(antiporter activity)	03015(mRNA surveillance pathway)	K11584	NA	hypothetical protein CICLE_v10029887mg [Citrus clementina]	1.76848	1.90845	2.41318	6.10691	6.3128	5.37595	383	274	388	1323	1110	983
Maker00000765	scaffold8	44163487	44170690	-	GO:0005634(nucleus);GO:0005737(cytoplasm);GO:0005886(plasma membrane);GO:0007165(signal transduction);GO:0009638(phototropism);GO:0016567(protein ubiquitination)	03050(Proteasome)	K03063	NA	root phototropism protein 2 [Cucurbita maxima]	32.047	47.9096	52.667	36.3015	37.6282	33.4654	4924	4871	6001	5585	4695	4342
Maker00000766	scaffold8	41114940	41117680	+	GO:0003924(GTPase activity);GO:0005525(GTP binding);GO:0090404(pollen tube tip)	NA	NA	NA	septum-promoting GTP-binding protein 1-like [Cucurbita moschata]	75.4144	123.581	129.495	1.39485	0.960302	1.30649	8923	9673	11362	166	93	131
Maker00000768	scaffold8	44424220	44426084	+	GO:0005576(extracellular region);GO:0005829(cytosol);GO:0006949(syncytium formation);GO:0009505(plant-type cell wall);GO:0009506(plasmodesma);GO:0009664(plant-type cell wall organization);GO:0009826(unidimensional cell growth);GO:0009828(plant-type cell wall loosening);GO:0009831(plant-type cell wall modification involved in multidimensional cell growth);GO:0016020(membrane)	NA	NA	NA	expansin-A4 [Cucurbita moschata]	16.1664	13.8255	18.768	4.09374	8.49615	13.6337	1116	632	961	283	477	795
Maker00000769	scaffold8	44312676	44319746	-	GO:0003674(molecular_function);GO:0005739(mitochondrion);GO:0008150(biological_process)	NA	NA	NA	pentatricopeptide repeat-containing protein At5g59600-like [Momordica charantia]	11.8461	10.3855	11.3488	12.0686	10.8007	10.6734	3438	1994	2443	3507	2545	2616
Maker00000770	scaffold8	44359478	44365016	+	GO:0004176(ATP-dependent peptidase activity);GO:0005743(mitochondrial inner membrane);GO:0008053(mitochondrial fusion);GO:0008237(metallopeptidase activity);GO:0009535(chloroplast thylakoid membrane);GO:0034982(mitochondrial protein processing);GO:0042407(cristae formation);GO:0045041(protein import into mitochondrial intermembrane space)	NA	NA	NA	ATP-dependent zinc metalloprotease FTSH 10, mitochondrial-like [Cucurbita maxima]	43.2745	43.7271	40.6273	56.5699	57.5649	58.2043	6852	4581	4770	8968	7401	7782
Maker00000771	scaffold8	42387340	42391838	+	GO:0003674(molecular_function);GO:0005634(nucleus);GO:0008150(biological_process)	NA	NA	NA	uncharacterized protein LOC111018050 isoform X1 [Momordica charantia]	53.2539	56.2716	53.3591	37.4001	41.7207	36.9031	4900	3425	3641	3445	3117	2867
Maker00000775	scaffold8	44760773	44767728	+	GO:0005829(cytosol);GO:0016787(hydrolase activity);GO:0046872(metal ion binding);GO:0052751(GDP-mannose hydrolase activity);GO:0071242(cellular response to ammonium ion)	NA	NA	NA	nudix hydrolase 9 isoform X1 [Momordica charantia]	4.81731	5.74684	5.87404	4.65808	4.53371	5.00597	455	360	412	441	348	400
Maker00000778	scaffold8	43134051	43137265	+	GO:0004618(phosphoglycerate kinase activity);GO:0004672(protein kinase activity);GO:0005524(ATP binding);GO:0005737(cytoplasm);GO:0005739(mitochondrion);GO:0005829(cytosol);GO:0006096(glycolytic process);GO:0009507(chloroplast);GO:0009536(plastid);GO:0009570(chloroplast stroma);GO:0009579(thylakoid);GO:0016020(membrane);GO:0019253(reductive pentose-phosphate cycle);GO:0046686(response to cadmium …	00010(Glycolysis / Gluconeogenesis);00710(Carbon fixation in photosynthetic organisms)	K00927	EC:2.7.2.3	phosphoglycerate kinase, chloroplastic [Cucurbita maxima]	81.9451	94.1295	92.7888	79.8036	98.0634	78.8913	8791	6681	7382	8571	8543	7147
Maker00000779	scaffold8	44721348	44724951	+	GO:0000145(exocyst);GO:0005634(nucleus);GO:0005829(cytosol);GO:0006887(exocytosis);GO:0006904(vesicle docking involved in exocytosis)	NA	NA	NA	exocyst complex component EXO70H1-like [Cucurbita pepo subsp. pepo]	0.586072	0.320508	0.586298	0.361565	0.167468	2.39752	73	27	54	45	17	252
Maker00000781	scaffold8	47915589	47920538	+	GO:0004674(protein serine/threonine kinase activity);GO:0005634(nucleus);GO:0005737(cytoplasm);GO:0006468(protein phosphorylation);GO:0035556(intracellular signal transduction)	NA	NA	NA	PREDICTED: CBL-interacting serine/threonine-protein kinase 3 isoform X2 [Cucumis sativus]	106.893	107.172	117.711	51.464	41.5444	53.9175	8178	5424	6678	3942	2581	3483
Maker00000782	scaffold8	47901991	47909316	+	GO:0000338(protein deneddylation);GO:0003714(transcription corepressor activity);GO:0005515(protein binding);GO:0005634(nucleus);GO:0005829(cytosol);GO:0007275(multicellular organism development);GO:0008180(COP9 signalosome);GO:0009585(red, far-red light phototransduction);GO:0009640(photomorphogenesis);GO:0030163(protein catabolic process);GO:0045892(negative regulation of transcription, DNA-tem…	NA	NA	NA	PREDICTED: COP9 signalosome complex subunit 2 [Cucumis melo]	26.4642	23.6778	28.6759	31.8824	31.5565	30.5983	4544	2690	3652	5481	4400	4437
Maker00000784	scaffold8	47264046	47272158	+	GO:0005576(extracellular region);GO:0005773(vacuole);GO:0009505(plant-type cell wall);GO:0016874(ligase activity)	NA	NA	NA	PREDICTED: uncharacterized protein LOC103491528 [Cucumis melo]	5.77031	5.7197	5.86195	24.9319	20.2696	21.7865	1080	709	814	4672	3081	3443
Maker00000785	scaffold8	41939699	41942590	+	GO:0005198(structural molecule activity);GO:0030125(clathrin vesicle coat);GO:0032050(clathrin heavy chain binding);GO:0072583(clathrin-dependent endocytosis)	04144(Endocytosis)	K04645	NA	clathrin light chain 1 [Momordica charantia]	4.63895	6.36492	4.50524	2.63271	3.3434	2.92886	416	378	300	237	244	222
Maker00000786	scaffold8	48100446	48119466	+	GO:0004854(xanthine dehydrogenase activity);GO:0005829(cytosol);GO:0009115(xanthine catabolic process);GO:0016903(oxidoreductase activity, acting on the aldehyde or oxo group of donors);GO:0050660(flavin adenine dinucleotide binding)	00906(Carotenoid biosynthesis)	K09842	EC:1.2.3.14	Aldehyde oxidase/xanthine dehydrogenase, a/b hammerhead [Corchorus olitorius]	26.0684	25.2127	25.6192	4.00664	3.72765	4.0982	12863	8231	9374	1980	1494	1708
Maker00000788	scaffold8	41193682	41195636	+	GO:0004601(peroxidase activity);GO:0009505(plant-type cell wall);GO:0009664(plant-type cell wall organization)	00940(Phenylpropanoid biosynthesis)	K00430	EC:1.11.1.7	peroxidase 3-like [Cucurbita pepo subsp. pepo]	8.37814	19.7862	12.1187	2.8065	3.78765	1.73707	743	1161	797	250	273	131
Maker00000789	scaffold8	47441777	47447034	-	GO:0016165(linoleate 13S-lipoxygenase activity)	00591(Linoleic acid metabolism);00592(alpha-Linolenic acid metabolism)	K00454	EC:1.13.11.12	linoleate 13S-lipoxygenase 2-1, chloroplastic-like [Cucurbita moschata]	19.1594	53.0773	96.8937	0.022153	0.116712	0.129003	3248	5953	12181	4	17	19
Maker00000791	scaffold8	40605432	40607696	-	GO:0003676(nucleic acid binding);GO:0003700(DNA binding transcription factor activity);GO:0005515(protein binding);GO:0005634(nucleus);GO:0006351(transcription, DNA-templated);GO:0006355(regulation of transcription, DNA-templated);GO:0008270(zinc ion binding);GO:0008356(asymmetric cell division);GO:0044212(transcription regulatory region DNA binding);GO:0046872(metal ion binding);GO:0048364(root …	00052(Galactose metabolism);00600(Sphingolipid metabolism);00531(Glycosaminoglycan degradation);00604(Glycosphingolipid biosynthesis - ganglio series);00511(Other glycan degradation)	K12309	EC:3.2.1.23	zinc finger protein NUTCRACKER-like [Cucurbita maxima]	2.38378	1.85967	1.70804	0.752138	0.897581	1.47447	238	123	127	75	73	124
Maker00000792	scaffold8	47296416	47300270	+	GO:0005634(nucleus);GO:0005886(plasma membrane);GO:0008150(biological_process)	NA	NA	NA	uncharacterized protein LOC111448931 [Cucurbita moschata]	46.3353	41.3444	44.2092	33.4763	28.1144	44.3785	4583	2706	3243	3315	2258	3707
Maker00000793	scaffold8	40247368	40248786	+	GO:0003674(molecular_function);GO:0005634(nucleus);GO:0005737(cytoplasm);GO:0005829(cytosol);GO:0010043(response to zinc ion)	NA	NA	NA	nitrile-specifier protein 5 [Cucurbita maxima]	13.8343	13.7609	12.4098	8.21489	12.2562	12.1804	975	642	648	580	701	725
Maker00000796	scaffold8	47035226	47041932	-	GO:0005886(plasma membrane);GO:0016021(integral component of membrane);GO:0042626(ATPase activity, coupled to transmembrane movement of substances)	02010(ABC transporters)	K05681	NA	PREDICTED: ABC transporter G family member 15-like [Cucumis melo]	53.2862	34.7606	22.0665	6.51294	6.32299	3.39484	7985	3446	2452	978	770	430
Maker00000797	scaffold8	39220725	39224366	-	GO:0046658(anchored component of plasma membrane)	NA	NA	NA	uncharacterized protein LOC111795580 [Cucurbita pepo subsp. pepo]	4.08832	4.94145	3.25271	6.64982	5.10985	6.21743	385	308	227	626	391	494
Maker00000799	scaffold8	40411920	40413515	-	GO:0004797(thymidine kinase activity);GO:0006259(DNA metabolic process);GO:0046104(thymidine metabolic process)	00240(Pyrimidine metabolism)	K00857	EC:2.7.1.21	thymidine kinase [Momordica charantia]	1.75258	4.29335	3.27957	11.4839	14.3453	13.3973	96	155	133	626	634	616
Maker00000800	scaffold8	42382274	42386502	+	GO:0003674(molecular_function);GO:0005737(cytoplasm);GO:0006897(endocytosis);GO:0016020(membrane);GO:0016192(vesicle-mediated transport);GO:0030125(clathrin vesicle coat)	NA	NA	NA	uncharacterized protein At1g03900 [Momordica charantia]	65.906	64.2865	59.7193	56.707	58.042	51.0611	4895	3159	3290	4217	3501	3203
Maker00000801	scaffold8	36829724	36833514	-	GO:0003674(molecular_function);GO:0005737(cytoplasm);GO:0008150(biological_process)	NA	NA	NA	PREDICTED: deSI-like protein At4g17486 [Cucumis sativus]	7.85565	5.10065	6.74761	7.7677	7.81964	7.84123	723	311	461	716	584	609
Maker00000802	scaffold8	38430336	38444358	-	GO:0003723(RNA binding);GO:0004519(endonuclease activity);GO:0009451(RNA modification);GO:0009507(chloroplast);GO:0048255(mRNA stabilization)	NA	NA	NA	PREDICTED: pentatricopeptide repeat-containing protein MRL1, chloroplastic [Cucumis sativus]	6.27689	5.88963	6.19149	5.5364	4.90744	4.84271	1482	920	1084	1309	941	966
Maker00000804	scaffold8	43303133	43306956	-	GO:0003674(molecular_function);GO:0005829(cytosol);GO:0009507(chloroplast)	NA	NA	NA	PREDICTED: UPF0678 fatty acid-binding protein-like protein At1g79260 isoform X1 [Cucumis melo]	7.31023	10.009	9.6951	23.4218	21.7414	21.943	500	453	492	1603	1207	1267
Maker00000806	scaffold8	41035376	41039796	-	GO:0000139(Golgi membrane);GO:0005794(Golgi apparatus);GO:0006486(protein glycosylation);GO:0008378(galactosyltransferase activity);GO:0016021(integral component of membrane);GO:0016757(transferase activity, transferring glycosyl groups);GO:0016758(transferase activity, transferring hexosyl groups)	NA	NA	NA	probable beta-1,3-galactosyltransferase 2 isoform X2 [Momordica charantia]	31.0323	29.199	29.1584	8.70926	7.27026	9.51373	2633	1639	1834	740	501	682
Maker00000811	scaffold8	42031367	42034856	-	GO:0016985(mannan endo-1,4-beta-mannosidase activity);GO:0046355(mannan catabolic process)	00051(Fructose and mannose metabolism)	K19355	EC:3.2.1.78	PREDICTED: mannan endo-1,4-beta-mannosidase 2 [Cucumis melo]	48.8353	43.6912	33.313	18.9277	20.433	18.2002	4525	2678	2289	1756	1538	1424
Maker00000814	scaffold8	47052176	47054131	+	GO:0003674(molecular_function);GO:0005575(cellular_component);GO:0008150(biological_process);GO:0016020(membrane);GO:0016021(integral component of membrane)	00563(Glycosylphosphatidylinositol(GPI)-anchor biosynthesis)	K11001	NA	hypothetical protein Csa_6G434405 [Cucumis sativus]	6.78625	5.26718	6.578	6.55414	6.80834	7.16992	341	176	246	330	278	305
Maker00000816	scaffold8	43784216	43788136	+	GO:0005634(nucleus);GO:0005829(cytosol);GO:0009408(response to heat);GO:0009409(response to cold);GO:0009651(response to salt stress);GO:0010228(vegetative to reproductive phase transition of meristem);GO:0051087(chaperone binding)	04141(Protein processing in endoplasmic reticulum)	K09555	NA	PREDICTED: BAG family molecular chaperone regulator 4-like [Cucumis sativus]	65.103	77.3432	64.2905	0.195063	0.479675	0.669345	4676	3676	3425	15	28	41
Maker00000817	scaffold8	39454852	39458473	-	GO:0005089(Rho guanyl-nucleotide exchange factor activity);GO:0005515(protein binding);GO:0005634(nucleus);GO:0005829(cytosol);GO:0009860(pollen tube growth);GO:0016324(apical plasma membrane);GO:0080092(regulation of pollen tube growth)	NA	NA	NA	PREDICTED: rop guanine nucleotide exchange factor 1 [Cucumis sativus]	16.7117	27.8473	26.4638	42.6293	54.4878	41.9218	2322	2560	2727	5929	6147	4918
Maker00000818	scaffold8	44913548	44917971	-	GO:0004674(protein serine/threonine kinase activity);GO:0005524(ATP binding);GO:0005634(nucleus);GO:0006468(protein phosphorylation);GO:0006952(defense response);GO:0016301(kinase activity);GO:0016310(phosphorylation)	NA	NA	NA	probable serine/threonine-protein kinase PBL5 [Cucurbita pepo subsp. pepo]	0.141661	0.116795	0.0001	0.168771	0.114479	0.179282	14	8	0	17	10	15
Maker00000821	scaffold8	47185813	47189624	-	GO:0003700(DNA binding transcription factor activity);GO:0005515(protein binding);GO:0005634(nucleus);GO:0006355(regulation of transcription, DNA-templated)	NA	NA	NA	uncharacterized protein LOC111490737 [Cucurbita maxima]	10.7194	10.8795	9.15827	14.7216	13.0914	14.9501	1346	904	853	1851	1335	1585
Maker00000822	scaffold8	41167744	41170478	+	GO:0000149(SNARE binding);GO:0005484(SNAP receptor activity);GO:0005886(plasma membrane);GO:0006886(intracellular protein transport);GO:0006887(exocytosis);GO:0006906(vesicle fusion);GO:0012505(endomembrane system);GO:0016021(integral component of membrane);GO:0031201(SNARE complex);GO:0048278(vesicle docking)	04130(SNARE interactions in vesicular transport)	K08486	NA	syntaxin-132-like isoform X1 [Cucurbita moschata]	4.06973	4.28584	3.47333	6.15397	6.69813	4.38906	227	158	144	343	303	207
Maker00000823	scaffold8	43047444	43048505	-	GO:0003674(molecular_function);GO:0005575(cellular_component);GO:0008150(biological_process)	NA	NA	NA	PREDICTED: uncharacterized protein LOC103496294 [Cucumis melo]	36.8764	24.7789	26.9854	16.7787	14.5315	16.1471	1905	847	1034	868	610	705
Maker00000825	scaffold8	45614717	45623241	-	GO:0003910(DNA ligase (ATP) activity);GO:0005634(nucleus);GO:0005739(mitochondrion);GO:0006273(lagging strand elongation);GO:0051103(DNA ligation involved in DNA repair)	03030(DNA replication);03410(Base excision repair);03420(Nucleotide excision repair);03430(Mismatch repair)	K10747	EC:6.5.1.1;EC:6.5.1.6	PREDICTED: DNA ligase 1 [Cucumis sativus]	12.6641	12.9735	11.5216	19.7189	19.4986	19.6002	2417	1638	1631	3768	3022	3159
Maker00000826	scaffold8	41716806	41721535	-	GO:0003954(NADH dehydrogenase activity);GO:0005739(mitochondrion)	NA	NA	NA	PREDICTED: external alternative NAD(P)H-ubiquinone oxidoreductase B2, mitochondrial [Cucumis melo]	1.93455	2.01799	1.45917	0.17211	0.167558	0.227296	373	257	209	34	27	37
Maker00000829	scaffold8	42629205	42633907	+	GO:0005634(nucleus)	NA	NA	NA	PREDICTED: uncharacterized protein LOC103496343 [Cucumis melo]	34.5982	31.7503	32.8554	24.4198	22.2516	24.5876	4938	2998	3478	3490	2579	2964
Maker00000831	scaffold8	47566681	47574708	-	GO:0005198(structural molecule activity);GO:0009507(chloroplast);GO:0009534(chloroplast thylakoid);GO:0009535(chloroplast thylakoid membrane);GO:0009941(chloroplast envelope);GO:0016020(membrane)	NA	NA	NA	PREDICTED: probable plastid-lipid-associated protein 12, chloroplastic [Cucumis sativus]	25.6192	24.3188	26.4665	27.0976	26.7368	26.169	7688	4828	5890	8141	6515	6631
Maker00000832	scaffold8	40077328	40082877	-	GO:0005515(protein binding);GO:0005634(nucleus);GO:0005737(cytoplasm);GO:0005886(plasma membrane);GO:0006355(regulation of transcription, DNA-templated);GO:0008289(lipid binding);GO:0030941(chloroplast targeting sequence binding);GO:0031359(integral component of chloroplast outer membrane);GO:0045036(protein targeting to chloroplast)	NA	NA	NA	ankyrin repeat domain-containing protein 2B [Momordica charantia]	135.031	127.842	134.884	122.495	124.58	117.016	11541	7229	8550	10483	8647	8446
Maker00000833	scaffold8	37472576	37475034	+	GO:0005737(cytoplasm);GO:0010283(pinoresinol reductase activity);GO:0055114(oxidation-reduction process)	NA	NA	NA	PREDICTED: probable pinoresinol-lariciresinol reductase 3 [Cucumis melo]	9.43932	10.2105	7.0682	11.8774	13.7079	12.5544	650	465	361	818	766	730
Maker00000835	scaffold8	45719931	45726050	+	GO:0004842(ubiquitin-protein transferase activity);GO:0005737(cytoplasm);GO:0009966(regulation of signal transduction)	NA	NA	NA	uncharacterized protein LOC111777337 [Cucurbita pepo subsp. pepo]	54.4413	43.9614	45.8281	29.1266	27.6098	30.8092	8726	4662	5448	4675	3594	4170
Maker00000839	scaffold8	37303846	37305756	+	GO:0000380(alternative mRNA splicing, via spliceosome);GO:0003690(double-stranded DNA binding);GO:0003697(single-stranded DNA binding);GO:0003723(RNA binding);GO:0003729(mRNA binding);GO:0005515(protein binding);GO:0005634(nucleus);GO:0005737(cytoplasm);GO:0005739(mitochondrion);GO:0005777(peroxisome);GO:0005829(cytosol);GO:0006406(mRNA export from nucleus);GO:0006970(response to osmotic stress);…	NA	NA	NA	PREDICTED: glycine-rich RNA-binding protein GRP1A-like [Nelumbo nucifera]	459.615	454.244	479.064	872.331	815.827	995.877	40708	26617	31465	77354	58676	74480
Maker00000840	scaffold8	44233173	44241175	-	GO:0005576(extracellular region);GO:0005623(cell);GO:0005774(vacuolar membrane);GO:0005783(endoplasmic reticulum);GO:0017040(N-acylsphingosine amidohydrolase activity);GO:0034599(cellular response to oxidative stress);GO:0090156(cellular sphingolipid homeostasis)	00600(Sphingolipid metabolism)	K12349	EC:3.5.1.23	neutral ceramidase 1-like [Cucurbita moschata]	24.4412	22.7394	23.3249	19.8054	20.4161	22.7945	6635	4084	4696	5383	4501	5226
Maker00000841	scaffold8	41923930	41925974	+	GO:0003959(NADPH dehydrogenase activity);GO:0009507(chloroplast);GO:0009534(chloroplast thylakoid);GO:0009535(chloroplast thylakoid membrane);GO:0009941(chloroplast envelope);GO:0015979(photosynthesis);GO:0015995(chlorophyll biosynthetic process);GO:0016491(oxidoreductase activity);GO:0016630(protochlorophyllide reductase activity);GO:0031969(chloroplast membrane);GO:0055114(oxidation-reduction p…	00860(Porphyrin and chlorophyll metabolism)	K00218	EC:1.3.1.33	protochlorophyllide reductase-like [Cucurbita pepo subsp. pepo]	21.1525	22.3605	20.0429	2.81747	4.33005	3.85349	1957	1369	1375	261	326	301
Maker00000843	scaffold8	46408434	46414512	-	GO:0006468(protein phosphorylation)	NA	NA	NA	serine/threonine-protein kinase Nek5 [Momordica charantia]	45.5474	39.9284	33.0493	13.2126	12.8242	12.0694	8960	5197	4821	2603	2049	2005
Maker00000845	scaffold8	43417034	43424490	-	GO:0008540(proteasome regulatory particle, base subcomplex);GO:0017025(TBP-class protein binding);GO:0030433(ubiquitin-dependent ERAD pathway);GO:0031595(nuclear proteasome complex);GO:0031597(cytosolic proteasome complex);GO:0036402(proteasome-activating ATPase activity);GO:0045899(positive regulation of RNA polymerase II transcriptional preinitiation complex assembly)	03050(Proteasome)	K03063	NA	26S proteasome regulatory subunit 6B homolog [Cucurbita moschata]	97.5778	95.0068	92.1158	98.52	82.3904	102.451	12102	7796	8472	12233	8298	10729
Maker00000847	scaffold8	45127037	45131698	-	GO:0003677(DNA binding);GO:0005634(nucleus);GO:0008150(biological_process);GO:0009507(chloroplast);GO:0045145(single-stranded DNA 5'-3' exodeoxyribonuclease activity);GO:0046872(metal ion binding);GO:0051539(4 iron, 4 sulfur cluster binding)	NA	NA	NA	LOW QUALITY PROTEIN: exonuclease V, chloroplastic [Cucurbita pepo subsp. pepo]	13.776	12.2346	11.402	13.7402	13.5279	13.7433	1146	674	704	1145	914	966
Maker00000849	scaffold8	46602640	46607203	+	GO:0001887(selenium compound metabolic process);GO:0006534(cysteine metabolic process);GO:0006790(sulfur compound metabolic process);GO:0008483(transaminase activity);GO:0009000(selenocysteine lyase activity);GO:0009507(chloroplast);GO:0009570(chloroplast stroma);GO:0010269(response to selenium ion);GO:0018283(iron incorporation into metallo-sulfur cluster);GO:0030170(pyridoxal phosphate binding)…	00450(Selenocompound metabolism)	K11717	EC:2.8.1.7;EC:4.4.1.16	cysteine desulfurase 1, chloroplastic-like [Cucurbita pepo subsp. pepo]	28.7962	24.7717	29.3751	32.9421	32.4039	29.4058	3177	1808	2404	3639	2903	2740
Maker00000851	scaffold8	43703865	43705754	+	GO:0009813(flavonoid biosynthetic process);GO:0043231(intracellular membrane-bounded organelle);GO:0052696(flavonoid glucuronidation);GO:0080043(quercetin 3-O-glucosyltransferase activity);GO:0080044(quercetin 7-O-glucosyltransferase activity)	NA	NA	NA	UDP-glycosyltransferase 87A2-like [Cucurbita pepo subsp. pepo]	25.6121	27.492	38.5797	2.3315	3.18029	5.34727	2506	1780	2799	229	253	442
Maker00000852	scaffold8	44473380	44479123	-	GO:0003674(molecular_function);GO:0005634(nucleus);GO:0048235(pollen sperm cell differentiation)	NA	NA	NA	uncharacterized protein LOC111448443 isoform X4 [Cucurbita moschata]	8.06682	7.71353	9.1285	10.3546	9.39793	12.1546	1487	941	1248	1911	1407	1892
Maker00000853	scaffold8	40931789	40938396	-	GO:0000139(Golgi membrane);GO:0000271(polysaccharide biosynthetic process);GO:0000977(RNA polymerase II regulatory region sequence-specific DNA binding);GO:0005794(Golgi apparatus);GO:0005886(plasma membrane);GO:0009833(plant-type primary cell wall biogenesis);GO:0016021(integral component of membrane);GO:0016740(transferase activity);GO:0016757(transferase activity, transferring glycosyl groups)…	NA	NA	NA	cellulose synthase-like protein H1 [Momordica charantia]	0.909414	2.02969	0.74968	79.0359	71.9818	63.0952	113	166	69	9767	7215	6576
Maker00000854	scaffold8	46148094	46149421	+	GO:0000160(phosphorelay signal transduction system);GO:0005634(nucleus);GO:0005737(cytoplasm);GO:0009736(cytokinin-activated signaling pathway);GO:0009927(histidine phosphotransfer kinase activity);GO:0016310(phosphorylation);GO:0043424(protein histidine kinase binding)	04075(Plant hormone signal transduction)	K14490	NA	PREDICTED: uncharacterized protein LOC107991609 [Cucumis melo]	10.2126	11.9067	12.0472	17.9136	15.9085	16.1116	343	265	300	602	434	457
Maker00000857	scaffold8	43982578	43986805	+	GO:0000384(first spliceosomal transesterification activity);GO:0000398(mRNA splicing, via spliceosome);GO:0003723(RNA binding);GO:0005686(U2 snRNP);GO:0006406(mRNA export from nucleus);GO:0070274(RES complex);GO:0071011(precatalytic spliceosome);GO:0071013(catalytic step 2 spliceosome)	NA	NA	NA	zinc finger CCCH domain-containing protein 25 [Cucurbita moschata]	21.8022	21.6879	20.0662	24.0875	23.747	19.37	2266	1491	1547	2506	2004	1700
Maker00000858	scaffold8	45687797	45689225	-	GO:0000278(mitotic cell cycle);GO:0000307(cyclin-dependent protein kinase holoenzyme complex);GO:0004693(cyclin-dependent protein serine/threonine kinase activity);GO:0005515(protein binding);GO:0005634(nucleus);GO:0005737(cytoplasm);GO:0007346(regulation of mitotic cell cycle);GO:0019005(SCF ubiquitin ligase complex);GO:0019901(protein kinase binding);GO:0042023(DNA endoreduplication);GO:0042393…	NA	NA	NA	cyclin-dependent kinases regulatory subunit 1 [Cucurbita moschata]	91.4709	78.922	82.3902	110.288	121.948	100.276	3576	2042	2389	4317	3872	3311
Maker00000860	scaffold8	41626538	41627653	+	GO:0000981(RNA polymerase II transcription factor activity, sequence-specific DNA binding);GO:0001135(transcription factor activity, RNA polymerase II transcription factor recruiting);GO:0003677(DNA binding);GO:0003700(DNA binding transcription factor activity);GO:0005634(nucleus);GO:0006351(transcription, DNA-templated);GO:0006355(regulation of transcription, DNA-templated);GO:0006357(regulation…	NA	NA	NA	transcription factor MYB30-like [Momordica charantia]	6.97169	5.43742	6.88884	2.77998	1.07418	2.59618	351	181	257	140	44	111
Maker00000862	scaffold8	44243255	44245439	+	GO:0003735(structural constituent of ribosome);GO:0005739(mitochondrion);GO:0008150(biological_process);GO:0009507(chloroplast)	NA	NA	NA	PREDICTED: uncharacterized protein LOC101207989 [Cucumis sativus]	33.0247	24.4458	35.2795	51.5242	49.5787	46.2804	1667	817	1321	2603	2032	1972
Maker00000864	scaffold8	46035427	46043036	-	GO:0005886(plasma membrane);GO:0016021(integral component of membrane);GO:0042626(ATPase activity, coupled to transmembrane movement of substances)	02010(ABC transporters)	K05681	NA	PREDICTED: pleiotropic drug resistance protein 2-like [Cucumis sativus]	2.24033	1.44135	5.0198	0.229001	0.0001	1.30316	487	208	809	50	0	240
Maker00000865	scaffold8	46021892	46029895	-	GO:0005886(plasma membrane);GO:0016021(integral component of membrane);GO:0042626(ATPase activity, coupled to transmembrane movement of substances)	02010(ABC transporters)	K05681	NA	PREDICTED: LOW QUALITY PROTEIN: pleiotropic drug resistance protein 2-like [Cucumis melo]	2.7817	2.19231	5.6198	0.411785	0.176273	1.49211	710	371	1064	106	37	322
Maker00000867	scaffold8	40650597	40655502	-	GO:0000062(fatty-acyl-CoA binding);GO:0003995(acyl-CoA dehydrogenase activity);GO:0005777(peroxisome);GO:0009055(electron transfer activity);GO:0033539(fatty acid beta-oxidation using acyl-CoA dehydrogenase);GO:0050660(flavin adenine dinucleotide binding);GO:0052890(oxidoreductase activity, acting on the CH-CH group of donors, with a flavin as acceptor);GO:0055088(lipid homeostasis)	00071(Fatty acid degradation);00592(alpha-Linolenic acid metabolism);01040(Biosynthesis of unsaturated fatty acids);04146(Peroxisome)	K00232	EC:1.3.3.6	acyl-coenzyme A oxidase 3, peroxisomal-like [Momordica charantia]	10.2386	10.1009	10.4193	26.1237	27.2807	25.5389	1303	851	984	3328	2819	2744
Maker00000870	scaffold8	39056339	39058712	+	GO:0003674(molecular_function);GO:0005737(cytoplasm);GO:0005886(plasma membrane);GO:0007623(circadian rhythm);GO:0009409(response to cold);GO:0009414(response to water deprivation);GO:0009507(chloroplast);GO:0009644(response to high light intensity);GO:0009651(response to salt stress);GO:0009737(response to abscisic acid)	04144(Endocytosis)	K19366	NA	protein EARLY-RESPONSIVE TO DEHYDRATION 7, chloroplastic-like [Cucurbita pepo subsp. pepo]	99.4427	96.2998	113.872	16.8117	15.7624	17.4285	8565	5487	7273	1450	1103	1268
Maker00000871	scaffold8	44224477	44228880	-	GO:0003735(structural constituent of ribosome);GO:0006412(translation)	NA	NA	NA	mitochondrial uncoupling protein 2-like [Momordica charantia]	37.586	39.2076	37.3561	29.548	31.5394	28.2425	3871	2672	2853	3047	2638	2456
Maker00000872	scaffold8	34729837	34731586	+	NA	00900(Terpenoid backbone biosynthesis)	K11778	EC:2.5.1.87	dehydrodolichyl diphosphate synthase complex subunit nus1-like isoform X1 [Cucurbita maxima]	3.08318	2.93063	3.53551	2.49707	3.74113	2.50983	216	136	184	175	213	149
Maker00000873	scaffold8	44278857	44282668	+	GO:0008150(biological_process)	NA	NA	NA	tropomyosin [Cucurbita maxima]	34.6505	32.7662	33.9558	32.5972	31.1932	31.9459	3130	1958	2274	2948	2288	2437
Maker00000878	scaffold8	39391434	39394393	+	GO:0005215(transporter activity);GO:0016021(integral component of membrane);GO:0055085(transmembrane transport)	NA	NA	NA	hippocampus abundant transcript-like protein 1 isoform X2 [Cucurbita moschata]	0.528475	2.43175	1.82109	1.76085	1.48987	1.11607	28	84	71	92	63	49
Maker00000882	scaffold8	43803668	43815690	-	GO:0003873(6-phosphofructo-2-kinase activity);GO:0004331(fructose-2,6-bisphosphate 2-phosphatase activity);GO:0005524(ATP binding);GO:0005634(nucleus);GO:0005829(cytosol);GO:0005886(plasma membrane);GO:0006000(fructose metabolic process);GO:0006002(fructose 6-phosphate metabolic process);GO:0006003(fructose 2,6-bisphosphate metabolic process);GO:0043609(regulation of carbon utilization);GO:200107…	00051(Fructose and mannose metabolism)	K01103	EC:2.7.1.105;EC:3.1.3.46	PREDICTED: 6-phosphofructo-2-kinase/fructose-2,6-bisphosphatase [Cucumis melo]	13.9363	12.3254	14.2144	18.2257	15.023	19.0802	2525	1478	1910	3306	2211	2919
Maker00000884	scaffold8	47587957	47590060	+	GO:0004601(peroxidase activity);GO:0020037(heme binding)	00940(Phenylpropanoid biosynthesis)	K00430	EC:1.11.1.7	peroxidase 2-like [Cucurbita moschata]	15.6848	24.6112	20.9355	0.791607	2.72944	3.53862	1056	1096	1045	54	150	202
Maker00000885	scaffold8	39279666	39284709	+	GO:0003674(molecular_function);GO:0005634(nucleus)	03050(Proteasome)	K03029	NA	PREDICTED: uncharacterized protein LOC101207270 [Cucumis sativus]	0.223099	0.297632	0.76023	0.072499	0.0859	0.042751	47	41	117	16	15	8
Maker00000886	scaffold8	42261786	42265658	+	GO:0003677(DNA binding);GO:0003700(DNA binding transcription factor activity);GO:0005515(protein binding);GO:0005634(nucleus);GO:0006351(transcription, DNA-templated);GO:0006355(regulation of transcription, DNA-templated)	NA	NA	NA	two-component response regulator ARR10-like [Cucurbita maxima]	0.141135	0.254936	0.0001	0.0001	0.0001	0.0001	12	14	0	0	0	0
Maker00000887	scaffold8	44284874	44287908	-	GO:0005515(protein binding);GO:0007623(circadian rhythm);GO:0009295(nucleoid);GO:0009507(chloroplast);GO:0009508(plastid chromosome);GO:0009534(chloroplast thylakoid);GO:0009535(chloroplast thylakoid membrane);GO:0009941(chloroplast envelope);GO:0016020(membrane);GO:0042644(chloroplast nucleoid);GO:0098572(stromal side of plastid thylakoid membrane)	NA	NA	NA	protein plastid transcriptionally active 16, chloroplastic [Cucurbita maxima]	143.229	149.67	154.426	52.6845	53.5308	56.9046	17802	12307	14234	6556	5403	5973
Maker00000890	scaffold8	43967496	43980187	-	GO:0003779(actin binding);GO:0005737(cytoplasm);GO:0005856(cytoskeleton);GO:0007010(cytoskeleton organization);GO:0051015(actin filament binding);GO:0051017(actin filament bundle assembly);GO:0051693(actin filament capping)	NA	NA	NA	PREDICTED: villin-1 [Cucumis sativus]	15.7957	19.2474	18.1822	8.29987	6.61959	10.9701	3328	2683	2841	1751	1133	1952
Maker00000891	scaffold8	36767870	36772923	-	GO:0001664(G-protein coupled receptor binding);GO:0003924(GTPase activity);GO:0005525(GTP binding);GO:0005634(nucleus);GO:0005834(heterotrimeric G-protein complex);GO:0005886(plasma membrane);GO:0007186(G-protein coupled receptor signaling pathway);GO:0007188(adenylate cyclase-modulating G-protein coupled receptor signaling pathway);GO:0009737(response to abscisic acid);GO:0009744(response to suc…	NA	NA	NA	PREDICTED: extra-large guanine nucleotide-binding protein 1-like isoform X2 [Cucumis melo]	7.10139	4.72098	6.57459	15.3619	13.7618	18.9846	1300	572	893	2816	2046	2935
Maker00000895	scaffold8	43599843	43604052	+	GO:0004842(ubiquitin-protein transferase activity);GO:0005634(nucleus);GO:0006511(ubiquitin-dependent protein catabolic process)	NA	NA	NA	PREDICTED: F-box/LRR-repeat protein 3-like isoform X1 [Cucumis sativus]	16.7235	17.7059	18.7429	22.7286	23.7645	21.6573	3091	2165	2569	4206	3567	3380
Maker00000896	scaffold8	45062121	45064037	-	GO:0003735(structural constituent of ribosome);GO:0006412(translation);GO:0022627(cytosolic small ribosomal subunit)	03010(Ribosome)	K02973	NA	Ribosomal protein S12/S23 [Macleaya cordata]	87.1363	90.6835	73.4939	173.462	142.097	173.695	4198	2891	2626	8366	5559	7066
Maker00000897	scaffold8	41083633	41089803	+	GO:0004970(ionotropic glutamate receptor activity);GO:0005217(intracellular ligand-gated ion channel activity);GO:0005515(protein binding);GO:0005576(extracellular region);GO:0006874(cellular calcium ion homeostasis);GO:0009416(response to light stimulus);GO:0009506(plasmodesma);GO:0016021(integral component of membrane)	NA	NA	NA	PREDICTED: glutamate receptor 3.7-like [Cucumis melo]	54.8162	57.029	59.7282	51.0407	51.6501	55.7282	10649	7330	8605	9928	8148	9142
Maker00000899	scaffold8	39397056	39405516	+	GO:0005215(transporter activity);GO:0016021(integral component of membrane);GO:0055085(transmembrane transport)	NA	NA	NA	hippocampus abundant transcript-like protein 1 [Cucurbita maxima]	1.6263	2.3375	3.2972	2.17775	1.80214	1.89308	81	77	122	109	73	80
Maker00000901	scaffold8	41896892	41902838	-	GO:0003674(molecular_function);GO:0005737(cytoplasm)	NA	NA	NA	PREDICTED: ELMO domain-containing protein A isoform X1 [Cucumis sativus]	2.0187	2.98444	3.47775	2.79126	3.90191	2.82884	133	130	170	184	209	157
Maker00000902	scaffold8	44231017	44232810	+	GO:0005634(nucleus);GO:0006272(leading strand elongation);GO:0006298(mismatch repair);GO:0019985(translesion synthesis);GO:0030337(DNA polymerase processivity factor activity);GO:0043626(PCNA complex)	03030(DNA replication);03410(Base excision repair);03420(Nucleotide excision repair);03430(Mismatch repair)	K04802	NA	PREDICTED: proliferating cell nuclear antigen [Cucumis melo]	3.71259	4.58941	3.06286	21.2822	18.1986	15.939	227	186	139	1301	903	822
Maker00000904	scaffold8	48120490	48124560	-	GO:0016787(hydrolase activity)	NA	NA	NA	pheophytinase, chloroplastic [Cucurbita moschata]	19.9471	16.4783	21.8019	11.5459	12.7557	11.8122	1481	810	1200	858	769	741
Maker00000906	scaffold8	42888428	42892506	-	GO:0003677(DNA binding);GO:0005634(nucleus);GO:0006281(DNA repair);GO:0006974(cellular response to DNA damage stimulus);GO:0007094(mitotic spindle assembly checkpoint);GO:0010224(response to UV-B)	NA	NA	NA	DNA polymerase zeta processivity subunit isoform X2 [Cucurbita moschata]	3.70654	4.86608	5.90271	8.96183	9.74744	10.6096	403	350	476	974	859	973
Maker00000907	scaffold8	42812305	42814559	-	GO:0004553(hydrolase activity, hydrolyzing O-glycosyl compounds);GO:0030247(polysaccharide binding);GO:0046658(anchored component of plasma membrane)	00230(Purine metabolism);00240(Pyrimidine metabolism);03020(RNA polymerase)	K03006	EC:2.7.7.6	major pollen allergen Ole e 10-like [Cucurbita moschata]	4.06806	4.17392	5.26589	2.46164	3.11219	2.72406	417	283	400	253	259	236
Maker00000908	scaffold8	38935845	38938066	+	GO:0005576(extracellular region);GO:0051707(response to other organism)	03440(Homologous recombination)	K12173	NA	thaumatin-like protein 1b isoform X3 [Cucurbita maxima]	27.083	31.4342	29.2164	37.9795	49.0597	34.6687	2379	1827	1903	3339	3499	2571
Maker00000909	scaffold8	45482618	45486921	+	GO:0005524(ATP binding);GO:0005739(mitochondrion);GO:0005829(cytosol);GO:0006457(protein folding);GO:0006458('de novo' protein folding);GO:0007005(mitochondrion organization);GO:0009507(chloroplast);GO:0009570(chloroplast stroma);GO:0009579(thylakoid);GO:0009658(chloroplast organization);GO:0009793(embryo development ending in seed dormancy);GO:0009941(chloroplast envelope);GO:0016020(membrane);G…	03018(RNA degradation)	K04077	NA	ruBisCO large subunit-binding protein subunit alpha [Cucurbita pepo subsp. pepo]	70.1935	83.7255	82.7272	246.938	252.481	199.827	6782	5352	5928	23887	19809	16303
Maker00000910	scaffold8	45566718	45568002	-	GO:0000981(RNA polymerase II transcription factor activity, sequence-specific DNA binding);GO:0001135(transcription factor activity, RNA polymerase II transcription factor recruiting);GO:0003677(DNA binding);GO:0003700(DNA binding transcription factor activity);GO:0005634(nucleus);GO:0006355(regulation of transcription, DNA-templated);GO:0006357(regulation of transcription by RNA polymerase II);G…	NA	NA	NA	PREDICTED: transcription factor RAX1-like [Cucumis sativus]	0.0001	0.205016	0.0001	0.0001	0.0001	0.0001	0	8	0	0	0	0
Maker00000911	scaffold8	47718623	47727085	-	GO:0003723(RNA binding);GO:0005634(nucleus)	NA	NA	NA	branchpoint-bridging protein isoform X2 [Momordica charantia]	20.3053	21.2051	18.4389	23.5825	21.7618	23.2377	3506	2422	2361	4076	3051	3388
Maker00000913	scaffold8	41777081	41781816	-	GO:0001522(pseudouridine synthesis);GO:0005634(nucleus);GO:0009506(plasmodesma);GO:0042254(ribosome biogenesis)	NA	NA	NA	PREDICTED: H/ACA ribonucleoprotein complex non-core subunit NAF1-like isoform X1 [Cucumis melo]	11.2133	12.052	10.0636	16.5004	17.0287	17.2133	2435	1732	1621	3588	3003	3157
Maker00000916	scaffold8	44295059	44301912	+	GO:0003713(transcription coactivator activity);GO:0006366(transcription by RNA polymerase II)	03022(Basal transcription factors)	K03122	NA	hypothetical protein Csa_6G188660 [Cucumis sativus]	48.8889	54.9314	52.7503	58.8835	63.3702	56.0681	5391	4008	4314	6501	5674	5221
Maker00000917	scaffold8	46751363	46759137	+	GO:0004157(dihydropyrimidinase activity);GO:0005783(endoplasmic reticulum);GO:0005794(Golgi apparatus);GO:0006212(uracil catabolic process);GO:0012505(endomembrane system);GO:0019483(beta-alanine biosynthetic process);GO:0043562(cellular response to nitrogen levels);GO:0046872(metal ion binding)	00240(Pyrimidine metabolism);00410(beta-Alanine metabolism);00770(Pantothenate and CoA biosynthesis)	K01464	EC:3.5.2.2	dihydropyrimidinase [Cucurbita moschata]	42.9707	42.0021	44.5721	79.8554	78.7152	93.308	7668	4959	5899	14267	11406	14060
Maker00000920	scaffold8	43889279	43891994	+	GO:0003755(peptidyl-prolyl cis-trans isomerase activity)	NA	NA	NA	peptidyl-prolyl cis-trans isomerase CYP20-1 [Cucurbita maxima]	188.133	181.279	179.677	221.462	198.379	221.542	10802	6886	7651	12731	9249	10741
Maker00000922	scaffold8	41238744	41241716	+	GO:0003700(DNA binding transcription factor activity);GO:0005515(protein binding);GO:0005634(nucleus);GO:0006355(regulation of transcription, DNA-templated);GO:0008270(zinc ion binding)	04712(Circadian rhythm - plant)	K12135	NA	zinc finger protein CONSTANS-LIKE 12 isoform X1 [Momordica charantia]	0.0001	0.056019	0.049977	0.037017	0.0001	0.0001	0	4	4	4	0	0
Maker00000923	scaffold8	42108346	42117953	+	GO:0005515(protein binding);GO:0005634(nucleus);GO:0005694(chromosome);GO:0005730(nucleolus);GO:0051321(meiotic cell cycle);GO:0090173(regulation of synaptonemal complex assembly)	NA	NA	NA	meiosis-specific protein ASY3 [Momordica charantia]	8.84751	8.84891	9.02167	20.0358	19.7362	20.196	1506	997	1139	3414	2728	2903
Maker00000927	scaffold8	39097822	39113653	+	GO:0004842(ubiquitin-protein transferase activity);GO:0005634(nucleus);GO:0005737(cytoplasm)	04120(Ubiquitin mediated proteolysis)	K10590	EC:2.3.2.26	E3 ubiquitin-protein ligase UPL3 isoform X1 [Momordica charantia]	34.0917	33.3595	34.7694	47.405	46.0636	47.0528	12866	8329	9731	17912	14117	14995
Maker00000929	scaffold8	45153487	45156192	-	GO:0000502(proteasome complex);GO:0004298(threonine-type endopeptidase activity);GO:0005634(nucleus);GO:0005737(cytoplasm);GO:0005829(cytosol);GO:0005839(proteasome core complex);GO:0006511(ubiquitin-dependent protein catabolic process);GO:0008233(peptidase activity);GO:0009651(response to salt stress);GO:0022626(cytosolic ribosome);GO:0046686(response to cadmium ion);GO:0051603(proteolysis invol…	03050(Proteasome)	K02736	EC:3.4.25.1	proteasome subunit beta type-4-like isoform X1 [Cucurbita pepo subsp. pepo]	112.305	105.29	91.6331	139.903	124.411	152.669	7102	4405	4297	8857	6389	8152
Maker00000930	scaffold8	43224923	43233893	-	GO:0004842(ubiquitin-protein transferase activity);GO:0005515(protein binding);GO:0005634(nucleus);GO:0005737(cytoplasm);GO:0005886(plasma membrane);GO:0009611(response to wounding);GO:0009867(jasmonic acid mediated signaling pathway);GO:0042742(defense response to bacterium);GO:0046872(metal ion binding)	NA	NA	NA	E3 ubiquitin-protein ligase RGLG4 isoform X2 [Cucurbita moschata]	13.6149	21.0291	19.6653	12.8242	14.4691	15.1284	1742	1780	1865	1642	1503	1634
Maker00000931	scaffold8	46354161	46356299	+	GO:0003700(DNA binding transcription factor activity);GO:0005634(nucleus);GO:0005886(plasma membrane);GO:0006351(transcription, DNA-templated);GO:0007275(multicellular organism development);GO:0009651(response to salt stress);GO:0009739(response to gibberellin);GO:0009740(gibberellic acid mediated signaling pathway);GO:0009845(seed germination);GO:0009908(flower development);GO:0009938(negative r…	NA	NA	NA	NAC domain-containing protein 40-like [Cucurbita maxima]	7.404	6.60217	15.0186	84.0846	102.606	80.3432	713	421	1072	8102	8019	6529
Maker00000932	scaffold8	41697990	41706172	+	GO:0003951(NAD+ kinase activity);GO:0004143(diacylglycerol kinase activity);GO:0005524(ATP binding);GO:0006952(defense response);GO:0007205(protein kinase C-activating G-protein coupled receptor signaling pathway);GO:0016310(phosphorylation)	00561(Glycerolipid metabolism);00564(Glycerophospholipid metabolism);04070(Phosphatidylinositol signaling system)	K00901	EC:2.7.1.107	diacylglycerol kinase 5-like isoform X1 [Cucurbita moschata]	7.18719	8.10443	6.49149	9.56136	9.3593	9.19027	2046	1526	1370	2725	2163	2209
Maker00000933	scaffold8	37271946	37277358	-	GO:0004674(protein serine/threonine kinase activity);GO:0004713(protein tyrosine kinase activity);GO:0005524(ATP binding);GO:0005886(plasma membrane);GO:0006468(protein phosphorylation);GO:0007169(transmembrane receptor protein tyrosine kinase signaling pathway);GO:0009505(plant-type cell wall);GO:0009506(plasmodesma);GO:0016021(integral component of membrane)	04075(Plant hormone signal transduction)	K13415	EC:2.7.10.1;EC:2.7.11.1	PREDICTED: probable LRR receptor-like serine/threonine-protein kinase At2g16250 [Cucumis melo]	5.69443	5.37748	6.93087	9.54026	10.4346	10.5111	1214	758	1095	2035	1805	1891
Maker00000934	scaffold8	44629111	44632372	+	GO:0000790(nuclear chromatin);GO:0003677(DNA binding);GO:0006342(chromatin silencing)	NA	NA	NA	histone H2A [Cucurbita moschata]	87.089	122.47	113.996	92.2451	99.4114	93.7724	4025	3745	3907	4269	3731	3660
Maker00000936	scaffold8	39120791	39126364	+	GO:0003688(DNA replication origin binding);GO:0003697(single-stranded DNA binding);GO:0006270(DNA replication initiation);GO:0031298(replication fork protection complex)	NA	NA	NA	protein MCM10 homolog [Cucurbita pepo subsp. pepo]	0.56588	0.529514	1.04658	2.72497	3.30212	2.81025	62	39	85	297	292	259
Maker00000938	scaffold8	47217852	47223429	-	GO:0005385(zinc ion transmembrane transporter activity);GO:0016020(membrane);GO:0071577(zinc II ion transmembrane transport)	NA	NA	NA	zinc transporter ZTP29 isoform X1 [Cucurbita pepo subsp. pepo]	20.0476	17.6099	15.8921	14.4617	12.9949	14.5551	1562	908	919	1129	823	958
Maker00000939	scaffold8	43896575	43903083	-	GO:0003684(damaged DNA binding);GO:0005524(ATP binding);GO:0005634(nucleus);GO:0005737(cytoplasm);GO:0006298(mismatch repair)	NA	NA	NA	SMR domain-containing protein At5g58720 isoform X3 [Momordica charantia]	41.1267	40.7447	39.8458	39.3052	43.11	42.8126	5705	3739	4099	5459	4856	5015
Maker00000940	scaffold8	34760589	34768223	+	GO:0000445(THO complex part of transcription export complex);GO:0000446(nucleoplasmic THO complex);GO:0000781(chromosome, telomeric region);GO:0003676(nucleic acid binding);GO:0006368(transcription elongation from RNA polymerase II promoter);GO:0006406(mRNA export from nucleus)	03013(RNA transport)	K13176	NA	PREDICTED: THO complex subunit 7A-like [Cucumis melo]	22.8896	20.8061	21.3474	18.2712	19.8345	20.9781	2232	1342	1544	1784	1571	1727
Maker00000941	scaffold8	36871054	36874202	-	GO:0009507(chloroplast);GO:0009570(chloroplast stroma);GO:0019288(isopentenyl diphosphate biosynthetic process, methylerythritol 4-phosphate pathway);GO:0046429(4-hydroxy-3-methylbut-2-en-1-yl diphosphate synthase activity);GO:0046677(response to antibiotic);GO:0046872(metal ion binding);GO:0050992(dimethylallyl diphosphate biosynthetic process);GO:0051538(3 iron, 4 sulfur cluster binding);GO:005…	00900(Terpenoid backbone biosynthesis)	K03527	EC:1.17.7.4	4-hydroxy-3-methylbut-2-enyl diphosphate reductase, chloroplastic-like isoform X1 [Cucurbita pepo subsp. pepo]	0.0001	0.0001	0.0001	0.0001	0.0001	0.089145	0	0	0	0	0	8
Maker00000942	scaffold8	39923929	39927054	-	GO:0004046(aminoacylase activity);GO:0005737(cytoplasm);GO:0005773(vacuole);GO:0005783(endoplasmic reticulum);GO:0005794(Golgi apparatus);GO:0010043(response to zinc ion)	00220(Arginine biosynthesis)	K14677	EC:3.5.1.14	PREDICTED: aminoacylase-1 [Cucumis melo]	37.4806	37.4219	31.2879	83.0609	89.2822	83.8916	3550	2345	2198	7877	6867	6710
Maker00000944	scaffold8	48082050	48082851	-	NA	NA	NA	NA	hypothetical protein Csa_4G269150 [Cucumis sativus]	0.0001	0.0001	0.0001	0.2982	0.0001	0.442919	0	0	0	9	0	11
Maker00000945	scaffold8	43345713	43352068	+	GO:0003674(molecular_function);GO:0008150(biological_process)	NA	NA	NA	transmembrane protein 56-B-like isoform X1 [Cucurbita pepo subsp. pepo]	46.9585	39.3132	44.755	26.1682	26.3369	27.3361	3981	2205	2814	2221	1813	1957
Maker00000947	scaffold8	42151386	42155268	-	GO:0003682(chromatin binding);GO:0005665(DNA-directed RNA polymerase II, core complex);GO:0010923(negative regulation of phosphatase activity);GO:0019212(phosphatase inhibitor activity)	NA	NA	NA	RNA polymerase II subunit 5-mediating protein homolog [Cucurbita moschata]	15.6023	18.3607	16.1403	28.181	28.3335	26.5055	1376	1071	1055	2487	2028	1973
Maker00000951	scaffold8	37491265	37497416	-	GO:0000463(maturation of LSU-rRNA from tricistronic rRNA transcript (SSU-rRNA, 5.8S rRNA, LSU-rRNA));GO:0000466(maturation of 5.8S rRNA from tricistronic rRNA transcript (SSU-rRNA, 5.8S rRNA, LSU-rRNA));GO:0005730(nucleolus);GO:0008650(rRNA (uridine-2'-O-)-methyltransferase activity);GO:0016435(rRNA (guanine) methyltransferase activity);GO:0030687(preribosome, large subunit precursor);GO:0031167(…	NA	NA	NA	putative rRNA methyltransferase [Cucurbita moschata]	18.6934	17.6493	16.3566	36.3821	32.4402	33.4132	3186	1990	2067	6207	4489	4808
Maker00000953	scaffold8	43204037	43205486	-	GO:0004325(ferrochelatase activity);GO:0006783(heme biosynthetic process)	00860(Porphyrin and chlorophyll metabolism)	K01772	EC:4.99.1.1;EC:4.99.1.9	PREDICTED: ferrochelatase-2, chloroplastic isoform X4 [Cucumis melo]	12.8361	13.156	13.2687	16.4918	17.5495	14.5501	551	374	423	709	612	528
Maker00000954	scaffold8	43400948	43407330	-	GO:0004672(protein kinase activity);GO:0004674(protein serine/threonine kinase activity);GO:0005524(ATP binding);GO:0005886(plasma membrane);GO:0006468(protein phosphorylation);GO:0007169(transmembrane receptor protein tyrosine kinase signaling pathway);GO:0016021(integral component of membrane);GO:0016301(kinase activity)	NA	NA	NA	PREDICTED: probable inactive receptor kinase At5g58300 [Cucumis sativus]	8.40228	11.1552	11.1537	7.64166	9.48479	6.91048	1254	1101	1234	1142	1149	871
Maker00000955	scaffold8	39562743	39567125	-	GO:0004672(protein kinase activity);GO:0004675(transmembrane receptor protein serine/threonine kinase activity);GO:0005515(protein binding);GO:0005524(ATP binding);GO:0005773(vacuole);GO:0005886(plasma membrane);GO:0006468(protein phosphorylation);GO:0007166(cell surface receptor signaling pathway);GO:0009506(plasmodesma);GO:0009737(response to abscisic acid);GO:0009742(brassinosteroid mediated s…	04075(Plant hormone signal transduction)	K14500	EC:2.7.11.1	PREDICTED: probable serine/threonine-protein kinase At4g35230 isoform X2 [Cucumis melo]	56.9153	58.5261	62.8403	43.4654	41.1827	42.7532	6985	4752	5719	5341	4104	4431
Maker00000959	scaffold8	40776413	40782094	-	GO:0000139(Golgi membrane);GO:0000271(polysaccharide biosynthetic process);GO:0000977(RNA polymerase II regulatory region sequence-specific DNA binding);GO:0005794(Golgi apparatus);GO:0005886(plasma membrane);GO:0009833(plant-type primary cell wall biogenesis);GO:0016021(integral component of membrane);GO:0016740(transferase activity);GO:0016757(transferase activity, transferring glycosyl groups)…	NA	NA	NA	cellulose synthase-like protein H1 isoform X1 [Cucurbita pepo subsp. pepo]	9.34331	5.96571	11.9299	0.0001	0.031054	0.0001	978	413	926	0	3	0
Maker00000960	scaffold8	37163932	37169412	+	GO:0004674(protein serine/threonine kinase activity);GO:0004675(transmembrane receptor protein serine/threonine kinase activity);GO:0005524(ATP binding);GO:0005886(plasma membrane);GO:0007166(cell surface receptor signaling pathway);GO:0016021(integral component of membrane);GO:0016301(kinase activity);GO:0046777(protein autophosphorylation)	NA	NA	NA	proline-rich receptor-like protein kinase PERK5 [Cucurbita moschata]	0.03751	0.0001	0.118171	0.0001	0.0001	0.0001	5	0	11	0	0	0
Maker00000963	scaffold8	37915979	37921809	-	GO:0006886(intracellular protein transport);GO:0006888(ER to Golgi vesicle-mediated transport);GO:0006890(retrograde vesicle-mediated transport, Golgi to ER);GO:0006891(intra-Golgi vesicle-mediated transport);GO:0030126(COPI vesicle coat)	NA	NA	NA	coatomer subunit alpha-1-like [Cucurbita maxima]	33.7213	35.3202	33.8356	56.1951	60.9344	58.7836	8421	5836	6266	14050	12357	12396
Maker00000964	scaffold8	43534689	43535744	-	NA	NA	NA	NA		1.96168	3.26579	2.10648	0.392474	1.43656	1.79647	50	55	40	10	30	39
Maker00000965	scaffold8	42979317	42981725	+	GO:0005515(protein binding);GO:0005634(nucleus);GO:0008150(biological_process)	NA	NA	NA	PREDICTED: LOB domain-containing protein 4 [Cucumis sativus]	2.60648	2.54633	1.5579	0.510862	0.0001	0.262747	133	86	59	26	0	12
Maker00000966	scaffold8	46611979	46614803	+	GO:0005515(protein binding);GO:0005634(nucleus);GO:0007049(cell cycle);GO:0016538(cyclin-dependent protein serine/threonine kinase regulator activity);GO:0051301(cell division);GO:0051726(regulation of cell cycle)	NA	NA	NA	G2/mitotic-specific cyclin S13-7-like [Cucurbita pepo subsp. pepo]	6.05375	5.16957	5.32212	1.79136	1.93182	1.81737	574	324	374	170	149	146
Maker00000967	scaffold8	43639603	43653328	+	GO:0004596(peptide alpha-N-acetyltransferase activity);GO:0017196(N-terminal peptidyl-methionine acetylation);GO:0031416(NatB complex)	NA	NA	NA	N-terminal acetyltransferase B complex auxiliary subunit NAA25-like isoform X1 [Momordica charantia]	10.4223	9.07926	10.4717	11.8619	11.7241	11.7115	2495	1438	1859	2844	2280	2368
Maker00000968	scaffold8	37073465	37090114	-	GO:0004430(1-phosphatidylinositol 4-kinase activity);GO:0005886(plasma membrane)	00562(Inositol phosphate metabolism);04070(Phosphatidylinositol signaling system)	K00888	EC:2.7.1.67	hypothetical protein Csa_2G245420 [Cucumis sativus]	3.73409	3.72175	4.28801	4.9128	5.18974	4.50866	848	559	722	1117	957	864
Maker00000969	scaffold8	42569552	42573707	+	GO:0003676(nucleic acid binding);GO:0003677(DNA binding);GO:0003729(mRNA binding);GO:0004518(nuclease activity);GO:0005634(nucleus);GO:0008150(biological_process);GO:0046872(metal ion binding)	00400(Phenylalanine, tyrosine and tryptophan biosynthesis)	K13832	EC:4.2.1.10;EC:1.1.1.25	zinc finger CCCH domain-containing protein 3 [Momordica charantia]	37.8503	33.5748	30.927	41.4653	44.5062	40.5681	4797	2816	2907	5262	4581	4342
Maker00000971	scaffold8	37665364	37666545	-	NA	NA	NA	NA		15.2254	16.7024	14.5552	17.1084	13.5131	12.0983	550	399	390	619	397	369
Maker00000972	scaffold8	41226376	41227429	-	GO:0000079(regulation of cyclin-dependent protein serine/threonine kinase activity);GO:0004693(cyclin-dependent protein serine/threonine kinase activity);GO:0005515(protein binding);GO:0005634(nucleus);GO:0007049(cell cycle);GO:0019901(protein kinase binding);GO:0051301(cell division);GO:0051726(regulation of cell cycle)	00480(Glutathione metabolism)	K01255	EC:3.4.11.1	PREDICTED: cyclin-U1-1 [Cucumis melo]	0.0001	0.0001	0.189846	0.0001	0.0001	0.0001	0	0	8	0	0	0
Maker00000974	scaffold8	44410695	44414584	+	GO:0003674(molecular_function);GO:0008150(biological_process);GO:0009507(chloroplast);GO:0016021(integral component of membrane)	NA	NA	NA	uncharacterized protein C20orf24 homolog [Momordica charantia]	14.462	13.1914	17.533	12.3349	11.3495	15.876	1347	813	1211	1151	859	1249
Maker00000978	scaffold8	36270347	36271534	-	GO:0005576(extracellular region);GO:0009055(electron transfer activity)	NA	NA	NA	PREDICTED: extensin, partial [Cucumis melo]	0.0001	0.097058	0.0001	1.33706	2.60497	2.14458	0	4	0	79	124	107
Maker00000980	scaffold8	45523799	45526710	-	GO:0009813(flavonoid biosynthetic process);GO:0043231(intracellular membrane-bounded organelle);GO:0052696(flavonoid glucuronidation);GO:0080043(quercetin 3-O-glucosyltransferase activity);GO:0080044(quercetin 7-O-glucosyltransferase activity)	NA	NA	NA	UDP-glycosyltransferase 86A2 [Cucurbita moschata]	0.123399	0.249399	0.125017	0.536842	0.210529	0.871784	15	20	12	65	21	89
Maker00000981	scaffold8	46835235	46837601	-	GO:0003677(DNA binding);GO:0005515(protein binding);GO:0005634(nucleus);GO:0007275(multicellular organism development);GO:0009299(mRNA transcription);GO:0009734(auxin-activated signaling pathway);GO:0009851(auxin biosynthetic process);GO:0046872(metal ion binding)	NA	NA	NA	protein LATERAL ROOT PRIMORDIUM 1-like, partial [Cucurbita pepo subsp. pepo]	10.8404	9.09586	10.4275	1.35527	4.54436	3.12113	927	515	661	116	316	226
Maker00000984	scaffold8	41300705	41303487	+	GO:0004553(hydrolase activity, hydrolyzing O-glycosyl compounds);GO:0005576(extracellular region);GO:0005618(cell wall);GO:0010411(xyloglucan metabolic process);GO:0016762(xyloglucan:xyloglucosyl transferase activity);GO:0016798(hydrolase activity, acting on glycosyl bonds);GO:0042546(cell wall biogenesis);GO:0048046(apoplast);GO:0071555(cell wall organization)	NA	NA	NA	xyloglucan endotransglucosylase/hydrolase protein 9-like [Momordica charantia]	3.47713	6.90952	6.62984	7.32202	10.5278	5.09173	332	436	469	698	814	410
Maker00000985	scaffold8	42182607	42184999	+	GO:0004838(L-tyrosine:2-oxoglutarate aminotransferase activity);GO:0005737(cytoplasm);GO:0005829(cytosol);GO:0006572(tyrosine catabolic process);GO:0008483(transaminase activity);GO:0009058(biosynthetic process);GO:0010189(vitamin E biosynthetic process);GO:0030170(pyridoxal phosphate binding)	00270(Cysteine and methionine metabolism);00350(Tyrosine metabolism);00360(Phenylalanine metabolism);00400(Phenylalanine, tyrosine and tryptophan biosynthesis);00130(Ubiquinone and other terpenoid-quinone biosynthesis);00950(Isoquinoline alkaloid biosynthesis);00960(Tropane, piperidine and pyridine alkaloid biosynthesis)	K00815	EC:2.6.1.5	tyrosine aminotransferase-like [Cucurbita moschata]	0.445117	0.0001	0.47969	0.0001	0.164391	0.077541	26	0	21	0	8	4
Maker00000986	scaffold8	38498121	38502585	+	GO:0003674(molecular_function);GO:0005634(nucleus);GO:0009637(response to blue light);GO:0009873(ethylene-activated signaling pathway);GO:0010099(regulation of photomorphogenesis);GO:0010114(response to red light);GO:0035196(production of miRNAs involved in gene silencing by miRNA);GO:0042752(regulation of circadian rhythm);GO:0048511(rhythmic process)	NA	NA	NA	PREDICTED: protein XAP5 CIRCADIAN TIMEKEEPER [Cucumis sativus]	18.0904	16.9836	18.2023	25.8389	27.4284	27.0175	1436	892	1071	2053	1767	1810
Maker00000990	scaffold8	41355453	41363521	-	GO:0005737(cytoplasm);GO:0009507(chloroplast);GO:0009733(response to auxin);GO:0009734(auxin-activated signaling pathway);GO:0009826(unidimensional cell growth);GO:0010252(auxin homeostasis);GO:0010279(indole-3-acetic acid amido synthetase activity)	04075(Plant hormone signal transduction)	K14487	NA	indole-3-acetic acid-amido synthetase GH3.6-like [Cucurbita moschata]	2.00449	3.83731	3.48354	0.0001	0.032843	0.0001	283	358	365	0	4	0
Maker00000991	scaffold8	42863533	42868504	+	GO:0006891(intra-Golgi vesicle-mediated transport);GO:0017119(Golgi transport complex)	NA	NA	NA	conserved oligomeric Golgi complex subunit 5 [Cucurbita maxima]	13.8686	14.6604	14.5156	11.3943	10.6343	13.339	3124	2185	2425	2570	1946	2538
Maker00000992	scaffold8	47869832	47876589	+	GO:0003755(peptidyl-prolyl cis-trans isomerase activity);GO:0005528(FK506 binding);GO:0005789(endoplasmic reticulum membrane);GO:0061077(chaperone-mediated protein folding)	NA	NA	NA	outer envelope protein 61-like [Cucurbita moschata]	28.1946	26.798	25.4751	27.0225	26.4575	28.5466	3407	2142	2283	3269	2596	2913
Maker00000993	scaffold8	45690168	45697734	-	GO:0003677(DNA binding);GO:0005515(protein binding);GO:0005634(nucleus);GO:0006355(regulation of transcription, DNA-templated);GO:0016746(transferase activity, transferring acyl groups);GO:0046872(metal ion binding)	04136(Autophagy - other eukaryotes)	K08343	NA	uncharacterized protein LOC111801612 [Cucurbita pepo subsp. pepo]	4.76883	5.16697	5.54544	3.24337	3.97394	3.92619	1046	750	902	712	708	727
Maker00000994	scaffold8	44541024	44545946	+	GO:0005634(nucleus);GO:0005737(cytoplasm)	NA	NA	NA	U-box domain-containing protein 13-like [Cucurbita pepo subsp. pepo]	85.2902	79.4713	94.6066	71.847	74.3238	76.8632	12994	8010	10688	10959	9195	9888
Maker00000996	scaffold8	45358814	45362173	-	GO:0005634(nucleus);GO:0005829(cytosol);GO:0009691(cytokinin biosynthetic process);GO:0016799(hydrolase activity, hydrolyzing N-glycosyl compounds)	NA	NA	NA	cytokinin riboside 5'-monophosphate phosphoribohydrolase LOG1 [Cucurbita moschata]	80.811	64.5172	53.8731	7.80627	8.0055	11.7694	4249	2245	2101	411	342	523
Maker00000997	scaffold8	41023921	41028927	-	GO:0006995(cellular response to nitrogen starvation)	04136(Autophagy - other eukaryotes)	K08341	NA	PREDICTED: autophagy-related protein 8c [Cucumis sativus]	225.264	216.69	235.937	142.355	167.404	143.478	11354	7226	8819	7184	6852	6107
Maker00000998	scaffold8	41205534	41210896	-	GO:0005634(nucleus);GO:0008150(biological_process);GO:0018024(histone-lysine N-methyltransferase activity);GO:0046872(metal ion binding)	NA	NA	NA	PREDICTED: histone-lysine N-methyltransferase ATXR2 isoform X1 [Cucumis sativus]	10.1775	10.3725	11.276	21.5707	20.9585	17.069	1459	984	1198	3095	2439	2065
Maker00000999	scaffold8	42521546	42525513	-	GO:0004721(phosphoprotein phosphatase activity);GO:0004725(protein tyrosine phosphatase activity);GO:0005737(cytoplasm);GO:0016311(dephosphorylation);GO:0016791(phosphatase activity)	NA	NA	NA	probable tyrosine-protein phosphatase At1g05000 isoform X2 [Cucurbita moschata]	4.38127	4.8105	6.52238	13.1811	12.467	13.285	547	397	603	1646	1263	1399
Maker00001000	scaffold8	40758425	40760713	+	GO:0003674(molecular_function);GO:0005634(nucleus);GO:0008150(biological_process)	NA	NA	NA	uncharacterized protein LOC111795191 [Cucurbita pepo subsp. pepo]	13.8692	14.7651	18.2371	16.7782	19.2501	18.6825	1126	793	1098	1364	1269	1281
Maker00001001	scaffold8	39707588	39711152	-	GO:0005829(cytosol);GO:0016791(phosphatase activity)	NA	NA	NA	uncharacterized protein LOC111794603 [Cucurbita pepo subsp. pepo]	10.0353	9.03103	9.34795	18.6132	21.0903	19.1899	506	302	350	940	864	817
Maker00001002	scaffold8	48457138	48460524	-	GO:0003779(actin binding);GO:0004721(phosphoprotein phosphatase activity);GO:0005737(cytoplasm);GO:0005819(spindle);GO:0008017(microtubule binding);GO:0009524(phragmoplast);GO:0009556(microsporogenesis);GO:0009574(preprophase band);GO:0051015(actin filament binding);GO:0051017(actin filament bundle assembly)	NA	NA	NA	formin-like protein 20 isoform X3 [Cucurbita maxima]	0.673771	0.0001	0.600681	0.589194	0.609845	0.187349	20	0	13	17	15	5
Maker00001003	scaffold8	43989621	43992261	-	GO:0003955(NAD(P)H dehydrogenase (quinone) activity);GO:0005737(cytoplasm);GO:0005886(plasma membrane);GO:0055114(oxidation-reduction process)	00130(Ubiquinone and other terpenoid-quinone biosynthesis)	K03809	EC:1.6.5.2	probable NAD(P)H dehydrogenase (quinone) FQR1-like 3 isoform X3 [Momordica charantia]	28.6255	27.487	26.2657	20.3312	23.4271	22.3274	1958	1244	1333	1393	1302	1290
Maker00001004	scaffold8	41286641	41289554	+	GO:0005886(plasma membrane);GO:0016567(protein ubiquitination)	NA	NA	NA	BTB/POZ domain-containing protein At3g22104-like [Momordica charantia]	0.708007	1.35104	0.769315	0.355386	0.401729	0.360082	79	100	64	40	37	34
Maker00001006	scaffold8	41431682	41433088	+	GO:0005737(cytoplasm);GO:0009507(chloroplast);GO:0009733(response to auxin);GO:0009734(auxin-activated signaling pathway);GO:0009826(unidimensional cell growth);GO:0010252(auxin homeostasis);GO:0010279(indole-3-acetic acid amido synthetase activity)	04075(Plant hormone signal transduction)	K14487	NA	indole-3-acetic acid-amido synthetase GH3.6-like [Cucurbita moschata]	0.261366	0.0001	0.0001	0.824866	0.246525	0.851973	14	0	0	43	11	38
Maker00001008	scaffold8	40714533	40716753	+	GO:0003723(RNA binding);GO:0005634(nucleus);GO:0008150(biological_process)	NA	NA	NA	glycine-rich RNA-binding protein 4, mitochondrial-like [Momordica charantia]	2.6992	1.69078	1.92591	4.66874	3.14102	3.28095	180	75	95	311	170	184
Maker00001010	scaffold8	40896128	40904486	-	GO:0000139(Golgi membrane);GO:0000271(polysaccharide biosynthetic process);GO:0000977(RNA polymerase II regulatory region sequence-specific DNA binding);GO:0005794(Golgi apparatus);GO:0005886(plasma membrane);GO:0009833(plant-type primary cell wall biogenesis);GO:0016021(integral component of membrane);GO:0016740(transferase activity);GO:0016757(transferase activity, transferring glycosyl groups)…	NA	NA	NA	cellulose synthase-like protein H1 [Momordica charantia]	13.3354	20.0942	14.9631	18.4959	22.8001	15.54	1648	1643	1371	2288	2288	1621
Maker00001012	scaffold8	42180183	42182512	+	GO:0001560(regulation of cell growth by extracellular stimulus);GO:0005737(cytoplasm);GO:0006520(cellular amino acid metabolic process);GO:0008483(transaminase activity);GO:0009684(indoleacetic acid biosynthetic process);GO:0016020(membrane);GO:0016846(carbon-sulfur lyase activity);GO:0019761(glucosinolate biosynthetic process);GO:0030170(pyridoxal phosphate binding);GO:0048830(adventitious root …	00270(Cysteine and methionine metabolism);00350(Tyrosine metabolism);00360(Phenylalanine metabolism);00400(Phenylalanine, tyrosine and tryptophan biosynthesis);00130(Ubiquinone and other terpenoid-quinone biosynthesis);00950(Isoquinoline alkaloid biosynthesis);00960(Tropane, piperidine and pyridine alkaloid biosynthesis)	K00815	EC:2.6.1.5	probable aminotransferase TAT2 [Momordica charantia]	0.608606	0.672477	2.18365	0.335516	0.203793	0.369239	28	20	73	15	8	14
Maker00001013	scaffold8	42671276	42676025	-	GO:0004108(citrate (Si)-synthase activity);GO:0005777(peroxisome);GO:0006099(tricarboxylic acid cycle);GO:0006635(fatty acid beta-oxidation);GO:0009506(plasmodesma)	00020(Citrate cycle (TCA cycle));00630(Glyoxylate and dicarboxylate metabolism)	K01647	EC:2.3.3.1	PREDICTED: citrate synthase, glyoxysomal [Cucumis melo]	55.8934	53.3272	55.2292	51.7225	46.4315	55.494	9129	5763	6690	8458	6159	7654
Maker00001014	scaffold8	45612771	45614466	+	GO:0003674(molecular_function);GO:0005634(nucleus);GO:0008150(biological_process)	NA	NA	NA	PREDICTED: uncharacterized protein LOC101221076 [Cucumis sativus]	108.666	88.3417	90.8894	20.6744	24.5707	28.864	9436	5075	5853	1798	1733	2117
Maker00001016	scaffold8	39361593	39387360	+	GO:0005215(transporter activity);GO:0016021(integral component of membrane);GO:0055085(transmembrane transport)	NA	NA	NA	hippocampus abundant transcript-like protein 1 [Cucurbita maxima]	0.239492	0.0001	0.620605	0.0001	1.89248	1.13903	12	0	22	0	72	45
Maker00001018	scaffold8	44570289	44571632	-	GO:0003824(catalytic activity);GO:0005576(extracellular region);GO:0006970(response to osmotic stress);GO:0009414(response to water deprivation)	NA	NA	NA	uncharacterized protein LOC111448801 [Cucurbita moschata]	1.02821	0.907824	0.50563	2.63519	2.97934	2.20435	46	27	17	116	107	82
Maker00001019	scaffold8	43768473	43772085	-	NA	04146(Peroxisome)	K13354	NA	pentatricopeptide repeat-containing protein At2g30100, chloroplastic [Cucurbita moschata]	41.9472	34.9011	38.7708	18.8286	19.9497	25.7608	6336	3488	4343	2848	2447	3286
Maker00001020	scaffold8	43695994	43697500	-	GO:0009813(flavonoid biosynthetic process);GO:0043231(intracellular membrane-bounded organelle);GO:0052696(flavonoid glucuronidation);GO:0080043(quercetin 3-O-glucosyltransferase activity);GO:0080044(quercetin 7-O-glucosyltransferase activity)	NA	NA	NA	UDP-glycosyltransferase 87A2-like [Cucurbita pepo subsp. pepo]	0.085815	0.0001	0.281304	0.0001	0.0001	0.0001	7	0	17	0	0	0
Maker00001022	scaffold8	39272682	39276372	+	GO:0004722(protein serine/threonine phosphatase activity);GO:0006470(protein dephosphorylation);GO:0046872(metal ion binding)	NA	NA	NA	PREDICTED: probable protein phosphatase 2C 60 [Cucumis melo]	87.1922	77.2875	81.0377	127.55	137.277	126.692	8946	5246	6166	13102	11437	10976
Maker00001024	scaffold8	40596220	40598562	+	GO:0003700(DNA binding transcription factor activity);GO:0005634(nucleus);GO:0006351(transcription, DNA-templated);GO:0007275(multicellular organism development);GO:0043565(sequence-specific DNA binding);GO:0044212(transcription regulatory region DNA binding);GO:0045893(positive regulation of transcription, DNA-templated);GO:2000652(regulation of secondary cell wall biogenesis)	NA	NA	NA	PREDICTED: NAC domain-containing protein 8-like [Cucumis sativus]	9.85973	5.43879	4.40682	0.462188	1.05168	0.467737	641	234	213	31	56	26
Maker00001025	scaffold8	47629152	47632579	+	GO:0004601(peroxidase activity);GO:0020037(heme binding)	00940(Phenylpropanoid biosynthesis)	K00430	EC:1.11.1.7	peroxidase 2-like [Momordica charantia]	75.7619	60.7754	57.6197	0.082221	0.0001	0.153643	6455	3426	3641	8	0	12
Maker00001028	scaffold8	46311842	46314663	-	GO:0003700(DNA binding transcription factor activity);GO:0005515(protein binding);GO:0005634(nucleus);GO:0006355(regulation of transcription, DNA-templated);GO:0046982(protein heterodimerization activity)	00230(Purine metabolism);00240(Pyrimidine metabolism);03030(DNA replication);03410(Base excision repair);03420(Nucleotide excision repair)	K02326	EC:2.7.7.7	PREDICTED: DNA polymerase epsilon subunit D [Cucumis melo]	4.40711	3.96489	4.1158	16.3077	13.0763	16.0796	221	132	153	819	533	681
Maker00001030	scaffold8	43937390	43944188	-	GO:0000166(nucleotide binding);GO:0005515(protein binding);GO:0005634(nucleus);GO:0006281(DNA repair);GO:0008270(zinc ion binding);GO:0010224(response to UV-B);GO:0016567(protein ubiquitination);GO:0080008(Cul4-RING E3 ubiquitin ligase complex)	04120(Ubiquitin mediated proteolysis);03420(Nucleotide excision repair)	K10140	NA	PREDICTED: protein DAMAGED DNA-BINDING 2 [Cucumis melo]	12.151	11.3324	12.9079	8.34246	8.89618	8.02282	1659	1024	1307	1141	987	925
Maker00001032	scaffold8	43138845	43143459	+	GO:0004365(glyceraldehyde-3-phosphate dehydrogenase (NAD+) (phosphorylating) activity);GO:0005975(carbohydrate metabolic process);GO:0006006(glucose metabolic process);GO:0006096(glycolytic process);GO:0009507(chloroplast);GO:0009536(plastid);GO:0009570(chloroplast stroma);GO:0050661(NADP binding);GO:0051287(NAD binding);GO:0055114(oxidation-reduction process);GO:0080022(primary root development)…	00010(Glycolysis / Gluconeogenesis);00710(Carbon fixation in photosynthetic organisms)	K00134	EC:1.2.1.12	PREDICTED: glyceraldehyde-3-phosphate dehydrogenase GAPCP2, chloroplastic-like [Cucumis melo]	21.6874	30.7591	29.7889	58.5732	52.337	58.2069	2281	2140	2323	6167	4469	5169
Maker00001034	scaffold8	40066140	40070966	-	GO:0005247(voltage-gated chloride channel activity);GO:0005794(Golgi apparatus);GO:0005886(plasma membrane);GO:0006821(chloride transport);GO:0009507(chloroplast);GO:0016020(membrane);GO:0034707(chloride channel complex);GO:0034765(regulation of ion transmembrane transport)	NA	NA	NA	chloride channel protein CLC-e [Momordica charantia]	3.0855	2.16274	3.77338	1.79975	1.29578	1.40289	446	207	405	261	152	172
Maker00001035	scaffold8	34448043	34462795	+	GO:0004045(aminoacyl-tRNA hydrolase activity);GO:0005739(mitochondrion)	NA	NA	NA	PREDICTED: peptidyl-tRNA hydrolase 2, mitochondrial-like [Cucumis sativus]	14.9619	13.7598	14.098	21.527	21.0353	22.3616	2781	1692	1943	4006	3175	3510
Maker00001038	scaffold8	43838937	43846227	-	GO:0003677(DNA binding);GO:0005634(nucleus);GO:0006355(regulation of transcription, DNA-templated);GO:0010200(response to chitin);GO:0046872(metal ion binding)	NA	NA	NA	uncharacterized protein LOC111017066 isoform X1 [Momordica charantia]	3.39152	3.5047	5.19379	9.74781	7.08349	11.5156	876	599	995	2520	1486	2511
Maker00001039	scaffold8	40521399	40523214	-	GO:0003743(translation initiation factor activity);GO:0005634(nucleus);GO:0005829(cytosol);GO:0006413(translational initiation)	03013(RNA transport)	K03236	NA	eukaryotic translation initiation factor 1A [Momordica charantia]	164.384	138.096	150.038	288.34	281.938	253.556	7767	4317	5257	13640	10818	10116
Maker00001041	scaffold8	46694676	46697527	+	GO:0003674(molecular_function);GO:0005575(cellular_component);GO:0008150(biological_process)	NA	NA	NA	uncharacterized protein LOC111449125 [Cucurbita moschata]	23.7049	21.736	23.022	35.0038	32.5926	29.7423	1244	755	896	1839	1389	1318
Maker00001042	scaffold8	37573400	37573908	+	NA	NA	NA	NA		2.74715	2.94208	2.60306	6.52759	7.22416	5.38383	57	41	40	136	122	95
Maker00001044	scaffold8	38249829	38269365	-	GO:0003723(RNA binding);GO:0006364(rRNA processing);GO:0009507(chloroplast);GO:0042254(ribosome biogenesis)	NA	NA	NA	probable ribosome-binding factor A, chloroplastic [Cucurbita moschata]	7.81501	8.68852	8.11741	8.64539	8.83479	9.76767	869	639	669	962	798	917
Maker00001045	scaffold8	47286763	47288039	+	GO:0001046(core promoter sequence-specific DNA binding);GO:0001228(transcriptional activator activity, RNA polymerase II transcription regulatory region sequence-specific DNA binding);GO:0005634(nucleus);GO:0006366(transcription by RNA polymerase II)	04075(Plant hormone signal transduction);04712(Circadian rhythm - plant)	K12126	NA	transcription factor bHLH130-like isoform X2 [Momordica charantia]	0.347908	0.272308	0.347795	0.306574	0.965783	0.933028	17	9	13	15	37	38
Maker00001046	scaffold8	38948284	38953968	-	GO:0004553(hydrolase activity, hydrolyzing O-glycosyl compounds);GO:0005576(extracellular region);GO:0005975(carbohydrate metabolic process)	NA	NA	NA	uncharacterized protein LOC111448554 [Cucurbita moschata]	18.1673	27.1474	26.9471	10.2895	12.6415	10.008	3945	3900	4339	2237	2229	1835
Maker00001047	scaffold8	40408986	40411930	+	GO:0004674(protein serine/threonine kinase activity);GO:0005829(cytosol);GO:0006468(protein phosphorylation);GO:0035556(intracellular signal transduction)	NA	NA	NA	probable serine/threonine-protein kinase WNK11 [Cucurbita moschata]	28.2774	19.9898	28.728	14.1924	11.1002	12.7716	1998	935	1505	1004	637	762
Maker00001048	scaffold8	39184051	39193162	+	GO:0005773(vacuole);GO:0005887(integral component of plasma membrane);GO:0009506(plasmodesma);GO:0009992(cellular water homeostasis);GO:0015250(water channel activity);GO:0015254(glycerol channel activity);GO:0034220(ion transmembrane transport)	NA	NA	NA	heparan-alpha-glucosaminide N-acetyltransferase [Momordica charantia]	7.89947	8.23439	6.38215	7.29169	7.77767	6.96912	1148	792	688	1061	918	855
Maker00001050	scaffold8	46635026	46637541	+	GO:0005576(extracellular region);GO:0005618(cell wall);GO:0009505(plant-type cell wall);GO:0009846(pollen germination);GO:0030599(pectinesterase activity);GO:0042545(cell wall modification);GO:0045330(aspartyl esterase activity);GO:0045490(pectin catabolic process);GO:0048046(apoplast);GO:0090406(pollen tube)	00040(Pentose and glucuronate interconversions)	K01051	EC:3.1.1.11	putative pectinesterase 63 [Momordica charantia]	0.036705	0.0001	0.0001	0.0001	0.0001	0.0001	4	0	0	0	0	0
Maker00001051	scaffold8	36163383	36164950	+	GO:0005634(nucleus);GO:0008143(poly(A) binding);GO:0010494(cytoplasmic stress granule);GO:0034605(cellular response to heat)	NA	NA	NA	polyadenylate-binding protein RBP47 [Momordica charantia]	198.331	189.954	217.455	232.651	229.72	234.798	10363	6567	8426	12171	9747	10360
Maker00001052	scaffold8	38843201	38848625	+	GO:0004040(amidase activity)	00330(Arginine and proline metabolism);00360(Phenylalanine metabolism);00380(Tryptophan metabolism)	K01426	EC:3.5.1.4	amidase [Cucumis melo subsp. melo]	2.50653	2.43569	2.69723	2.75289	3.08731	2.89421	614	395	490	675	614	599
Maker00001054	scaffold8	47881395	47887350	-	GO:0000175(3'-5'-exoribonuclease activity);GO:0005739(mitochondrion);GO:0090305(nucleic acid phosphodiester bond hydrolysis)	03008(Ribosome biogenesis in eukaryotes)	K13288	EC:3.1.-.-	oligoribonuclease [Cucurbita moschata]	20.043	18.1531	16.7028	25.641	27.2319	23.5739	1282	768	792	1642	1414	1273
Maker00001055	scaffold8	40582744	40583676	+	GO:0016021(integral component of membrane)	NA	NA	NA	uncharacterized protein LOC111451049 [Cucurbita moschata]	11.7576	6.02586	7.91061	2.55988	3.18867	10.2918	350	119	175	77	77	258
Maker00001057	scaffold8	42759731	42765624	-	GO:0000139(Golgi membrane);GO:0005794(Golgi apparatus);GO:0016021(integral component of membrane);GO:0016051(carbohydrate biosynthetic process);GO:0016757(transferase activity, transferring glycosyl groups);GO:0016758(transferase activity, transferring hexosyl groups);GO:0045489(pectin biosynthetic process);GO:0047262(polygalacturonate 4-alpha-galacturonosyltransferase activity);GO:0071555(cell w…	NA	NA	NA	probable galacturonosyltransferase 15 [Cucurbita pepo subsp. pepo]	153.648	113.756	135.82	6.01744	5.86703	6.48405	24978	12235	16374	980	775	891
Maker00001059	scaffold8	45597942	45600443	-	GO:0000139(Golgi membrane);GO:0005794(Golgi apparatus);GO:0005886(plasma membrane);GO:0006486(protein glycosylation);GO:0009834(plant-type secondary cell wall biogenesis);GO:0010417(glucuronoxylan biosynthetic process);GO:0015020(glucuronosyltransferase activity);GO:0016021(integral component of membrane);GO:0016740(transferase activity);GO:0071555(cell wall organization)	NA	NA	NA	PREDICTED: probable glucuronoxylan glucuronosyltransferase IRX7 [Cucumis melo]	25.7271	27.8984	18.1792	7.77787	11.2297	7.43903	3123	2240	1636	945	1107	763
Maker00001060	scaffold8	44151598	44156742	+	GO:0005215(transporter activity);GO:0005886(plasma membrane);GO:0006807(nitrogen compound metabolic process);GO:0006857(oligopeptide transport);GO:0009506(plasmodesma);GO:0015031(protein transport);GO:0016020(membrane);GO:0016021(integral component of membrane);GO:0022857(transmembrane transporter activity);GO:0042937(tripeptide transmembrane transporter activity);GO:0042938(dipeptide transport);…	NA	NA	NA	protein NRT1/ PTR FAMILY 8.1-like [Cucurbita moschata]	23.7814	19.1643	19.9331	15.9044	17.3191	17.1768	6103	3254	3794	4087	3610	3723
Maker00001061	scaffold8	40147927	40149242	-	GO:0005737(cytoplasm);GO:0030001(metal ion transport);GO:0046914(transition metal ion binding);GO:0046916(cellular transition metal ion homeostasis)	NA	NA	NA	PREDICTED: uncharacterized protein LOC101216311 [Cucumis sativus]	0.0001	0.0001	0.0001	0.395513	0.330747	0.133277	0	0	0	27	18	8
Maker00001062	scaffold8	41316153	41316821	+	GO:0003674(molecular_function);GO:0005634(nucleus);GO:0008150(biological_process)	NA	NA	NA	PREDICTED: putative F-box/FBD/LRR-repeat protein At4g03220 [Cucumis sativus]	0.0001	0.0001	0.0001	0.0001	0.162264	0.449785	0	0	0	0	4	12
Maker00001063	scaffold8	44693643	44698040	+	GO:0000150(recombinase activity);GO:0000400(four-way junction DNA binding);GO:0000707(meiotic DNA recombinase assembly);GO:0003690(double-stranded DNA binding);GO:0003697(single-stranded DNA binding);GO:0004520(endodeoxyribonuclease activity);GO:0005657(replication fork);GO:0006312(mitotic recombination);GO:0007131(reciprocal meiotic recombination);GO:0008094(DNA-dependent ATPase activity);GO:001…	03440(Homologous recombination)	K10871	NA	DNA repair protein RAD51 homolog 4 [Cucurbita maxima]	3.9306	4.67127	4.75943	4.28432	3.83442	4.70395	403	317	362	440	319	407
Maker00001064	scaffold8	47820283	47824218	+	GO:0005516(calmodulin binding);GO:0005634(nucleus);GO:0005737(cytoplasm);GO:0008150(biological_process)	00940(Phenylpropanoid biosynthesis)	K06892	EC:1.14.11.-	PREDICTED: uncharacterized protein LOC101218379 [Cucumis sativus]	1.63019	1.6268	1.81361	2.02439	1.90611	4.52432	236	156	195	293	224	552
Maker00001065	scaffold8	38050572	38054414	-	GO:0000421(autophagosome membrane);GO:0005515(protein binding);GO:0005768(endosome);GO:0005770(late endosome);GO:0005829(cytosol);GO:0005886(plasma membrane);GO:0009504(cell plate);GO:0009920(cell plate formation involved in plant-type cell wall biogenesis);GO:0030136(clathrin-coated vesicle);GO:0030276(clathrin binding)	04144(Endocytosis)	K11247	NA	SH3 domain-containing protein 2 [Cucurbita moschata]	41.3696	44.9523	47.82	39.3781	40.0494	41.6313	3624	2605	3107	3454	2849	3080
Maker00001067	scaffold8	46594219	46601469	+	GO:0000973(posttranscriptional tethering of RNA polymerase II gene DNA at nuclear periphery);GO:0003723(RNA binding);GO:0006405(RNA export from nucleus);GO:0006606(protein import into nucleus);GO:0008139(nuclear localization sequence binding);GO:0017056(structural constituent of nuclear pore);GO:0034398(telomere tethering at nuclear periphery);GO:0044614(nuclear pore cytoplasmic filaments)	03013(RNA transport)	K14297	NA	nuclear pore complex protein NUP96 [Cucurbita pepo subsp. pepo]	8.02793	8.16579	7.45326	12.6312	10.7063	13.496	1831	1232	1261	2884	1982	2599
Maker00001069	scaffold8	40052754	40055476	-	GO:0005515(protein binding);GO:0005634(nucleus);GO:0005783(endoplasmic reticulum);GO:0009555(pollen development);GO:0010584(pollen exine formation);GO:0016491(oxidoreductase activity);GO:0048316(seed development);GO:0050662(coenzyme binding);GO:0055114(oxidation-reduction process);GO:0080110(sporopollenin biosynthetic process)	00941(Flavonoid biosynthesis)	K13082	EC:1.1.1.219;EC:1.1.1.234	tetraketide alpha-pyrone reductase 1 [Cucurbita maxima]	4.70012	7.03906	6.36903	5.07967	6.21722	4.88778	344	341	346	373	370	303
Maker00001077	scaffold8	43072551	43076472	+	GO:0000981(RNA polymerase II transcription factor activity, sequence-specific DNA binding);GO:0001135(transcription factor activity, RNA polymerase II transcription factor recruiting);GO:0003677(DNA binding);GO:0003700(DNA binding transcription factor activity);GO:0005634(nucleus);GO:0006351(transcription, DNA-templated);GO:0006355(regulation of transcription, DNA-templated);GO:0006357(regulation…	NA	NA	NA	transcription factor MYB63-like [Cucurbita moschata]	6.1045	4.89076	2.67091	0.0001	0.060658	0.137113	466	247	152	0	4	9
Maker00001079	scaffold8	41773657	41777103	+	GO:0005634(nucleus);GO:0005829(cytosol)	NA	NA	NA	protein ULTRAPETALA 1-like [Momordica charantia]	9.95367	9.98251	9.77685	36.1533	39.6399	40.3214	627	416	457	2279	2027	2144
Maker00001080	scaffold8	42310050	42320274	+	GO:0005524(ATP binding);GO:0005634(nucleus);GO:0016301(kinase activity);GO:0016310(phosphorylation)	NA	NA	NA	serine/threonine-protein kinase EDR1-like isoform X1 [Cucurbita moschata]	24.0198	25.4674	23.235	31.1967	30.0904	28.2599	4574	3209	3281	5948	4653	4544
Maker00001081	scaffold8	37259394	37263968	-	GO:0003779(actin binding);GO:0005829(cytosol);GO:0005886(plasma membrane);GO:0007010(cytoskeleton organization);GO:0007163(establishment or maintenance of cell polarity);GO:0007165(signal transduction);GO:0008154(actin polymerization or depolymerization);GO:0008179(adenylate cyclase binding);GO:0009826(unidimensional cell growth);GO:0030036(actin cytoskeleton organization);GO:0030864(cortical act…	NA	NA	NA	cyclase-associated protein 1-like [Momordica charantia]	22.7971	24.401	25.238	20.5428	22.6061	21.9981	2870	2032	2356	2589	2311	2339
Maker00001082	scaffold8	47744565	47752131	-	GO:0004004(ATP-dependent RNA helicase activity);GO:0010501(RNA secondary structure unwinding)	NA	NA	NA	DEAD-box ATP-dependent RNA helicase 37-like [Momordica charantia]	53.1703	53.3897	50.2006	75.0645	68.8806	68.9715	8300	5514	5811	11732	8732	9092
Maker00001083	scaffold8	47012414	47016377	+	GO:0003735(structural constituent of ribosome);GO:0019843(rRNA binding);GO:0022627(cytosolic small ribosomal subunit);GO:0045903(positive regulation of translational fidelity)	03010(Ribosome)	K02997	NA	PREDICTED: 40S ribosomal protein S9-2 [Cucumis sativus]	148.148	132.456	133.993	404.546	392.035	356.923	10697	6328	7175	29245	22986	21762
Maker00001084	scaffold8	40587697	40589231	+	GO:0005737(cytoplasm);GO:0006457(protein folding);GO:0051082(unfolded protein binding)	NA	NA	NA	dnaJ homolog subfamily B member 13-like [Cucurbita moschata]	40.5162	49.819	44.999	10.4401	11.6794	14.1998	2763	2248	2276	713	647	818
Maker00001085	scaffold8	41909293	41912988	+	GO:0005737(cytoplasm)	04144(Endocytosis)	K19476	NA	uncharacterized protein LOC111469611 [Cucurbita maxima]	7.95585	7.32512	8.73713	2.24159	2.8832	3.71936	1158	706	943	327	341	457
Maker00001090	scaffold8	38751258	38758731	+	GO:0005634(nucleus);GO:0008150(biological_process)	NA	NA	NA	hypothetical protein Csa_5G169620 [Cucumis sativus]	26.7697	29.6764	24.1619	12.199	16.0511	12.6018	4368	3204	2924	1993	2127	1737
Maker00001093	scaffold8	48156251	48159540	-	GO:0005576(extracellular region);GO:0008150(biological_process);GO:0016874(ligase activity)	NA	NA	NA	uncharacterized protein LOC111021244 [Momordica charantia]	129.332	158.423	149.085	94.2419	105.052	82.4701	14676	11893	12545	10707	9680	7902
Maker00001094	scaffold8	34707180	34714698	-	NA	NA	NA	NA		8.8491	7.90993	8.54429	12.2666	10.9938	11.0606	494	292	354	686	498	522
Maker00001095	scaffold8	39437056	39445965	-	GO:0005634(nucleus);GO:0006366(transcription by RNA polymerase II)	NA	NA	NA	transcriptional elongation regulator MINIYO [Cucurbita pepo subsp. pepo]	3.81614	3.89982	2.958	12.9973	12.8676	13.0915	1094	740	629	3730	2995	3169
Maker00001096	scaffold8	40280775	40281869	-	GO:0003674(molecular_function);GO:0008150(biological_process);GO:0009507(chloroplast);GO:0009534(chloroplast thylakoid);GO:0016021(integral component of membrane)	NA	NA	NA	uncharacterized protein LOC111796124 [Cucurbita pepo subsp. pepo]	44.0912	46.3616	50.8568	2.69214	2.83746	3.91752	1988	1383	1700	122	104	150
Maker00001097	scaffold8	41000981	41007840	-	GO:0004664(prephenate dehydratase activity);GO:0009094(L-phenylalanine biosynthetic process);GO:0009507(chloroplast);GO:0009570(chloroplast stroma);GO:0047769(arogenate dehydratase activity)	00400(Phenylalanine, tyrosine and tryptophan biosynthesis)	K05359	EC:4.2.1.91;EC:4.2.1.51	arogenate dehydratase/prephenate dehydratase 1, chloroplastic-like isoform X2 [Cucurbita pepo subsp. pepo]	3.31662	3.27961	4.45962	5.85976	6.19826	6.91625	314	206	313	556	477	553
Maker00001098	scaffold8	35699199	35707344	+	GO:0003674(molecular_function);GO:0005783(endoplasmic reticulum);GO:0005886(plasma membrane);GO:0008150(biological_process)	NA	NA	NA	PREDICTED: uncharacterized protein LOC103498367 [Cucumis melo]	20.6433	22.6194	20.0428	35.0586	40.2315	34.5948	3910	2834	2815	6647	6187	5532
Maker00001099	scaffold8	48179212	48187529	+	GO:0003677(DNA binding);GO:0004812(aminoacyl-tRNA ligase activity);GO:0004824(lysine-tRNA ligase activity);GO:0005524(ATP binding);GO:0005737(cytoplasm);GO:0005739(mitochondrion);GO:0006418(tRNA aminoacylation for protein translation);GO:0006430(lysyl-tRNA aminoacylation);GO:0009507(chloroplast);GO:0046872(metal ion binding);GO:0048481(plant ovule development)	00970(Aminoacyl-tRNA biosynthesis)	K04567	EC:6.1.1.6	lysine--tRNA ligase, chloroplastic/mitochondrial [Cucurbita pepo subsp. pepo]	11.0638	10.2403	10.1108	11.8485	14.0231	11.3831	1169	716	793	1254	1203	1016
Maker00001100	scaffold8	37552687	37557447	-	GO:0008878(glucose-1-phosphate adenylyltransferase activity)	00500(Starch and sucrose metabolism);00520(Amino sugar and nucleotide sugar metabolism)	K00975	EC:2.7.7.27	ADP-glucose pyrophosphorylase large subunit 1 [Citrullus lanatus subsp. vulgaris]	10.587	20.8366	27.8899	238.673	268.715	184.044	1339	1743	2615	30207	27584	19646
Maker00001101	scaffold8	43143981	43146987	+	GO:0005385(zinc ion transmembrane transporter activity);GO:0010043(response to zinc ion);GO:0016020(membrane);GO:0061088(regulation of sequestering of zinc ion)	NA	NA	NA	metal tolerance protein 9-like [Cucurbita moschata]	0.121428	0.546412	0.195057	0.217781	0.088677	0.214326	16	46	19	28	10	23
Maker00001104	scaffold8	39027780	39029167	+	GO:0003779(actin binding);GO:0005622(intracellular);GO:0005737(cytoplasm);GO:0015629(actin cytoskeleton);GO:0016021(integral component of membrane);GO:0030042(actin filament depolymerization);GO:0051017(actin filament bundle assembly)	NA	NA	NA	PREDICTED: actin-depolymerizing factor 5 [Cucumis sativus]	6.79037	5.72745	5.27151	1.48673	1.2179	0.959132	360	201	208	79	53	43
Maker00001109	scaffold8	44104178	44107439	+	GO:0006396(RNA processing);GO:0009507(chloroplast)	NA	NA	NA	uncharacterized protein LOC111017121 [Momordica charantia]	13.7899	9.73619	13.7779	8.63009	4.29079	12.8955	2372	1108	1758	1486	600	1873
Maker00001110	scaffold8	39960982	39963548	+	GO:0004420(hydroxymethylglutaryl-CoA reductase (NADPH) activity);GO:0005778(peroxisomal membrane);GO:0005789(endoplasmic reticulum membrane);GO:0008299(isoprenoid biosynthetic process);GO:0016126(sterol biosynthetic process)	00900(Terpenoid backbone biosynthesis)	K00021	EC:1.1.1.34	hypothetical protein Csa_6G117710 [Cucumis sativus]	17.0821	15.3706	18.3709	1.28786	1.41035	1.26551	2190	1304	1747	166	147	137
Maker00001114	scaffold8	46784742	46796792	+	GO:0004674(protein serine/threonine kinase activity);GO:0004842(ubiquitin-protein transferase activity);GO:0005769(early endosome);GO:0005802(trans-Golgi network);GO:0006468(protein phosphorylation);GO:0009788(negative regulation of abscisic acid-activated signaling pathway);GO:0045324(late endosome to vacuole transport)	NA	NA	NA	E3 ubiquitin-protein ligase KEG-like [Cucurbita pepo subsp. pepo]	40.2811	41.7567	44.7492	45.0101	46.0373	43.6053	12409	8511	10223	13883	11517	11343
Maker00001116	scaffold8	37117532	37120907	-	GO:0000326(protein storage vacuole);GO:0048316(seed development)	NA	NA	NA	PREDICTED: dehydration-responsive protein RD22-like [Cucumis sativus]	2.3521	0.925715	1.00758	0.95708	1.30312	2.4474	160	42	51	66	72	141
Maker00001117	scaffold8	44860962	44866321	+	GO:0004601(peroxidase activity);GO:0005509(calcium ion binding);GO:0005634(nucleus);GO:0016021(integral component of membrane);GO:0016175(superoxide-generating NADPH oxidase activity);GO:0050664(oxidoreductase activity, acting on NAD(P)H, oxygen as acceptor);GO:0055114(oxidation-reduction process)	NA	NA	NA	putative respiratory burst oxidase homolog protein H [Cucurbita moschata]	0.644881	0.44951	0.994376	3.51091	4.58462	4.11604	92	43	105	500	529	494
Maker00001118	scaffold8	42067045	42071308	+	GO:0005524(ATP binding);GO:0005634(nucleus);GO:0005886(plasma membrane);GO:0016301(kinase activity)	NA	NA	NA	PREDICTED: probable serine/threonine-protein kinase At1g54610 [Cucumis sativus]	18.0134	11.9131	18.4622	12.1094	12.6998	13.339	3225	1411	2451	2171	1846	2017
Maker00001119	scaffold8	46349506	46353516	+	GO:0000902(cell morphogenesis)	NA	NA	NA	uncharacterized protein LOC111490718 isoform X1 [Cucurbita maxima]	10.7441	10.334	8.70539	7.81679	9.56833	8.01509	1372	873	825	1000	992	865
Maker00001120	scaffold8	46280953	46286701	+	GO:0005634(nucleus);GO:0007033(vacuole organization);GO:0008568(microtubule-severing ATPase activity);GO:0031122(cytoplasmic microtubule organization)	04144(Endocytosis)	K12196	NA	protein SUPPRESSOR OF K(+) TRANSPORT GROWTH DEFECT 1-like [Cucurbita pepo subsp. pepo]	84.8762	87.1424	87.5424	91.2368	90.1723	93.9943	9276	6301	7095	9983	8003	8674
Maker00001125	scaffold8	42485886	42492589	+	GO:0000278(mitotic cell cycle);GO:0000911(cytokinesis by cell plate formation);GO:0005515(protein binding);GO:0005634(nucleus);GO:0005874(microtubule);GO:0007020(microtubule nucleation);GO:0031023(microtubule organizing center organization);GO:0051225(spindle assembly)	NA	NA	NA	AUGMIN subunit 2-like [Cucurbita maxima]	12.3507	10.6424	10.6202	8.78928	10.2979	8.23951	932	531	594	664	631	525
Maker00001126	scaffold8	44986609	44990490	-	GO:0000150(recombinase activity);GO:0000400(four-way junction DNA binding);GO:0000707(meiotic DNA recombinase assembly);GO:0003690(double-stranded DNA binding);GO:0003697(single-stranded DNA binding);GO:0004520(endodeoxyribonuclease activity);GO:0005657(replication fork);GO:0006312(mitotic recombination);GO:0007131(reciprocal meiotic recombination);GO:0008094(DNA-dependent ATPase activity);GO:001…	03440(Homologous recombination)	K10869	NA	DNA repair protein RAD51 homolog 2 isoform X1 [Cucurbita moschata]	2.68748	3.18915	3.7293	6.6186	8.35404	7.57787	211	166	217	519	531	501
Maker00001128	scaffold8	43993581	43998312	-	GO:0000162(tryptophan biosynthetic process);GO:0004049(anthranilate synthase activity);GO:0005950(anthranilate synthase complex);GO:0009058(biosynthetic process);GO:0009073(aromatic amino acid family biosynthetic process);GO:0009507(chloroplast)	00400(Phenylalanine, tyrosine and tryptophan biosynthesis);00405(Phenazine biosynthesis)	K01657	EC:4.1.3.27	PREDICTED: anthranilate synthase alpha subunit 2, chloroplastic-like [Cucumis sativus]	121.607	173.103	159.828	51.9241	46.1051	54.8536	13640	12846	13295	5832	4200	5196
Maker00001130	scaffold8	40381915	40383654	+	GO:0004553(hydrolase activity, hydrolyzing O-glycosyl compounds);GO:0030247(polysaccharide binding);GO:0046658(anchored component of plasma membrane)	00500(Starch and sucrose metabolism)	K19891	EC:3.2.1.39	glucan endo-1,3-beta-glucosidase 12-like [Cucurbita moschata]	2.40387	2.70523	3.44918	5.63258	4.73909	6.02955	80	60	85	187	128	169
Maker00001131	scaffold8	41101731	41107894	+	GO:0004970(ionotropic glutamate receptor activity);GO:0005217(intracellular ligand-gated ion channel activity);GO:0005234(extracellularly glutamate-gated ion channel activity);GO:0005262(calcium channel activity);GO:0005515(protein binding);GO:0005576(extracellular region);GO:0005886(plasma membrane);GO:0006811(ion transport);GO:0006816(calcium ion transport);GO:0006874(cellular calcium ion homeo…	NA	NA	NA	glutamate receptor 3.4-like [Cucurbita pepo subsp. pepo]	6.45862	6.64104	6.67024	7.77259	7.82335	7.14184	1237	842	947	1490	1217	1155
Maker00001132	scaffold8	41799030	41801515	-	GO:0000209(protein polyubiquitination);GO:0043161(proteasome-mediated ubiquitin-dependent protein catabolic process);GO:0061630(ubiquitin protein ligase activity)	NA	NA	NA	DSC E3 ubiquitin ligase complex subunit 1-like isoform X2 [Cucurbita moschata]	10.9942	9.86414	10.5645	7.77408	6.76106	7.60694	654	389	466	463	327	383
Maker00001133	scaffold8	47489602	47493726	-	GO:0005515(protein binding);GO:0005737(cytoplasm);GO:0009414(response to water deprivation);GO:0009507(chloroplast);GO:0009535(chloroplast thylakoid membrane);GO:0009570(chloroplast stroma);GO:0009611(response to wounding);GO:0009617(response to bacterium);GO:0009620(response to fungus);GO:0009695(jasmonic acid biosynthetic process);GO:0009753(response to jasmonic acid);GO:0009941(chloroplast env…	00591(Linoleic acid metabolism);00592(alpha-Linolenic acid metabolism)	K00454	EC:1.13.11.12	linoleate 13S-lipoxygenase 2-1, chloroplastic-like [Cucurbita maxima]	78.0248	53.8997	63.6041	48.029	45.1662	33.0836	11293	5162	6827	6960	5309	4044
Maker00001134	scaffold8	42367244	42369342	+	GO:0003677(DNA binding);GO:0003700(DNA binding transcription factor activity);GO:0005634(nucleus);GO:0006351(transcription, DNA-templated);GO:0006355(regulation of transcription, DNA-templated);GO:0046983(protein dimerization activity)	NA	NA	NA	PREDICTED: transcription factor bHLH30-like isoform X1 [Cucumis melo]	12.8199	13.3793	17.7418	8.72662	11.8619	12.8623	1015	701	1042	692	763	860
Maker00001135	scaffold8	40337525	40338672	+	NA	04141(Protein processing in endoplasmic reticulum);04626(Plant-pathogen interaction)	K09487	NA	heat shock protein 90-6, mitochondrial [Momordica charantia]	3.45063	4.66231	5.68201	23.4416	21.1209	22.2714	93	84	114	632	462	507
Maker00001136	scaffold8	48143609	48146667	-	GO:0005200(structural constituent of cytoskeleton);GO:0005618(cell wall);GO:0005737(cytoplasm);GO:0005829(cytosol);GO:0005886(plasma membrane);GO:0009506(plasmodesma);GO:0045298(tubulin complex);GO:0048046(apoplast);GO:0071258(cellular response to gravity)	04145(Phagosome)	K07374	NA	tubulin alpha-3 chain [Momordica charantia]	141.936	188.637	179.61	101.808	131.258	108.637	12664	11135	11884	9095	9510	8185
Maker00001139	scaffold8	45087059	45090608	+	GO:0005576(extracellular region);GO:0007568(aging);GO:0016021(integral component of membrane)	NA	NA	NA	tetraspanin-3-like [Cucurbita maxima]	125.725	138.676	120.477	134.543	148.361	146.413	9762	7124	6937	10459	9354	9599
Maker00001141	scaffold8	42024851	42030869	+	GO:0000148(1,3-beta-D-glucan synthase complex);GO:0003843(1,3-beta-D-glucan synthase activity);GO:0005886(plasma membrane)	NA	NA	NA	PREDICTED: callose synthase 12-like [Cucumis melo]	13.3108	12.6594	13.2607	11.3559	11.7272	11.4332	4286	2697	3167	3661	3067	3109
Maker00001144	scaffold8	36915455	36916519	+	GO:0001666(response to hypoxia);GO:0005344(oxygen carrier activity);GO:0005618(cell wall);GO:0005737(cytoplasm);GO:0005829(cytosol);GO:0005886(plasma membrane);GO:0009506(plasmodesma);GO:0019825(oxygen binding);GO:0020037(heme binding);GO:0046872(metal ion binding)	NA	NA	NA	PREDICTED: plastid division protein PDV2 [Cucumis melo]	100.901	156.026	231.87	0.946918	1.6122	2.26736	4296	4395	7321	41	56	82
Maker00001146	scaffold8	44781012	44794768	-	GO:0000288(nuclear-transcribed mRNA catabolic process, deadenylation-dependent decay);GO:0000932(P-body);GO:0017148(negative regulation of translation);GO:0030015(CCR4-NOT core complex)	03018(RNA degradation)	K12605	NA	probable NOT transcription complex subunit VIP2 isoform X1 [Cucurbita moschata]	33.9435	32.9303	35.2069	30.8861	31.8547	33.4289	8505	5459	6542	7748	6481	7073
Maker00001147	scaffold8	43716715	43720043	+	GO:0004712(protein serine/threonine/tyrosine kinase activity);GO:0005524(ATP binding);GO:0005737(cytoplasm);GO:0006468(protein phosphorylation);GO:0016301(kinase activity)	NA	NA	NA	dual specificity protein kinase shkB isoform X1 [Momordica charantia]	8.20168	10.9525	9.19442	9.76688	9.87022	8.00042	1094	967	909	1304	1069	901
Maker00001151	scaffold8	34756005	34758412	+	GO:0004402(histone acetyltransferase activity);GO:0004596(peptide alpha-N-acetyltransferase activity);GO:0006334(nucleosome assembly);GO:0007059(chromosome segregation);GO:0008080(N-acetyltransferase activity);GO:0017196(N-terminal peptidyl-methionine acetylation);GO:0043966(histone H3 acetylation);GO:0051321(meiotic cell cycle)	NA	NA	NA	histone acetyltransferase MCC1 [Momordica charantia]	17.2056	17.2351	16.8174	18.7727	20.6543	21.5082	832	552	603	909	811	878
Maker00001152	scaffold8	40802718	40814370	-	GO:0000139(Golgi membrane);GO:0000271(polysaccharide biosynthetic process);GO:0000977(RNA polymerase II regulatory region sequence-specific DNA binding);GO:0005794(Golgi apparatus);GO:0005886(plasma membrane);GO:0009833(plant-type primary cell wall biogenesis);GO:0016021(integral component of membrane);GO:0016740(transferase activity);GO:0016757(transferase activity, transferring glycosyl groups)…	NA	NA	NA	cellulose synthase-like protein H1 isoform X1 [Cucurbita pepo subsp. pepo]	0.179132	0.0001	0.120627	0.189029	0.0001	0.0001	28	0	14	30	0	0
Maker00001153	scaffold8	38476569	38482060	-	GO:0004807(triose-phosphate isomerase activity);GO:0005829(cytosol);GO:0006094(gluconeogenesis);GO:0006096(glycolytic process);GO:0019563(glycerol catabolic process);GO:0046166(glyceraldehyde-3-phosphate biosynthetic process)	00010(Glycolysis / Gluconeogenesis);00051(Fructose and mannose metabolism);00562(Inositol phosphate metabolism);00710(Carbon fixation in photosynthetic organisms)	K01803	EC:5.3.1.1	triosephosphate isomerase, chloroplastic-like [Cucurbita maxima]	91.75	85.4068	76.2605	101.98	99.6902	107.487	13055	8040	8047	14528	11519	12915
Maker00001155	scaffold8	45913109	45913478	+	NA	NA	NA	NA		0.0001	0.0001	0.0001	0.530202	1.40186	0.463717	0	0	0	8	16	6
Maker00001156	scaffold8	46729302	46734573	-	GO:0003674(molecular_function);GO:0008150(biological_process);GO:0009507(chloroplast)	00650(Butanoate metabolism);00072(Synthesis and degradation of ketone bodies);00280(Valine, leucine and isoleucine degradation);04146(Peroxisome)	K01640	EC:4.1.3.4	F-box protein At2g32560-like [Cucurbita moschata]	152.807	170.463	160.658	142.026	172.449	114.263	24866	18352	19388	23140	22788	15701
Maker00001157	scaffold8	46622453	46633211	-	GO:0005515(protein binding);GO:0005576(extracellular region);GO:0005783(endoplasmic reticulum);GO:0005794(Golgi apparatus);GO:0009505(plant-type cell wall);GO:0009860(pollen tube growth);GO:0030599(pectinesterase activity);GO:0042545(cell wall modification);GO:0045330(aspartyl esterase activity);GO:0045490(pectin catabolic process);GO:0050829(defense response to Gram-negative bacterium);GO:009040…	00040(Pentose and glucuronate interconversions)	K01051	EC:3.1.1.11	putative pectinesterase 63 [Momordica charantia]	0.049012	0.0001	0.0001	0.097907	0.0001	0.0001	4	0	0	8	0	0
Maker00001158	scaffold8	37105270	37107381	-	GO:0006351(transcription, DNA-templated);GO:0006355(regulation of transcription, DNA-templated);GO:0009631(cold acclimation);GO:0010150(leaf senescence);GO:0016592(mediator complex);GO:0042542(response to hydrogen peroxide);GO:0048364(root development)	00900(Terpenoid backbone biosynthesis)	K11778	EC:2.5.1.87	PREDICTED: mediator of RNA polymerase II transcription subunit 32 [Cucumis sativus]	20.5221	19.6254	22.059	32.2054	34.214	34.1945	934	591	745	1468	1265	1314
Maker00001159	scaffold8	42470382	42477446	+	GO:0005351(carbohydrate:proton symporter activity);GO:0005886(plasma membrane);GO:0008643(carbohydrate transport);GO:0015144(carbohydrate transmembrane transporter activity);GO:0016020(membrane);GO:0016021(integral component of membrane);GO:0022857(transmembrane transporter activity);GO:0031969(chloroplast membrane);GO:0055085(transmembrane transport)	NA	NA	NA	probable plastidic glucose transporter 1 isoform X1 [Cucurbita moschata]	2.23413	2.43005	2.38741	4.77705	5.43105	4.22503	469	338	372	1003	925	748
Maker00001160	scaffold8	43585004	43590056	+	GO:0005739(mitochondrion);GO:0016197(endosomal transport);GO:0031083(BLOC-1 complex)	NA	NA	NA	biogenesis of lysosome-related organelles complex 1 subunit 1 [Cucurbita moschata]	15.5019	15.043	15.8908	18.2818	16.5934	17.5739	2813	1806	2139	3321	2445	2693
Maker00001162	scaffold8	40973484	40975571	-	GO:0003674(molecular_function);GO:0005737(cytoplasm);GO:0005783(endoplasmic reticulum);GO:0006886(intracellular protein transport);GO:0016021(integral component of membrane)	04141(Protein processing in endoplasmic reticulum)	K14009	NA	B-cell receptor-associated protein 31 [Momordica charantia]	30.876	33.7353	32.0468	52.0557	55.5399	53.9969	1991	1440	1533	3361	2909	2941
Maker00001163	scaffold8	36524033	36529916	-	GO:0016787(hydrolase activity)	00460(Cyanoamino acid metabolism)	K20802	EC:4.1.2.10	salicylic acid-binding protein 2-like [Cucurbita moschata]	5.77471	3.67587	5.88835	8.65611	8.30661	8.71515	396	167	299	594	462	504
Maker00001164	scaffold8	36962730	36965334	-	GO:0003674(molecular_function);GO:0005739(mitochondrion);GO:0005886(plasma membrane);GO:0008150(biological_process);GO:0016020(membrane);GO:0016021(integral component of membrane)	NA	NA	NA	CASP-like protein 5C1 [Cucurbita moschata]	18.8864	17.685	25.4257	13.974	13.4969	17.3129	1216	754	1214	901	706	942
Maker00001167	scaffold8	46702602	46708833	-	GO:0004419(hydroxymethylglutaryl-CoA lyase activity);GO:0005739(mitochondrion);GO:0005759(mitochondrial matrix);GO:0006551(leucine metabolic process);GO:0006552(leucine catabolic process);GO:0046951(ketone body biosynthetic process)	00650(Butanoate metabolism);00072(Synthesis and degradation of ketone bodies);00280(Valine, leucine and isoleucine degradation);04146(Peroxisome)	K01640	EC:4.1.3.4	hydroxymethylglutaryl-CoA lyase, mitochondrial-like isoform X1 [Cucurbita pepo subsp. pepo]	64.7926	58.4847	51.2832	25.2471	19.711	21.0789	7360	4395	4320	2871	1818	2022
Maker00001169	scaffold8	37781257	37787642	+	GO:0000287(magnesium ion binding);GO:0005737(cytoplasm);GO:0006020(inositol metabolic process);GO:0007165(signal transduction);GO:0008934(inositol monophosphate 1-phosphatase activity);GO:0046855(inositol phosphate dephosphorylation)	00053(Ascorbate and aldarate metabolism);00562(Inositol phosphate metabolism);00340(Histidine metabolism);04070(Phosphatidylinositol signaling system)	K18649	EC:3.1.3.25;EC:3.1.3.93	bifunctional phosphatase IMPL2, chloroplastic [Cucurbita maxima]	14.0166	16.8722	15.0866	31.3782	30.9716	27.5127	1384	1103	1105	3102	2484	2294
Maker00001170	scaffold8	44160938	44162277	+	GO:0005737(cytoplasm);GO:0005777(peroxisome);GO:0008150(biological_process);GO:0016788(hydrolase activity, acting on ester bonds);GO:0047617(acyl-CoA hydrolase activity)	NA	NA	NA	uncharacterized protein LOC111448424 [Cucurbita moschata]	40.3778	45.5949	50.4704	52.5269	56.3259	55.0458	1864	1393	1728	2428	2112	2146
Maker00001171	scaffold8	43237232	43272041	+	GO:0006355(regulation of transcription, DNA-templated)	NA	NA	NA	PREDICTED: protein strawberry notch [Cucumis melo]	5.80539	5.91626	5.64422	6.89528	6.42202	6.93742	2293	1546	1653	2727	2060	2314
Maker00001173	scaffold8	39290699	39294426	+	NA	00906(Carotenoid biosynthesis)	K00514	EC:1.3.5.6	PREDICTED: zeta-carotene desaturase, chloroplastic/chromoplastic-like [Cucumis sativus]	12.3467	11.5666	11.9354	21.9873	27.5006	22.9196	1265	784	907	2255	2288	1983
Maker00001175	scaffold8	42788295	42790709	-	NA	NA	NA	NA	PREDICTED: tropomyosin-2 [Cucumis sativus]	39.9214	35.8403	38.5132	80.179	73.4093	67.1845	4472	2656	3199	8991	6677	6355
Maker00001176	scaffold8	43090362	43092641	-	GO:0008168(methyltransferase activity);GO:0009507(chloroplast);GO:0032259(methylation)	NA	NA	NA	uncharacterized protein LOC111483929 [Cucurbita maxima]	2.72873	3.17196	4.42035	5.06618	6.94207	4.28212	123	95	148	229	254	163
Maker00001177	scaffold8	45489401	45498359	+	GO:0005634(nucleus);GO:0010264(myo-inositol hexakisphosphate biosynthetic process);GO:0016787(hydrolase activity)	NA	NA	NA	PREDICTED: P-loop NTPase domain-containing protein LPA1 homolog 1 [Cucumis sativus]	1.29436	1.44078	2.1475	3.24053	3.35339	3.52953	364	268	448	913	766	838
Maker00001180	scaffold8	37991205	37992270	+	GO:0005737(cytoplasm);GO:0016310(phosphorylation);GO:0016773(phosphotransferase activity, alcohol group as acceptor)	NA	NA	NA	uncharacterized protein LOC111777264 isoform X1 [Cucurbita pepo subsp. pepo]	13.4707	13.7879	15.8846	11.8961	14.4397	10.3386	471	319	412	416	410	305
Maker00001181	scaffold8	42997803	43005829	-	GO:0000307(cyclin-dependent protein kinase holoenzyme complex);GO:0005634(nucleus);GO:0016538(cyclin-dependent protein serine/threonine kinase regulator activity);GO:0045737(positive regulation of cyclin-dependent protein serine/threonine kinase activity);GO:0045944(positive regulation of transcription by RNA polymerase II);GO:1901409(positive regulation of phosphorylation of RNA polymerase II C-…	NA	NA	NA	hypothetical protein Csa_6G138110 [Cucumis sativus]	15.4739	15.4365	15.6701	18.5785	21.3096	19.2416	2140	1413	1607	2572	2393	2247
Maker00001183	scaffold8	37891140	37897645	+	GO:0004565(beta-galactosidase activity);GO:0005618(cell wall);GO:0005773(vacuole)	00052(Galactose metabolism);00600(Sphingolipid metabolism);00531(Glycosaminoglycan degradation);00604(Glycosphingolipid biosynthesis - ganglio series);00511(Other glycan degradation)	K12309	EC:3.2.1.23	beta-galactosidase 3-like [Cucurbita maxima]	0.226012	0.235804	0.630378	0.104922	0.191167	0.085998	36	25	73	17	25	12
Maker00001185	scaffold8	42372109	42375966	+	GO:0005768(endosome);GO:0005774(vacuolar membrane);GO:0005802(trans-Golgi network);GO:0008757(S-adenosylmethionine-dependent methyltransferase activity);GO:0032259(methylation)	NA	NA	NA	uncharacterized protein LOC111018124 [Momordica charantia]	46.594	58.0531	59.4618	3.81519	8.26264	8.44387	3836	3162	3630	315	553	587
Maker00001186	scaffold8	40862966	40880914	-	GO:0000139(Golgi membrane);GO:0000271(polysaccharide biosynthetic process);GO:0000977(RNA polymerase II regulatory region sequence-specific DNA binding);GO:0005794(Golgi apparatus);GO:0005886(plasma membrane);GO:0009833(plant-type primary cell wall biogenesis);GO:0016021(integral component of membrane);GO:0016740(transferase activity);GO:0016757(transferase activity, transferring glycosyl groups)…	NA	NA	NA	PREDICTED: cellulose synthase-like protein B4 [Cucumis sativus]	3.28353	3.57753	3.64455	0.609787	0.44864	0.503009	567	409	466	106	63	74
Maker00001187	scaffold8	41934156	41936894	+	GO:0005351(carbohydrate:proton symporter activity);GO:0005355(glucose transmembrane transporter activity);GO:0005887(integral component of plasma membrane);GO:0046323(glucose import)	NA	NA	NA	probable polyol transporter 4 [Cucurbita moschata]	14.5167	12.4172	12.2538	8.02413	8.4037	10.9851	1844	1044	1155	1021	867	1179
Maker00001188	scaffold8	47064902	47067557	-	GO:0003674(molecular_function);GO:0005737(cytoplasm);GO:0008150(biological_process)	NA	NA	NA	calponin homology domain-containing protein DDB_G0272472 isoform X3 [Cucurbita pepo subsp. pepo]	3.16934	3.46526	3.42673	0.688543	0.977982	0.454737	328	237	263	72	83	40
Maker00001190	scaffold8	46090413	46095999	+	GO:0004674(protein serine/threonine kinase activity);GO:0005634(nucleus);GO:0005737(cytoplasm);GO:0005886(plasma membrane);GO:0035556(intracellular signal transduction)	NA	NA	NA	serine/threonine-protein kinase D6PKL2-like [Cucurbita pepo subsp. pepo]	4.99708	6.04117	3.44693	3.70974	4.39979	3.20355	725	580	371	539	519	393
Maker00001191	scaffold8	45166309	45173786	-	GO:0003677(DNA binding);GO:0003700(DNA binding transcription factor activity);GO:0005515(protein binding);GO:0005634(nucleus);GO:0006351(transcription, DNA-templated);GO:0006355(regulation of transcription, DNA-templated);GO:0009734(auxin-activated signaling pathway);GO:0010050(vegetative phase change);GO:0010158(abaxial cell fate specification)	04075(Plant hormone signal transduction)	K14486	NA	PREDICTED: auxin response factor 4 [Cucumis sativus]	7.36418	9.19457	7.03949	95.3654	114.298	93.1148	1490	1231	1057	19317	18778	15908
Maker00001192	scaffold8	45548379	45550092	-	GO:0005737(cytoplasm);GO:0030001(metal ion transport);GO:0046914(transition metal ion binding);GO:0046916(cellular transition metal ion homeostasis)	NA	NA	NA	heavy metal-associated isoprenylated plant protein 3-like [Cucurbita moschata]	68.45	67.6942	77.3048	41.4842	32.8816	114.491	4630	3030	3878	2810	1806	6539
Maker00001193	scaffold8	46218478	46224170	+	GO:0001228(transcriptional activator activity, RNA polymerase II transcription regulatory region sequence-specific DNA binding);GO:0002237(response to molecule of bacterial origin);GO:0003677(DNA binding);GO:0003700(DNA binding transcription factor activity);GO:0005515(protein binding);GO:0005634(nucleus);GO:0006351(transcription, DNA-templated);GO:0006355(regulation of transcription, DNA-templat…	04075(Plant hormone signal transduction)	K14431	NA	transcription factor TGA9-like isoform X1 [Cucurbita maxima]	37.1997	56.6937	59.1964	7.81594	5.55709	8.96795	3700	3730	4366	779	449	754
Maker00001194	scaffold8	39836142	39840639	-	GO:0005351(carbohydrate:proton symporter activity);GO:0005355(glucose transmembrane transporter activity);GO:0005887(integral component of plasma membrane);GO:0046323(glucose import)	NA	NA	NA	tonoplast sugar transporter 2 [Citrullus lanatus]	6.81618	6.98079	7.34473	9.22167	9.22941	8.79916	1151	780	920	1559	1265	1254
Maker00001196	scaffold8	39621404	39627734	-	GO:0004497(monooxygenase activity);GO:0055114(oxidation-reduction process)	NA	NA	NA	probable flavin-containing monooxygenase 1 [Cucurbita maxima]	20.4976	23.6166	24.8389	23.3788	29.5047	26.628	2042	1557	1835	2332	2387	2240
Maker00001197	scaffold8	42634993	42641981	+	GO:0004312(fatty acid synthase activity);GO:0004315(3-oxoacyl-[acyl-carrier-protein] synthase activity);GO:0005739(mitochondrion);GO:0006633(fatty acid biosynthetic process);GO:0010027(thylakoid membrane organization)	00061(Fatty acid biosynthesis);00780(Biotin metabolism)	K09458	EC:2.3.1.179	3-oxoacyl-[acyl-carrier-protein] synthase, mitochondrial isoform X1 [Cucurbita pepo subsp. pepo]	12.9594	10.6814	11.7868	18.3443	17.0004	15.3941	1976	1078	1333	2800	2105	1982
Maker00001199	scaffold8	45184930	45186987	-	NA	NA	NA	NA	uncharacterized protein LOC111448733 [Cucurbita moschata]	0.669852	1.10104	0.682645	0.083758	0.070151	0.0001	45	49	34	6	4	0
Maker00001201	scaffold8	36902164	36907660	+	GO:0000151(ubiquitin ligase complex);GO:0000209(protein polyubiquitination);GO:0005737(cytoplasm);GO:0031624(ubiquitin conjugating enzyme binding);GO:0032436(positive regulation of proteasomal ubiquitin-dependent protein catabolic process);GO:0061630(ubiquitin protein ligase activity)	NA	NA	NA	probable E3 ubiquitin-protein ligase ARI1 isoform X1 [Momordica charantia]	23.9743	25.2777	25.9233	33.8762	35.7996	34.5634	3367	2349	2700	4764	4083	4099
Maker00001204	scaffold8	42697814	42705737	-	GO:0004721(phosphoprotein phosphatase activity);GO:0004722(protein serine/threonine phosphatase activity);GO:0005515(protein binding);GO:0005634(nucleus);GO:0005635(nuclear envelope);GO:0005737(cytoplasm);GO:0005829(cytosol);GO:0006470(protein dephosphorylation);GO:0006913(nucleocytoplasmic transport);GO:0009506(plasmodesma);GO:0010017(red or far-red light signaling pathway);GO:0010019(chloroplas…	NA	NA	NA	serine/threonine-protein phosphatase 5-like [Momordica charantia]	18.7174	20.9008	20.7016	28.4614	31.8396	28.9704	1958	1447	1606	2981	2705	2560
Maker00001205	scaffold8	39735824	39741204	-	GO:0003743(translation initiation factor activity);GO:0005852(eukaryotic translation initiation factor 3 complex)	03013(RNA transport)	K03253	NA	PREDICTED: eukaryotic translation initiation factor 3 subunit B-like [Cucumis melo]	40.9105	42.2683	37.5104	66.2405	66.9387	66.0897	5784	3954	3933	9376	7684	7889
Maker00001206	scaffold8	36182263	36183708	+	GO:0005516(calmodulin binding);GO:0005634(nucleus);GO:0005886(plasma membrane);GO:0008150(biological_process)	NA	NA	NA	uncharacterized protein LOC111484268 [Cucurbita maxima]	8.63662	13.1248	17.6437	3.98673	3.1254	11.0724	626	629	948	290	184	678
Maker00001210	scaffold8	47326701	47328529	+	GO:0008194(UDP-glycosyltransferase activity);GO:0009813(flavonoid biosynthetic process);GO:0043231(intracellular membrane-bounded organelle);GO:0052696(flavonoid glucuronidation)	00906(Carotenoid biosynthesis)	K14595	EC:2.4.1.263	UDP-glycosyltransferase 92A1 [Cucurbita pepo subsp. pepo]	0.075622	0.111264	0.398864	3.33985	2.42358	3.83358	8	8	30	333	196	322
Maker00001213	scaffold8	38125711	38129686	+	GO:0004553(hydrolase activity, hydrolyzing O-glycosyl compounds);GO:0005576(extracellular region);GO:0005975(carbohydrate metabolic process);GO:0008810(cellulase activity);GO:0030245(cellulose catabolic process);GO:0071555(cell wall organization)	00500(Starch and sucrose metabolism)	K01179	EC:3.2.1.4	PREDICTED: endoglucanase 24-like [Cucumis melo]	7.27229	9.72289	13.0269	15.0682	14.6874	14.7569	920	814	1222	1908	1509	1576
Maker00001215	scaffold8	47205856	47208674	+	GO:0001709(cell fate determination);GO:0003676(nucleic acid binding);GO:0003700(DNA binding transcription factor activity);GO:0005634(nucleus);GO:0006351(transcription, DNA-templated);GO:0006355(regulation of transcription, DNA-templated);GO:0008270(zinc ion binding);GO:0009860(pollen tube growth);GO:0010468(regulation of gene expression);GO:0010500(transmitting tissue development);GO:0046872(met…	NA	NA	NA	zinc finger protein WIP2-like [Cucurbita pepo subsp. pepo]	0.358492	0.2284	0.0001	0.0001	0.0001	0.0001	27	12	0	0	0	0
Maker00001216	scaffold8	47081214	47086527	-	GO:0003677(DNA binding);GO:0003700(DNA binding transcription factor activity);GO:0005634(nucleus);GO:0006351(transcription, DNA-templated);GO:0006355(regulation of transcription, DNA-templated);GO:0009793(embryo development ending in seed dormancy);GO:0010262(somatic embryogenesis);GO:0016602(CCAAT-binding factor complex);GO:0048316(seed development);GO:0048510(regulation of timing of transition …	NA	NA	NA	nuclear transcription factor Y subunit A-1-like [Cucurbita moschata]	90.4238	113.647	128.11	49.9345	51.2067	52.8422	7921	6586	8322	4379	3643	3909
Maker00001217	scaffold8	45401957	45406675	-	GO:0004842(ubiquitin-protein transferase activity);GO:0005576(extracellular region);GO:0005886(plasma membrane);GO:0008270(zinc ion binding)	NA	NA	NA	PREDICTED: uncharacterized protein LOC103501961 [Cucumis melo]	11.6268	8.76238	7.44397	1.10262	0.880826	1.35612	1996	995	948	190	123	197
Maker00001219	scaffold8	46647914	46651937	+	GO:0046658(anchored component of plasma membrane)	NA	NA	NA	uncharacterized protein LOC111776932 [Cucurbita pepo subsp. pepo]	24.3482	19.7818	20.8644	8.279	8.1239	9.59026	1340	721	852	457	363	446
Maker00001221	scaffold8	44828587	44831164	-	GO:0005634(nucleus);GO:0009416(response to light stimulus);GO:0009909(regulation of flower development)	03013(RNA transport);03008(Ribosome biogenesis in eukaryotes)	K03539	EC:3.1.26.5	zinc finger protein CONSTANS-LIKE 14-like [Cucurbita moschata]	0.049539	0.212688	0.133606	0.334791	0.867486	0.527583	4	11	8	26	54	34
Maker00001223	scaffold8	46812246	46816048	-	GO:0005768(endosome);GO:0005794(Golgi apparatus);GO:0005802(trans-Golgi network);GO:0008150(biological_process);GO:0016021(integral component of membrane);GO:0016757(transferase activity, transferring glycosyl groups);GO:1990585(hydroxyproline O-arabinosyltransferase activity)	00514(Other types of O-glycan biosynthesis)	K20782	EC:2.4.2.58	PREDICTED: uncharacterized protein LOC103491472 [Cucumis melo]	11.6308	11.782	11.6827	8.95828	10.2937	9.35642	1194	800	889	921	858	811
Maker00001224	scaffold8	45109121	45112723	+	GO:0000151(ubiquitin ligase complex);GO:0000209(protein polyubiquitination);GO:0005737(cytoplasm);GO:0031624(ubiquitin conjugating enzyme binding);GO:0032436(positive regulation of proteasomal ubiquitin-dependent protein catabolic process);GO:0061630(ubiquitin protein ligase activity)	NA	NA	NA	uncharacterized protein LOC111011310 [Momordica charantia]	8.92477	9.25379	8.43337	15.1758	15.6205	16.0798	1011	694	709	1721	1437	1538
Maker00001226	scaffold8	38086267	38088747	+	GO:0000977(RNA polymerase II regulatory region sequence-specific DNA binding);GO:0001085(RNA polymerase II transcription factor binding);GO:0001228(transcriptional activator activity, RNA polymerase II transcription regulatory region sequence-specific DNA binding);GO:0003682(chromatin binding);GO:0005634(nucleus);GO:0005667(transcription factor complex);GO:0030154(cell differentiation)	NA	NA	NA	GATA transcription factor 5-like isoform X3 [Cucurbita maxima]	13.6789	15.0593	15.7419	20.3575	22.4142	28.8811	1698	1237	1449	2530	2260	3028
Maker00001230	scaffold8	43438109	43441577	+	GO:0009808(lignin metabolic process);GO:0016020(membrane);GO:0016710(trans-cinnamate 4-monooxygenase activity);GO:0044550(secondary metabolite biosynthetic process)	00360(Phenylalanine metabolism);00130(Ubiquinone and other terpenoid-quinone biosynthesis);00940(Phenylpropanoid biosynthesis);00945(Stilbenoid, diarylheptanoid and gingerol biosynthesis);00941(Flavonoid biosynthesis)	K00487	EC:1.14.13.11	PREDICTED: trans-cinnamate 4-monooxygenase [Cucumis melo]	796.318	652.648	578.514	136.969	109.569	236.686	97978	53126	52785	16873	10948	24591
Maker00001235	scaffold8	45098791	45100984	+	GO:0005634(nucleus);GO:0005739(mitochondrion);GO:0008150(biological_process)	NA	NA	NA	LOB domain-containing protein 1 [Momordica charantia]	5.2298	3.21346	7.38208	2.56633	2.08502	8.6528	383	156	401	188	124	535
Maker00001237	scaffold8	46384597	46386295	+	GO:0003674(molecular_function);GO:0008150(biological_process);GO:0009507(chloroplast);GO:0009535(chloroplast thylakoid membrane)	NA	NA	NA	uncharacterized protein LOC111020570 isoform X1 [Momordica charantia]	61.2721	51.1028	56.4873	23.9079	22.898	24.9188	3405	1879	2328	1331	1034	1170
Maker00001238	scaffold8	46952579	46955186	+	GO:0000209(protein polyubiquitination);GO:0005634(nucleus);GO:0005737(cytoplasm);GO:0030071(regulation of mitotic metaphase/anaphase transition);GO:0031145(anaphase-promoting complex-dependent catabolic process);GO:0031625(ubiquitin protein ligase binding);GO:0061630(ubiquitin protein ligase activity)	04120(Ubiquitin mediated proteolysis)	K06688	EC:2.3.2.23	PREDICTED: ubiquitin-conjugating enzyme E2 20-like [Cucumis sativus]	22.9923	23.2603	20.7444	5.59869	4.7207	5.26566	1497	1002	1002	365	250	290
Maker00001240	scaffold8	41124241	41130350	-	GO:0003677(DNA binding);GO:0003700(DNA binding transcription factor activity);GO:0005515(protein binding);GO:0005634(nucleus);GO:0006351(transcription, DNA-templated);GO:0006355(regulation of transcription, DNA-templated);GO:0008289(lipid binding);GO:0010090(trichome morphogenesis);GO:0043565(sequence-specific DNA binding);GO:0048497(maintenance of floral organ identity)	NA	NA	NA	homeobox-leucine zipper protein HDG2-like isoform X2 [Cucurbita moschata]	5.33253	6.00162	3.77668	0.74203	0.996316	0.961458	1003	747	527	140	153	153
Maker00001242	scaffold8	34619523	34623166	+	NA	NA	NA	NA	TMV resistance protein N-like [Momordica charantia]	0.778549	0.60615	0.509375	0.651169	0.790474	0.482249	62	32	31	52	52	33
Maker00001243	scaffold8	47849462	47866468	+	GO:0004843(thiol-dependent ubiquitin-specific protease activity);GO:0005515(protein binding);GO:0005634(nucleus);GO:0005737(cytoplasm);GO:0005829(cytosol);GO:0006511(ubiquitin-dependent protein catabolic process);GO:0009506(plasmodesma);GO:0009867(jasmonic acid mediated signaling pathway);GO:0016579(protein deubiquitination);GO:0036459(thiol-dependent ubiquitinyl hydrolase activity)	NA	NA	NA	PREDICTED: ubiquitin carboxyl-terminal hydrolase 13-like isoform X2 [Cucumis melo]	48.7705	47.5206	47.9782	61.4818	54.7931	61.1289	11564	7455	8437	14596	10550	12239
Maker00001245	scaffold8	47379167	47385476	-	GO:0016165(linoleate 13S-lipoxygenase activity)	00591(Linoleic acid metabolism);00592(alpha-Linolenic acid metabolism)	K00454	EC:1.13.11.12	PREDICTED: linoleate 13S-lipoxygenase 2-1, chloroplastic-like [Cucumis sativus]	106.502	199.804	143.629	64.925	53.1265	120.28	15305	18996	15306	9341	6200	14595
Maker00001246	scaffold8	47639919	47643195	+	GO:0004601(peroxidase activity);GO:0020037(heme binding)	00940(Phenylpropanoid biosynthesis)	K00430	EC:1.11.1.7	peroxidase 2 [Luffa aegyptiaca]	0.595806	1.05304	3.94887	0.0001	0.0001	0.860083	43	50	207	0	0	52
Maker00001249	scaffold8	47368648	47374071	-	GO:0016165(linoleate 13S-lipoxygenase activity)	00591(Linoleic acid metabolism);00592(alpha-Linolenic acid metabolism)	K00454	EC:1.13.11.12	linoleate 13S-lipoxygenase 2-1, chloroplastic-like [Cucumis melo]	0.272747	0.453356	0.076432	0.091947	0.016353	0.075841	49	54	11	17	3	12
Maker00001251	scaffold8	43611130	43614581	+	GO:0005451(monovalent cation:proton antiporter activity);GO:0006885(regulation of pH);GO:0012505(endomembrane system)	NA	NA	NA	PREDICTED: cation/H(+) antiporter 15-like isoform X1 [Cucumis melo]	5.15284	5.40193	6.06002	3.74886	4.3589	3.42422	717	498	626	523	493	403
Maker00001254	scaffold8	40717674	40721573	+	GO:0005634(nucleus);GO:0005829(cytosol);GO:0007030(Golgi organization);GO:0031468(nuclear envelope reassembly);GO:0043130(ubiquitin binding);GO:0043161(proteasome-mediated ubiquitin-dependent protein catabolic process);GO:0061025(membrane fusion)	04141(Protein processing in endoplasmic reticulum)	K14012	NA	plant UBX domain-containing protein 4-like [Cucurbita pepo subsp. pepo]	62.7067	58.0866	53.4847	73.6598	73.156	75.2349	6021	3690	3809	7082	5704	6100
Maker00001255	scaffold8	40696685	40702116	+	GO:0005215(transporter activity);GO:0005886(plasma membrane);GO:0006857(oligopeptide transport);GO:0015293(symporter activity);GO:0016020(membrane);GO:0016021(integral component of membrane);GO:0042128(nitrate assimilation);GO:0055085(transmembrane transport)	NA	NA	NA	protein NRT1/ PTR FAMILY 6.4-like [Cucurbita pepo subsp. pepo]	21.1971	28.1696	23.1675	7.03935	7.10788	8.15503	3847	3383	3118	1280	1048	1250
Maker00001256	scaffold8	47075092	47078811	-	GO:0004683(calmodulin-dependent protein kinase activity);GO:0005509(calcium ion binding);GO:0005516(calmodulin binding);GO:0005524(ATP binding);GO:0005634(nucleus);GO:0005737(cytoplasm);GO:0005886(plasma membrane);GO:0006468(protein phosphorylation);GO:0009738(abscisic acid-activated signaling pathway);GO:0009931(calcium-dependent protein serine/threonine kinase activity);GO:0016301(kinase activi…	04626(Plant-pathogen interaction)	K13412	EC:2.7.11.1	PREDICTED: calcium-dependent protein kinase 8-like [Cucumis sativus]	56.1234	60.2543	67.3037	111.445	120.751	106.378	6945	4933	6177	13808	12134	11116
Maker00001261	scaffold8	43708055	43709872	+	GO:0009813(flavonoid biosynthetic process);GO:0043231(intracellular membrane-bounded organelle);GO:0052696(flavonoid glucuronidation);GO:0080043(quercetin 3-O-glucosyltransferase activity);GO:0080044(quercetin 7-O-glucosyltransferase activity)	NA	NA	NA	UDP-glycosyltransferase 87A1-like [Cucurbita maxima]	14.5254	20.2332	20.0875	1.54524	2.89107	2.15893	1360	1254	1395	145	220	171
Maker00001264	scaffold8	46947315	46951508	+	GO:0003674(molecular_function);GO:0005575(cellular_component);GO:0009793(embryo development ending in seed dormancy);GO:0009960(endosperm development)	NA	NA	NA	uncharacterized protein LOC111448129 isoform X1 [Cucurbita moschata]	5.12203	3.95572	3.87494	6.68443	6.78766	5.90437	492	252	276	643	530	479
Maker00001266	scaffold8	43853081	43858425	+	GO:0003959(NADPH dehydrogenase activity);GO:0005759(mitochondrial matrix);GO:0055114(oxidation-reduction process)	NA	NA	NA	internal alternative NAD(P)H-ubiquinone oxidoreductase A1, mitochondrial-like [Cucurbita pepo subsp. pepo]	11.617	14.8153	15.1143	13.6783	14.5825	12.3552	1964	1657	1894	2315	2002	1763
Maker00001267	scaffold8	44051267	44056497	-	GO:0000014(single-stranded DNA endodeoxyribonuclease activity);GO:0000722(telomere maintenance via recombination);GO:0000724(double-strand break repair via homologous recombination);GO:0000784(nuclear chromosome, telomeric region);GO:0000790(nuclear chromatin);GO:0000794(condensed nuclear chromosome);GO:0003691(double-stranded telomeric DNA binding);GO:0004003(ATP-dependent DNA helicase activity)…	03440(Homologous recombination);03450(Non-homologous end-joining)	K10866	EC:3.6.-.-	DNA repair protein RAD50 [Momordica charantia]	5.74309	6.57373	5.99191	7.51773	8.69971	8.33443	433	328	335	568	533	531
Maker00001269	scaffold8	46265813	46270994	+	GO:0005634(nucleus);GO:0007033(vacuole organization);GO:0008568(microtubule-severing ATPase activity);GO:0031122(cytoplasmic microtubule organization)	04144(Endocytosis)	K12196	NA	protein SUPPRESSOR OF K(+) TRANSPORT GROWTH DEFECT 1-like [Momordica charantia]	18.6113	15.8081	17.7893	16.3056	17.9072	17.0929	2239	1258	1587	1964	1749	1736
Maker00001271	scaffold8	36150793	36154364	+	GO:0005634(nucleus);GO:0008143(poly(A) binding);GO:0010494(cytoplasmic stress granule);GO:0034605(cellular response to heat)	03013(RNA transport)	K03231	NA	PREDICTED: polyadenylate-binding protein RBP47 [Cucumis sativus]	343.832	332.099	373.439	445.475	443.343	442.09	26471	16916	21321	34338	27717	28740
Maker00001273	scaffold8	41279983	41283895	-	GO:0003674(molecular_function);GO:0010087(phloem or xylem histogenesis);GO:0010305(leaf vascular tissue pattern formation);GO:0010588(cotyledon vascular tissue pattern formation);GO:0016021(integral component of membrane);GO:0048825(cotyledon development)	NA	NA	NA	PREDICTED: uncharacterized protein LOC103495927 [Cucumis melo]	0.511882	0.520224	0.534669	1.45257	1.2594	1.293	28	19	22	79	55	59
Maker00001274	scaffold8	34769293	34771461	-	GO:0004864(protein phosphatase inhibitor activity);GO:0005634(nucleus);GO:0005737(cytoplasm);GO:0009738(abscisic acid-activated signaling pathway);GO:0010427(abscisic acid binding);GO:0080163(regulation of protein serine/threonine phosphatase activity)	NA	NA	NA	S-norcoclaurine synthase 1-like isoform X1 [Momordica charantia]	0.182832	0.0001	0.0001	0.0001	0.0001	0.0001	16	0	0	0	0	0
Maker00001276	scaffold8	38814153	38817006	+	GO:0004040(amidase activity)	00330(Arginine and proline metabolism);00360(Phenylalanine metabolism);00380(Tryptophan metabolism)	K01426	EC:3.5.1.4	putative amidase C869.01 [Momordica charantia]	13.4928	27.4743	28.2535	0.801527	0.451786	0.925428	1159	1561	1799	69	32	68
Maker00001278	scaffold8	36786528	36791353	+	GO:0003674(molecular_function);GO:0005739(mitochondrion);GO:0005774(vacuolar membrane);GO:0005886(plasma membrane);GO:0016021(integral component of membrane)	04144(Endocytosis)	K12189	NA	PREDICTED: cold-regulated 413 plasma membrane protein 2-like [Cucumis melo]	36.5975	34.2542	43.1094	12.6384	11.8309	15.2874	3021	1871	2639	1045	793	1066
Maker00001279	scaffold8	45071103	45076698	-	GO:0051219(phosphoprotein binding)	NA	NA	NA	PREDICTED: interactor of constitutive active ROPs 3 isoform X1 [Cucumis melo]	15.2621	20.4705	19.76	7.27335	7.80669	6.69168	2151	1909	2066	1027	894	797
Maker00001280	scaffold8	46386394	46394428	-	GO:0003677(DNA binding);GO:0003700(DNA binding transcription factor activity);GO:0005515(protein binding);GO:0005634(nucleus);GO:0005667(transcription factor complex);GO:0005737(cytoplasm);GO:0006351(transcription, DNA-templated);GO:0006355(regulation of transcription, DNA-templated);GO:0007049(cell cycle);GO:0008284(positive regulation of cell proliferation);GO:0009733(response to auxin);GO:0010…	NA	NA	NA	transcription factor E2FB-like [Cucurbita maxima]	8.39992	6.11569	6.34051	9.54567	6.84006	8.65532	1007	485	564	1145	666	876
Maker00001282	scaffold8	48190900	48193219	-	GO:0005515(protein binding);GO:0009416(response to light stimulus);GO:0009507(chloroplast);GO:0009523(photosystem II);GO:0009534(chloroplast thylakoid);GO:0009535(chloroplast thylakoid membrane);GO:0009570(chloroplast stroma);GO:0009575(chromoplast stroma);GO:0009579(thylakoid);GO:0009611(response to wounding);GO:0009644(response to high light intensity);GO:0009941(chloroplast envelope);GO:001020…	NA	NA	NA	PREDICTED: uncharacterized protein LOC101217229 [Cucumis sativus]	18.8191	19.4365	17.322	11.2585	10.3091	11.591	972	664	663	582	432	506
Maker00001284	scaffold8	39302576	39326178	+	GO:0005737(cytoplasm);GO:0006607(NLS-bearing protein import into nucleus);GO:0006610(ribosomal protein import into nucleus);GO:0008139(nuclear localization sequence binding);GO:0031965(nuclear membrane);GO:0034399(nuclear periphery)	NA	NA	NA	PREDICTED: transportin-1 [Cucumis sativus]	18.7679	18.5846	17.8081	35.5748	36.4399	35.7982	4257	2789	2995	8078	6711	6856
Maker00001286	scaffold8	46053475	46055599	-	GO:0005739(mitochondrion);GO:0005774(vacuolar membrane);GO:0016021(integral component of membrane)	NA	NA	NA	uncharacterized protein LOC111459140 isoform X1 [Cucurbita moschata]	20.5839	21.4817	17.1003	31.1926	28.8923	31.4814	734	507	452	1113	836	947
Maker00001287	scaffold8	41386008	41387481	+	GO:0005737(cytoplasm);GO:0009507(chloroplast);GO:0009733(response to auxin);GO:0009734(auxin-activated signaling pathway);GO:0009826(unidimensional cell growth);GO:0010252(auxin homeostasis);GO:0010279(indole-3-acetic acid amido synthetase activity)	04075(Plant hormone signal transduction)	K14487	NA	indole-3-acetic acid-amido synthetase GH3.6-like [Cucurbita moschata]	1.29179	2.11718	1.42941	0.096121	0.258757	0.083572	93	101	77	7	16	6
Maker00001288	scaffold8	35789777	35791027	-	GO:0003674(molecular_function);GO:0005634(nucleus);GO:0008150(biological_process)	NA	NA	NA	uncharacterized protein LOC111017257 [Momordica charantia]	11.1246	11.8203	9.81355	11.0359	11.6541	11.1057	210	148	137	208	179	177
Maker00001292	scaffold8	46987265	46992673	+	GO:0009507(chloroplast);GO:0009534(chloroplast thylakoid);GO:0016491(oxidoreductase activity);GO:0055114(oxidation-reduction process)	NA	NA	NA	uncharacterized protein LOC111777791 [Cucurbita pepo subsp. pepo]	6.78396	6.94978	9.94412	7.35136	6.82268	8.42437	609	413	662	661	498	639
Maker00001295	scaffold8	38601273	38606613	+	GO:0005576(extracellular region);GO:0010374(stomatal complex development)	NA	NA	NA	uncharacterized protein LOC111483701 [Cucurbita maxima]	69.6738	35.8697	13.9961	6.75816	6.25765	4.13861	4614	1572	688	449	337	232
Maker00001297	scaffold8	45517075	45520823	+	GO:0005515(protein binding);GO:0005634(nucleus);GO:0005975(carbohydrate metabolic process);GO:0009744(response to sucrose);GO:0019887(protein kinase regulator activity);GO:0043562(cellular response to nitrogen levels)	NA	NA	NA	SNF1-related protein kinase regulatory subunit beta-3 [Momordica charantia]	8.12639	9.54323	8.92211	13.9586	13.4075	15.3685	519	403	423	893	695	829
Maker00001299	scaffold8	42135098	42136796	-	GO:0046658(anchored component of plasma membrane)	00230(Purine metabolism);00240(Pyrimidine metabolism);03020(RNA polymerase)	K03006	EC:2.7.7.6	early nodulin-like protein 1 [Cucurbita maxima]	0.188885	0.0001	0.0001	0.0001	0.0001	0.0001	12	0	0	0	0	0
Maker00001300	scaffold8	42776598	42785468	+	GO:0003674(molecular_function);GO:0005634(nucleus);GO:0008150(biological_process);GO:0016021(integral component of membrane)	NA	NA	NA	PREDICTED: uncharacterized protein LOC101217366 isoform X1 [Cucumis sativus]	5.62653	5.92178	4.58169	3.89602	4.01867	3.94902	576	401	348	400	334	342
Maker00001302	scaffold8	40982128	40992616	-	GO:0003677(DNA binding);GO:0005524(ATP binding);GO:0005634(nucleus)	NA	NA	NA	PREDICTED: DNA repair protein RAD16 [Cucumis sativus]	5.22895	5.85171	7.29311	4.77325	4.34268	6.33583	1045	774	1081	955	705	1069
Maker00001304	scaffold8	45939427	45946707	-	GO:0003676(nucleic acid binding);GO:0004407(histone deacetylase activity);GO:0005634(nucleus);GO:0005730(nucleolus);GO:0006351(transcription, DNA-templated);GO:0006355(regulation of transcription, DNA-templated);GO:0008270(zinc ion binding);GO:0009294(DNA mediated transformation);GO:0009944(polarity specification of adaxial/abaxial axis);GO:0010162(seed dormancy process);GO:0046872(metal ion bind…	NA	NA	NA	histone deacetylase HDT1-like [Cucurbita maxima]	58.8207	49.8934	44.2295	137.885	121.443	119.182	7695	4318	4291	18059	12901	13165
Maker00001305	scaffold8	39970943	39974027	-	GO:0005634(nucleus);GO:0006355(regulation of transcription, DNA-templated);GO:0008270(zinc ion binding);GO:0009639(response to red or far red light)	NA	NA	NA	hypothetical protein Csa_6G117700 [Cucumis sativus]	15.9979	15.5472	18.5946	20.6213	22.0004	22.0318	1683	1082	1450	2171	1879	1957
Maker00001306	scaffold8	45791868	45793471	+	GO:0004185(serine-type carboxypeptidase activity);GO:0006508(proteolysis);GO:0008239(dipeptidyl-peptidase activity)	NA	NA	NA	lysosomal Pro-X carboxypeptidase-like [Cucurbita moschata]	1.68931	2.28969	2.29772	5.88786	12.2687	8.57086	108	97	109	377	637	463
Maker00001307	scaffold8	39048485	39049568	-	GO:0000175(3'-5'-exoribonuclease activity);GO:0000288(nuclear-transcribed mRNA catabolic process, deadenylation-dependent decay);GO:0030014(CCR4-NOT complex)	03018(RNA degradation)	K12581	NA	putative CCR4-associated factor 1 homolog 8 [Momordica charantia]	1.12864	0.634306	0.188291	0.0001	0.0001	0.0001	60	23	8	0	0	0
Maker00001312	scaffold8	41509987	41516637	-	GO:0005737(cytoplasm);GO:0009507(chloroplast);GO:0009733(response to auxin);GO:0009734(auxin-activated signaling pathway);GO:0009826(unidimensional cell growth);GO:0010252(auxin homeostasis);GO:0010279(indole-3-acetic acid amido synthetase activity)	04075(Plant hormone signal transduction)	K14487	NA	indole-3-acetic acid-amido synthetase GH3.6-like [Momordica charantia]	1.25906	2.11166	1.24355	0.177669	0.448746	0.781686	86	95	63	13	25	45
Maker00001314	scaffold8	41802945	41805529	-	GO:0000209(protein polyubiquitination);GO:0004842(ubiquitin-protein transferase activity);GO:0005886(plasma membrane);GO:0008270(zinc ion binding);GO:0009827(plant-type cell wall modification);GO:0016021(integral component of membrane);GO:0043161(proteasome-mediated ubiquitin-dependent protein catabolic process);GO:0061630(ubiquitin protein ligase activity)	NA	NA	NA	transmembrane E3 ubiquitin-protein ligase 1-like isoform X1 [Cucurbita moschata]	1.02845	0.798852	1.70344	1.26284	2.0371	1.30661	71	37	88	88	115	77
Maker00001316	scaffold8	41680989	41682703	-	GO:0003674(molecular_function);GO:0005886(plasma membrane);GO:0008150(biological_process);GO:0031225(anchored component of membrane);GO:0046658(anchored component of plasma membrane)	NA	NA	NA	uncharacterized GPI-anchored protein At4g28100-like [Cucurbita moschata]	1.97934	4.35013	4.25444	0.469711	0.456403	0.248161	174	253	278	42	33	19
Maker00001317	scaffold8	39424517	39428830	-	GO:0005886(plasma membrane);GO:0006820(anion transport);GO:0008381(mechanosensitive ion channel activity)	NA	NA	NA	mechanosensitive ion channel protein 6-like [Momordica charantia]	3.15369	3.17288	3.50244	12.793	12.7306	11.099	585	390	482	2376	1918	1739
Maker00001318	scaffold8	47289809	47293382	+	GO:0003674(molecular_function);GO:0005634(nucleus);GO:0008150(biological_process)	NA	NA	NA	uncharacterized protein LOC111459819 isoform X1 [Cucurbita moschata]	3.92702	2.76133	3.38263	1.05652	1.04136	2.27962	492	229	315	133	106	242
Maker00001320	scaffold8	47705098	47717739	+	GO:0004842(ubiquitin-protein transferase activity);GO:0005634(nucleus);GO:0009965(leaf morphogenesis);GO:0010162(seed dormancy process);GO:0010228(vegetative to reproductive phase transition of meristem);GO:0010390(histone monoubiquitination);GO:0033523(histone H2B ubiquitination);GO:0042803(protein homodimerization activity);GO:0045087(innate immune response);GO:0046872(metal ion binding)	NA	NA	NA	E3 ubiquitin-protein ligase BRE1-like 2 isoform X1 [Cucurbita moschata]	32.6066	30.8928	32.3423	38.9314	40.8007	38.349	5140	3222	3781	6144	5223	5105
Maker00001322	scaffold8	39007295	39011750	+	GO:0003755(peptidyl-prolyl cis-trans isomerase activity)	NA	NA	NA	peptidyl-prolyl cis-trans isomerase CYP21-1 [Cucurbita moschata]	20.1792	0.0001	0.0001	16.8407	0.0001	20.8012	1771	0	0	1480	0	1542
Maker00001323	scaffold8	46956468	46961197	-	GO:0001678(cellular glucose homeostasis);GO:0004340(glucokinase activity);GO:0005829(cytosol);GO:0006096(glycolytic process);GO:0008865(fructokinase activity);GO:0019158(mannokinase activity)	00010(Glycolysis / Gluconeogenesis);00051(Fructose and mannose metabolism);00052(Galactose metabolism);00500(Starch and sucrose metabolism);00520(Amino sugar and nucleotide sugar metabolism);00524(Neomycin, kanamycin and gentamicin biosynthesis)	K00844	EC:2.7.1.1	hexokinase-3-like [Cucurbita moschata]	3.95724	5.09565	4.61766	3.44658	2.66902	3.85899	437	372	378	381	239	360
Maker00001324	scaffold8	40698126	40703534	-	GO:0005215(transporter activity);GO:0005886(plasma membrane);GO:0006857(oligopeptide transport);GO:0015293(symporter activity);GO:0016020(membrane);GO:0016021(integral component of membrane);GO:0042128(nitrate assimilation);GO:0055085(transmembrane transport)	NA	NA	NA	protein NRT1/ PTR FAMILY 6.4 [Momordica charantia]	18.1892	21.8442	23.1022	16.2379	17.4341	18.0754	2541	2019	2393	2271	1978	2132
Maker00001325	scaffold8	37646120	37650516	+	GO:0005215(transporter activity);GO:0005739(mitochondrion);GO:0006810(transport);GO:0008526(phosphatidylinositol transporter activity);GO:0009932(cell tip growth);GO:0010053(root epidermal cell differentiation);GO:0048768(root hair cell tip growth)	00970(Aminoacyl-tRNA biosynthesis)	K02433	EC:6.3.5.6;EC:6.3.5.7	PREDICTED: phosphatidylinositol/phosphatidylcholine transfer protein SFH3-like isoform X1 [Cucumis sativus]	0.0001	0.0001	0.0001	0.100893	0.041269	0.108288	0	0	0	12	4	11
Maker00001327	scaffold8	47581654	47583644	+	GO:0004601(peroxidase activity);GO:0020037(heme binding)	00940(Phenylpropanoid biosynthesis)	K00430	EC:1.11.1.7	PREDICTED: peroxidase 2-like [Cucumis sativus]	0.0001	0.088064	0.0001	0.0001	0.0001	0.0001	0	4	0	0	0	0
Maker00001328	scaffold8	40181760	40186506	+	GO:0003700(DNA binding transcription factor activity);GO:0005515(protein binding);GO:0005634(nucleus);GO:0006355(regulation of transcription, DNA-templated);GO:0007623(circadian rhythm);GO:0008270(zinc ion binding);GO:0048579(negative regulation of long-day photoperiodism, flowering)	04712(Circadian rhythm - plant)	K12135	NA	PREDICTED: zinc finger protein CONSTANS-LIKE 9-like isoform X1 [Cucumis sativus]	11.1329	12.8716	12.7324	21.7608	22.6987	25.2813	1566	1198	1328	3064	2592	3002
Maker00001330	scaffold8	37992839	37997767	-	GO:0006855(drug transmembrane transport)	NA	NA	NA	protein DETOXIFICATION 46, chloroplastic [Momordica charantia]	11.0869	13.7845	14.506	12.4056	14.2354	11.7948	1319	1085	1280	1478	1376	1185
Maker00001332	scaffold8	41267529	41271154	-	GO:0003677(DNA binding);GO:0003700(DNA binding transcription factor activity);GO:0005515(protein binding);GO:0005634(nucleus);GO:0006351(transcription, DNA-templated);GO:0006355(regulation of transcription, DNA-templated);GO:0019760(glucosinolate metabolic process);GO:0043565(sequence-specific DNA binding);GO:0046983(protein dimerization activity)	NA	NA	NA	transcription factor ILR3-like [Momordica charantia]	0.114775	0.124741	0.0001	1.65763	2.32789	1.72464	11	8	0	151	172	133
Maker00001333	scaffold8	35868405	35869664	-	GO:0005829(cytosol);GO:0006203(dGTP catabolic process);GO:0035539(8-oxo-7,8-dihydrodeoxyguanosine triphosphate pyrophosphatase activity)	NA	NA	NA	geranyl diphosphate phosphohydrolase-like [Momordica charantia]	0.735452	1.36913	0.698712	0.071504	0.528965	0.76303	39	48	28	4	23	34
Maker00001335	scaffold8	48169072	48174010	+	GO:0003677(DNA binding);GO:0004812(aminoacyl-tRNA ligase activity);GO:0004824(lysine-tRNA ligase activity);GO:0005524(ATP binding);GO:0005737(cytoplasm);GO:0005739(mitochondrion);GO:0006418(tRNA aminoacylation for protein translation);GO:0006430(lysyl-tRNA aminoacylation);GO:0009507(chloroplast);GO:0046872(metal ion binding);GO:0048481(plant ovule development)	00970(Aminoacyl-tRNA biosynthesis)	K04567	EC:6.1.1.6	lysine--tRNA ligase, chloroplastic/mitochondrial [Cucurbita moschata]	17.419	22.4659	20.8065	28.9964	28.4415	29.1319	1018	868	901	1696	1349	1437
Maker00001336	scaffold8	42986429	42988008	-	GO:0005634(nucleus);GO:0005739(mitochondrion);GO:0010182(sugar mediated signaling pathway);GO:0045893(positive regulation of transcription, DNA-templated)	03013(RNA transport);03008(Ribosome biogenesis in eukaryotes)	K03539	EC:3.1.26.5	PREDICTED: uncharacterized protein LOC101221095 [Cucumis sativus]	2.22528	4.53841	4.20998	1.44425	1.10313	1.25472	131	177	184	85	53	63
Maker00001338	scaffold8	39173415	39178200	-	GO:0005886(plasma membrane);GO:0015099(nickel cation transmembrane transporter activity);GO:0015675(nickel cation transport);GO:0016021(integral component of membrane)	NA	NA	NA	PREDICTED: uncharacterized protein LOC103497337 [Cucumis melo]	19.4606	18.8866	18.6999	30.2386	34.3819	30.8303	1742	1119	1242	2710	2499	2330
Maker00001341	scaffold8	48078668	48081277	-	GO:0005515(protein binding);GO:0008150(biological_process);GO:0009507(chloroplast);GO:0009535(chloroplast thylakoid membrane);GO:0009570(chloroplast stroma)	NA	NA	NA	PREDICTED: uncharacterized protein LOC103491680 isoform X1 [Cucumis melo]	4.12594	4.33582	4.9046	8.12183	10.0827	8.16157	190	132	168	374	377	317
Maker00001342	scaffold8	39711439	39713914	+	GO:0005829(cytosol);GO:0006904(vesicle docking involved in exocytosis);GO:0009306(protein secretion);GO:0015031(protein transport)	NA	NA	NA	SEC1 family transport protein SLY1-like [Cucurbita moschata]	10.5218	12.1749	10.4729	11.9288	14.2062	12.2354	1347	1031	994	1529	1477	1323
Maker00001343	scaffold8	42719413	42735375	+	GO:0003924(GTPase activity);GO:0005622(intracellular);GO:0006412(translation)	NA	NA	NA	elongation factor 2 [Cucurbita pepo subsp. pepo]	81.4234	81.7589	78.1782	154.037	140.085	155.18	20732	13773	14762	39267	28964	33364
Maker00001345	scaffold8	42991909	42997334	-	GO:0005886(plasma membrane);GO:0006810(transport);GO:0022857(transmembrane transporter activity)	NA	NA	NA	PREDICTED: uncharacterized protein At4g15545 [Cucumis melo]	12.7098	13.2257	11.8797	9.98547	7.76751	10.659	1900	1308	1317	1495	943	1346
Maker00001347	scaffold8	46662879	46691546	+	GO:0043248(proteasome assembly)	NA	NA	NA	proteasome-associated protein ECM29 homolog isoform X1 [Cucurbita maxima]	9.93672	9.82407	8.0585	17.6527	15.8559	17.2341	3656	2391	2199	6502	4737	5354
Maker00001348	scaffold8	39079998	39084292	-	GO:0005783(endoplasmic reticulum)	NA	NA	NA	synaptotagmin-1-like isoform X2 [Cucurbita pepo subsp. pepo]	1.26161	1.86634	1.89753	0.086955	0.043944	0.105648	133	131	149	10	4	10
Maker00001349	scaffold8	37767554	37772001	+	GO:0005634(nucleus)	NA	NA	NA	uncharacterized protein LOC111015480 isoform X2 [Momordica charantia]	30.2519	29.204	26.4195	31.5568	31.9897	33.9802	3216	2054	2083	3359	2762	3050
Maker00001350	scaffold8	44679945	44683701	+	GO:0003674(molecular_function);GO:0005739(mitochondrion);GO:0008150(biological_process)	NA	NA	NA	uncharacterized protein LOC111451829 [Cucurbita moschata]	6.5458	7.10625	9.72588	5.32297	5.80226	5.18841	1085	780	1196	884	781	727
Maker00001352	scaffold8	40217029	40219230	-	GO:0003674(molecular_function);GO:0005634(nucleus);GO:0005886(plasma membrane);GO:0008150(biological_process);GO:0009506(plasmodesma)	04626(Plant-pathogen interaction)	K13456	NA	uncharacterized protein LOC111451376 isoform X2 [Cucurbita moschata]	94.7602	107.418	110.923	65.1447	98.6214	86.9823	4436	3327	3851	3054	3749	3439
Maker00001353	scaffold8	46199499	46201787	-	GO:0000470(maturation of LSU-rRNA);GO:0003723(RNA binding);GO:0006412(translation);GO:0022625(cytosolic large ribosomal subunit)	03010(Ribosome)	K02865	NA	Ribosomal protein [Zea mays]	151.642	158.648	153.247	282.239	204.545	214.446	9333	6460	6995	17392	10223	11145
Maker00001355	scaffold8	42008259	42011649	-	GO:0004746(riboflavin synthase activity);GO:0009231(riboflavin biosynthetic process);GO:0009507(chloroplast)	00740(Riboflavin metabolism)	K00793	EC:2.5.1.9	riboflavin synthase-like [Cucurbita maxima]	35.2311	40.1852	35.3868	40.9771	42.6455	36.9358	2567	1937	1912	2989	2523	2273
Maker00001356	scaffold8	47732420	47734967	+	GO:0005886(plasma membrane);GO:0006869(lipid transport);GO:0008289(lipid binding);GO:0016021(integral component of membrane);GO:0031225(anchored component of membrane)	NA	NA	NA	protein YLS3-like [Cucurbita pepo subsp. pepo]	10.1734	10.087	6.42852	0.883733	1.69009	1.08746	1338	878	627	117	181	121
Maker00001357	scaffold8	47951025	47957886	+	GO:0005634(nucleus);GO:0005886(plasma membrane);GO:0009506(plasmodesma)	NA	NA	NA	PREDICTED: uncharacterized protein LOC103491612 [Cucumis melo]	26.3462	24.4083	29.0279	31.6194	31.5943	33.903	4835	2964	3950	5810	4708	5254
Maker00001358	scaffold8	43605441	43609663	+	GO:0003700(DNA binding transcription factor activity);GO:0005515(protein binding);GO:0005634(nucleus);GO:0006351(transcription, DNA-templated);GO:0006355(regulation of transcription, DNA-templated);GO:0006970(response to osmotic stress);GO:0009408(response to heat);GO:0009409(response to cold);GO:0009414(response to water deprivation);GO:0009651(response to salt stress);GO:0010120(camalexin biosy…	04016(MAPK signaling pathway - plant);04626(Plant-pathogen interaction)	K13424	NA	WRKY transcription factor WRKY24-like isoform X1 [Cucurbita maxima]	0.191256	0.306454	0.138036	0.381261	0.199901	1.54392	18	19	10	36	15	120
Maker00001359	scaffold8	48222465	48224582	-	GO:0000209(protein polyubiquitination);GO:0043161(proteasome-mediated ubiquitin-dependent protein catabolic process);GO:0061630(ubiquitin protein ligase activity)	NA	NA	NA	E3 ubiquitin-protein ligase SIRP1-like [Cucurbita moschata]	40.9307	41.2035	43.7546	32.3481	36.1042	30.4887	3915	2608	3104	3098	2804	2463
Maker00001361	scaffold8	42597605	42600229	+	GO:0003674(molecular_function);GO:0005739(mitochondrion);GO:0008150(biological_process);GO:0016021(integral component of membrane)	NA	NA	NA	PREDICTED: uncharacterized protein LOC103496349 [Cucumis melo]	8.60577	6.45216	10.073	10.9016	11.4777	11.2649	545	271	473	691	590	602
Maker00001364	scaffold8	36694039	36717907	+	GO:0005634(nucleus);GO:0006281(DNA repair);GO:0016301(kinase activity)	03015(mRNA surveillance pathway)	K08873	EC:2.7.11.1	serine/threonine-protein kinase SMG1-like [Cucurbita maxima]	4.61019	4.70814	5.35174	7.45646	6.57018	7.27093	2974	2010	2560	4816	3442	3961
Maker00001365	scaffold8	45577372	45587653	-	GO:0005773(vacuole)	00511(Other glycan degradation)	K01206	EC:3.2.1.51	alpha-L-fucosidase 1 [Momordica charantia]	10.1246	9.87691	9.76067	11.5911	13.1982	13.0874	1876	1211	1342	2151	1986	2048
Maker00001366	scaffold8	45201927	45208747	+	GO:0005886(plasma membrane);GO:0006952(defense response)	NA	NA	NA	MLO-like protein 6 [Momordica charantia]	26.1801	18.0411	21.1888	5.44915	4.85577	7.73208	5539	2526	3325	1155	835	1382
Maker00001367	scaffold8	38038868	38044560	+	GO:0004310(farnesyl-diphosphate farnesyltransferase activity);GO:0005783(endoplasmic reticulum);GO:0005789(endoplasmic reticulum membrane);GO:0005886(plasma membrane);GO:0006696(ergosterol biosynthetic process);GO:0008299(isoprenoid biosynthetic process);GO:0016021(integral component of membrane);GO:0016126(sterol biosynthetic process);GO:0016491(oxidoreductase activity);GO:0045338(farnesyl dipho…	00100(Steroid biosynthesis);00909(Sesquiterpenoid and triterpenoid biosynthesis)	K00801	EC:2.5.1.21	squalene synthase [Luffa acutangula]	36.6922	41.7241	38.3064	34.9537	33.3604	34.0112	4250	3197	3290	4053	3138	3326
Maker00001369	scaffold8	44920774	44928494	+	GO:0003674(molecular_function);GO:0005634(nucleus);GO:0008150(biological_process)	NA	NA	NA	PREDICTED: uncharacterized protein LOC105435834 isoform X1 [Cucumis sativus]	0.494707	0.723982	0.582359	0.402478	0.39296	0.646785	132	128	116	108	86	146
Maker00001370	scaffold8	40542214	40545794	-	GO:0000741(karyogamy);GO:0003674(molecular_function);GO:0005739(mitochondrion)	NA	NA	NA	protein NUCLEAR FUSION DEFECTIVE 6, chloroplastic/mitochondrial-like isoform X1 [Momordica charantia]	23.7819	26.7542	25.4904	34.4605	30.2033	24.4129	1251	931	994	1814	1290	1084
Maker00001378	scaffold8	44572907	44578182	+	GO:0005215(transporter activity);GO:0005634(nucleus);GO:0005739(mitochondrion);GO:0006810(transport)	NA	NA	NA	CRAL-TRIO domain-containing protein T23G5.2-like [Cucurbita maxima]	13.8562	14.4312	14.8918	17.0526	19.255	17.5758	2597	1790	2070	3200	2931	2782
Maker00001381	scaffold8	46860242	46869486	+	GO:0003700(DNA binding transcription factor activity);GO:0005515(protein binding);GO:0005634(nucleus);GO:0006355(regulation of transcription, DNA-templated);GO:0010228(vegetative to reproductive phase transition of meristem)	NA	NA	NA	homeotic protein proboscipedia isoform X2 [Momordica charantia]	15.5419	16.6411	15.1505	27.9369	28.5119	28.7021	1957	1386	1415	3521	2915	3051
Maker00001382	scaffold8	44381393	44388068	-	GO:0000783(nuclear telomere cap complex);GO:0003691(double-stranded telomeric DNA binding);GO:0031627(telomeric loop formation)	NA	NA	NA	telomere repeat-binding protein 5-like isoform X1 [Cucurbita pepo subsp. pepo]	19.5822	20.0808	20.9685	51.3307	62.1857	51.3695	3268	2217	2595	8576	8427	7238
Maker00001383	scaffold8	41895017	41896804	-	GO:0005829(cytosol);GO:0008171(O-methyltransferase activity);GO:0008757(S-adenosylmethionine-dependent methyltransferase activity);GO:0019438(aromatic compound biosynthetic process)	00945(Stilbenoid, diarylheptanoid and gingerol biosynthesis)	K16040	EC:2.1.1.240	xanthohumol 4'-O-methyltransferase-like [Cucurbita maxima]	4.63464	4.00633	4.96359	4.16876	3.67587	8.15382	429	245	341	386	276	637
Maker00001385	scaffold8	42059683	42063633	+	GO:0005524(ATP binding);GO:0005634(nucleus);GO:0005886(plasma membrane);GO:0016301(kinase activity)	NA	NA	NA	probable serine/threonine-protein kinase At1g54610 [Momordica charantia]	28.6603	17.7568	16.1604	7.97547	7.43948	7.34444	4628	1897	1936	1290	976	1002
Maker00001386	scaffold8	45055169	45058152	+	GO:0003677(DNA binding);GO:0003700(DNA binding transcription factor activity);GO:0005634(nucleus);GO:0006351(transcription, DNA-templated);GO:0006355(regulation of transcription, DNA-templated);GO:0044212(transcription regulatory region DNA binding);GO:0046872(metal ion binding);GO:0048364(root development)	NA	NA	NA	PREDICTED: dof zinc finger protein DOF5.3-like [Cucumis sativus]	19.31	33.1246	31.3909	3.78647	4.18123	3.96491	2999	3403	3615	589	528	520
Maker00001387	scaffold8	39609022	39613117	-	GO:0005768(endosome);GO:0005794(Golgi apparatus);GO:0005802(trans-Golgi network);GO:0006004(fucose metabolic process);GO:0006486(protein glycosylation);GO:0016021(integral component of membrane);GO:0016757(transferase activity, transferring glycosyl groups)	NA	NA	NA	protein ROOT HAIR SPECIFIC 17-like [Cucurbita pepo subsp. pepo]	3.41507	2.23659	1.6586	0.138493	0.117964	0.448399	397	173	143	17	12	45
Maker00001388	scaffold8	40640895	40642106	-	GO:0008171(O-methyltransferase activity);GO:0008757(S-adenosylmethionine-dependent methyltransferase activity);GO:0019438(aromatic compound biosynthetic process)	00945(Stilbenoid, diarylheptanoid and gingerol biosynthesis)	K16040	EC:2.1.1.240	probable O-methyltransferase 3 [Cucurbita pepo subsp. pepo]	0.479301	0.507989	1.19196	0.0001	0.0001	0.0001	14	10	25	0	0	0
Maker00001389	scaffold8	41418173	41420347	-	GO:0005737(cytoplasm);GO:0009733(response to auxin);GO:0010120(camalexin biosynthetic process);GO:0010252(auxin homeostasis);GO:0010279(indole-3-acetic acid amido synthetase activity);GO:1901183(positive regulation of camalexin biosynthetic process)	04075(Plant hormone signal transduction)	K14487	NA	indole-3-acetic acid-amido synthetase GH3.6-like [Cucurbita moschata]	3.69557	3.30504	6.05643	0.0001	0.0001	0.0001	209	124	254	0	0	0
Maker00001391	scaffold8	44999942	45005009	-	GO:0003723(RNA binding);GO:0005739(mitochondrion);GO:0006353(DNA-templated transcription, termination);GO:0006355(regulation of transcription, DNA-templated);GO:0009507(chloroplast)	NA	NA	NA	uncharacterized protein LOC111451776 [Cucurbita moschata]	26.6284	22.0513	19.6393	18.3649	19.1195	19.1414	2171	1189	1187	1499	1266	1318
Maker00001392	scaffold8	47132526	47137073	-	GO:0015131(oxaloacetate transmembrane transporter activity);GO:0015140(malate transmembrane transporter activity);GO:0016021(integral component of membrane);GO:0071423(malate transmembrane transport)	NA	NA	NA	dicarboxylate transporter 1, chloroplastic-like [Cucurbita pepo subsp. pepo]	16.2094	18.9163	15.9764	28.0887	25.3063	25.0304	2488	1921	1819	4317	3155	3245
Maker00001396	scaffold8	46553181	46557717	-	GO:0003674(molecular_function);GO:0005576(extracellular region);GO:0005773(vacuole);GO:0007155(cell adhesion)	NA	NA	NA	fasciclin-like arabinogalactan protein 17 [Cucurbita moschata]	17.8127	25.8381	22.9992	16.7926	20.8384	16.2193	1590	1526	1522	1501	1510	1222
Maker00001398	scaffold8	35005400	35007324	-	GO:0016420(malonyltransferase activity)	00944(Flavone and flavonol biosynthesis);00943(Isoflavonoid biosynthesis)	K13264	EC:2.3.1.115	malonyl-CoA:anthocyanidin 5-O-glucoside-6''-O-malonyltransferase-like [Cucurbita pepo subsp. pepo]	17.9424	34.5919	28.9175	3.27061	2.7229	3.50203	1735	2213	2073	317	214	286
Maker00001399	scaffold8	43737982	43742807	-	NA	NA	NA	NA	LRR repeats and ubiquitin-like domain-containing protein At2g30105 [Cucurbita moschata]	26.0627	24.1184	25.6455	29.239	28.0516	29.4332	2017	1235	1472	2265	1763	1923
Maker00001400	scaffold8	45824227	45828589	+	NA	NA	NA	NA	uncharacterized protein LOC111448685 isoform X1 [Cucurbita moschata]	5.22773	4.85691	3.48318	6.4688	7.34814	6.70484	512	315	253	634	584	555
Maker00001402	scaffold8	43333954	43337655	-	GO:0005739(mitochondrion);GO:0009651(response to salt stress);GO:0045454(cell redox homeostasis);GO:0050897(cobalt ion binding)	NA	NA	NA	PREDICTED: CBS domain-containing protein CBSX3, mitochondrial [Cucumis sativus]	339.425	340.781	343.812	565.368	612.375	533.906	23013	15286	17286	38378	33715	30567
Maker00001403	scaffold8	44686885	44691870	+	GO:0030173(integral component of Golgi membrane);GO:0030176(integral component of endoplasmic reticulum membrane);GO:0046964(3'-phosphoadenosine 5'-phosphosulfate transmembrane transporter activity)	NA	NA	NA	PREDICTED: UDP-galactose/UDP-glucose transporter 5B-like [Cucumis melo]	13.1903	12.0684	10.9033	12.5753	13.2234	14.0359	1441	873	884	1376	1173	1295
Maker00001405	scaffold8	43904944	43916155	-	GO:0005886(plasma membrane);GO:0016021(integral component of membrane);GO:0042626(ATPase activity, coupled to transmembrane movement of substances)	02010(ABC transporters)	K05681	NA	ABC transporter G family member 31-like [Cucurbita moschata]	0.140229	0.260555	0.15309	1.16891	1.88119	1.37887	33	41	27	274	357	272
Maker00001406	scaffold8	41844103	41847456	-	GO:0004721(phosphoprotein phosphatase activity);GO:0004722(protein serine/threonine phosphatase activity);GO:0005634(nucleus);GO:0005886(plasma membrane);GO:0006470(protein dephosphorylation);GO:0046872(metal ion binding)	NA	NA	NA	probable protein phosphatase 2C 52 [Cucurbita moschata]	40.7427	46.2714	35.9952	17.0964	23.3046	18.7651	4313	3241	2826	1812	2004	1678
Maker00001408	scaffold8	44176792	44178144	+	GO:0005737(cytoplasm);GO:0005777(peroxisome);GO:0008150(biological_process);GO:0016788(hydrolase activity, acting on ester bonds);GO:0047617(acyl-CoA hydrolase activity)	NA	NA	NA	uncharacterized protein LOC111448424 [Cucurbita moschata]	46.4184	43.5448	51.4847	47.6518	49.7472	59.0895	2186	1357	1798	2247	1903	2350
Maker00001409	scaffold8	45861318	45864559	+	GO:0003824(catalytic activity);GO:0005634(nucleus);GO:0005737(cytoplasm);GO:0005829(cytosol);GO:0009226(nucleotide-sugar biosynthetic process);GO:0048040(UDP-glucuronate decarboxylase activity);GO:0048046(apoplast);GO:0050662(coenzyme binding);GO:0071555(cell wall organization)	00520(Amino sugar and nucleotide sugar metabolism)	K12449	NA	UDP-D-apiose/UDP-D-xylose synthase 2-like [Cucurbita moschata]	117.057	126.682	133.287	114.968	114.807	104.807	10489	7510	8857	10314	8354	7930
Maker00001410	scaffold8	39128482	39131910	+	GO:0003924(GTPase activity);GO:0005515(protein binding);GO:0005525(GTP binding);GO:0005634(nucleus);GO:0005730(nucleolus);GO:0005737(cytoplasm);GO:0005886(plasma membrane);GO:0007264(small GTPase mediated signal transduction);GO:0009524(phragmoplast);GO:0019901(protein kinase binding)	04145(Phagosome);04933(AGE-RAGE signaling pathway in diabetic complications)	K04392	NA	hypothetical protein DVH24_034541 [Malus domestica]	59.7657	82.7465	64.9814	95.4918	90.0919	89.6714	6350	5816	5120	10158	7773	8045
Maker00001412	scaffold8	39359763	39362865	-	NA	NA	NA	NA	hippocampus abundant transcript-like protein 1 [Cucurbita maxima]	0.0001	0.0001	0.0001	0.0001	0.244285	0.0001	0	0	0	0	8	0
Maker00001417	scaffold8	39072866	39074536	-	GO:0000981(RNA polymerase II transcription factor activity, sequence-specific DNA binding);GO:0001135(transcription factor activity, RNA polymerase II transcription factor recruiting);GO:0003677(DNA binding);GO:0003700(DNA binding transcription factor activity);GO:0005515(protein binding);GO:0005634(nucleus);GO:0006351(transcription, DNA-templated);GO:0006357(regulation of transcription by RNA po…	NA	NA	NA	PREDICTED: myb-related protein 308-like [Cucumis sativus]	13.9222	13.7576	12.6187	10.6135	9.08382	10.7463	1196	782	804	913	634	780
Maker00001420	scaffold8	48197101	48214412	+	GO:0005516(calmodulin binding);GO:0005783(endoplasmic reticulum);GO:0006491(N-glycan processing);GO:0009507(chloroplast);GO:0042742(defense response to bacterium)	04141(Protein processing in endoplasmic reticulum)	K08288	NA	glucosidase 2 subunit beta isoform X2 [Momordica charantia]	30.0224	31.8481	29.8972	38.4794	34.3834	34.8524	5955	4180	4398	7642	5538	5838
Maker00001423	scaffold8	46190967	46197813	-	GO:0005515(protein binding)	NA	NA	NA	protein HIRA isoform X1 [Momordica charantia]	25.8422	25.9836	25.4992	54.9059	55.8412	48.8592	5484	3648	4013	11666	9623	8756
Maker00001424	scaffold8	38819993	38822969	+	GO:0004040(amidase activity)	00330(Arginine and proline metabolism);00360(Phenylalanine metabolism);00380(Tryptophan metabolism)	K01426	EC:3.5.1.4	putative amidase C869.01 [Momordica charantia]	1.67422	4.69473	3.09888	2.13141	3.5254	2.99429	187	346	256	238	319	282
Maker00001425	scaffold8	45259851	45261964	-	GO:0005773(vacuole);GO:0005887(integral component of plasma membrane);GO:0009506(plasmodesma);GO:0009992(cellular water homeostasis);GO:0015250(water channel activity);GO:0015254(glycerol channel activity);GO:0034220(ion transmembrane transport)	NA	NA	NA	aquaporin PIP2-7-like [Cucurbita pepo subsp. pepo]	468.702	493.592	471.985	128.87	99.7181	177.992	46099	32118	34425	12691	7965	14783
Maker00001426	scaffold8	47179560	47184154	-	GO:0043161(proteasome-mediated ubiquitin-dependent protein catabolic process);GO:0061630(ubiquitin protein ligase activity)	NA	NA	NA	hypothetical protein Csa_4G290860 [Cucumis sativus]	0.708678	0.344594	0.671884	2.06521	1.56645	1.79787	45	15	32	129	80	95
Maker00001427	scaffold8	40208876	40212484	-	GO:0003674(molecular_function);GO:0009507(chloroplast)	NA	NA	NA	uncharacterized protein LOC111776784 [Cucurbita pepo subsp. pepo]	10.0589	9.13575	11.2711	8.82206	7.72303	8.8944	1137	683	945	998	709	849
Maker00001428	scaffold8	39599421	39606035	-	GO:0003743(translation initiation factor activity);GO:0009507(chloroplast);GO:0009534(chloroplast thylakoid);GO:0010207(photosystem II assembly)	00860(Porphyrin and chlorophyll metabolism)	K19073	EC:1.3.1.75	uncharacterized protein ycf39 [Momordica charantia]	9.53645	9.98963	10.1097	5.80626	5.94747	5.61328	1755	1216	1379	1070	889	872
Maker00001430	scaffold8	43680931	43684230	+	GO:0004553(hydrolase activity, hydrolyzing O-glycosyl compounds);GO:0030247(polysaccharide binding);GO:0046658(anchored component of plasma membrane)	NA	NA	NA	glucan endo-1,3-beta-glucosidase 9 [Cucurbita pepo subsp. pepo]	0.72889	0.667952	0.543979	1.55919	2.47243	1.97545	94	57	52	201	258	214
Maker00001432	scaffold8	46016795	46021686	+	GO:0004526(ribonuclease P activity);GO:0005655(nucleolar ribonuclease P complex);GO:0090502(RNA phosphodiester bond hydrolysis, endonucleolytic)	NA	NA	NA	PREDICTED: uncharacterized protein LOC103497964 [Cucumis melo]	0.024438	0.0001	0.0001	0.83967	0.94208	1.01564	4	0	0	137	125	140
Maker00001433	scaffold8	47619498	47621102	+	GO:0004601(peroxidase activity);GO:0005576(extracellular region);GO:0005774(vacuolar membrane);GO:0006979(response to oxidative stress);GO:0020037(heme binding);GO:0042744(hydrogen peroxide catabolic process);GO:0046872(metal ion binding);GO:0055114(oxidation-reduction process)	00940(Phenylpropanoid biosynthesis)	K00430	EC:1.11.1.7	peroxidase 2-like [Cucurbita moschata]	145.511	152.264	155.798	4.72802	6.98294	7.15425	10847	7509	8613	353	423	451
Maker00001434	scaffold8	42166729	42172253	+	GO:0001709(cell fate determination);GO:0005515(protein binding);GO:0005634(nucleus);GO:0006351(transcription, DNA-templated);GO:0008270(zinc ion binding);GO:0010076(maintenance of floral meristem identity);GO:0010077(maintenance of inflorescence meristem identity);GO:0010492(maintenance of shoot apical meristem identity);GO:0016567(protein ubiquitination);GO:0016569(covalent chromatin modificatio…	NA	NA	NA	putative E3 ubiquitin-protein ligase RING1b isoform X1 [Cucurbita moschata]	9.44441	8.2117	9.26917	17.1097	18.6156	13.9378	1045	601	761	1895	1672	1302
Maker00001435	scaffold8	45637143	45640630	-	GO:0005634(nucleus);GO:0005783(endoplasmic reticulum);GO:0008270(zinc ion binding);GO:0016567(protein ubiquitination);GO:0016740(transferase activity);GO:1902456(regulation of stomatal opening)	04120(Ubiquitin mediated proteolysis)	K10144	EC:2.3.2.27	PREDICTED: RING finger and CHY zinc finger domain-containing protein 1 isoform X1 [Cucumis sativus]	133.492	82.0256	93.5455	21.2718	8.90587	26.3407	9697	3942	5039	1547	526	1616
Maker00001439	scaffold8	45682230	45683658	-	GO:0003674(molecular_function);GO:0008150(biological_process);GO:0016021(integral component of membrane)	NA	NA	NA	uncharacterized protein LOC111011024 [Momordica charantia]	15.7164	17.3602	16.1477	24.5376	21.6697	23.1278	453	331	345	707	507	562
Maker00001440	scaffold8	39475950	39478144	+	GO:0005524(ATP binding);GO:0005886(plasma membrane);GO:0016301(kinase activity);GO:0016787(hydrolase activity)	NA	NA	NA	receptor-like cytosolic serine/threonine-protein kinase RBK1 [Momordica charantia]	1.0359	0.439356	1.15104	1.2208	2.05669	1.42747	98	28	81	116	158	114
Maker00001444	scaffold8	37816424	37821433	-	GO:0003677(DNA binding);GO:0003700(DNA binding transcription factor activity);GO:0005515(protein binding);GO:0005634(nucleus);GO:0006351(transcription, DNA-templated);GO:0006355(regulation of transcription, DNA-templated)	NA	NA	NA	PREDICTED: BEL1-like homeodomain protein 7 [Cucumis sativus]	34.4929	36.0147	34.0723	43.7389	46.3999	48.4726	6521	4505	4777	8279	7123	7738
Maker00001445	scaffold8	44274105	44276435	+	GO:0003924(GTPase activity);GO:0005525(GTP binding);GO:0005768(endosome);GO:0005794(Golgi apparatus);GO:0005886(plasma membrane);GO:0009504(cell plate);GO:0010008(endosome membrane);GO:0015031(protein transport);GO:0032482(Rab protein signal transduction);GO:0042546(cell wall biogenesis)	04144(Endocytosis)	K07904	NA	ras-related protein Rab11C [Cucurbita pepo subsp. pepo]	34.3018	31.0669	37.3257	26.8509	21.1053	29.4488	2160	1295	1743	1693	1080	1566
Maker00001446	scaffold8	44891114	44905118	-	GO:0004674(protein serine/threonine kinase activity);GO:0005634(nucleus);GO:0005737(cytoplasm);GO:0005886(plasma membrane);GO:0035556(intracellular signal transduction)	NA	NA	NA	PREDICTED: phototropin-1 [Cucumis melo]	115.282	135.328	156.926	135.171	150.139	162.818	24721	19199	24954	29020	26144	29482
Maker00001447	scaffold8	46743219	46749165	-	GO:0000460(maturation of 5.8S rRNA);GO:0000470(maturation of LSU-rRNA);GO:0000478(endonucleolytic cleavage involved in rRNA processing);GO:0006325(chromatin organization);GO:0030687(preribosome, large subunit precursor)	NA	NA	NA	uncharacterized protein LOC111795041 [Cucurbita pepo subsp. pepo]	4.914	4.28876	4.09029	6.51347	6.80308	6.54024	719	416	444	955	809	809
Maker00001448	scaffold8	41043375	41054439	-	GO:0005634(nucleus);GO:0005829(cytosol);GO:0019781(NEDD8 activating enzyme activity);GO:0045116(protein neddylation)	NA	NA	NA	NEDD8-activating enzyme E1 regulatory subunit AXR1 [Cucurbita pepo subsp. pepo]	14.701	14.9534	13.5193	21.6374	19.1622	20.6854	1878	1264	1281	2767	1988	2231
Maker00001449	scaffold8	42415971	42422181	-	GO:0003677(DNA binding);GO:0005634(nucleus);GO:0006351(transcription, DNA-templated);GO:0006355(regulation of transcription, DNA-templated);GO:0009294(DNA mediated transformation);GO:0045931(positive regulation of mitotic cell cycle);GO:0048364(root development)	NA	NA	NA	transcription factor GTE4-like [Cucurbita moschata]	25.843	26.5107	29.6744	29.2279	30.6323	29.1159	4594	3118	3912	5202	4422	4370
Maker00001452	scaffold8	44963989	44968318	-	GO:0003677(DNA binding);GO:0003700(DNA binding transcription factor activity);GO:0005634(nucleus);GO:0006351(transcription, DNA-templated);GO:0006355(regulation of transcription, DNA-templated);GO:0009908(flower development);GO:0010073(meristem maintenance);GO:0010093(specification of floral organ identity);GO:0019953(sexual reproduction);GO:0030154(cell differentiation);GO:0048316(seed developme…	NA	NA	NA	ethylene-responsive transcription factor RAP2-7-like isoform X2 [Momordica charantia]	17.9083	23.7401	28.9356	10.2202	12.0306	10.3781	2138	1875	2561	1222	1166	1046
Maker00001453	scaffold8	40110857	40118817	-	GO:0000398(mRNA splicing, via spliceosome);GO:0003676(nucleic acid binding);GO:0005634(nucleus)	NA	NA	NA	flowering time control protein FPA [Momordica charantia]	15.8525	15.0123	15.1771	23.4239	22.0686	23.4269	3018	1891	2143	4465	3412	3766
Maker00001454	scaffold8	41647329	41649326	-	GO:0004693(cyclin-dependent protein serine/threonine kinase activity);GO:0005515(protein binding);GO:0005634(nucleus);GO:0007049(cell cycle);GO:0051301(cell division);GO:0051726(regulation of cell cycle)	NA	NA	NA	putative cyclin-D6-1 [Cucurbita moschata]	3.8785	7.63994	6.89396	23.4801	27.6154	22.6157	312	406	411	1888	1801	1534
Maker00001457	scaffold8	39141190	39145248	+	GO:0005524(ATP binding);GO:0005886(plasma membrane);GO:0016301(kinase activity);GO:0016787(hydrolase activity)	NA	NA	NA	PREDICTED: serine/threonine-protein kinase At3g07070 [Cucumis melo]	3.89699	3.95981	3.53926	0.142517	0.395878	0.382835	617	415	415	23	51	52
Maker00001458	scaffold8	45964109	45970527	-	GO:0005515(protein binding);GO:0005622(intracellular);GO:0005623(cell);GO:0005737(cytoplasm);GO:0005886(plasma membrane);GO:0009507(chloroplast);GO:0009535(chloroplast thylakoid membrane);GO:0009536(plastid);GO:0009658(chloroplast organization);GO:0009706(chloroplast inner membrane);GO:0009793(embryo development ending in seed dormancy);GO:0009941(chloroplast envelope);GO:0045037(protein import i…	NA	NA	NA	protein TIC 100 [Momordica charantia]	20.3802	22.3662	20.5903	30.0946	28.5577	28.3102	3277	2379	2455	4845	3729	3844
Maker00001459	scaffold8	40017218	40019927	-	GO:0005515(protein binding);GO:0005634(nucleus);GO:0005783(endoplasmic reticulum);GO:0009555(pollen development);GO:0010584(pollen exine formation);GO:0016491(oxidoreductase activity);GO:0048316(seed development);GO:0050662(coenzyme binding);GO:0055114(oxidation-reduction process);GO:0080110(sporopollenin biosynthetic process)	00941(Flavonoid biosynthesis)	K13082	EC:1.1.1.219;EC:1.1.1.234	tetraketide alpha-pyrone reductase 1 [Cucurbita maxima]	0.353853	0.0001	0.0001	1.88317	2.06654	1.60331	24	0	0	127	113	91
Maker00001463	scaffold8	41461437	41463438	-	GO:0004197(cysteine-type endopeptidase activity);GO:0005576(extracellular region);GO:0005737(cytoplasm);GO:0005829(cytosol);GO:0005886(plasma membrane);GO:0006952(defense response);GO:0008234(cysteine-type peptidase activity);GO:0009506(plasmodesma);GO:0016540(protein autoprocessing);GO:0042802(identical protein binding);GO:0043068(positive regulation of programmed cell death)	NA	NA	NA	PREDICTED: metacaspase-4-like [Cucumis melo]	411.958	313.41	292.989	156.428	143.581	155.225	40787	20529	21512	15507	11544	12978
Maker00001465	scaffold8	45646242	45655432	-	NA	NA	NA	NA	uncharacterized protein LOC111491186 [Cucurbita maxima]	7.83709	7.49872	7.8277	9.08965	9.895	8.65439	2150	1361	1593	2497	2205	2005
Maker00001467	scaffold8	45114256	45117481	+	GO:0000151(ubiquitin ligase complex);GO:0000209(protein polyubiquitination);GO:0005737(cytoplasm);GO:0031624(ubiquitin conjugating enzyme binding);GO:0032436(positive regulation of proteasomal ubiquitin-dependent protein catabolic process);GO:0061630(ubiquitin protein ligase activity)	NA	NA	NA	uncharacterized protein LOC111011041 [Momordica charantia]	1.576	2.04215	1.70201	5.02673	4.6659	7.52163	163	140	131	520	391	656
Maker00001468	scaffold8	43724567	43736285	+	GO:0004839(ubiquitin activating enzyme activity);GO:0004842(ubiquitin-protein transferase activity);GO:0005634(nucleus);GO:0005829(cytosol);GO:0019941(modification-dependent protein catabolic process)	04120(Ubiquitin mediated proteolysis)	K03178	EC:6.2.1.45	ubiquitin-activating enzyme E1 1-like [Cucurbita moschata]	90.1959	89.3409	84.1682	112.912	105.408	109.171	20612	13507	14264	25834	19560	21066
Maker00001469	scaffold8	46501577	46515852	+	GO:0004843(thiol-dependent ubiquitin-specific protease activity);GO:0005634(nucleus);GO:0006511(ubiquitin-dependent protein catabolic process);GO:0016579(protein deubiquitination);GO:0036459(thiol-dependent ubiquitinyl hydrolase activity)	NA	NA	NA	ubiquitin carboxyl-terminal hydrolase 8 [Cucurbita moschata]	7.85377	9.51016	9.59932	11.8061	12.6347	11.7771	1644	1317	1490	2473	2147	2081
Maker00001470	scaffold8	42948603	42966363	-	GO:0005737(cytoplasm);GO:0006777(Mo-molybdopterin cofactor biosynthetic process);GO:0006970(response to osmotic stress);GO:0008265(Mo-molybdopterin cofactor sulfurase activity);GO:0009000(selenocysteine lyase activity);GO:0009408(response to heat);GO:0009409(response to cold);GO:0009651(response to salt stress);GO:0009688(abscisic acid biosynthetic process);GO:0009734(auxin-activated signaling pa…	00790(Folate biosynthesis)	K15631	EC:2.8.1.9	molybdenum cofactor sulfurase isoform X2 [Momordica charantia]	24.6675	19.889	18.1404	22.2461	19.436	23.676	4873	2600	2658	4400	3118	3949
Maker00001471	scaffold8	44135122	44137890	-	GO:0009908(flower development);GO:0048262(determination of dorsal/ventral asymmetry)	NA	NA	NA	PREDICTED: transcription factor DIVARICATA isoform X1 [Cucumis melo]	23.5403	20.8682	24.2195	32.0533	39.4485	32.0091	3305	1939	2522	4506	4497	3795
Maker00001472	scaffold8	48074655	48078193	-	GO:0004128(cytochrome-b5 reductase activity, acting on NAD(P)H);GO:0005515(protein binding);GO:0005737(cytoplasm);GO:0005741(mitochondrial outer membrane);GO:0005783(endoplasmic reticulum);GO:0005886(plasma membrane);GO:0009505(plant-type cell wall);GO:0016021(integral component of membrane);GO:0016491(oxidoreductase activity);GO:0022900(electron transport chain)	00520(Amino sugar and nucleotide sugar metabolism)	K00326	EC:1.6.2.2	NADH--cytochrome b5 reductase 1-like isoform X3 [Cucurbita moschata]	5.41165	6.37125	5.7131	9.49923	9.21858	10.8576	419	327	329	737	580	710
Maker00001473	scaffold8	38342092	38343653	-	GO:0003735(structural constituent of ribosome);GO:0022627(cytosolic small ribosomal subunit)	03010(Ribosome)	K02951	NA	PREDICTED: 40S ribosomal protein S12-like [Cucumis sativus]	127.222	128.925	121.199	292.454	240.08	280.246	3528	2366	2493	8120	5406	6562
Maker00001474	scaffold8	45780116	45789518	+	GO:0004185(serine-type carboxypeptidase activity);GO:0006508(proteolysis);GO:0008239(dipeptidyl-peptidase activity)	NA	NA	NA	unnamed protein product, partial [Vitis vinifera]	1.72558	1.25733	2.69971	2.34144	2.1746	2.14176	306	148	355	415	313	320
Maker00001475	scaffold8	47117538	47122534	-	GO:0006855(drug transmembrane transport)	NA	NA	NA	PREDICTED: MATE efflux family protein 1 [Cucumis sativus]	4.10892	5.0673	4.85951	8.5089	12.0022	11.1356	547	446	480	1133	1296	1250
Maker00001477	scaffold8	45305541	45307377	-	GO:0003674(molecular_function);GO:0005886(plasma membrane);GO:0008150(biological_process);GO:0016021(integral component of membrane)	NA	NA	NA	CASP-like protein 5A2 [Momordica charantia]	8.03868	7.02587	5.47722	6.26926	6.76436	7.59001	486	281	246	380	332	388
Maker00001478	scaffold8	45229147	45238647	+	GO:0004674(protein serine/threonine kinase activity);GO:0005515(protein binding);GO:0005524(ATP binding);GO:0005622(intracellular);GO:0005634(nucleus);GO:0005737(cytoplasm);GO:0006468(protein phosphorylation);GO:0009615(response to virus);GO:0016032(viral process);GO:0016301(kinase activity);GO:0018105(peptidyl-serine phosphorylation);GO:0018107(peptidyl-threonine phosphorylation);GO:0035556(intr…	NA	NA	NA	serine/threonine-protein kinase GRIK2-like [Cucurbita moschata]	41.549	38.3188	38.0636	55.1159	56.2522	51.9879	8049	4911	5469	10690	8849	8505
Maker00001480	scaffold8	39805533	39809840	+	GO:0003674(molecular_function);GO:0008150(biological_process)	NA	NA	NA	transport and Golgi organization protein 2 homolog [Cucurbita maxima]	20.056	20.425	20.3598	21.4893	28.7135	23.0004	1878	1266	1414	2015	2184	1819
Maker00001482	scaffold8	45590765	45592352	+	GO:0005576(extracellular region);GO:0005618(cell wall);GO:0005886(plasma membrane);GO:0010411(xyloglucan metabolic process);GO:0016762(xyloglucan:xyloglucosyl transferase activity);GO:0016798(hydrolase activity, acting on glycosyl bonds);GO:0016998(cell wall macromolecule catabolic process);GO:0033946(xyloglucan-specific endo-beta-1,4-glucanase activity);GO:0042546(cell wall biogenesis);GO:004804…	NA	NA	NA	xyloglucan endotransglucosylase/hydrolase protein 31-like [Cucurbita pepo subsp. pepo]	1.69371	0.0001	0.140659	0.278179	0.539049	0.762341	123	0	8	21	32	47
Maker00001485	scaffold8	46074575	46079136	-	GO:0004674(protein serine/threonine kinase activity);GO:0005634(nucleus);GO:0005737(cytoplasm);GO:0005886(plasma membrane);GO:0035556(intracellular signal transduction)	NA	NA	NA	serine/threonine-protein kinase D6PK-like isoform X1 [Cucurbita moschata]	14.9374	13.7172	14.0446	20.2764	21.4083	20.752	2836	1723	1977	3854	3300	3326
Maker00001487	scaffold8	40672004	40674260	-	GO:0003924(GTPase activity);GO:0005515(protein binding);GO:0005525(GTP binding);GO:0005634(nucleus);GO:0005730(nucleolus);GO:0005737(cytoplasm);GO:0005819(spindle);GO:0005886(plasma membrane);GO:0006897(endocytosis);GO:0007015(actin filament organization);GO:0007264(small GTPase mediated signal transduction);GO:0007266(Rho protein signal transduction);GO:0009524(phragmoplast);GO:0009860(pollen tu…	04145(Phagosome);04933(AGE-RAGE signaling pathway in diabetic complications)	K04392	NA	PREDICTED: rac-like GTP-binding protein RAC2 [Cucumis sativus]	9.18587	9.28134	11.5401	31.0344	30.3242	24.6075	721	482	672	2438	1932	1631
Maker00001488	scaffold8	40043738	40047199	-	GO:0005515(protein binding);GO:0005634(nucleus);GO:0005783(endoplasmic reticulum);GO:0009555(pollen development);GO:0010584(pollen exine formation);GO:0016491(oxidoreductase activity);GO:0048316(seed development);GO:0050662(coenzyme binding);GO:0055114(oxidation-reduction process);GO:0080110(sporopollenin biosynthetic process)	00941(Flavonoid biosynthesis)	K13082	EC:1.1.1.219;EC:1.1.1.234	tetraketide alpha-pyrone reductase 1 [Cucurbita maxima]	0.781943	1.43276	1.95625	0.0001	0.525049	0.066628	64	78	119	0	35	5
Maker00001491	scaffold8	41878385	41881151	+	GO:0003674(molecular_function);GO:0005634(nucleus);GO:0008150(biological_process)	NA	NA	NA	PREDICTED: uncharacterized protein LOC101222318 [Cucumis sativus]	70.4394	58.2672	58.2914	14.4588	13.6021	18.2536	8215	4496	5042	1689	1289	1798
Maker00001493	scaffold8	47845051	47846121	+	GO:0003674(molecular_function);GO:0008150(biological_process);GO:0009507(chloroplast)	NA	NA	NA	uncharacterized protein LOC111483753 [Cucurbita maxima]	4.08286	3.86983	4.25827	1.465	1.8483	1.30597	211	132	163	76	78	57
Maker00001495	scaffold8	41727644	41730554	-	NA	NA	NA	NA	uncharacterized protein LOC111011226 [Momordica charantia]	4.02789	4.62002	3.60072	7.16765	7.94126	8.0612	218	166	145	388	349	368
Maker00001496	scaffold8	42677383	42682486	-	GO:0005737(cytoplasm);GO:0008757(S-adenosylmethionine-dependent methyltransferase activity);GO:0032259(methylation)	00130(Ubiquinone and other terpenoid-quinone biosynthesis)	K00591	EC:2.1.1.114;EC:2.1.1.64	ubiquinone biosynthesis O-methyltransferase, mitochondrial [Cucurbita maxima]	4.37671	4.99127	5.51724	7.55519	7.28363	6.17928	507	383	474	876	685	604
Maker00001497	scaffold8	42554050	42556934	+	GO:0005654(nucleoplasm);GO:0032436(positive regulation of proteasomal ubiquitin-dependent protein catabolic process);GO:0061630(ubiquitin protein ligase activity)	04120(Ubiquitin mediated proteolysis);04712(Circadian rhythm - plant)	K10143	EC:2.3.2.27	E3 ubiquitin-protein ligase COP1 [Momordica charantia]	22.0372	20.7199	22.1063	29.0527	26.6265	26.1247	2543	1582	1892	3356	2495	2546
Maker00001498	scaffold8	37487158	37490898	+	GO:0005737(cytoplasm);GO:0009807(lignan biosynthetic process);GO:0032442(phenylcoumaran benzylic ether reductase activity);GO:0046686(response to cadmium ion);GO:0050664(oxidoreductase activity, acting on NAD(P)H, oxygen as acceptor);GO:0055114(oxidation-reduction process)	NA	NA	NA	isoflavone reductase-like protein [Cucurbita maxima]	6.66959	6.22267	5.77882	7.01889	9.07722	7.35196	678	419	436	715	750	631
Maker00001501	scaffold8	40464825	40469407	-	GO:0005096(GTPase activator activity);GO:0005622(intracellular);GO:0006886(intracellular protein transport);GO:0012505(endomembrane system);GO:0017137(Rab GTPase binding);GO:0031338(regulation of vesicle fusion);GO:0090630(activation of GTPase activity)	NA	NA	NA	PREDICTED: growth hormone-regulated TBC protein 1 [Cucumis sativus]	29.1352	26.9801	34.0267	29.5042	33.3634	28.3333	3638	2229	3150	3688	3383	2987
Maker00001503	scaffold8	38091773	38096241	-	GO:0003674(molecular_function);GO:0005634(nucleus);GO:0008150(biological_process)	NA	NA	NA	PREDICTED: uncharacterized protein LOC101205057 [Cucumis sativus]	20.0775	19.6763	19.0407	32.0199	29.1839	25.4728	1188	771	836	1897	1402	1273
Maker00001504	scaffold8	46719666	46724804	-	GO:0003676(nucleic acid binding);GO:0005634(nucleus);GO:0008150(biological_process)	NA	NA	NA	uncharacterized protein LOC111020674 isoform X1 [Momordica charantia]	6.12041	7.26762	6.37455	5.76285	5.70012	5.30889	387	304	299	365	293	284
Maker00001506	scaffold8	45216675	45219294	-	GO:0003700(DNA binding transcription factor activity);GO:0005515(protein binding);GO:0005634(nucleus);GO:0006355(regulation of transcription, DNA-templated);GO:0046982(protein heterodimerization activity)	00230(Purine metabolism);00240(Pyrimidine metabolism);03030(DNA replication);03410(Base excision repair);03420(Nucleotide excision repair)	K03506	EC:2.7.7.7	PREDICTED: chromatin accessibility complex protein 1 [Cucumis sativus]	3.65336	3.3657	3.28191	11.1948	8.25421	9.35438	239	146	159	732	438	516
Maker00001507	scaffold8	46323259	46324423	+	GO:0003677(DNA binding);GO:0003700(DNA binding transcription factor activity);GO:0005515(protein binding);GO:0005634(nucleus);GO:0006351(transcription, DNA-templated);GO:0006355(regulation of transcription, DNA-templated);GO:0007275(multicellular organism development)	NA	NA	NA	NAC domain-containing protein 90-like [Momordica charantia]	10.0864	7.85661	14.9651	0.386929	0.0001	1.09226	551	284	606	22	0	51
Maker00001508	scaffold8	37365760	37368796	-	GO:0016787(hydrolase activity)	NA	NA	NA	epoxide hydrolase 4-like [Cucurbita moschata]	0.0001	0.276371	0.0001	0.0001	0.0001	0.0001	0	8	0	0	0	0
Maker00001509	scaffold8	45376747	45382783	-	GO:0005249(voltage-gated potassium channel activity);GO:0005887(integral component of plasma membrane);GO:0042391(regulation of membrane potential)	04626(Plant-pathogen interaction)	K05391	NA	PREDICTED: putative cyclic nucleotide-gated ion channel 15 isoform X1 [Cucumis sativus]	3.5908	3.85955	3.04995	1.11771	1.57666	1.54571	497	353	313	155	177	181
Maker00001510	scaffold8	44876116	44877820	-	NA	NA	NA	NA	embryo-specific protein ATS3A-like [Momordica charantia]	3.07723	2.1528	3.67715	1.01874	1.3972	1.42001	152	71	135	51	56	60
Maker00001515	scaffold8	47338448	47341652	+	GO:0003677(DNA binding);GO:0005634(nucleus)	NA	NA	NA	eukaryotic translation initiation factor 5B-like [Cucurbita moschata]	6.27943	5.83981	6.22626	13.9815	12.4744	10.6238	837	515	615	1864	1349	1195
Maker00001517	scaffold8	44823394	44826965	+	GO:0003723(RNA binding);GO:0004526(ribonuclease P activity);GO:0005655(nucleolar ribonuclease P complex);GO:0008033(tRNA processing);GO:0090502(RNA phosphodiester bond hydrolysis, endonucleolytic)	03013(RNA transport);03008(Ribosome biogenesis in eukaryotes)	K03539	EC:3.1.26.5	uncharacterized protein LOC111015544 isoform X2 [Momordica charantia]	3.88016	3.53715	3.51191	9.39161	7.62629	6.85348	496	299	333	1201	791	739
Maker00001518	scaffold8	47464498	47469393	-	GO:0016165(linoleate 13S-lipoxygenase activity)	00591(Linoleic acid metabolism);00592(alpha-Linolenic acid metabolism)	K00454	EC:1.13.11.12	linoleate 13S-lipoxygenase 2-1, chloroplastic-like [Cucurbita pepo subsp. pepo]	0.093447	0.278422	0.16007	0.0001	0.0001	0.0001	15	30	19	0	0	0
Maker00001520	scaffold8	44519114	44521650	+	GO:0003674(molecular_function);GO:0005739(mitochondrion);GO:0005840(ribosome);GO:0008150(biological_process)	NA	NA	NA	uncharacterized protein At3g17950-like [Cucurbita pepo subsp. pepo]	1.15536	2.59078	2.16899	4.39093	2.76986	3.74363	94	140	131	358	183	258
Maker00001521	scaffold8	46933377	46935190	-	GO:0005576(extracellular region);GO:0009740(gibberellic acid mediated signaling pathway)	00563(Glycosylphosphatidylinositol(GPI)-anchor biosynthesis)	K03860	NA	protein GAST1-like [Momordica charantia]	0.0001	0.0001	0.819116	0.0001	0.0001	0.0001	0	0	16	0	0	0
Maker00001522	scaffold8	39284698	39287788	-	GO:0009507(chloroplast);GO:0016020(membrane);GO:0016021(integral component of membrane)	NA	NA	NA	PREDICTED: uncharacterized protein LOC101221865 [Cucumis sativus]	21.1662	19.7223	22.7265	18.4124	21.4655	16.7151	1363	840	1085	1187	1123	909
Maker00001523	scaffold8	48149997	48154328	+	GO:0003735(structural constituent of ribosome);GO:0006412(translation)	NA	NA	NA	mitochondrial dicarboxylate/tricarboxylate transporter DTC-like [Momordica charantia]	4.34456	5.73121	5.60745	6.38652	7.85813	6.21228	398	347	381	585	584	480
Maker00001524	scaffold8	48085029	48098614	+	GO:0000923(equatorial microtubule organizing center);GO:0005200(structural constituent of cytoskeleton);GO:0005813(centrosome);GO:0005816(spindle pole body);GO:0008274(gamma-tubulin ring complex);GO:0031122(cytoplasmic microtubule organization);GO:0043015(gamma-tubulin binding);GO:0051011(microtubule minus-end binding);GO:0051298(centrosome duplication);GO:0051415(microtubule nucleation by interp…	NA	NA	NA	uncharacterized protein LOC111459753 isoform X1 [Cucurbita moschata]	5.54224	6.60796	6.68033	14.1184	12.8308	12.5185	1313	1036	1174	3348	2468	2504
Maker00001525	scaffold8	47895137	47899309	-	GO:0005515(protein binding)	04016(MAPK signaling pathway - plant);04070(Phosphatidylinositol signaling system);04626(Plant-pathogen interaction)	K02183	NA	PREDICTED: calmodulin-7-like isoform X1 [Nicotiana sylvestris]	55.7115	56.8473	55.9191	67.4896	66.2176	68.0613	3069	2072	2284	3722	2962	3166
Maker00001527	scaffold8	41616045	41618586	+	GO:0000981(RNA polymerase II transcription factor activity, sequence-specific DNA binding);GO:0001135(transcription factor activity, RNA polymerase II transcription factor recruiting);GO:0003677(DNA binding);GO:0003700(DNA binding transcription factor activity);GO:0005634(nucleus);GO:0006351(transcription, DNA-templated);GO:0006355(regulation of transcription, DNA-templated);GO:0006357(regulation…	NA	NA	NA	transcription factor WER-like [Cucurbita pepo subsp. pepo]	0.633253	0.554542	0.664091	0.183219	0.0001	0.651713	26	16	21	8	0	23
Maker00001528	scaffold8	43574041	43575586	-	GO:0004601(peroxidase activity);GO:0005515(protein binding);GO:0005576(extracellular region);GO:0005618(cell wall);GO:0005794(Golgi apparatus);GO:0005829(cytosol);GO:0006979(response to oxidative stress);GO:0009809(lignin biosynthetic process);GO:0010089(xylem development);GO:0020037(heme binding);GO:0042744(hydrogen peroxide catabolic process);GO:0046872(metal ion binding);GO:0048046(apoplast);G…	00940(Phenylpropanoid biosynthesis)	K00430	EC:1.11.1.7	peroxidase 4-like [Cucurbita pepo subsp. pepo]	0.0001	0.0001	0.123247	0.0001	0.0001	0.0001	0	0	6	0	0	0
Maker00001529	scaffold8	42076613	42077928	+	GO:0003674(molecular_function);GO:0005634(nucleus);GO:0008150(biological_process)	NA	NA	NA	uncharacterized protein LOC111448754 [Cucurbita moschata]	11.872	7.45812	5.71057	0.534945	0.200509	1.43216	790	329	282	36	11	81
Maker00001530	scaffold8	43833494	43837674	+	GO:0004066(asparagine synthase (glutamine-hydrolyzing) activity);GO:0005829(cytosol);GO:0006529(asparagine biosynthetic process);GO:0006541(glutamine metabolic process);GO:0009646(response to absence of light);GO:0042803(protein homodimerization activity)	00250(Alanine, aspartate and glutamate metabolism)	K01953	EC:6.3.5.4	asparagine synthetase [glutamine-hydrolyzing] 1-like [Cucurbita maxima]	1223.07	1157.07	989.894	4.17947	7.34103	9.46709	163385	102260	98062	559	797	1068
Maker00001531	scaffold8	36328376	36331777	-	GO:0003723(RNA binding);GO:0005634(nucleus);GO:0006351(transcription, DNA-templated);GO:0006355(regulation of transcription, DNA-templated);GO:0006396(RNA processing)	NA	NA	NA	la-related protein 6C [Cucurbita maxima]	0.260571	0.284058	0.520763	0.189047	0.13932	0.196906	26	19	39	19	12	17
Maker00001533	scaffold8	40819914	40828048	-	GO:0000139(Golgi membrane);GO:0000271(polysaccharide biosynthetic process);GO:0000977(RNA polymerase II regulatory region sequence-specific DNA binding);GO:0005794(Golgi apparatus);GO:0005886(plasma membrane);GO:0009833(plant-type primary cell wall biogenesis);GO:0016021(integral component of membrane);GO:0016740(transferase activity);GO:0016757(transferase activity, transferring glycosyl groups)…	NA	NA	NA	cellulose synthase-like protein H1 isoform X1 [Cucurbita pepo subsp. pepo]	0.0001	0.198407	0.575829	0.0001	0.0001	0.0001	0	17	55	0	0	0
Maker00001537	scaffold8	42188782	42192047	+	GO:0004838(L-tyrosine:2-oxoglutarate aminotransferase activity);GO:0005737(cytoplasm);GO:0005829(cytosol);GO:0006520(cellular amino acid metabolic process);GO:0006559(L-phenylalanine catabolic process);GO:0006572(tyrosine catabolic process);GO:0009058(biosynthetic process);GO:0030170(pyridoxal phosphate binding);GO:0080130(L-phenylalanine:2-oxoglutarate aminotransferase activity)	00270(Cysteine and methionine metabolism);00350(Tyrosine metabolism);00360(Phenylalanine metabolism);00400(Phenylalanine, tyrosine and tryptophan biosynthesis);00130(Ubiquinone and other terpenoid-quinone biosynthesis);00950(Isoquinoline alkaloid biosynthesis);00960(Tropane, piperidine and pyridine alkaloid biosynthesis)	K00815	EC:2.6.1.5	tyrosine aminotransferase-like [Cucurbita moschata]	0.0001	0.0001	0.0001	2.7872	4.48882	3.12503	0	0	0	274	358	259
Maker00001543	scaffold10	1644788	1648043	+	GO:0000981(RNA polymerase II transcription factor activity, sequence-specific DNA binding);GO:0001135(transcription factor activity, RNA polymerase II transcription factor recruiting);GO:0003677(DNA binding);GO:0003700(DNA binding transcription factor activity);GO:0005634(nucleus);GO:0006355(regulation of transcription, DNA-templated);GO:0006357(regulation of transcription by RNA polymerase II);G…	NA	NA	NA	PREDICTED: transcription repressor MYB6 [Cucumis melo]	10.1886	10.6529	11.605	15.4093	16.9243	11.8087	1483	1026	1253	2246	2001	1452
Maker00001547	scaffold10	1938411	1940539	+	GO:0005634(nucleus);GO:0005737(cytoplasm);GO:0008168(methyltransferase activity);GO:0032259(methylation)	NA	NA	NA	PREDICTED: uncharacterized protein LOC109011000 [Juglans regia]	0.980346	0.0001	0.0001	1.09115	0.763962	2.07464	44	0	0	50	28	79
Maker00001548	scaffold10	2211542	2216453	-	GO:0004672(protein kinase activity);GO:0004674(protein serine/threonine kinase activity);GO:0004712(protein serine/threonine/tyrosine kinase activity);GO:0004713(protein tyrosine kinase activity);GO:0005524(ATP binding);GO:0005634(nucleus);GO:0005739(mitochondrion);GO:0006468(protein phosphorylation);GO:0010053(root epidermal cell differentiation);GO:0016301(kinase activity);GO:0035556(intracellu…	NA	NA	NA	hypothetical protein Csa_3G840390 [Cucumis sativus]	11.4618	9.4182	9.39386	13.7638	13.2087	13.1612	1725	938	1049	2074	1615	1673
Maker00001551	scaffold10	1094251	1099968	-	GO:0005774(vacuolar membrane);GO:0006857(oligopeptide transport);GO:0009507(chloroplast);GO:0016021(integral component of membrane);GO:0022857(transmembrane transporter activity);GO:0055085(transmembrane transport)	NA	NA	NA	probable metal-nicotianamine transporter YSL6 [Cucurbita maxima]	36.0365	31.963	34.9874	25.425	27.4788	29.6549	4940	2899	3557	3490	3059	3433
Maker00001555	scaffold10	1257460	1261708	-	GO:0005737(cytoplasm);GO:0008150(biological_process)	NA	NA	NA	PREDICTED: uncharacterized protein YciO isoform X1 [Cucumis melo]	26.624	29.4808	28.9398	27.5294	36.0515	29.8904	2496	1829	2012	2584	2745	2366
Maker00001558	scaffold10	1563471	1568722	-	GO:0004345(glucose-6-phosphate dehydrogenase activity);GO:0005737(cytoplasm);GO:0005829(cytosol);GO:0006006(glucose metabolic process);GO:0009051(pentose-phosphate shunt, oxidative branch);GO:0050661(NADP binding);GO:0055114(oxidation-reduction process)	00030(Pentose phosphate pathway);00480(Glutathione metabolism)	K00036	EC:1.1.1.49;EC:1.1.1.363	PREDICTED: glucose-6-phosphate 1-dehydrogenase, cytoplasmic isoform [Cucumis melo]	479.883	554.881	563.358	340.583	345.557	372.598	49834	38122	43384	35411	29140	32673
Maker00001559	scaffold10	1667264	1670455	+	GO:0005634(nucleus);GO:0016787(hydrolase activity)	NA	NA	NA	protein ABHD17B-like [Cucurbita maxima]	10.9059	13.5263	11.4448	7.40028	8.19407	8.04252	1059	869	824	720	646	660
Maker00001561	scaffold8	32006151	32010018	+	GO:0000981(RNA polymerase II transcription factor activity, sequence-specific DNA binding);GO:0001135(transcription factor activity, RNA polymerase II transcription factor recruiting);GO:0003677(DNA binding);GO:0003700(DNA binding transcription factor activity);GO:0005515(protein binding);GO:0005634(nucleus);GO:0006351(transcription, DNA-templated);GO:0006355(regulation of transcription, DNA-temp…	NA	NA	NA	PREDICTED: transcription factor MYB44-like [Cucumis melo]	110.476	109.82	128.385	4.78457	5.24068	6.66863	18170	11950	15659	788	700	927
Maker00001564	scaffold8	33253695	33259121	-	GO:0005737(cytoplasm);GO:0008757(S-adenosylmethionine-dependent methyltransferase activity);GO:0032259(methylation)	NA	NA	NA	growth-regulating factor 4-like [Momordica charantia]	4.62844	4.54597	5.35435	3.57035	3.49219	3.27672	611	398	525	472	375	366
Maker00001566	scaffold10	585114	593201	-	GO:0004177(aminopeptidase activity);GO:0005783(endoplasmic reticulum);GO:0005886(plasma membrane)	NA	NA	NA	uncharacterized protein LOC111482053 [Cucurbita maxima]	1.48839	1.83668	1.5448	3.75559	2.799	3.46307	290	237	223	731	442	569
Maker00001568	scaffold10	2660753	2675582	-	GO:0005634(nucleus);GO:0043565(sequence-specific DNA binding);GO:0045944(positive regulation of transcription by RNA polymerase II)	NA	NA	NA	Transposon TX1 uncharacterized 149 kDa protein [Vitis vinifera]	6.23836	5.65614	5.94238	5.6909	6.21491	5.65011	1154	692	815	1054	933	882
Maker00001570	scaffold10	2785538	2799700	-	GO:0003674(molecular_function);GO:0008150(biological_process);GO:0009507(chloroplast);GO:0016021(integral component of membrane)	NA	NA	NA	PREDICTED: uncharacterized protein LOC101218542 [Cucumis sativus]	11.4692	12.3974	13.8214	21.5123	24.1691	20.6477	1366	977	1221	2565	2337	2076
Maker00001575	scaffold8	31362984	31367060	+	GO:0004674(protein serine/threonine kinase activity);GO:0005524(ATP binding);GO:0005576(extracellular region);GO:0006468(protein phosphorylation);GO:0016021(integral component of membrane);GO:0016301(kinase activity);GO:0016310(phosphorylation)	NA	NA	NA	probable receptor-like protein kinase At2g23200 [Momordica charantia]	2.18549	2.93946	2.26482	2.36386	4.82989	5.40573	348	310	268	377	624	727
Maker00001577	scaffold10	594188	607464	-	GO:0004177(aminopeptidase activity);GO:0005783(endoplasmic reticulum);GO:0005886(plasma membrane)	NA	NA	NA	uncharacterized protein LOC111016875 isoform X1 [Momordica charantia]	49.6722	41.5156	46.2795	20.7906	18.9929	23.1604	8545	4725	5904	3581	2654	3365
Maker00001578	scaffold10	2623952	2660365	+	GO:0005886(plasma membrane);GO:0006629(lipid metabolic process);GO:0006723(cuticle hydrocarbon biosynthetic process);GO:0006952(defense response);GO:0009507(chloroplast);GO:0009793(embryo development ending in seed dormancy);GO:0016021(integral component of membrane);GO:0043447(alkane biosynthetic process);GO:0048316(seed development)	NA	NA	NA	protein RST1 [Cucurbita pepo subsp. pepo]	10.0348	9.86566	9.5098	14.5729	14.1294	14.3399	3179	2068	2234	4622	3635	3836
Maker00001582	scaffold10	395082	401723	+	GO:0005654(nucleoplasm);GO:0005730(nucleolus);GO:0030690(Noc1p-Noc2p complex);GO:0030691(Noc2p-Noc3p complex);GO:0042273(ribosomal large subunit biogenesis)	NA	NA	NA	nucleolar complex protein 2 homolog isoform X1 [Cucurbita pepo subsp. pepo]	7.02204	6.61685	6.63984	11.9277	11.2404	10.5179	1210	754	848	2057	1572	1530
Maker00001584	scaffold8	32266610	32269384	+	GO:0003700(DNA binding transcription factor activity);GO:0005516(calmodulin binding);GO:0005634(nucleus);GO:0006351(transcription, DNA-templated);GO:0006355(regulation of transcription, DNA-templated);GO:0010200(response to chitin);GO:0043565(sequence-specific DNA binding);GO:0044212(transcription regulatory region DNA binding)	04016(MAPK signaling pathway - plant);04626(Plant-pathogen interaction)	K13425	NA	probable WRKY transcription factor 15-like [Cucumis sativus]	22.8189	18.8563	26.0347	8.18981	7.09477	15.5286	2765	1512	2339	994	698	1589
Maker00001587	scaffold10	2203188	2208687	-	GO:0003674(molecular_function);GO:0005634(nucleus);GO:0009651(response to salt stress)	NA	NA	NA	uncharacterized protein LOC111486624 [Cucurbita maxima]	25.1155	26.9279	29.7387	33.6759	38.1733	33.0493	2011	1426	1765	2699	2481	2234
Maker00001589	scaffold10	476584	485249	-	GO:0005774(vacuolar membrane);GO:0009932(cell tip growth);GO:0015079(potassium ion transmembrane transporter activity)	NA	NA	NA	potassium transporter 4-like [Cucurbita moschata]	34.6252	29.959	29.3165	34.7662	32.0881	34.8841	10281	5885	6455	10335	7737	8747
Maker00001590	scaffold10	4266757	4279527	+	GO:0005524(ATP binding);GO:0005634(nucleus);GO:0005856(cytoskeleton);GO:0005886(plasma membrane);GO:0007049(cell cycle);GO:0009524(phragmoplast);GO:0009793(embryo development ending in seed dormancy);GO:0015031(protein transport);GO:0016887(ATPase activity);GO:0051301(cell division)	03008(Ribosome biogenesis in eukaryotes)	K14571	NA	cell division control protein 48 homolog C-like [Cucurbita moschata]	19.1374	18.8239	20.0283	27.5056	25.5823	26.2364	3569	2323	2770	5136	3875	4132
Maker00001598	scaffold8	31655087	31656849	-	GO:0009507(chloroplast)	NA	NA	NA	uncharacterized protein LOC111794913 [Cucurbita pepo subsp. pepo]	74.1062	83.1118	79.4066	19.6466	12.2617	27.0585	5496	4078	4367	1459	739	1695
Maker00001605	scaffold10	1538356	1542448	-	GO:0003674(molecular_function);GO:0005840(ribosome);GO:0008150(biological_process)	NA	NA	NA	54S ribosomal protein L37, mitochondrial-like [Cucurbita maxima]	23.3288	19.981	20.6403	23.8431	23.806	28.4198	1363	772	894	1394	1129	1402
Maker00001606	scaffold10	3502289	3508466	+	GO:0005634(nucleus);GO:0006203(dGTP catabolic process);GO:0008832(dGTPase activity)	NA	NA	NA	deoxynucleoside triphosphate triphosphohydrolase SAMHD1 homolog [Cucurbita maxima]	17.1659	15.754	14.9868	7.84869	7.71108	11.3688	2445	1485	1583	1119	892	1367
Maker00001607	scaffold10	97393	100909	+	NA	NA	NA	NA	uncharacterized protein LOC111023847 [Momordica charantia]	0.027865	0.0001	0.0001	0.060797	0.0001	0.0001	4	0	0	9	0	0
Maker00001609	scaffold10	3249875	3257595	+	GO:0005983(starch catabolic process);GO:0009507(chloroplast);GO:0009570(chloroplast stroma);GO:0043036(starch grain)	NA	NA	NA	phosphoglucan phosphatase LSF1, chloroplastic isoform X1 [Cucurbita moschata]	49.1748	55.4149	56.7005	129.436	112.959	122.556	5604	4178	4792	14769	10454	11794
Maker00001611	scaffold8	31376785	31380236	+	GO:0004674(protein serine/threonine kinase activity);GO:0005524(ATP binding);GO:0005576(extracellular region);GO:0006468(protein phosphorylation);GO:0016021(integral component of membrane);GO:0016301(kinase activity);GO:0016310(phosphorylation)	NA	NA	NA	probable receptor-like protein kinase At2g23200 [Cucurbita maxima]	5.80128	5.5561	3.74318	130.079	162.892	170.219	947	600	453	21243	21576	23445
Maker00001612	scaffold10	821427	824260	-	GO:0003674(molecular_function);GO:0005576(extracellular region);GO:0005774(vacuolar membrane);GO:0005783(endoplasmic reticulum);GO:0005789(endoplasmic reticulum membrane);GO:0005794(Golgi apparatus);GO:0008150(biological_process);GO:0009506(plasmodesma);GO:0016021(integral component of membrane)	04141(Protein processing in endoplasmic reticulum)	K13250	NA	translocon-associated protein subunit beta [Momordica charantia]	119.128	124.583	114.239	148.979	137.498	166.063	7125	4930	5067	8921	6678	8387
Maker00001613	scaffold10	4480041	4488481	+	GO:0005886(plasma membrane);GO:0006810(transport);GO:0016020(membrane);GO:0022857(transmembrane transporter activity)	NA	NA	NA	WAT1-related protein At5g40230-like [Cucurbita moschata]	53.7067	54.7165	50.9375	26.1305	25.0788	27.001	4354	2935	3063	2121	1651	1849
Maker00001614	scaffold8	33057426	33062040	+	GO:0003677(DNA binding);GO:0003700(DNA binding transcription factor activity);GO:0003899(DNA-directed 5'-3' RNA polymerase activity);GO:0005515(protein binding);GO:0006352(DNA-templated transcription, initiation);GO:0006355(regulation of transcription, DNA-templated);GO:0009507(chloroplast);GO:0016987(bacterial sigma factor activity);GO:0071461(cellular response to redox state);GO:0071482(cellula…	NA	NA	NA	PREDICTED: RNA polymerase sigma factor sigA [Cucumis melo]	46.3935	50.3828	46.1271	22.5216	21.1981	22.2512	5868	4216	4326	2852	2177	2377
Maker00001615	scaffold8	32329486	32333571	-	GO:0009267(cellular response to starvation);GO:0051213(dioxygenase activity)	00940(Phenylpropanoid biosynthesis)	K06892	EC:1.14.11.-	PREDICTED: probable 2-oxoglutarate-dependent dioxygenase At3g49630 [Cucumis melo]	2.57228	1.83419	3.28581	17.0636	20.9323	21.3998	179	85	169	1184	1178	1252
Maker00001618	scaffold10	2471371	2475386	+	GO:0000166(nucleotide binding);GO:0005634(nucleus);GO:0008150(biological_process);GO:0080008(Cul4-RING E3 ubiquitin ligase complex)	NA	NA	NA	denticleless protein homolog A [Cucurbita maxima]	0.897529	0.854797	0.8196	4.44374	3.97202	3.36573	99	62	67	487	354	312
Maker00001621	scaffold10	3516610	3520628	-	GO:0003755(peptidyl-prolyl cis-trans isomerase activity)	NA	NA	NA	peptidyl-prolyl cis-trans isomerase CYP38, chloroplastic [Momordica charantia]	51.4307	56.5971	52.7451	25.4506	24.8531	25.6806	5221	3801	3971	2587	2049	2202
Maker00001622	scaffold10	4055053	4058918	+	GO:0001558(regulation of cell growth);GO:0003677(DNA binding);GO:0003700(DNA binding transcription factor activity);GO:0005515(protein binding);GO:0005634(nucleus);GO:0005739(mitochondrion);GO:0006351(transcription, DNA-templated);GO:0006355(regulation of transcription, DNA-templated);GO:0009637(response to blue light);GO:0009651(response to salt stress);GO:0009965(leaf morphogenesis);GO:0017148(…	NA	NA	NA	homeobox-leucine zipper protein HAT5-like [Cucurbita moschata]	15.7095	19.9666	23.2041	15.0582	16.79	22.4663	1260	1060	1380	1210	1094	1522
Maker00001623	scaffold8	33937101	33946569	-	GO:0005886(plasma membrane);GO:0016021(integral component of membrane);GO:0042626(ATPase activity, coupled to transmembrane movement of substances)	02010(ABC transporters)	K05681	NA	pleiotropic drug resistance protein 1 [Cucumis sativus]	7.59595	5.51362	4.34725	1.41183	1.81564	7.0709	1965	944	834	366	382	1545
Maker00001626	scaffold10	1505298	1512543	+	GO:0003677(DNA binding);GO:0005634(nucleus);GO:0006351(transcription, DNA-templated);GO:0006355(regulation of transcription, DNA-templated);GO:0009507(chloroplast)	NA	NA	NA	PREDICTED: transcription factor GTE8 isoform X1 [Cucumis sativus]	83.3315	84.883	93.2021	127.718	132.665	126.031	14032	9456	11638	21532	18140	17920
Maker00001627	scaffold10	771865	776847	+	GO:0005739(mitochondrion);GO:0008270(zinc ion binding);GO:0043231(intracellular membrane-bounded organelle)	NA	NA	NA	PREDICTED: pentatricopeptide repeat-containing protein At3g26782, mitochondrial [Cucumis sativus]	3.43817	3.7018	3.68294	4.96865	4.50709	5.20303	640	456	508	926	681	817
Maker00001629	scaffold8	32324174	32328609	+	GO:0005829(cytosol);GO:0017150(tRNA dihydrouridine synthase activity)	NA	NA	NA	tRNA-dihydrouridine(16/17) synthase [NAD(P)(+)]-like [Cucurbita moschata]	21.8484	20.9541	20.1005	23.4335	23.4824	32.9005	2061	1308	1407	2214	1799	2621
Maker00001630	scaffold10	2032344	2036417	+	GO:0003924(GTPase activity);GO:0005525(GTP binding);GO:0005622(intracellular);GO:0005623(cell);GO:0005737(cytoplasm);GO:0005768(endosome);GO:0005773(vacuole);GO:0005794(Golgi apparatus);GO:0005886(plasma membrane);GO:0006888(ER to Golgi vesicle-mediated transport);GO:0015031(protein transport);GO:0016020(membrane);GO:0030100(regulation of endocytosis)	NA	NA	NA	ras-related protein RABB1b [Manihot esculenta]	55.3479	33.3562	32.9467	39.7141	43.6342	38.5628	3079	1228	1359	2212	1971	1812
Maker00001635	scaffold10	466629	472704	-	GO:0005886(plasma membrane);GO:0008150(biological_process);GO:0015095(magnesium ion transmembrane transporter activity);GO:0016021(integral component of membrane)	NA	NA	NA	PREDICTED: probable magnesium transporter NIPA8 [Cucumis sativus]	43.9683	40.0697	33.6922	28.4274	27.6414	27.1552	4581	2762	2603	2965	2339	2389
Maker00001637	scaffold10	1188721	1191332	+	GO:0000122(negative regulation of transcription by RNA polymerase II);GO:0000978(RNA polymerase II proximal promoter sequence-specific DNA binding);GO:0003700(DNA binding transcription factor activity);GO:0005634(nucleus);GO:0006351(transcription, DNA-templated);GO:0006355(regulation of transcription, DNA-templated);GO:0010055(atrichoblast differentiation);GO:0032107(regulation of response to nut…	04016(MAPK signaling pathway - plant);04626(Plant-pathogen interaction)	K13424	NA	hypothetical protein Csa_3G567330 [Cucumis sativus]	2.56356	2.50336	3.49395	0.0001	0.0001	0.0001	141	91	143	0	0	0
Maker00001644	scaffold8	32774429	32778764	+	GO:0005737(cytoplasm);GO:0016747(transferase activity, transferring acyl groups other than amino-acyl groups)	NA	NA	NA	benzyl alcohol O-benzoyltransferase-like [Cucurbita maxima]	0.533788	0.905149	1.22	0.0001	0.0001	0.0001	52	58	88	0	0	0
Maker00001649	scaffold10	2130883	2138148	+	GO:0005576(extracellular region);GO:0009505(plant-type cell wall);GO:0009506(plasmodesma);GO:0016042(lipid catabolic process);GO:0016788(hydrolase activity, acting on ester bonds);GO:0052689(carboxylic ester hydrolase activity)	00511(Other glycan degradation)	K01206	EC:3.2.1.51	PREDICTED: GDSL esterase/lipase At5g14450 [Cucumis sativus]	0.529789	0.11247	0.051381	0.304321	0.186357	0.063044	53	8	4	31	15	6
Maker00001653	scaffold10	1951703	1956531	+	GO:0005774(vacuolar membrane);GO:0015184(L-cystine transmembrane transporter activity);GO:0015811(L-cystine transport)	NA	NA	NA	cystinosin homolog [Momordica charantia]	3.9885	5.10502	3.55471	3.02991	3.4343	4.18399	329	279	217	250	230	291
Maker00001656	scaffold10	1301774	1309225	+	GO:0004222(metalloendopeptidase activity);GO:0005515(protein binding);GO:0005886(plasma membrane);GO:0006508(proteolysis);GO:0016020(membrane);GO:0071586(CAAX-box protein processing)	NA	NA	NA	uncharacterized protein LOC111486588 [Cucurbita maxima]	9.23712	5.89751	4.86249	7.37279	7.70473	8.65422	1587	671	620	1268	1075	1256
Maker00001657	scaffold10	691183	697460	+	GO:0008150(biological_process);GO:0008270(zinc ion binding);GO:0016021(integral component of membrane);GO:0046872(metal ion binding)	04141(Protein processing in endoplasmic reticulum)	K10666	EC:2.3.2.27	RING finger protein 10 isoform X1 [Cucurbita maxima]	22.9028	19.1605	19.8671	25.4776	25.8473	25.9893	4125	2283	2653	4594	3780	3952
Maker00001664	scaffold8	32188177	32190685	+	GO:0005618(cell wall);GO:0005634(nucleus);GO:0005730(nucleolus);GO:0005737(cytoplasm);GO:0005819(spindle);GO:0005874(microtubule);GO:0007049(cell cycle);GO:0008017(microtubule binding);GO:0009524(phragmoplast);GO:0009652(thigmotropism);GO:0030865(cortical cytoskeleton organization);GO:0051301(cell division)	NA	NA	NA	microtubule-associated protein RP/EB family member 1C-like [Cucurbita moschata]	1.83351	1.21387	0.717868	0.239076	0.473643	0.204777	159	70	46	21	34	15
Maker00001665	scaffold10	3263498	3269243	+	GO:0004089(carbonate dehydratase activity);GO:0005886(plasma membrane);GO:0008270(zinc ion binding);GO:0009409(response to cold);GO:0009507(chloroplast);GO:0009535(chloroplast thylakoid membrane);GO:0009570(chloroplast stroma);GO:0009579(thylakoid);GO:0009817(defense response to fungus, incompatible interaction);GO:0009941(chloroplast envelope);GO:0010037(response to carbon dioxide);GO:0010119(re…	00910(Nitrogen metabolism)	K01673	EC:4.2.1.1	carbonic anhydrase 2 isoform X1 [Momordica charantia]	0.363709	0.277356	0.060047	12.7121	8.29262	14.9674	30	16	4	1045	553	1037
Maker00001666	scaffold10	5931	13533	-	GO:0005215(transporter activity);GO:0005739(mitochondrion);GO:0008150(biological_process)	NA	NA	NA	PREDICTED: phosphatidylcholine transfer protein-like isoform X1 [Cucumis melo]	42.0143	43.8263	38.0847	29.62	29.2304	26.6911	2273	1569	1528	1605	1285	1220
Maker00001668	scaffold10	812232	815187	+	GO:0000822(inositol hexakisphosphate binding);GO:0009734(auxin-activated signaling pathway)	04075(Plant hormone signal transduction)	K14485	NA	protein AUXIN SIGNALING F-BOX 2-like [Cucurbita pepo subsp. pepo]	153.18	154.024	176.521	192.961	191.564	193.045	20896	13901	17857	26355	21221	22237
Maker00001670	scaffold10	131717	141634	+	GO:0005739(mitochondrion);GO:0009536(plastid);GO:0009941(chloroplast envelope);GO:0010224(response to UV-B);GO:0016021(integral component of membrane);GO:0031969(chloroplast membrane);GO:0032502(developmental process)	NA	NA	NA	PREDICTED: protein root UVB sensitive 1, chloroplastic isoform X1 [Cucumis melo]	2.72186	2.16913	3.05412	3.07019	3.81795	3.83934	348	184	290	393	397	415
Maker00001672	scaffold10	1239288	1244203	-	GO:0003674(molecular_function);GO:0008150(biological_process)	03060(Protein export);04141(Protein processing in endoplasmic reticulum);04145(Phagosome)	K07342	NA	PREDICTED: uncharacterized protein LOC101214890 [Cucumis sativus]	11.6342	13.4201	13.5769	8.66251	8.53649	10.1701	980	748	848	731	584	724
Maker00001675	scaffold10	2993726	2995294	+	GO:0005886(plasma membrane);GO:0006810(transport);GO:0022857(transmembrane transporter activity)	04144(Endocytosis)	K07937	NA	hypothetical protein C5167_043745 [Papaver somniferum]	6.65893	5.41122	5.87504	7.1349	5.86002	8.31309	180	97	118	193	129	190
Maker00001676	scaffold10	3344540	3352112	-	GO:0004660(protein farnesyltransferase activity);GO:0005965(protein farnesyltransferase complex);GO:0018343(protein farnesylation)	00900(Terpenoid backbone biosynthesis)	K05954	EC:2.5.1.58	PREDICTED: protein farnesyltransferase subunit beta isoform X1 [Cucumis sativus]	12.2861	15.2992	13.4695	20.6705	20.3575	18.855	1548	1275	1258	2606	2082	2005
Maker00001678	scaffold8	33846770	33851947	+	GO:0000271(polysaccharide biosynthetic process);GO:0000977(RNA polymerase II regulatory region sequence-specific DNA binding);GO:0005768(endosome);GO:0005794(Golgi apparatus);GO:0005802(trans-Golgi network);GO:0005886(plasma membrane);GO:0009409(response to cold);GO:0009832(plant-type cell wall biogenesis);GO:0016757(transferase activity, transferring glycosyl groups);GO:0016759(cellulose synthas…	NA	NA	NA	cellulose synthase-like protein D3 [Momordica charantia]	0.146939	0.290793	0.404483	0.0001	0.018436	0.123538	37	49	76	0	4	27
Maker00001689	scaffold10	1306214	1309225	-	GO:0003674(molecular_function);GO:0008150(biological_process);GO:0031225(anchored component of membrane)	NA	NA	NA	uncharacterized protein LOC111486588 [Cucurbita maxima]	0.964129	1.13874	0.730368	2.07541	2.13278	3.92384	142	111	80	305	255	487
Maker00001690	scaffold10	817445	819507	-	NA	NA	NA	NA		26.2497	30.3212	27.5141	21.082	21.7297	23.2808	2836	2168	2205	2281	1907	2124
Maker00001691	scaffold10	1456246	1458991	+	GO:0004017(adenylate kinase activity);GO:0005524(ATP binding);GO:0005739(mitochondrion);GO:0046939(nucleotide phosphorylation)	00230(Purine metabolism);00730(Thiamine metabolism)	K00939	EC:2.7.4.3	probable adenylate kinase 7, mitochondrial [Cucurbita maxima]	15.9488	14.7535	15.2179	37.7762	36.508	34.1774	1096	671	775	2598	2036	1982
Maker00001692	scaffold10	2476269	2482651	-	GO:0005737(cytoplasm)	04016(MAPK signaling pathway - plant)	K20607	EC:2.7.12.2	mitogen-activated protein kinase kinase 3 isoform X1 [Cucurbita pepo subsp. pepo]	29.8453	23.8233	23.7981	24.9522	25.7984	26.0205	3658	1932	2163	3062	2568	2693
Maker00001693	scaffold10	2818393	2824734	-	GO:0004004(ATP-dependent RNA helicase activity);GO:0005739(mitochondrion);GO:0010501(RNA secondary structure unwinding)	03040(Spliceosome)	K12823	EC:3.6.4.13	hypothetical protein Csa_3G838660 [Cucumis sativus]	153.487	136.852	141.086	167.779	156.113	143.795	27723	16353	18897	30340	22897	21931
Maker00001694	scaffold10	4074984	4076242	+	NA	NA	NA	NA		0.0001	0.0001	0.0001	0.026495	0.0001	0.0001	0	0	0	2	0	0
Maker00001695	scaffold10	2194946	2199117	+	GO:0005576(extracellular region);GO:0009505(plant-type cell wall);GO:0009506(plasmodesma);GO:0016042(lipid catabolic process);GO:0016788(hydrolase activity, acting on ester bonds);GO:0052689(carboxylic ester hydrolase activity)	00511(Other glycan degradation)	K01206	EC:3.2.1.51	GDSL esterase/lipase At5g14450-like [Cucurbita maxima]	11.2124	7.96909	13.3719	3.80933	3.24492	3.08263	1154	543	1021	393	272	268
Maker00001696	scaffold10	2977719	2983728	-	GO:0009507(chloroplast);GO:0031365(N-terminal protein amino acid modification);GO:0042586(peptide deformylase activity);GO:0043686(co-translational protein modification)	NA	NA	NA	peptide deformylase 1B, chloroplastic [Cucurbita maxima]	9.44662	10.0666	10.6625	14.6761	16.7875	12.8489	659	465	552	1025	951	757
Maker00001704	scaffold8	32851497	32859040	+	GO:0000398(mRNA splicing, via spliceosome);GO:0005684(U2-type spliceosomal complex);GO:0005686(U2 snRNP);GO:0005689(U12-type spliceosomal complex);GO:0071011(precatalytic spliceosome);GO:0071013(catalytic step 2 spliceosome)	03040(Spliceosome)	K12829	NA	splicing factor 3B subunit 2 [Momordica charantia]	78.9036	78.3093	85.719	102.347	104.25	94.4507	11111	7296	8952	14430	11922	11231
Maker00001708	scaffold10	687009	689092	-	GO:0003674(molecular_function);GO:0005634(nucleus);GO:0008150(biological_process)	NA	NA	NA	uncharacterized protein LOC111486668 [Cucurbita maxima]	32.6301	29.606	32.224	25.7653	30.231	27.4931	2901	1742	2125	2294	2183	2064
Maker00001711	scaffold10	4079956	4086483	-	GO:0005720(nuclear heterochromatin);GO:0010216(maintenance of DNA methylation);GO:0016567(protein ubiquitination);GO:0061630(ubiquitin protein ligase activity);GO:0090308(regulation of methylation-dependent chromatin silencing)	00250(Alanine, aspartate and glutamate metabolism);00760(Nicotinate and nicotinamide metabolism)	K00278	EC:1.4.3.16	PREDICTED: methyl-CpG-binding domain-containing protein 9 [Cucumis melo]	4.6638	5.08871	4.63901	10.3074	6.11356	10.426	991	715	731	2192	1055	1870
Maker00001716	scaffold10	2743993	2747412	-	GO:0004674(protein serine/threonine kinase activity);GO:0005886(plasma membrane);GO:0006468(protein phosphorylation);GO:0006952(defense response);GO:0009506(plasmodesma)	NA	NA	NA	PREDICTED: cysteine-rich receptor-like protein kinase 42 [Cucumis melo]	10.9777	6.20787	3.81098	2.20066	0.975827	1.3596	1342	502	346	270	97	141
Maker00001720	scaffold10	1975637	1979137	-	GO:0005634(nucleus);GO:0010088(phloem development);GO:0042803(protein homodimerization activity);GO:0043621(protein self-association)	NA	NA	NA	protein SIEVE ELEMENT OCCLUSION B [Momordica charantia]	3.46555	3.26878	3.23798	6.07613	8.69851	6.29054	524	327	363	919	1067	803
Maker00001721	scaffold10	1020545	1023350	+	GO:0005451(monovalent cation:proton antiporter activity);GO:0006885(regulation of pH);GO:0012505(endomembrane system)	NA	NA	NA	cation/H(+) antiporter 15-like isoform X1 [Cucurbita moschata]	0.255564	0.438877	0.509296	0.899751	0.684878	0.911755	37	42	54	129	80	110
Maker00001725	scaffold8	31169750	31172510	+	GO:0016020(membrane);GO:0016709(oxidoreductase activity, acting on paired donors, with incorporation or reduction of molecular oxygen, NAD(P)H as one donor, and incorporation of one atom of oxygen);GO:0042343(indole glucosinolate metabolic process);GO:0044550(secondary metabolite biosynthetic process);GO:0098542(defense response to other organism)	00943(Isoflavonoid biosynthesis)	K13260	EC:1.14.13.89;EC:1.14.13.53	cytochrome P450 81E8-like [Cucurbita maxima]	3.95765	3.46632	3.22708	0.462262	1.2804	1.01431	348	202	210	41	92	76
Maker00001729	scaffold10	1028821	1031483	+	GO:0005451(monovalent cation:proton antiporter activity);GO:0006885(regulation of pH);GO:0012505(endomembrane system)	NA	NA	NA	cation/H(+) antiporter 15-like isoform X1 [Cucurbita moschata]	4.49619	4.95213	5.09126	8.49513	9.25236	7.10602	635	463	534	1201	1061	848
Maker00001730	scaffold10	1623897	1626333	-	GO:0005634(nucleus)	NA	NA	NA	LON peptidase N-terminal domain and RING finger protein 3-like [Cucurbita moschata]	2.29694	1.84737	3.05144	0.095072	0.224672	0.574077	177	95	175	8	15	38
Maker00001731	scaffold10	2101564	2106044	-	GO:0003674(molecular_function);GO:0005634(nucleus);GO:0008150(biological_process)	NA	NA	NA	uncharacterized protein LOC111442070 [Cucurbita moschata]	26.6843	26.1396	29.843	54.8372	59.3096	46.9794	1782	1155	1478	3666	3216	2649
Maker00001733	scaffold10	1334236	1337781	-	GO:0004842(ubiquitin-protein transferase activity);GO:0031463(Cul3-RING ubiquitin ligase complex)	NA	NA	NA	F-box/kelch-repeat protein At3g27150 [Cucurbita pepo subsp. pepo]	5.4179	5.97016	6.54194	5.32349	5.42877	5.34858	733	534	656	721	596	611
Maker00001734	scaffold10	1926738	1930135	+	GO:0000104(succinate dehydrogenase activity);GO:0005739(mitochondrion);GO:0005743(mitochondrial inner membrane);GO:0005749(mitochondrial respiratory chain complex II, succinate dehydrogenase complex (ubiquinone));GO:0006099(tricarboxylic acid cycle);GO:0006121(mitochondrial electron transport, succinate to ubiquinone);GO:0008177(succinate dehydrogenase (ubiquinone) activity);GO:0008270(zinc ion b…	00020(Citrate cycle (TCA cycle));00190(Oxidative phosphorylation)	K00235	EC:1.3.5.1	succinate dehydrogenase [ubiquinone] iron-sulfur subunit 2, mitochondrial [Cucurbita maxima]	116.602	117.581	116.694	191.114	199.809	194.42	9725	6488	7218	15959	13533	13693
Maker00001735	scaffold8	33198648	33202202	-	GO:0003735(structural constituent of ribosome);GO:0005763(mitochondrial small ribosomal subunit);GO:0006412(translation);GO:0022627(cytosolic small ribosomal subunit)	03010(Ribosome)	K02988	NA	uncharacterized protein LOC111777531 [Cucurbita pepo subsp. pepo]	29.3527	28.4511	30.5865	52.902	47.6964	41.586	1161	745	897	2094	1531	1389
Maker00001736	scaffold10	4233133	4235577	+	GO:0000149(SNARE binding);GO:0005484(SNAP receptor activity);GO:0006886(intracellular protein transport);GO:0006906(vesicle fusion);GO:0012505(endomembrane system);GO:0016021(integral component of membrane);GO:0031201(SNARE complex);GO:0048278(vesicle docking)	04130(SNARE interactions in vesicular transport)	K08489	NA	syntaxin-42-like isoform X1 [Momordica charantia]	12.8637	12.6302	12.5569	2.76537	2.18077	1.88166	648	421	469	140	90	80
Maker00001739	scaffold10	382059	385429	+	GO:0000166(nucleotide binding);GO:0005634(nucleus);GO:0009718(anthocyanin-containing compound biosynthetic process);GO:0043153(entrainment of circadian clock by photoperiod);GO:0044212(transcription regulatory region DNA binding);GO:0048511(rhythmic process);GO:0048573(photoperiodism, flowering)	NA	NA	NA	WD repeat-containing protein LWD1 [Momordica charantia]	48.9559	53.0564	53.4644	56.0211	55.3985	57.0152	3538	2537	2865	4053	3251	3479
Maker00001740	scaffold10	441291	445716	-	GO:0004004(ATP-dependent RNA helicase activity);GO:0010501(RNA secondary structure unwinding)	NA	NA	NA	DEAD-box ATP-dependent RNA helicase 41 [Momordica charantia]	6.90809	6.80192	6.35051	6.45125	6.82835	6.44298	1048	683	715	980	841	825
Maker00001741	scaffold10	2068659	2073930	-	GO:0003674(molecular_function);GO:0005739(mitochondrion);GO:0009451(RNA modification)	NA	NA	NA	pentatricopeptide repeat-containing protein At4g35850, mitochondrial [Cucurbita moschata]	12.9279	15.7488	13.1527	33.7776	36.4378	30.5682	1428	1151	1078	3735	3268	2851
Maker00001743	scaffold10	1891418	1902845	+	GO:0005886(plasma membrane);GO:0009507(chloroplast);GO:0016021(integral component of membrane)	04626(Plant-pathogen interaction)	K13456	NA	uncharacterized membrane protein At3g27390-like [Cucurbita pepo subsp. pepo]	5.57599	5.23406	5.55414	10.5898	12.8871	14.0751	1077	669	796	2048	2021	2296
Maker00001747	scaffold10	1155146	1160544	+	GO:0005777(peroxisome);GO:0016021(integral component of membrane);GO:0016491(oxidoreductase activity)	00960(Tropane, piperidine and pyridine alkaloid biosynthesis)	K08081	EC:1.1.1.206	uncharacterized protein LOC111789903 [Cucurbita pepo subsp. pepo]	3.58651	3.6732	5.49216	7.20855	5.64932	5.17304	266	181	303	536	341	324
Maker00001752	scaffold10	1204828	1209301	-	GO:0003674(molecular_function);GO:0005747(mitochondrial respiratory chain complex I);GO:0008150(biological_process)	NA	NA	NA	uncharacterized protein LOC111794015 [Cucurbita pepo subsp. pepo]	8.08891	7.81862	9.4979	9.68696	8.76353	10.512	505	323	439	605	444	554
Maker00001754	scaffold10	506006	510907	-	GO:0005634(nucleus);GO:0005737(cytoplasm);GO:0005739(mitochondrion);GO:0016787(hydrolase activity);GO:0016818(hydrolase activity, acting on acid anhydrides, in phosphorus-containing anhydrides);GO:0046872(metal ion binding)	NA	NA	NA	nudix hydrolase 13, mitochondrial isoform X1 [Momordica charantia]	57.2849	49.8395	42.0146	23.4804	26.8785	24.0281	7348	4230	3997	3016	2800	2603
Maker00001755	scaffold10	2688162	2694557	-	GO:0003677(DNA binding);GO:0003723(RNA binding);GO:0003729(mRNA binding);GO:0005634(nucleus);GO:0008150(biological_process);GO:0046872(metal ion binding)	NA	NA	NA	zinc finger CCCH domain-containing protein 41-like [Cucurbita pepo subsp. pepo]	21.3488	23.8079	23.9347	23.6391	22.5751	23.0579	3482	2569	2895	3860	2990	3175
Maker00001757	scaffold10	2145413	2153362	+	GO:0005576(extracellular region);GO:0009505(plant-type cell wall);GO:0009506(plasmodesma);GO:0016042(lipid catabolic process);GO:0016788(hydrolase activity, acting on ester bonds);GO:0052689(carboxylic ester hydrolase activity)	00511(Other glycan degradation)	K01206	EC:3.2.1.51	GDSL esterase/lipase At5g14450-like [Cucurbita maxima]	75.9408	83.7923	93.169	61.0145	82.2621	64.5081	7247	5290	6593	5829	6375	5198
Maker00001761	scaffold8	32132780	32135842	+	GO:0004672(protein kinase activity);GO:0004674(protein serine/threonine kinase activity);GO:0005524(ATP binding);GO:0005576(extracellular region);GO:0006468(protein phosphorylation);GO:0007169(transmembrane receptor protein tyrosine kinase signaling pathway);GO:0016021(integral component of membrane);GO:0016301(kinase activity);GO:0016310(phosphorylation)	NA	NA	NA	probable LRR receptor-like serine/threonine-protein kinase At4g37250 [Cucurbita moschata]	5.81435	5.10407	5.33471	8.17287	14.2441	10.3828	829	482	564	1167	1649	1250
Maker00001762	scaffold10	4156670	4164125	+	GO:0005575(cellular_component);GO:0008150(biological_process)	NA	NA	NA	uncharacterized protein LOC111018391 [Momordica charantia]	21.1567	22.0676	22.1828	30.6155	29.4831	27.8242	2003	1382	1558	2902	2267	2224
Maker00001763	scaffold10	432349	440110	-	GO:0005515(protein binding);GO:0005829(cytosol);GO:0006006(glucose metabolic process);GO:0006096(glycolytic process);GO:0009409(response to cold);GO:0009416(response to light stimulus);GO:0009507(chloroplast);GO:0009535(chloroplast thylakoid membrane);GO:0009570(chloroplast stroma);GO:0009744(response to sucrose);GO:0009941(chloroplast envelope);GO:0010319(stromule);GO:0016020(membrane);GO:001925…	00710(Carbon fixation in photosynthetic organisms)	K05298	EC:1.2.1.13	PREDICTED: glyceraldehyde-3-phosphate dehydrogenase A, chloroplastic isoform X1 [Cucumis melo]	67.9248	66.7415	77.07	13.529	13.8256	14.3252	12801	8321	10771	2553	2116	2280
Maker00001765	scaffold10	3424492	3427265	-	GO:0005515(protein binding);GO:0005634(nucleus);GO:0005739(mitochondrion);GO:0009507(chloroplast);GO:0009535(chloroplast thylakoid membrane);GO:0009570(chloroplast stroma);GO:0009941(chloroplast envelope);GO:0048564(photosystem I assembly);GO:0098572(stromal side of plastid thylakoid membrane)	NA	NA	NA	PREDICTED: uncharacterized protein LOC103487086 [Cucumis melo]	12.1035	14.7666	12.6084	0.731954	0.434868	0.510256	899	726	695	55	27	33
Maker00001770	scaffold10	3886327	3891538	-	GO:0008643(carbohydrate transport);GO:0016021(integral component of membrane);GO:0051119(sugar transmembrane transporter activity)	NA	NA	NA	bidirectional sugar transporter SWEET5-like [Cucurbita maxima]	0.06368	0.0001	0.0001	0.0001	0.0001	0.212353	4	0	0	0	0	11
Maker00001773	scaffold10	951706	956019	-	GO:0005794(Golgi apparatus);GO:0005886(plasma membrane);GO:0016021(integral component of membrane);GO:0019706(protein-cysteine S-palmitoyltransferase activity)	NA	NA	NA	probable protein S-acyltransferase 7 [Momordica charantia]	63.7712	62.1402	70.6811	48.7924	51.8893	53.6467	7909	5099	6501	6059	5226	5618
Maker00001777	scaffold10	732524	736206	-	GO:0005739(mitochondrion);GO:0008270(zinc ion binding);GO:0016491(oxidoreductase activity)	00906(Carotenoid biosynthesis)	K09841	EC:1.1.1.288	short-chain dehydrogenase reductase 2a-like [Cucurbita pepo subsp. pepo]	5.66803	3.76068	3.42319	0.0001	0.060701	0.616031	433	190	194	0	4	40
Maker00001783	scaffold10	1931644	1935136	-	GO:0005739(mitochondrion);GO:0043461(proton-transporting ATP synthase complex assembly)	NA	NA	NA	ATP synthase mitochondrial F1 complex assembly factor 2 [Momordica charantia]	8.27685	7.77431	6.98282	12.2388	12.2655	10.5042	824	512	515	1219	991	883
Maker00001799	scaffold10	571472	573388	+	GO:0005575(cellular_component);GO:0009813(flavonoid biosynthetic process);GO:0016210(naringenin-chalcone synthase activity)	00941(Flavonoid biosynthesis);04712(Circadian rhythm - plant)	K00660	EC:2.3.1.74	PREDICTED: chalcone synthase 2 [Cucumis sativus]	29.535	149.409	56.3959	1.0905	2.71649	0.201225	2615	8750	3702	97	196	16
Maker00001800	scaffold8	34034622	34041505	-	GO:0005886(plasma membrane);GO:0016021(integral component of membrane);GO:0042626(ATPase activity, coupled to transmembrane movement of substances)	02010(ABC transporters)	K05681	NA	PREDICTED: pleiotropic drug resistance protein 1-like [Cucumis melo]	0.220369	0.062848	0.07879	0.0001	0.021653	0.078849	55	11	15	0	5	17
Maker00001801	scaffold10	750974	754768	+	GO:0005829(cytosol);GO:0016791(phosphatase activity)	NA	NA	NA	PREDICTED: uncharacterized protein LOC103491727 [Cucumis melo]	19.3448	17.1121	20.5369	12.8002	12.1653	14.007	3366	1970	2650	2230	1719	2058
Maker00001805	scaffold10	322037	348526	-	GO:0003987(acetate-CoA ligase activity);GO:0005524(ATP binding);GO:0005829(cytosol);GO:0006083(acetate metabolic process);GO:0006631(fatty acid metabolic process);GO:0009507(chloroplast);GO:0009514(glyoxysome);GO:0009570(chloroplast stroma);GO:0016208(AMP binding);GO:0019427(acetyl-CoA biosynthetic process from acetate)	00010(Glycolysis / Gluconeogenesis);00620(Pyruvate metabolism);00630(Glyoxylate and dicarboxylate metabolism);00640(Propanoate metabolism)	K01895	EC:6.2.1.1	acetyl-coenzyme A synthetase, chloroplastic/glyoxysomal isoform X1 [Momordica charantia]	31.5876	37.7373	33.3791	39.3399	37.4655	43.4825	9968	7879	7812	12430	9601	11587
Maker00001807	scaffold10	1270091	1273071	-	GO:0000977(RNA polymerase II regulatory region sequence-specific DNA binding);GO:0003700(DNA binding transcription factor activity);GO:0005634(nucleus);GO:0006357(regulation of transcription by RNA polymerase II)	NA	NA	NA	hypothetical protein VITISV_044291 [Vitis vinifera]	0.217174	0.155649	0.241144	0.119753	0.042828	0.251147	35	17	29	19	6	34
Maker00001808	scaffold10	4547198	4555348	+	GO:0005886(plasma membrane);GO:0006810(transport);GO:0016020(membrane);GO:0022857(transmembrane transporter activity)	NA	NA	NA	WAT1-related protein At4g15540-like [Cucurbita maxima]	56.5649	39.854	36.4745	0.0001	0.0001	0.269995	4198	1957	2008	0	0	17
Maker00001809	scaffold8	32508757	32514459	-	GO:0005634(nucleus);GO:0005737(cytoplasm);GO:0016925(protein sumoylation);GO:0019789(SUMO transferase activity);GO:0031625(ubiquitin protein ligase binding);GO:0061630(ubiquitin protein ligase activity)	03013(RNA transport);04120(Ubiquitin mediated proteolysis)	K10577	NA	PREDICTED: SUMO-conjugating enzyme SCE1 [Cucumis sativus]	93.9641	89.0206	96.6331	94.3121	94.2436	100.981	13631	8544	10395	13698	11102	12370
Maker00001810	scaffold10	221907	261007	+	GO:0005737(cytoplasm);GO:0006606(protein import into nucleus);GO:0008139(nuclear localization sequence binding);GO:0031965(nuclear membrane)	NA	NA	NA	transportin-3 isoform X1 [Momordica charantia]	0.872843	0.638069	0.952078	1.16067	1.32285	1.13433	192	93	156	256	237	211
Maker00001812	scaffold10	930642	932526	-	GO:0003677(DNA binding);GO:0003700(DNA binding transcription factor activity);GO:0005515(protein binding);GO:0005634(nucleus);GO:0006351(transcription, DNA-templated);GO:0007275(multicellular organism development);GO:0009651(response to salt stress);GO:0009737(response to abscisic acid);GO:0010089(xylem development);GO:0010150(leaf senescence);GO:0016032(viral process);GO:0045892(negative regulat…	NA	NA	NA	NAC domain-containing protein 83-like isoform X2 [Cucurbita maxima]	10.5918	10.7827	14.1557	15.5758	17.9098	16.6925	989	666	980	1456	1358	1316
Maker00001817	scaffold10	1125351	1137129	+	GO:0005777(peroxisome);GO:0016021(integral component of membrane);GO:0016491(oxidoreductase activity)	00906(Carotenoid biosynthesis)	K09841	EC:1.1.1.288	carbonyl reductase [NADPH] 2 [Cucumis melo]	142.655	135.268	135.037	136.014	149.145	137.86	11208	7031	7868	10699	9516	9146
Maker00001820	scaffold10	701798	707248	+	GO:0008373(sialyltransferase activity);GO:0009311(oligosaccharide metabolic process);GO:0018279(protein N-linked glycosylation via asparagine);GO:0097503(sialylation)	NA	NA	NA	PREDICTED: sialyltransferase-like protein 1 [Cucumis melo]	15.5648	16.069	15.0938	17.8221	19.9676	17.8639	1877	1283	1350	2152	1956	1820
Maker00001822	scaffold10	2312865	2318303	-	GO:0005643(nuclear pore)	03013(RNA transport)	K14314	NA	PREDICTED: nuclear pore complex protein GP210 isoform X1 [Cucumis melo]	23.0608	21.0624	20.5354	46.9766	50.2405	40.4472	2002	1210	1322	4082	3541	2964
Maker00001824	scaffold10	1274135	1278276	-	GO:0005515(protein binding);GO:0005739(mitochondrion);GO:0005741(mitochondrial outer membrane);GO:0005742(mitochondrial outer membrane translocase complex);GO:0005743(mitochondrial inner membrane);GO:0005744(mitochondrial inner membrane presequence translocase complex);GO:0006626(protein targeting to mitochondrion);GO:0015450(P-P-bond-hydrolysis-driven protein transmembrane transporter activity);…	NA	NA	NA	mitochondrial import receptor subunit TOM20-like [Cucurbita maxima]	22.1142	24.3087	21.068	32.1996	37.8977	32.5452	1929	1403	1363	2812	2684	2397
Maker00001826	scaffold8	33793894	33799569	+	NA	04626(Plant-pathogen interaction)	K13459	NA	disease resistance protein RPS5-like [Momordica charantia]	0.974326	1.92897	2.47284	0.0001	0.103354	0.066404	88	115	165	0	8	6
Maker00001827	scaffold10	1607179	1616225	+	GO:0000226(microtubule cytoskeleton organization);GO:0005515(protein binding);GO:0005634(nucleus);GO:0005819(spindle);GO:0005874(microtubule);GO:0009524(phragmoplast);GO:0009561(megagametogenesis);GO:0051011(microtubule minus-end binding);GO:0051225(spindle assembly);GO:0051301(cell division);GO:0055046(microgametogenesis);GO:0070652(HAUS complex)	04141(Protein processing in endoplasmic reticulum)	K07953	EC:3.6.5.-	AUGMIN subunit 6-like isoform X1 [Cucurbita moschata]	11.881	13.0207	12.9834	30.1305	34.3806	30.0327	2116	1534	1715	5372	4972	4516
Maker00001831	scaffold8	33471486	33478080	-	GO:0005524(ATP binding);GO:0005739(mitochondrion);GO:0005886(plasma membrane);GO:0007005(mitochondrion organization);GO:0016887(ATPase activity)	NA	NA	NA	ATPase family AAA domain-containing protein 3-B-like [Cucurbita pepo subsp. pepo]	5.09223	3.71679	4.03748	10.9872	9.82223	11.0683	713	345	420	1541	1117	1309
Maker00001836	scaffold10	1522058	1526259	-	GO:0003333(amino acid transmembrane transport);GO:0005886(plasma membrane);GO:0015171(amino acid transmembrane transporter activity)	NA	NA	NA	lysine histidine transporter 1-like [Momordica charantia]	87.1949	56.0461	84.0373	36.6691	28.9444	72.2226	8629	3670	6167	3633	2326	6035
Maker00001840	scaffold10	4457457	4461405	+	GO:0003674(molecular_function);GO:0005576(extracellular region);GO:0005634(nucleus);GO:0008150(biological_process)	NA	NA	NA	PREDICTED: uncharacterized protein LOC103487068 [Cucumis melo]	0.732968	1.25219	1.36049	0.494859	0.285977	0.0001	71	80	98	48	23	0
Maker00001852	scaffold15	32943	36992	-	GO:0016020(membrane);GO:0016709(oxidoreductase activity, acting on paired donors, with incorporation or reduction of molecular oxygen, NAD(P)H as one donor, and incorporation of one atom of oxygen);GO:0042343(indole glucosinolate metabolic process);GO:0044550(secondary metabolite biosynthetic process);GO:0098542(defense response to other organism)	00943(Isoflavonoid biosynthesis)	K13260	EC:1.14.13.89;EC:1.14.13.53	cytochrome P450 81E8-like [Cucurbita maxima]	0.203399	0.36516	0.057852	0.215311	0.175541	0.450404	18	22	4	19	13	34
Maker00001853	scaffold10	1777573	1795274	-	GO:0000398(mRNA splicing, via spliceosome);GO:0004004(ATP-dependent RNA helicase activity);GO:0005681(spliceosomal complex);GO:0005737(cytoplasm)	03040(Spliceosome)	K12813	EC:3.6.4.13	PREDICTED: pre-mRNA-splicing factor ATP-dependent RNA helicase DEAH1 [Cucumis melo]	52.4362	49.6425	54.7729	55.2917	52.0034	56.9102	12998	8141	10068	13722	10468	11912
Maker00001857	scaffold10	4499246	4504654	-	GO:0005634(nucleus);GO:0008568(microtubule-severing ATPase activity);GO:0031122(cytoplasmic microtubule organization)	NA	NA	NA	PREDICTED: uncharacterized protein LOC103492829 isoform X1 [Cucumis melo]	0.795682	15.1835	0.320002	0.957304	0.630781	0.827422	45	564	14	54	29	40
Maker00001858	scaffold8	33605182	33611367	-	GO:0005524(ATP binding);GO:0008152(metabolic process);GO:0009411(response to UV);GO:0009611(response to wounding);GO:0009698(phenylpropanoid metabolic process);GO:0010584(pollen exine formation);GO:0016021(integral component of membrane);GO:0016207(4-coumarate-CoA ligase activity);GO:0016874(ligase activity);GO:0050832(defense response to fungus)	00360(Phenylalanine metabolism);00130(Ubiquinone and other terpenoid-quinone biosynthesis);00940(Phenylpropanoid biosynthesis)	K01904	EC:6.2.1.12	PREDICTED: 4-coumarate--CoA ligase 2 [Cucumis melo]	2.10621	10.0616	6.71359	0.0001	0.333683	0.0001	247	780	584	0	32	0
Maker00001862	scaffold8	32814014	32818122	+	GO:0009821(alkaloid biosynthetic process);GO:0047203(13-hydroxylupinine O-tigloyltransferase activity)	NA	NA	NA	PREDICTED: benzyl alcohol O-benzoyltransferase-like [Cucumis sativus]	19.9177	24.049	15.5249	0.0001	0.0001	0.0001	1779	1421	1028	0	0	0
Maker00001864	scaffold10	3512089	3516027	+	GO:0004672(protein kinase activity);GO:0004712(protein serine/threonine/tyrosine kinase activity);GO:0005524(ATP binding);GO:0005575(cellular_component);GO:0006468(protein phosphorylation);GO:0016301(kinase activity)	00280(Valine, leucine and isoleucine degradation)	K01968	EC:6.4.1.4	PREDICTED: serine/threonine-protein kinase HT1 [Cucumis melo]	38.9002	42.0399	44.9581	2.37639	3.73221	4.59195	3824	2735	3278	234	298	382
Maker00001865	scaffold10	2384673	2387794	-	GO:0005634(nucleus);GO:0005737(cytoplasm)	NA	NA	NA	F-box/LRR-repeat protein 7 [Cucurbita moschata]	5.94901	6.44739	6.43183	11.2195	13.1694	11.0784	628	450	503	1185	1128	987
Maker00001867	scaffold10	3030433	3039643	-	GO:0003824(catalytic activity);GO:0005575(cellular_component);GO:0009809(lignin biosynthetic process);GO:0016621(cinnamoyl-CoA reductase activity);GO:0050662(coenzyme binding)	00940(Phenylpropanoid biosynthesis)	K09753	EC:1.2.1.44	cinnamoyl-CoA reductase-like SNL6 [Cucurbita maxima]	5.42039	5.70573	4.06789	0.976477	2.20485	2.53482	428	298	238	78	142	169
Maker00001868	scaffold10	2246783	2249816	-	GO:0003674(molecular_function);GO:0005829(cytosol);GO:0008150(biological_process)	NA	NA	NA	altered inheritance of mitochondria protein 32-like [Cucurbita maxima]	4.74653	6.21135	5.70642	4.56952	6.20013	5.58186	365	316	326	352	388	363
Maker00001871	scaffold10	1008569	1011143	+	GO:0003674(molecular_function);GO:0005576(extracellular region);GO:0008150(biological_process)	NA	NA	NA	major pollen allergen Ole e 1 [Momordica charantia]	42.0756	76.1523	69.1454	136.134	142.255	110.595	4946	5923	6028	16022	13579	10978
Maker00001872	scaffold10	2710252	2715137	-	GO:0004553(hydrolase activity, hydrolyzing O-glycosyl compounds);GO:0005737(cytoplasm);GO:0005975(carbohydrate metabolic process);GO:0005986(sucrose biosynthetic process);GO:0006979(response to oxidative stress);GO:0009414(response to water deprivation);GO:0009507(chloroplast);GO:0009737(response to abscisic acid);GO:0010325(raffinose family oligosaccharide biosynthetic process);GO:0019593(mannit…	00052(Galactose metabolism)	K06617	EC:2.4.1.82	probable galactinol--sucrose galactosyltransferase 5 [Cucurbita moschata]	19.7285	14.559	11.8632	3.09876	1.24014	0.801796	2902	1417	1294	457	149	100
Maker00001875	scaffold15	234908	268056	-	GO:0005886(plasma membrane);GO:0006810(transport);GO:0016020(membrane);GO:0022857(transmembrane transporter activity)	NA	NA	NA	WAT1-related protein At4g15540-like [Momordica charantia]	9.70279	8.25648	7.8203	6.86774	7.25589	7.26767	672	378	402	476	408	425
Maker00001876	scaffold10	649737	655031	+	GO:0005720(nuclear heterochromatin);GO:0010216(maintenance of DNA methylation);GO:0016567(protein ubiquitination);GO:0061630(ubiquitin protein ligase activity);GO:0090308(regulation of methylation-dependent chromatin silencing)	00310(Lysine degradation)	K11420	EC:2.1.1.43	histone-lysine N-methyltransferase, H3 lysine-9 specific SUVH4-like isoform X1 [Cucurbita moschata]	6.44242	9.64996	8.64123	14.2972	12.7883	13.5057	471	467	469	1046	759	834
Maker00001878	scaffold10	3592709	3596630	+	NA	NA	NA	NA		0.067273	0.0001	0.0001	0.0001	0.0001	0.0001	4	0	0	0	0	0
Maker00001879	scaffold10	866099	878342	-	GO:0003674(molecular_function);GO:0008150(biological_process);GO:0009507(chloroplast)	NA	NA	NA	uncharacterized protein LOC111792158 [Cucurbita pepo subsp. pepo]	38.5532	41.2008	33.4839	42.3444	45.3776	42.1019	7354	5199	4736	8086	7029	6781
Maker00001882	scaffold10	1072573	1075642	+	GO:0005451(monovalent cation:proton antiporter activity);GO:0006885(regulation of pH);GO:0012505(endomembrane system)	NA	NA	NA	cation/H(+) antiporter 15-like [Cucurbita maxima]	4.42192	5.00894	5.07598	5.37723	8.5455	5.63103	698	524	595	850	1096	751
Maker00001886	scaffold10	2022303	2028448	+	GO:0000502(proteasome complex);GO:0004298(threonine-type endopeptidase activity);GO:0005634(nucleus);GO:0005737(cytoplasm);GO:0005839(proteasome core complex);GO:0006511(ubiquitin-dependent protein catabolic process);GO:0008233(peptidase activity);GO:0051603(proteolysis involved in cellular protein catabolic process)	03050(Proteasome)	K02739	EC:3.4.25.1	proteasome subunit beta type-7-A [Cucurbita maxima]	160.94	149.107	138.199	187.559	184.798	200.638	10720	6571	6826	12507	9995	11284
Maker00001888	scaffold10	1278388	1283006	-	NA	NA	NA	NA		0.0001	0.0001	0.145077	0.233964	0.912324	0.479508	0	0	5	10	31	17
Maker00001889	scaffold10	1652399	1656921	+	GO:0003674(molecular_function);GO:0005739(mitochondrion);GO:0009507(chloroplast)	NA	NA	NA	uncharacterized protein LOC111482460 isoform X1 [Cucurbita maxima]	26.4781	25.1662	29.3488	31.3155	36.0256	29.2951	1885	1185	1549	2232	2083	1761
Maker00001891	scaffold8	33697905	33702522	-	GO:0005737(cytoplasm);GO:0009793(embryo development ending in seed dormancy)	NA	NA	NA	ataxin-10 [Cucurbita moschata]	0.448144	0.692897	0.538226	40.7134	43.4446	38.3882	63	65	56	5703	4936	4535
Maker00001895	scaffold8	33186100	33189483	-	GO:0005215(transporter activity);GO:0006810(transport);GO:0009507(chloroplast);GO:0016020(membrane);GO:0016021(integral component of membrane)	NA	NA	NA	probable folate-biopterin transporter 7 isoform X1 [Cucurbita pepo subsp. pepo]	3.3586	3.61835	4.30211	11.5519	9.17567	9.36952	360	257	342	1239	799	848
Maker00001897	scaffold10	1103373	1110955	+	GO:0003674(molecular_function);GO:0005634(nucleus);GO:0005886(plasma membrane);GO:0009958(positive gravitropism);GO:0009959(negative gravitropism);GO:0016021(integral component of membrane);GO:0040008(regulation of growth)	NA	NA	NA	protein LAZY 1-like [Cucurbita maxima]	5.81757	5.15241	7.30431	7.46061	8.17228	8.20073	764	448	712	981	872	910
Maker00001900	scaffold10	711930	714540	+	GO:0003674(molecular_function);GO:0007623(circadian rhythm);GO:0009507(chloroplast);GO:0009570(chloroplast stroma);GO:0009941(chloroplast envelope);GO:0098807(chloroplast thylakoid membrane protein complex)	04144(Endocytosis)	K12198	NA	light-regulated protein, chloroplastic-like [Cucurbita pepo subsp. pepo]	0.667963	0.552187	0.196695	0.213189	0.162299	0.0001	24	13	6	8	5	0
Maker00001901	scaffold10	1384843	1394549	-	GO:0002213(defense response to insect);GO:0003824(catalytic activity);GO:0004806(triglyceride lipase activity);GO:0005576(extracellular region);GO:0016042(lipid catabolic process);GO:0016298(lipase activity)	00100(Steroid biosynthesis)	K01052	EC:3.1.1.13	PREDICTED: triacylglycerol lipase 2 isoform X2 [Cucumis melo]	0.842489	1.8077	1.37535	0.543471	1.35738	2.30368	86	122	104	56	113	199
Maker00001905	scaffold10	2757290	2767065	-	GO:0000175(3'-5'-exoribonuclease activity);GO:0000957(mitochondrial RNA catabolic process);GO:0000963(mitochondrial RNA processing);GO:0003676(nucleic acid binding);GO:0003723(RNA binding);GO:0004654(polyribonucleotide nucleotidyltransferase activity);GO:0005739(mitochondrion);GO:0006364(rRNA processing);GO:0006397(mRNA processing);GO:0006402(mRNA catabolic process);GO:0008033(tRNA processing);GO…	00230(Purine metabolism);00240(Pyrimidine metabolism);03018(RNA degradation)	K00962	EC:2.7.7.8	polyribonucleotide nucleotidyltransferase 2, mitochondrial [Momordica charantia]	7.14619	6.54096	5.72838	19.1801	19.6282	16.1631	1396	845	830	3750	3112	2665
Maker00001912	scaffold10	1557516	1561195	-	GO:0000166(nucleotide binding);GO:0005524(ATP binding);GO:0005634(nucleus);GO:0005829(cytosol);GO:0016226(iron-sulfur cluster assembly);GO:0042803(protein homodimerization activity);GO:0046872(metal ion binding);GO:0051536(iron-sulfur cluster binding);GO:0051539(4 iron, 4 sulfur cluster binding)	NA	NA	NA	cytosolic Fe-S cluster assembly factor NBP35 isoform X1 [Momordica charantia]	55.3298	49.406	49.5216	83.5818	75.9069	84.137	5250	3102	3485	7940	5849	6741
Maker00001915	scaffold10	2802864	2806373	-	GO:0004175(endopeptidase activity);GO:0005634(nucleus);GO:0016926(protein desumoylation);GO:0016929(SUMO-specific protease activity)	NA	NA	NA	uncharacterized protein LOC111023847 [Momordica charantia]	0.0001	0.145578	0.0001	0.0001	0.0001	0.0001	0	15	0	0	0	0
Maker00001916	scaffold10	2276851	2287655	-	GO:0003723(RNA binding);GO:0003729(mRNA binding);GO:0003730(mRNA 3'-UTR binding);GO:0005829(cytosol);GO:0006378(mRNA polyadenylation);GO:0019013(viral nucleocapsid);GO:0048576(positive regulation of short-day photoperiodism, flowering);GO:0048578(positive regulation of long-day photoperiodism, flowering);GO:0097157(pre-mRNA intronic binding)	03040(Spliceosome)	K12741	NA	hypothetical protein Csa_3G839850 [Cucumis sativus]	40.1609	40.3673	37.9457	65.5552	58.3076	61.4856	5276	3509	3697	8622	6220	6820
Maker00001917	scaffold8	33624983	33636115	-	GO:0005385(zinc ion transmembrane transporter activity);GO:0005887(integral component of plasma membrane);GO:0015086(cadmium ion transmembrane transporter activity);GO:0019829(cation-transporting ATPase activity);GO:0043231(intracellular membrane-bounded organelle)	NA	NA	NA	PREDICTED: probable cadmium/zinc-transporting ATPase HMA1, chloroplastic [Cucumis melo]	28.482	32.2364	30.8916	36.931	37.4056	37.5705	4725	3538	3801	6134	5039	5263
Maker00001918	scaffold10	1459535	1466472	-	GO:0006999(nuclear pore organization);GO:0017056(structural constituent of nuclear pore);GO:0044611(nuclear pore inner ring)	NA	NA	NA	uncharacterized protein LOC111021475 [Momordica charantia]	19.0495	22.9293	20.2286	10.9842	14.8729	9.05612	4290	3417	3379	2477	2720	1723
Maker00001920	scaffold10	2253453	2257683	-	GO:0004674(protein serine/threonine kinase activity);GO:0005634(nucleus);GO:0005737(cytoplasm);GO:0005886(plasma membrane);GO:0035556(intracellular signal transduction)	NA	NA	NA	protein kinase PVPK-1 [Momordica charantia]	25.0504	24.0581	26.1734	29.8264	35.1315	35.2242	3954	2513	3064	4714	4503	4695
Maker00001921	scaffold10	2531573	2536966	-	GO:0000166(nucleotide binding);GO:0003682(chromatin binding);GO:0005634(nucleus);GO:0005737(cytoplasm);GO:0009908(flower development);GO:0016571(histone methylation);GO:0042800(histone methyltransferase activity (H3-K4 specific));GO:0048188(Set1C/COMPASS complex);GO:0048510(regulation of timing of transition from vegetative to reproductive phase);GO:0048586(regulation of long-day photoperiodism, …	03015(mRNA surveillance pathway)	K14962	NA	protein ANTHESIS POMOTING FACTOR 1 [Momordica charantia]	7.42619	10.378	8.00022	13.9007	13.7436	11.2771	982	908	785	1840	1476	1259
Maker00001922	scaffold8	33206934	33214515	-	GO:0003735(structural constituent of ribosome);GO:0005763(mitochondrial small ribosomal subunit);GO:0006412(translation);GO:0022627(cytosolic small ribosomal subunit)	03010(Ribosome)	K02988	NA	uncharacterized protein LOC111499608 [Cucurbita maxima]	22.9199	26.8592	25.9754	43.5834	41.4642	38.3739	3626	2811	3047	6902	5326	5125
Maker00001927	scaffold8	33098956	33104049	+	GO:0000023(maltose metabolic process);GO:0005363(maltose transmembrane transporter activity);GO:0005975(carbohydrate metabolic process);GO:0005983(starch catabolic process);GO:0007154(cell communication);GO:0007275(multicellular organism development);GO:0009507(chloroplast);GO:0009624(response to nematode);GO:0009629(response to gravity);GO:0009706(chloroplast inner membrane);GO:0009941(chloropla…	NA	NA	NA	maltose excess protein 1-like, chloroplastic [Cucurbita pepo subsp. pepo]	22.8531	30.1611	24.0865	95.2528	106.682	76.798	2486	2170	1943	10371	9421	7052
Maker00001936	scaffold10	419023	420930	+	GO:0003746(translation elongation factor activity);GO:0003924(GTPase activity);GO:0005622(intracellular)	03013(RNA transport)	K03231	NA	Elongation factor 1-alpha, partial [Mucuna pruriens]	161.442	109.43	99.2867	231.007	214.516	254.201	15686	7034	7154	22472	16925	20856
Maker00001940	scaffold10	1376678	1381591	-	GO:0006396(RNA processing);GO:0008173(RNA methyltransferase activity)	NA	NA	NA	uncharacterized protein LOC111793699 [Cucurbita pepo subsp. pepo]	12.0326	12.7437	11.874	26.0963	22.9006	24.1653	1338	937	979	2904	2067	2268
Maker00001941	scaffold10	714595	717797	-	GO:0003677(DNA binding);GO:0003700(DNA binding transcription factor activity);GO:0005515(protein binding);GO:0005634(nucleus);GO:0006351(transcription, DNA-templated);GO:0009409(response to cold);GO:0010440(stomatal lineage progression);GO:0045893(positive regulation of transcription, DNA-templated);GO:0046983(protein dimerization activity);GO:0050826(response to freezing)	00040(Pentose and glucuronate interconversions);00053(Ascorbate and aldarate metabolism);00520(Amino sugar and nucleotide sugar metabolism)	K16190	EC:2.7.1.43	PREDICTED: transcription factor ICE1 [Cucumis sativus]	48.8523	72.1122	88.8836	55.4165	69.7162	44.586	5419	5292	7311	6154	6280	4176
Maker00001943	scaffold10	1966127	1972790	+	GO:0005789(endoplasmic reticulum membrane);GO:0008150(biological_process);GO:0016021(integral component of membrane);GO:0016757(transferase activity, transferring glycosyl groups)	00514(Other types of O-glycan biosynthesis)	K20781	EC:2.4.1.-	peptidyl serine alpha-galactosyltransferase [Cucurbita maxima]	19.2483	17.6113	19.8786	31.211	29.3809	34.5631	3894	2357	2982	6321	4826	5903
Maker00001946	scaffold10	944183	946936	-	GO:0008889(glycerophosphodiester phosphodiesterase activity);GO:0030643(cellular phosphate ion homeostasis);GO:0046475(glycerophospholipid catabolic process)	00564(Glycerophospholipid metabolism)	K18696	EC:3.1.4.46	glycerophosphodiester phosphodiesterase GDPD1, chloroplastic-like [Cucurbita maxima]	262.301	205.941	173.275	80.6578	48.4483	99.5678	22077	11468	10815	6797	3312	7077
Maker00001951	scaffold8	32453648	32460671	+	GO:0016021(integral component of membrane);GO:0042626(ATPase activity, coupled to transmembrane movement of substances);GO:0055085(transmembrane transport)	02010(ABC transporters)	K05658	EC:3.6.3.44	LOW QUALITY PROTEIN: ABC transporter B family member 13-like [Cucurbita pepo subsp. pepo]	11.3242	11.2267	11.8274	15.5366	16.9973	17.0837	3379	2216	2617	4641	4118	4304
Maker00001952	scaffold10	914506	919096	+	GO:0000325(plant-type vacuole);GO:0005753(mitochondrial proton-transporting ATP synthase complex);GO:0005773(vacuole);GO:0005774(vacuolar membrane);GO:0005794(Golgi apparatus);GO:0005829(cytosol);GO:0007030(Golgi organization);GO:0009409(response to cold);GO:0009651(response to salt stress);GO:0009705(plant-type vacuole membrane);GO:0009735(response to cytokinin);GO:0009793(embryo development end…	00190(Oxidative phosphorylation);04145(Phagosome)	K02150	NA	V-type proton ATPase subunit E-like [Cucurbita pepo subsp. pepo]	180.08	180.385	213.228	224.94	237.489	217.384	15147	10038	13300	18943	16221	15440
Maker00001955	scaffold10	4059275	4072748	-	GO:0005720(nuclear heterochromatin);GO:0010216(maintenance of DNA methylation);GO:0016567(protein ubiquitination);GO:0061630(ubiquitin protein ligase activity);GO:0090308(regulation of methylation-dependent chromatin silencing)	NA	NA	NA	methyl-CpG-binding domain-containing protein 9-like [Cucurbita pepo subsp. pepo]	9.8549	10.0535	10.1266	19.3735	12.6319	19.0465	2750	1856	2095	5412	2862	4487
Maker00001960	scaffold10	2868517	2878613	-	GO:0003677(DNA binding);GO:0003886(DNA (cytosine-5-)-methyltransferase activity);GO:0005515(protein binding);GO:0005634(nucleus);GO:0005654(nucleoplasm);GO:0006306(DNA methylation);GO:0008170(N-methyltransferase activity);GO:0009008(DNA-methyltransferase activity);GO:0016458(gene silencing);GO:0050832(defense response to fungus);GO:0051567(histone H3-K9 methylation)	NA	NA	NA	DNA (cytosine-5)-methyltransferase DRM2-like isoform X1 [Cucurbita pepo subsp. pepo]	24.548	27.7623	27.7547	50.0696	49.1703	47.3959	3240	2424	2716	6615	5269	5282
Maker00001966	scaffold10	1400118	1403383	-	GO:0003674(molecular_function);GO:0005634(nucleus);GO:0005886(plasma membrane)	NA	NA	NA	PREDICTED: uncharacterized protein At3g27210-like [Cucumis sativus]	203.821	138.68	158.225	131.795	107.762	152.007	13531	6091	7790	8760	5810	8521
Maker00001968	scaffold10	784161	790262	+	GO:0003735(structural constituent of ribosome);GO:0006412(translation)	NA	NA	NA	mitochondrial phosphate carrier protein 3, mitochondrial-like [Cucurbita pepo subsp. pepo]	1.01172	0.686348	0.720038	0.976864	0.665036	0.640722	66	30	35	64	36	36
Maker00001969	scaffold10	2210037	2213341	+	GO:0003674(molecular_function);GO:0005634(nucleus);GO:0008150(biological_process)	NA	NA	NA	uncharacterized protein LOC111486625 [Cucurbita maxima]	2.98994	3.20298	2.64117	3.75936	3.9056	3.20064	394	279	258	495	417	356
Maker00001975	scaffold10	4463773	4474521	+	GO:0003677(DNA binding);GO:0003697(single-stranded DNA binding);GO:0004518(nuclease activity);GO:0004519(endonuclease activity);GO:0004527(exonuclease activity);GO:0005515(protein binding);GO:0005634(nucleus);GO:0006281(DNA repair);GO:0006289(nucleotide-excision repair);GO:0009408(response to heat);GO:0010213(non-photoreactive DNA repair);GO:0010224(response to UV-B);GO:0046872(metal ion binding)	03420(Nucleotide excision repair)	K10846	NA	DNA repair protein UVH3 isoform X1 [Cucurbita pepo subsp. pepo]	14.0034	10.5426	11.259	15.9511	14.2146	17.4125	3944	1965	2352	4498	3251	4141
Maker00001977	scaffold10	894083	897854	-	GO:0000287(magnesium ion binding);GO:0004765(shikimate kinase activity);GO:0009073(aromatic amino acid family biosynthetic process);GO:0019632(shikimate metabolic process)	00400(Phenylalanine, tyrosine and tryptophan biosynthesis)	K00891	EC:2.7.1.71	PREDICTED: probable inactive shikimate kinase like 1, chloroplastic [Cucumis sativus]	27.3775	28.7888	27.204	37.3654	39.2939	39.4777	2187	1522	1612	2988	2549	2663
Maker00001979	scaffold8	33869530	33883584	-	GO:0003674(molecular_function);GO:0005739(mitochondrion);GO:0008150(biological_process)	NA	NA	NA	pentatricopeptide repeat-containing protein At2g30780 [Cucurbita moschata]	6.04447	7.05196	7.30941	10.2975	8.81533	9.91229	988	763	886	1685	1170	1368
Maker00001980	scaffold10	2891225	2919801	-	GO:0004672(protein kinase activity);GO:0004674(protein serine/threonine kinase activity);GO:0005515(protein binding);GO:0005524(ATP binding);GO:0005829(cytosol);GO:0006972(hyperosmotic response);GO:0009507(chloroplast);GO:0009651(response to salt stress);GO:0046777(protein autophosphorylation)	NA	NA	NA	PREDICTED: shaggy-related protein kinase epsilon [Cucumis melo]	43.1517	41.2871	43.6753	63.0232	64.3496	64.1445	7144	4523	5363	10447	8652	8968
Maker00001981	scaffold10	1498414	1503749	+	GO:0016279(protein-lysine N-methyltransferase activity);GO:0018026(peptidyl-lysine monomethylation)	00310(Lysine degradation)	K19199	EC:2.1.1.43	fructose-bisphosphate aldolase-lysine N-methyltransferase, chloroplastic-like [Cucurbita maxima]	41.0862	48.5936	46.8498	46.6888	44.0884	43.4821	4303	3367	3639	4895	3750	3845
Maker00001983	scaffold10	2368200	2372870	-	GO:0005643(nuclear pore)	03013(RNA transport)	K14314	NA	nuclear pore complex protein GP210-like, partial [Cucurbita pepo subsp. pepo]	1.6967	1.38042	2.30688	6.4174	5.28025	5.16124	107	58	108	404	270	274
Maker00001985	scaffold10	3418931	3424479	+	GO:0004617(phosphoglycerate dehydrogenase activity);GO:0005739(mitochondrion);GO:0008863(formate dehydrogenase (NAD+) activity);GO:0009070(serine family amino acid biosynthetic process);GO:0042183(formate catabolic process)	00630(Glyoxylate and dicarboxylate metabolism)	K00122	EC:1.17.1.9	formate dehydrogenase, mitochondrial isoform X3 [Cucurbita moschata]	459.846	518.326	535.358	100.639	112.954	105.147	59879	44653	51696	13121	11944	11562
Maker00001995	scaffold8	34008675	34011143	+	NA	NA	NA	NA	methyltransferase-like protein 13 isoform X1 [Cucurbita maxima]	25.9766	26.4784	23.8077	38.8045	45.0071	31.3359	474	320	322	708	666	482
[truncated: 13,802 more rows]

## Sheet: DEGs
gene_id	Description	regulation	FPKM.WS_1	FPKM.WS_2	FPKM.WS_3	FPKM.GS_1	FPKM.GS_2	FPKM.GS_3	fc	log2(fc)	pval	qval	regulation	significant
[truncated: 4,331 more rows]
