# Supplementary material for: Integrated analysis of the transcriptome, sRNAome, and degradome reveals the network regulating fruit skin coloration in sponge gourd (Luffa cylindrica)
Source: Sci Rep. 2022 Feb 28;12:3338. doi: 10.1038/s41598-022-07431-w (PMC8885689; doi:10.1038/s41598-022-07431-w)
Supplement: Supplementary file 4 — Supplementary Information 4. [file 41598_2022_7431_MOESM4_ESM.xlsx]

## Sheet: TFs
Category	Gene_id	Description	Regulation	FPKM.WS_1	FPKM.WS_2	FPKM.WS_3	FPKM.GS_1	FPKM.GS_2	FPKM.GS_3	fc	log2(fc)	pval	qval	regulation	significant
bHLH	Maker00036509	PREDICTED: transcription factor bHLH137 [Cucumis sativus]	down	0.338339	0.402851	0.471502	46.5618	26.1971	30.5382	0.0117398	-6.41244	3.02099e-98	3.72099e-96	down	yes
	Maker00025288	PREDICTED: transcription factor bHLH49 [Cucumis sativus]	down	0.258373	0.324101	0.217972	34.8098	16.8272	21.5532	0.0109365	-6.5147	2.08972e-77	1.63261e-75	down	yes
	Maker00039139	transcription factor bHLH51-like [Momordica charantia]	down	2.1064	1.75708	2.64957	45.7287	32.1119	27.5928	0.0617739	-4.01686	7.61452e-46	2.57687e-44	down	yes
	Maker00033913	PREDICTED: transcription factor bHLH143-like isoform X1 [Cucumis melo]	down	20.4482	19.6792	22.665	89.7687	82.8222	81.0567	0.247558	-2.01416	3.6435e-37	8.99167e-36	down	yes
	Maker00034132	transcription factor bHLH30-like [Cucurbita moschata]	down	0.0001	0.0001	0.0001	10.1551	5.45831	4.13533	1.51908e-05	-16.0064	1.86314e-35	4.33951e-34	down	yes
	Maker00037586	transcription factor bHLH153-like isoform X1 [Momordica charantia]	down	15.8054	15.9552	17.5175	78.4431	55.1631	65.9384	0.246953	-2.01769	8.54152e-34	1.85364e-32	down	yes
	Maker00038003	transcription factor bHLH71-like [Cucurbita pepo subsp. pepo]	down	0.191737	1.2849	1.21912	28.2703	36.3759	39.4615	0.025894	-5.27124	1.05506e-28	1.84696e-27	down	yes
	Maker00005136	transcription factor bHLH78-like [Momordica charantia]	down	8.43053	11.5963	10.892	26.9686	33.5331	33.5523	0.328735	-1.605	3.72879e-23	4.96398e-22	down	yes
	Maker00014537	transcription factor bHLH153-like isoform X1 [Momordica charantia]	down	3.77253	2.61862	2.97627	11.3176	13.6737	14.8425	0.235162	-2.08827	5.42937e-17	5.08776e-16	down	yes
	Maker00015252	PREDICTED: transcription factor bHLH130-like isoform X2 [Cucumis melo]	down	13.6041	6.36614	18.4926	56.9325	43.7651	54.3934	0.248002	-2.01158	3.60241e-13	2.56121e-12	down	yes
	Maker00034029	transcription factor bHLH93-like [Momordica charantia]	down	5.57695	7.1222	6.39258	15.1156	16.7253	18.1692	0.381758	-1.38927	2.02009e-11	1.24859e-10	down	yes
	Maker00024818	transcription factor bHLH87-like [Momordica charantia]	down	0.195103	0.0001	0.266582	4.45222	1.97767	1.88556	0.0555334	-4.1705	7.85777e-09	3.83137e-08	down	yes
	Maker00003517	transcription factor bHLH66-like [Cucurbita pepo subsp. pepo]	down	0.355792	0.899366	1.30317	2.53521	3.54311	2.64382	0.293315	-1.76948	0.000134058	0.000388148	down	yes
	Maker00037850	transcription factor bHLH69-like isoform X1 [Cucurbita maxima]	down	0.736007	0.393667	0.861206	1.25686	3.23061	2.14231	0.300293	-1.73555	0.000292923	0.000799051	down	yes
	Maker00035094	transcription factor bHLH106 isoform X1 [Cucurbita moschata]	down	0.378026	0.588088	0.410744	1.0544	0.966328	1.52506	0.388308	-1.36473	0.00173342	0.0041252	down	yes
	Maker00012718	transcription factor bHLH19-like isoform X1 [Cucurbita maxima]	down	0.0001	0.0001	0.343192	0.602424	0.383421	1.19544	0.157426	-2.66725	0.0116834	0.0233327	down	yes
	Maker00027877	transcription factor bHLH94-like [Momordica charantia]	down	0.182775	0.524459	0.308888	0.524834	1.27578	0.649859	0.414663	-1.26999	0.0123142	0.0244142	down	yes
	Maker00007085	transcription factor bHLH110 isoform X1 [Momordica charantia]	up	11.3552	15.5985	14.677	3.00938	3.71835	3.37358	4.12131	2.0431	1.01349e-14	8.07956e-14	up	yes
	Maker00023343	transcription factor bHLH91-like [Cucurbita maxima]	up	6.90424	6.21759	7.01262	1.66534	1.34347	1.4942	4.47134	2.16071	2.41059e-11	1.48257e-10	up	yes
	Maker00022759	putative transcription factor bHLH041 isoform X2 [Cucurbita maxima]	up	2.7423	3.04786	7.31666	0.248805	0.161519	0.5691	13.3822	3.74224	1.37943e-09	7.22586e-09	up	yes
	Maker00020431	transcription factor bHLH139-like [Cucurbita moschata]	up	15.0732	16.0747	11.7248	3.41213	4.22186	4.2002	3.62279	1.8571	1.45683e-09	7.62255e-09	up	yes
	Maker00022547	PREDICTED: transcription factor bHLH68 isoform X1 [Cucumis melo]	up	91.1028	112.652	97.5603	50.368	37.5809	34.2853	2.46506	1.30162	3.22111e-09	1.6341e-08	up	yes
	Maker00021371	PREDICTED: transcription factor bHLH157 [Cucumis sativus]	up	5.98968	7.6074	5.25873	1.7784	1.87255	0.989524	4.06334	2.02266	4.86825e-09	2.42738e-08	up	yes
	Maker00025067	transcription factor bHLH68-like isoform X2 [Momordica charantia]	up	7.55231	8.67439	7.49957	2.19105	2.12387	1.88688	3.82571	1.93573	5.42101e-09	2.6897e-08	up	yes
	Maker00003045	transcription factor bHLH118-like [Cucurbita maxima]	up	4.78257	10.095	5.88614	0.042848	0.322908	0.733827	18.8833	4.23904	1.71624e-08	8.07727e-08	up	yes
	Maker00025971	PREDICTED: transcription factor bHLH49 isoform X1 [Cucumis sativus]	up	19.9401	18.8753	21.0234	6.9114	10.8989	6.69564	2.44181	1.28795	2.9286e-08	1.34092e-07	up	yes
	Maker00035334	transcription factor bHLH30-like [Cucurbita maxima]	up	2.55127	3.77411	3.15351	0.565517	1.02247	0.816368	3.94238	1.97907	2.70844e-05	8.68225e-05	up	yes
	Maker00026541	PREDICTED: transcription factor bHLH123 isoform X1 [Cucumis sativus]	up	2.46461	3.74057	3.33702	1.27656	1.00203	1.51399	2.51602	1.33114	0.00256905	0.00589924	up	yes
	Maker00005473	PREDICTED: transcription factor bHLH111 [Cucumis sativus]	up	1.58364	3.67289	4.25503	1.65395	1.55083	1.09657	2.2113	1.14489	0.0333829	0.0595215	up	yes
	Maker00022188	PREDICTED: transcription factor bHLH122 isoform X1 [Cucumis melo]	up	44.0051	43.6999	44.1799	16.6675	18.7921	23.5443	2.23519	1.1604	7.25985e-09	3.55758e-08	up	yes
	Maker00007702	PREDICTED: transcription factor bHLH82 [Cucumis melo]	up	180.884	151.088	189.261	78.0253	59.4233	76.2961	2.43858	1.28604	6.34338e-10	3.43064e-09	up	yes
MYB	Maker00036530	transcription factor MYB102-like [Cucurbita moschata]	down	0.177111	0.140877	0.0001	56.5639	56.8483	62.9991	0.00180311	-9.1153	1.14465e-208	1.9562e-205	down	yes
	Maker00001561	PREDICTED: transcription factor MYB44-like [Cucumis melo]	down	4.78457	5.24068	6.66863	110.476	109.82	128.385	0.0478772	-4.38452	1.55152e-104	2.2809e-102	down	yes
	Maker00039207	transcription factor MYB106-like [Cucurbita moschata]	down	3.39738	4.3324	2.53527	32.5379	42.5854	27.0888	0.100429	-3.31576	1.31324e-44	4.22463e-43	down	yes
	Maker00036749	transcription factor MYB52-like [Cucurbita pepo subsp. pepo]	down	0.0001	0.0001	0.118686	7.83614	12.3823	7.91459	0.00422585	-7.88654	1.71049e-31	3.38434e-30	down	yes
	Maker00000566	transcription factor MYB13-like [Cucurbita pepo subsp. pepo]	down	0.0001	0.098455	0.0001	4.78507	7.2283	5.80822	0.0055357	-7.49702	1.13081e-30	2.1806e-29	down	yes
	Maker00014331	transcription factor MYBS3 [Momordica charantia]	down	14.0697	13.4268	25.6992	102.593	89.2908	111.768	0.175187	-2.51304	5.58212e-27	9.01047e-26	down	yes
	Maker00036073	transcription factor MYB86-like [Cucurbita maxima]	down	0.195953	0.348075	0.923158	12.4913	17.9798	12.3177	0.034289	-4.86611	1.0443e-25	1.5707e-24	down	yes
	Maker00038948	myb-related protein P-like [Cucurbita maxima]	down	0.049374	0.0001	0.0001	1.69175	15.6013	5.20785	0.0022032	-8.82619	5.05502e-17	4.74347e-16	down	yes
	Maker00036834	myb-related protein 306-like [Cucurbita maxima]	down	5.13693	3.00343	3.06938	45.8063	21.0123	16.9746	0.133779	-2.90208	7.25411e-17	6.76984e-16	down	yes
	Maker00031854	PREDICTED: myb family transcription factor APL isoform X1 [Cucumis melo]	down	8.49764	7.83112	7.2827	21.2524	27.5362	22.6263	0.330624	-1.59674	1.09764e-16	1.01604e-15	down	yes
	Maker00005449	PREDICTED: putative Myb family transcription factor At1g14600 [Cucumis melo]	down	0.058452	0.0001	0.0001	2.06818	1.04739	2.14112	0.0111576	-6.48583	7.22384e-16	6.25883e-15	down	yes
	Maker00015944	PREDICTED: transcription factor MYB1R1 [Cucumis melo]	down	370.108	350.52	424.548	936.108	782.608	953.339	0.428575	-1.22238	5.4458e-15	4.44773e-14	down	yes
	Maker00017481	transcription factor MYB61-like [Momordica charantia]	down	0.089291	0.056549	0.400726	3.00584	4.97487	3.21202	0.0488323	-4.35602	6.63102e-12	4.25032e-11	down	yes
	Maker00012109	myb-related protein 306-like [Cucurbita pepo subsp. pepo]	down	1.14309	2.06749	1.45987	6.8624	7.22483	6.27685	0.229347	-2.12439	4.28289e-10	2.35069e-09	down	yes
	Maker00010562	myb-related protein 306-like [Cucurbita pepo subsp. pepo]	down	1.0046	2.0282	1.4318	6.66655	7.1711	6.35699	0.221078	-2.17737	6.51249e-10	3.51932e-09	down	yes
	Maker00012895	myb-related protein 306 [Momordica charantia]	down	0.171164	0.359475	0.202194	4.46752	2.89345	0.794303	0.08986	-3.47618	8.52037e-08	3.7358e-07	down	yes
	Maker00000860	transcription factor MYB30-like [Momordica charantia]	down	2.77998	1.07418	2.59618	6.97169	5.43742	6.88884	0.33425	-1.581	7.65332e-05	0.000230172	down	yes
	Maker00023389	transcription factor MYB114-like [Cucurbita moschata]	down	0.390824	0.540854	0.237393	3.48144	2.88402	2.86996	0.126586	-2.98181	2.59629e-09	1.32549e-08	down	yes
	Maker00020397	myb family transcription factor PHL4-like [Cucurbita pepo subsp. pepo]	up	21.7927	22.9217	19.1353	1.00074	0.759781	0.711525	25.8286	4.6909	2.72161e-78	2.18881e-76	up	yes
	Maker00012537	transcription factor MYB1 [Momordica charantia]	up	57.3963	56.2902	56.5253	22.6653	22.6866	22.5932	2.50514	1.32489	1.40242e-14	1.10211e-13	up	yes
	Maker00032013	myb-related transcription factor [Citrullus lanatus]	up	6.05395	8.11327	9.59359	1.01904	0.665449	0.513466	10.8104	3.43435	6.59677e-14	4.94468e-13	up	yes
	Maker00037865	transcription factor MYB4-like [Cucurbita maxima]	up	22.2752	14.4115	31.1135	4.71837	1.86222	5.98681	5.39492	2.4316	3.71223e-08	1.67892e-07	up	yes
	Maker00037652	transcription factor MYB61-like [Cucurbita moschata]	up	16.0037	18.7208	14.4723	6.89056	6.35889	3.65635	2.91005	1.54105	1.22859e-07	5.29716e-07	up	yes
	Maker00030853	myb-related protein 2-like isoform X2 [Cucurbita maxima]	up	3.77195	4.98665	4.67395	1.40377	0.73184	1.00927	4.27124	2.09466	1.65447e-06	6.28681e-06	up	yes
	Maker00031718	transcription factor MYB41 [Momordica charantia]	up	3.77181	5.18804	3.81856	1.38206	1.11452	1.06132	3.59156	1.84461	2.02825e-06	7.61819e-06	up	yes
	Maker00037871	PREDICTED: myb family transcription factor APL [Cucumis melo]	up	7.27092	7.6089	5.86872	2.02278	2.60087	2.08197	3.0942	1.62957	7.19078e-06	2.49714e-05	up	yes
	Maker00038871	transcription factor MYB78-like [Cucurbita maxima]	up	1.75792	0.969586	4.85533	0.0001	0.402043	0.0001	18.8514	4.2366	0.00039578	0.00105603	up	yes
	Maker00010893	PREDICTED: myb-related protein Zm38 [Cucumis sativus]	up	1.64146	1.01039	1.25423	0.428969	0.542532	0.426728	2.79359	1.48212	0.0053541	0.011577	up	yes
	Maker00032065	PREDICTED: transcription factor MYB108 [Cucumis melo]	up	10.4445	9.31493	15.8499	2.49238	2.76963	4.11629	3.79699	1.92486	3.58916e-08	1.6281e-07	up	yes
	Maker00036621	transcription factor MYB1R1-like [Cucurbita moschata]	up	274.772	304.637	289.696	42.9473	48.3679	47.983	6.23917	2.64135	7.96589e-46	2.6825e-44	up	yes
	Maker00022104	myb-related protein 306-like [Cucurbita maxima]	down	0.828448	0.0001	0.464152	13.0335	4.81867	5.62457	0.0550629	-4.18278	1.52866e-06	5.83469e-06	down	yes
	Maker00001077	transcription factor MYB63-like [Cucurbita moschata]	down	0.0001	0.060658	0.137113	6.1045	4.89076	2.67091	0.0144789	-6.10991	3.42341e-20	3.85861e-19	down	yes
WRKY	Maker00014441	probable WRKY transcription factor 23 [Cucurbita maxima]	down	1.57952	0.520613	0.871261	80.2651	60.6118	43.4195	0.0161229	-5.95474	4.1532e-62	2.23553e-60	down	yes
	Maker00017011	WRKY transcription factor 4-like protein [Luffa aegyptiaca]	down	6.30098	6.1598	8.62446	29.3266	27.3325	31.5087	0.239149	-2.06402	2.23321e-34	4.96462e-33	down	yes
	Maker00034164	probable WRKY transcription factor 57 [Cucurbita pepo subsp. pepo]	down	13.529	14.209	12.5666	44.2528	42.7973	38.744	0.320402	-1.64205	9.30774e-30	1.71503e-28	down	yes
	Maker00013204	probable WRKY transcription factor 49 [Cucurbita maxima]	down	0.0001	0.0001	0.0001	3.38257	8.59945	4.64578	1.80421e-05	-15.7583	9.0671e-29	1.59749e-27	down	yes
	Maker00039032	probable WRKY transcription factor 23 [Cucurbita moschata]	down	1.35742	1.42447	2.48136	27.3325	20.4964	16.059	0.0823826	-3.60152	3.25121e-26	5.05119e-25	down	yes
	Maker00039382	WRKY75 [Malus baccata]	down	0.149781	0.0001	0.726714	37.3107	17.1872	32.0902	0.0101237	-6.62611	2.50193e-23	3.37008e-22	down	yes
	Maker00012163	probable WRKY transcription factor 15 [Cucurbita pepo subsp. pepo]	down	46.4824	36.1695	58.3698	198.782	148.474	207.149	0.254365	-1.97503	4.21114e-23	5.58977e-22	down	yes
	Maker00007786	WRKY transcription factor 1-like protein [Luffa aegyptiaca]	down	5.47883	3.84655	9.97175	25.7079	25.831	31.1542	0.233358	-2.09938	6.06486e-15	4.92099e-14	down	yes
	Maker00008239	WRKY transcription factor SUSIBA2-like isoform X1 [Cucurbita moschata]	down	3.09924	3.00526	2.07991	8.0674	7.63231	9.55253	0.324106	-1.62546	3.08746e-14	2.36613e-13	down	yes
	Maker00031574	probable WRKY transcription factor 12 isoform X2 [Cucurbita maxima]	down	0.387843	0.798609	0.754961	4.05024	5.98244	6.01468	0.12098	-3.04716	2.45676e-12	1.62973e-11	down	yes
	Maker00031399	WRKY transcription factor 22-like [Cucurbita pepo subsp. pepo]	down	0.570847	0.422797	0.736032	3.06533	3.71812	2.50759	0.186166	-2.42534	2.45614e-10	1.37964e-09	down	yes
	Maker00005830	PREDICTED: probable WRKY transcription factor 33 [Cucumis melo]	down	29.1254	21.3634	58.767	97.4174	79.7718	97.8745	0.397202	-1.33206	3.45105e-07	1.42031e-06	down	yes
	Maker00001584	probable WRKY transcription factor 15-like [Cucumis sativus]	down	8.18981	7.09477	15.5286	22.8189	18.8563	26.0347	0.455077	-1.13582	6.36419e-07	2.5427e-06	down	yes
	Maker00038968	probable WRKY transcription factor 40 isoform X2 [Cucurbita pepo subsp. pepo]	down	7.20922	6.01357	25.0413	44.9617	37.3198	44.4462	0.301939	-1.72767	2.52286e-06	9.36027e-06	down	yes
	Maker00024714	PREDICTED: probable WRKY transcription factor 48 [Cucumis sativus]	down	18.8848	12.0662	39.7698	63.4597	45.763	65.8306	0.403996	-1.30759	7.47793e-06	2.59291e-05	down	yes
	Maker00022496	probable WRKY transcription factor 11 [Cucurbita pepo subsp. pepo]	down	0.885656	1.07406	2.46925	5.28417	4.40197	3.42109	0.337903	-1.56532	0.000162605	0.000464509	down	yes
	Maker00037564	probable WRKY transcription factor 75 [Cucurbita maxima]	down	0.0001	0.0001	0.447247	1.72795	0.526685	1.64142	0.114846	-3.12222	0.00328629	0.00740445	down	yes
	Maker00033474	WRKY transcription factor 1 [Siraitia grosvenorii]	up	7.21201	6.88299	6.4391	1.37592	2.03028	0.945011	4.71917	2.23853	2.79773e-09	1.42407e-08	up	yes
	Maker00033191	PREDICTED: probable WRKY transcription factor 70 [Cucumis melo]	up	47.7763	37.5906	216.157	15.6881	9.97564	24.5983	5.99902	2.58473	4.57181e-06	1.63842e-05	up	yes
	Maker00029910	PREDICTED: probable WRKY transcription factor 41 [Cucumis melo]	up	37.4299	37.2234	79.5498	20.404	13.5813	28.3687	2.47302	1.30628	0.000227773	0.000633335	up	yes
	Maker00028716	WRKY transcription factor 34 [Benincasa hispida var. chieh-qua]	up	4.53761	4.00904	30.0747	2.18557	3.23768	2.22835	5.04749	2.33557	0.000873281	0.00219154	up	yes
	Maker00034043	probable WRKY transcription factor 40 [Cucurbita maxima]	up	3.25796	2.9403	25.5383	2.85414	1.14491	1.83827	5.43683	2.44277	0.00137242	0.00332866	up	yes
	Maker00002735	WRKY transcription factor 13 [Siraitia grosvenorii]	up	1.64764	2.36455	4.9246	0.329252	0.363286	1.95981	3.36939	1.75249	0.020393	0.0384357	up	yes
NAC	Maker00029330	NAC domain-containing protein 12-like [Cucurbita pepo subsp. pepo]	down	0.0001	0.056549	0.0001	8.52461	18.9117	17.3729	0.00126646	-9.62498	1.92991e-61	1.01484e-59	down	yes
	Maker00021916	PREDICTED: NAC domain-containing protein 100-like [Cucumis sativus]	down	0.545152	0.281688	0.260278	13.8077	9.47834	9.64986	0.0330071	-4.92108	1.97843e-35	4.59238e-34	down	yes
	Maker00015436	NAC domain-containing protein 100-like [Cucurbita moschata]	down	1.45879	0.963828	3.22093	64.0132	29.8539	46.2354	0.0402815	-4.63374	3.60587e-30	6.82819e-29	down	yes
	Maker00017754	PREDICTED: NAC domain-containing protein 105-like [Cucumis melo]	down	0.0001	0.0001	0.093385	5.50786	4.13737	3.14579	0.00731646	-7.09464	1.99178e-24	2.83662e-23	down	yes
	Maker00016286	NAC domain transcription factor 1 [Citrullus colocynthis]	down	22.3829	11.9423	38.0728	185.866	218.169	268.171	0.107702	-3.21488	2.39736e-23	3.23561e-22	down	yes
	Maker00035219	NAC domain-containing protein 43 [Cucurbita moschata]	down	0.0001	0.346665	0.0001	38.3195	89.0398	60.8949	0.00184254	-9.08409	3.5355e-21	4.22529e-20	down	yes
	Maker00039381	NAC domain-containing protein 8 [Dorcoceras hygrometricum]	down	7.70817	8.66626	9.37606	27.5286	17.5083	20.3819	0.393625	-1.34511	3.47908e-15	2.88104e-14	down	yes
	Maker00037480	PREDICTED: NAC domain-containing protein 83-like [Cucumis melo]	down	53.3925	45.1039	51.7995	130.372	95.3965	127.71	0.42519	-1.23382	1.20056e-14	9.5099e-14	down	yes
	Maker00022594	NAC domain-containing protein 101-like isoform X4 [Cucurbita moschata]	down	0.186978	0.1182	0.109653	2.41683	1.89471	1.2575	0.0744888	-3.74683	1.69702e-12	1.14125e-11	down	yes
	Maker00001024	PREDICTED: NAC domain-containing protein 8-like [Cucumis sativus]	down	0.462188	1.05168	0.467737	9.85973	5.43879	4.40682	0.100562	-3.31385	1.70826e-11	1.06451e-10	down	yes
	Maker00008337	NAC domain-containing protein 2-like [Cucurbita pepo subsp. pepo]	down	1.26596	0.324846	7.31707	78.9903	62.022	97.8494	0.037293	-4.74495	2.20785e-10	1.24477e-09	down	yes
	Maker00016510	NAC transcription factor 56-like [Cucurbita maxima]	down	1.03388	2.08726	1.92394	18.1011	9.15968	4.97266	0.156517	-2.67561	4.92969e-10	2.69595e-09	down	yes
	Maker00025883	PREDICTED: NAC transcription factor 29 [Cucumis melo]	down	4.72431	1.56975	15.7613	65.3405	46.3837	97.2721	0.10553	-3.24428	4.53693e-09	2.26963e-08	down	yes
	Maker00030270	PREDICTED: NAC domain-containing protein 72-like [Cucumis sativus]	down	2.94653	1.5363	24.0222	149.92	115.387	201.479	0.0610665	-4.03347	1.98379e-08	9.25677e-08	down	yes
	Maker00036938	NAC domain-containing protein 73-like [Momordica charantia]	down	0.685638	0.342274	1.31266	4.72291	4.47463	4.08921	0.176159	-2.50505	3.17169e-08	1.44786e-07	down	yes
	Maker00001507	NAC domain-containing protein 90-like [Momordica charantia]	down	0.386929	0.0001	1.09226	10.0864	7.85661	14.9651	0.0449521	-4.47547	5.65065e-08	2.51893e-07	down	yes
	Maker00036651	NAC domain-containing protein 100-like [Cucurbita moschata]	down	2.20432	2.64731	4.57165	12.0033	7.07638	8.91105	0.336657	-1.57065	2.61846e-07	1.09079e-06	down	yes
	Maker00039552	NAC domain-containing protein 92-like [Cucurbita maxima]	down	0.0001	0.129133	0.240219	2.00669	1.85817	0.737867	0.0802681	-3.63903	8.37593e-07	3.30397e-06	down	yes
	Maker00007618	NAC domain-containing protein 83-like [Cucurbita moschata]	down	0.182348	0.447735	0.086482	1.13761	1.442	1.85533	0.161572	-2.62975	5.66853e-06	2.00207e-05	down	yes
	Maker00006235	NAC domain-containing protein 104 [Momordica charantia]	down	1.19395	0.441675	0.329184	6.61562	2.52148	2.16258	0.173881	-2.52382	2.11734e-05	6.89081e-05	down	yes
	Maker00008537	NAC domain-containing protein 86-like [Cucurbita pepo subsp. pepo]	down	0.249125	0.290636	0.204552	0.511882	0.585763	0.890882	0.374304	-1.41772	0.00123658	0.00302822	down	yes
	Maker00000931	NAC domain-containing protein 40-like [Cucurbita maxima]	up	84.0846	102.606	80.3432	7.404	6.60217	15.0186	9.20023	3.20167	1.04447e-26	1.66627e-25	up	yes
	Maker00015048	NAC domain-containing protein 21/22-like [Momordica charantia]	up	4.14594	2.95324	11.1095	0.0001	0.0001	0.0001	60695.4	15.8893	9.84035e-21	1.14793e-19	up	yes
	Maker00000545	NAC transcription factor 29-like [Cucurbita maxima]	up	22.4142	19.9135	28.3106	6.77928	3.82936	6.06647	4.23615	2.08275	1.32768e-14	1.04623e-13	up	yes
	Maker00031890	NAC domain-containing protein 101-like [Momordica charantia]	up	14.2519	10.4157	18.4471	3.15859	3.60669	1.9452	4.94974	2.30735	4.10944e-13	2.90358e-12	up	yes
	Maker00014975	NAC domain-containing protein 35-like [Momordica charantia]	up	7.2126	6.27547	7.9772	1.47605	1.171	1.86789	4.75427	2.24922	4.96114e-08	2.22098e-07	up	yes
	Maker00038880	NAC domain-containing protein 62-like [Momordica charantia]	up	11.4217	11.0311	16.3802	6.19578	4.09461	5.85591	2.40507	1.26608	2.99771e-05	9.5513e-05	up	yes
WD	Maker00039038	WD repeat-containing protein 6 isoform X1 [Cucurbita moschata]	down	7.39369	7.4647	7.41814	82.0704	80.3561	61.0468	0.0996832	-3.32651	3.6233e-76	2.69227e-74	down	yes
	Maker00013273	WD repeat-containing protein 3-like [Cucurbita pepo subsp. pepo]	up	19.9415	16.5564	17.9261	6.61569	5.99048	5.5428	2.99874	1.58435	4.48638e-17	4.22727e-16	up	yes
	Maker00014442	WD-40 repeat-containing protein MSI2-like [Cucurbita maxima]	up	28.0617	28.3383	27.0853	13.5378	13.3091	12.1523	2.14069	1.09808	3.36954e-08	1.53306e-07	up	yes
	Maker00005324	uncharacterized WD repeat-containing protein C2A9.03-like [Momordica charantia]	up	42.8659	46.038	45.0026	23.6252	20.1913	20.4661	2.08309	1.05873	9.28194e-08	4.05829e-07	up	yes
	Maker00005355	uncharacterized WD repeat-containing protein C2A9.03-like [Cucurbita moschata]	up	29.5784	25.8272	29.3172	12.0869	9.05109	10.8726	2.64671	1.4042	2.16072e-06	8.0736e-06	up	yes
	Maker00020997	WD repeat-containing protein 43 [Momordica charantia]	up	80.8494	76.2377	62.5551	31.8398	33.9732	30.5962	2.27823	1.18791	3.69142e-09	1.86302e-08	up	yes
	Maker00014655	WD repeat-containing protein 43 [Momordica charantia]	up	41.3668	40.8709	38.9725	18.308	19.1064	19.1328	2.14352	1.09998	7.48628e-10	4.0217e-09	up	yes
	Maker00022809	WD repeat and HMG-box DNA-binding protein 1 [Cucurbita moschata]	up	9.63049	8.49112	9.28347	1.43935	2.2203	1.82444	4.9972	2.32112	7.29757e-20	8.10498e-19	up	yes
MADS-box	Maker00013055	PREDICTED: MADS-box protein SVP-like isoform X1 [Cucumis sativus]	down	0.0001	0.216278	0.063359	27.5534	26.4775	28.127	0.00340487	-8.19818	1.55104e-92	1.61877e-90	down	yes
	Maker00002571	MADS-box transcription factor 6-like [Momordica charantia]	down	0.634494	1.70472	0.4979	9.21196	11.391	15.8561	0.0778166	-3.68378	1.37493e-15	1.17121e-14	down	yes
	Maker00036616	MADS-box transcription factor 6-like [Cucurbita maxima]	down	0.0001	0.0001	0.0001	1.93136	1.69945	1.062	6.39274e-05	-13.9332	4.0489e-15	3.34077e-14	down	yes
	Maker00013693	MADS-box transcription factor 8-like isoform X3 [Momordica charantia]	down	1.77392	1.38165	1.24313	3.13373	3.95851	2.78184	0.445479	-1.16657	0.00411827	0.00910628	down	yes
	Maker00014108	MADS-box protein EJ2-like [Cucurbita pepo subsp. pepo]	down	0.656681	1.13785	0.34511	1.17713	2.24353	1.95094	0.398325	-1.32798	0.00548849	0.0118413	down	yes
	Maker00003019	agamous-like MADS-box protein AGL19 [Momordica charantia]	up	35.3035	16.643	24.5056	0.269325	0.928395	0.513049	44.6888	5.48184	1.00983e-35	2.37223e-34	up	yes
	Maker00024111	MADS-box protein SOC1 isoform X1 [Cucurbita moschata]	up	5.00584	4.8986	5.98891	0.253326	0.505929	0.83037	9.99818	3.32167	3.95822e-11	2.37667e-10	up	yes
	Maker00002799	PREDICTED: MADS-box transcription factor 23 isoform X2 [Cucumis melo]	up	11.4634	15.0543	11.932	2.41665	3.3014	4.65935	3.70514	1.88953	3.02009e-07	1.25085e-06	up	yes
	Maker00036617	agamous-like MADS-box protein AGL65 isoform X1 [Cucurbita maxima]	up	4.7507	4.67645	3.99628	2.58756	1.97008	2.14647	2.00227	1.00164	0.0107827	0.0217115	up	yes
	Maker00034135	MADS-box protein JOINTLESS [Momordica charantia]	up	4.34843	4.46333	4.73006	1.6056	2.6613	2.21692	2.08855	1.06251	0.0183841	0.0350018	up	yes
AP2/ERF	Maker00016359	PREDICTED: AP2-like ethylene-responsive transcription factor AIL1 isoform X1 [Cucumis melo]	down	0.0001	0.134167	0.131639	38.7671	36.8681	44.0828	0.0022211	-8.81451	7.1333e-193	7.50204e-190	down	yes
	Maker00003463	ethylene-responsive transcription factor WIN1-like [Cucurbita maxima]	down	0.454778	1.63627	1.21306	36.9368	29.2198	27.1814	0.0353994	-4.82013	2.0301e-36	4.86938e-35	down	yes
	Maker00025317	PREDICTED: AP2-like ethylene-responsive transcription factor ANT [Cucumis sativus]	down	1.5945	2.13201	1.57024	9.52889	12.1219	12.2154	0.156402	-2.67667	1.2264e-31	2.44066e-30	down	yes
	Maker00034137	ethylene-responsive transcription factor ERF003-like [Momordica charantia]	down	0.150119	0.205221	0.310222	2.59671	3.79664	3.91828	0.0645448	-3.95356	2.57992e-16	2.30842e-15	down	yes
	Maker00025074	PREDICTED: ethylene-responsive transcription factor RAP2-3-like [Cucumis melo]	down	113.901	122.888	125.854	277.795	271.572	389.995	0.386051	-1.37313	3.86818e-16	3.41198e-15	down	yes
	Maker00022840	ethylene-responsive transcription factor WIN1-like [Cucurbita maxima]	down	0.0001	0.0001	0.0001	11.1376	4.61827	1.23265	1.7659e-05	-15.7892	6.45944e-16	5.62506e-15	down	yes
	Maker00001452	ethylene-responsive transcription factor RAP2-7-like isoform X2 [Momordica charantia]	down	10.2202	12.0306	10.3781	17.9083	23.7401	28.9356	0.46227	-1.11319	7.86255e-11	4.59978e-10	down	yes
	Maker00014863	AP2-like ethylene-responsive transcription factor At1g16060 [Cucurbita pepo subsp. pepo]	down	0.799147	0.734705	0.516786	8.88293	3.95418	2.72796	0.131746	-2.92417	1.66444e-09	8.67895e-09	down	yes
	Maker00015298	ethylene-responsive transcription factor ERF113-like, partial [Cucurbita maxima]	down	0.590689	0.640618	0.58922	4.09802	1.88407	5.02939	0.16533	-2.59658	3.04984e-08	1.39596e-07	down	yes
	Maker00021842	AP2-like ethylene-responsive transcription factor AIL5 [Cucurbita maxima]	down	0.575702	0.340201	0.353309	1.24599	2.55521	3.38188	0.176695	-2.50067	4.51893e-07	1.83823e-06	down	yes
	Maker00014258	ethylene-responsive transcription factor-like protein At4g13040 [Cucurbita maxima]	down	1.57655	1.83913	1.51439	4.67923	5.23925	3.72462	0.36136	-1.46849	4.97637e-06	1.77041e-05	down	yes
	Maker00004871	ethylene-responsive transcription factor ERF113-like [Cucurbita maxima]	down	1.95776	0.087979	3.13432	14.8436	9.72896	17.4662	0.123221	-3.02068	1.46984e-05	4.88588e-05	down	yes
	Maker00009736	ethylene-responsive transcription factor RAP2-7-like isoform X1 [Cucurbita maxima]	down	2.16855	2.84562	1.07633	7.61846	6.53974	4.08055	0.333932	-1.58237	3.03992e-05	9.6813e-05	down	yes
	Maker00031427	PREDICTED: ethylene-responsive transcription factor RAP2-3-like [Cucumis sativus]	down	0.811144	1.131	2.18326	6.08078	4.584	2.15139	0.321891	-1.63536	0.000505879	0.00132345	down	yes
	Maker00008702	ethylene-responsive transcription factor ERF110-like [Cucurbita moschata]	down	5.62331	1.57941	16.1809	21.7594	15.3677	27.4452	0.362131	-1.46541	0.00277119	0.00632304	down	yes
	Maker00014197	ethylene-responsive transcription factor ERF003-like [Cucurbita pepo subsp. pepo]	up	2.23665	2.99652	4.13111	0.293035	0.363348	0.0001	14.2643	3.83434	3.28924e-07	1.35739e-06	up	yes
	Maker00007623	PREDICTED: AP2/ERF and B3 domain-containing transcription factor At1g50680-like [Cucumis sativus]	up	7.4473	5.30337	8.63141	1.25415	2.18452	0.670702	5.20324	2.37941	4.96274e-07	2.00702e-06	up	yes
	Maker00012904	ethylene-responsive transcription factor RAP2-11-like [Cucurbita moschata]	up	8.89132	10.6803	6.8429	3.57428	3.37625	3.48247	2.53182	1.34018	1.39021e-06	5.34205e-06	up	yes
	Maker00038886	ethylene-responsive transcription factor ERF003-like [Cucurbita maxima]	up	2.90194	6.41605	2.15966	0.175633	0.0001	0.0001	65.2758	6.02848	2.77782e-11	1.69774e-10	up	yes
	Maker00007448	ethylene-responsive transcription factor WIN1-like [Cucurbita maxima]	down	2.026	1.73658	1.21306	37.9788	29.4977	28.3036	0.0519485	-4.26678	1.73472e-48	6.53364e-47	down	yes
GATA	Maker00030143	GATA transcription factor 5-like [Cucurbita maxima]	down	2.40906	2.32965	3.11382	58.4333	63.0782	64.0085	0.0423271	-4.56227	2.22561e-130	6.33927e-128	down	yes
	Maker00009685	GATA transcription factor 8-like [Cucurbita maxima]	down	19.2108	15.4816	17.1579	116.059	94.5625	81.4851	0.177505	-2.49407	5.50754e-42	1.63339e-40	down	yes
	Maker00016213	PREDICTED: GATA transcription factor 9-like [Cucumis sativus]	down	0.83752	0.597828	0.826039	5.63634	7.77383	5.78797	0.117792	-3.08569	1.48282e-17	1.44912e-16	down	yes
	Maker00039494	GATA transcription factor 8-like [Cucurbita moschata]	down	5.85029	6.5712	10.3002	14.798	17.9527	19.3825	0.435838	-1.19814	2.09929e-08	9.76575e-08	down	yes
	Maker00024838	GATA transcription factor 4-like [Cucurbita moschata]	up	33.2513	37.0335	36.3139	2.13037	2.43147	2.67356	14.7329	3.88097	2.40342e-68	1.46694e-66	up	yes
	Maker00003963	GATA transcription factor 19-like isoform X2 [Momordica charantia]	up	32.3536	34.6653	33.0842	11.8188	11.7743	11.7568	2.83178	1.50171	3.07609e-18	3.09693e-17	up	yes
	Maker00015104	PREDICTED: GATA transcription factor 9-like [Cucumis melo]	up	7.81253	11.5251	7.52139	0.330014	2.07529	1.99988	6.09715	2.60813	7.5501e-06	2.61594e-05	up	yes
	Maker00033974	GATA transcription factor 12 [Momordica charantia]	up	3.72747	3.40633	3.60417	0.954398	1.94855	1.7302	2.31764	1.21266	0.0108412	0.0218229	up	yes
HSF	Maker00003774	PREDICTED: heat stress transcription factor C-1-like [Cucumis melo]	down	16.3571	8.69914	15.1024	62.4019	79.7618	121.322	0.152413	-2.71395	3.89584e-25	5.72115e-24	down	yes
	Maker00020350	heat stress transcription factor B-3 [Cucurbita pepo subsp. pepo]	down	1.75851	1.21424	1.76878	87.7376	71.8283	88.0312	0.0191502	-5.7065	3.23939e-155	1.58175e-152	down	yes
	Maker00016618	heat stress transcription factor B-4-like [Cucurbita moschata]	down	1.12052	2.08957	3.49055	22.9835	34.1035	38.5506	0.0700628	-3.83521	4.38963e-28	7.41842e-27	down	yes
	Maker00022116	heat stress transcription factor C-1-like [Cucurbita moschata]	down	7.9385	6.3794	6.88689	17.8552	20.0995	20.3095	0.363943	-1.45822	1.3617e-14	1.0718e-13	down	yes
	Maker00036573	heat stress transcription factor A-4c-like [Cucurbita moschata]	down	11.6766	11.4255	14.6567	24.3826	30.8827	28.4268	0.451164	-1.14828	2.99433e-14	2.29991e-13	down	yes
	Maker00031472	PREDICTED: heat stress transcription factor A-6b [Cucumis sativus]	down	0.0001	0.059306	0.167861	1.02551	0.53769	1.58256	0.0722453	-3.79095	8.20747e-07	3.24033e-06	down	yes
	Maker00025399	heat stress transcription factor B-4-like [Cucurbita pepo subsp. pepo]	down	0.602603	0.536168	0.407845	0.734436	1.81596	1.49917	0.381921	-1.38865	0.00182162	0.00431483	down	yes
	Maker00038076	heat stress transcription factor A-6b-like [Cucurbita moschata]	up	70.8565	58.6477	32.1877	6.55666	11.491	13.1529	5.18234	2.3736	1.08145e-13	7.98787e-13	up	yes
	Maker00013994	PREDICTED: heat stress transcription factor A-6b-like isoform X1 [Cucumis melo]	up	13.2782	15.5887	10.9187	2.48931	4.17971	3.6391	3.85963	1.94846	4.79478e-12	3.1039e-11	up	yes
	Maker00029189	PREDICTED: heat stress transcription factor B-2b [Cucumis sativus]	up	21.8539	22.8044	22.8566	8.48194	7.284	12.8512	2.35924	1.23832	1.60677e-06	6.12086e-06	up	yes
	Maker00003701	PREDICTED: heat stress transcription factor A-7a isoform X1 [Cucumis sativus]	up	3.67844	3.6435	4.36721	1.80704	1.22771	1.8246	2.40549	1.26633	0.00130596	0.00318273	up	yes
bZIP	Maker00036457	bZIP transcription factor 53-like [Cucurbita maxima]	down	33.7774	28.1868	42.6166	118.561	71.0749	81.3257	0.385962	-1.37347	2.42842e-11	1.49219e-10	down	yes
	Maker00013525	bZIP transcription factor 44-like [Cucurbita maxima]	up	1.4783	3.2019	2.16287	0.431378	0.897964	0.738162	3.30983	1.72676	0.00199327	0.00468005	up	yes
Others	Maker00025355	probable transcription factor At5g61620 [Cucurbita pepo subsp. pepo]	down	0.0001	0.231896	0.165589	34.0782	48.2442	35.7119	0.00336838	-8.21373	4.20703e-106	6.61132e-104	down	yes
	Maker00008549	probable transcription factor KAN2 [Momordica charantia]	down	1.20697	0.842758	1.07325	25.804	17.7995	13.6879	0.0545105	-4.19732	1.42533e-39	3.82851e-38	down	yes
	Maker00036185	transcription repressor KAN1-like [Cucurbita pepo subsp. pepo]	down	1.20882	0.702831	0.967188	12.0418	13.7294	15.2257	0.0702211	-3.83195	1.49885e-39	4.01022e-38	down	yes
	Maker00001193	transcription factor TGA9-like isoform X1 [Cucurbita maxima]	down	7.81594	5.55709	8.96795	37.1997	56.6937	59.1964	0.145934	-2.77661	5.0126e-37	1.22598e-35	down	yes
	Maker00021373	transcription factor MYC2-like [Cucurbita moschata]	down	0.0001	0.0001	0.0001	3.2188	4.70282	3.16041	2.70709e-05	-15.1729	4.16254e-28	7.06083e-27	down	yes
	Maker00002736	PREDICTED: transcription factor LAF1-like isoform X2 [Cucumis melo]	down	0.206813	0.0001	0.0001	13.9864	12.1693	8.2198	0.00602211	-7.37552	1.01339e-25	1.52589e-24	down	yes
	Maker00022816	transcription factor CYCLOIDEA [Cucurbita moschata]	down	0.694079	0.465076	0.48734	6.53211	5.43776	11.6543	0.0696953	-3.84279	1.18416e-23	1.61575e-22	down	yes
	Maker00023339	transcription factor EGL1 [Cucumis sativus]	down	14.794	19.6538	15.9166	47.685	55.8389	48.8813	0.330464	-1.59743	1.70065e-23	2.30211e-22	down	yes
	Maker00016798	transcription factor PIF4-like [Momordica charantia]	down	3.39992	5.34988	6.03788	19.3865	19.4774	23.3971	0.237511	-2.07393	2.18867e-22	2.77583e-21	down	yes
	Maker00036122	PREDICTED: transcription factor PIF7-like isoform X1 [Cucumis melo]	down	6.29214	4.38009	7.25821	16.3608	20.513	23.5887	0.296555	-1.75363	1.16726e-16	1.07756e-15	down	yes
	Maker00030026	PREDICTED: transcription factor TGA1 isoform X1 [Cucumis sativus]	down	0.354412	1.03034	0.998462	11.5957	6.69582	6.90957	0.0945676	-3.40251	8.54047e-16	7.35298e-15	down	yes
	Maker00036852	PREDICTED: transcription factor BIM1-like isoform X2 [Cucumis melo]	down	16.743	14.7578	16.8497	35.1366	32.6528	32.1603	0.483749	-1.04767	3.91274e-15	3.23233e-14	down	yes
	Maker00036692	PREDICTED: transcription factor PRE5-like [Cucumis sativus]	down	0.119919	0.321397	0.27479	3.05011	3.9687	4.48625	0.0622427	-4.00595	2.06853e-12	1.37956e-11	down	yes
	Maker00032139	PREDICTED: transcription factor MUTE [Cucumis melo]	down	0.0001	0.0001	0.0001	0.643268	1.77231	1.76407	7.17764e-05	-13.7661	3.3683e-12	2.20342e-11	down	yes
	Maker00027592	transcription factor UNE10 [Cucurbita pepo subsp. pepo]	down	7.08329	8.79891	8.70529	19.487	16.6928	17.2429	0.460244	-1.11953	4.34737e-11	2.60119e-10	down	yes
	Maker00016576	transcription factor HY5-like isoform X2 [Cucurbita moschata]	down	0.132004	0.0001	0.0001	1.6689	1.58699	1.04713	0.0307236	-5.02451	3.56993e-10	1.97444e-09	down	yes
	Maker00008282	transcription factor TGA9-like [Cucurbita maxima]	down	0.375896	0.130438	0.446282	1.8487	2.38072	3.26701	0.127076	-2.97624	1.11701e-09	5.90786e-09	down	yes
	Maker00000026	transcription factor GTE1-like isoform X2 [Cucurbita moschata]	down	1.44026	1.40167	1.569	6.83062	4.69162	7.10593	0.236788	-2.07833	2.15836e-08	1.00201e-07	down	yes
	Maker00032116	transcription factor FAMA [Cucurbita moschata]	up	65.1229	59.3092	53.8119	3.1844	2.75045	2.97012	20.0162	4.3231	1.22061e-110	2.1673e-108	up	yes
	Maker00014644	PREDICTED: transcription factor PIF1 [Cucumis melo]	up	26.9094	23.4748	24.3066	5.5672	5.75935	5.67449	4.3933	2.13531	3.81581e-32	7.76335e-31	up	yes
	Maker00014461	PREDICTED: nuclear transcription factor Y subunit A-9-like [Cucumis melo]	up	38.4725	31.877	28.1493	6.44915	7.58003	8.32325	4.40663	2.13967	1.38997e-25	2.08145e-24	up	yes
	Maker00036450	PREDICTED: transcription factor ICE1-like isoform X1 [Cucumis melo]	up	40.995	42.4039	38.6501	7.60994	11.6248	12.2026	3.88229	1.95691	2.00523e-19	2.17411e-18	up	yes
	Maker00008035	transcription factor WER-like [Momordica charantia]	up	14.7707	12.4956	51.3782	0.333024	0.567856	1.07586	39.7849	5.31415	2.15886e-17	2.08446e-16	up	yes
	Maker00015792	PREDICTED: transcription initiation factor TFIID subunit 11 [Cucumis melo]	up	22.7256	23.9318	21.9604	1.71627	2.66114	4.27701	7.92864	2.98707	4.34455e-17	4.10496e-16	up	yes
	Maker00017052	PREDICTED: transcription factor LHW-like [Cucumis melo]	up	11.7484	13.1062	12.8424	4.71313	3.06623	4.0794	3.17883	1.66849	1.30346e-11	8.18601e-11	up	yes
	Maker00008775	PREDICTED: transcription factor HBP-1b(c38) isoform X2 [Cucumis melo]	up	2.88433	4.30767	3.09085	0.602114	0.47693	0.918322	5.14821	2.36407	1.23416e-07	5.31783e-07	up	yes
	Maker00020132	nuclear transcription factor Y subunit A-7-like isoform X1 [Momordica charantia]	up	13.7003	17.7119	14.6163	4.71157	6.17452	6.53093	2.64274	1.40203	9.67279e-07	3.78712e-06	up	yes
	Maker00037834	transcription factor PIF1-like [Cucurbita moschata]	up	3.49492	3.61506	4.87605	1.03371	1.31801	0.951165	3.62896	1.85956	1.11322e-06	4.32018e-06	up	yes
	Maker00026175	transcription factor ABORTED MICROSPORES [Cucurbita maxima]	up	4.27362	5.33397	3.99588	1.61513	1.43233	1.72266	2.85181	1.51188	4.78493e-05	0.000148142	up	yes
	Maker00013359	transcription factor E2FA-like isoform X2 [Cucurbita maxima]	up	2.16867	1.68918	2.64411	0.377893	0.903047	0.348987	3.98911	1.99607	0.000169958	0.000483293	up	yes
	Maker00016332	transcription factor IIIB 90 kDa subunit-like isoform X1 [Momordica charantia]	up	1.52149	1.92504	1.43398	0.419779	0.731414	0.406354	3.13346	1.64776	0.00135383	0.00328767	up	yes
	Maker00010405	transcription factor CSA-like [Cucurbita maxima]	up	4.3347	3.79081	4.67851	1.52192	1.09979	2.3513	2.5747	1.3644	0.00307561	0.00696764	up	yes
	Maker00036080	transcription factor ILR3-like [Momordica charantia]	up	1.23972	2.2084	2.21541	0.499997	0.0001	0.581505	5.23624	2.38853	0.00422422	0.00931809	up	yes
	Maker00012614	PREDICTED: transcription factor DIVARICATA-like [Cucumis melo]	up	20.8224	27.8829	22.2267	10.2283	9.49201	9.77038	2.40524	1.26618	4.9363e-09	2.46041e-08	up	yes
	Maker00009798	trihelix transcription factor ASIL1-like [Cucurbita pepo subsp. pepo]	up	18.6094	24.4768	26.2185	7.87534	7.45029	5.41012	3.34228	1.74083	5.73342e-11	3.4037e-10	up	yes
	Maker00001332	transcription factor ILR3-like [Momordica charantia]	up	1.65763	2.32789	1.72464	0.114775	0.124741	0.0001	23.8305	4.57474	2.97446e-11	1.81225e-10	up	yes
	Maker00002048	trihelix transcription factor GTL2-like [Cucurbita pepo subsp. pepo]	up	61.4063	68.6975	52.4723	18.4188	25.6202	20.1442	2.84461	1.50823	8.20267e-13	5.67258e-12	up	yes
	Maker00029252	trihelix transcription factor GTL1-like isoform X1 [Cucurbita maxima]	up	24.2359	29.4102	25.1923	8.57505	8.86275	7.36268	3.17891	1.66853	2.60239e-19	2.79497e-18	up	yes
	Maker00000028	transcription factor GTE1-like isoform X2 [Cucurbita moschata]	down	1.65682	1.32902	0.051092	6.2656	4.87744	7.32258	0.164464	-2.60416	0.000292583	0.000798284	down	yes
	Maker00012176	transcription factor DIVARICATA-like [Cucurbita pepo subsp. pepo]	down	0.414457	0.0001	0.251578	1.96649	2.28946	1.33729	0.119096	-3.0698	1.57527e-05	5.21478e-05	down	yes
	Maker00007727	transcription factor JUNGBRUNNEN 1-like [Cucurbita pepo subsp. pepo]	down	3.29199	1.91041	2.65117	8.78019	9.41103	7.8819	0.301213	-1.73114	5.85682e-08	2.60744e-07	down	yes
	Maker00027222	trihelix transcription factor GTL1-like [Momordica charantia]	down	40.4855	37.3211	51.3252	120.703	87.6367	109.055	0.40685	-1.29743	3.25375e-14	2.49077e-13	down	yes
	Maker00039418	transcription factor PRE6-like, partial [Cucurbita moschata]	down	0.621922	1.60544	2.06354	17.0396	15.4656	13.1359	0.0940138	-3.41098	5.77336e-19	6.08584e-18	down	yes
