# Supplementary material for: Integrated analysis of the transcriptome, sRNAome, and degradome reveals the network regulating fruit skin coloration in sponge gourd (Luffa cylindrica)
Source: Sci Rep. 2022 Feb 28;12:3338. doi: 10.1038/s41598-022-07431-w (PMC8885689; doi:10.1038/s41598-022-07431-w)
Supplement: Supplementary file 5 — Supplementary Information 5. [file 41598_2022_7431_MOESM5_ESM.xlsx]

## Sheet: all miRNAs and their pre-miRNAs
miRNA index	miR_name	miR_seq	len	genomeID	strand	start	end	pre-miRNA_seq	#mir/MIR	mirIDs,	rep_mirID	rep_mirSeq	rep_miRID	rep_miRSeq	type	Sequence in miRbase	group	SS	hairpinLen	CG%	dG	MFEI	GS_1(raw)	GS_2(raw)	GS_3(raw)	WS_1(raw)	WS_2(raw)	WS_3(raw)	GS_1(norm)	GS_2(norm)	GS_3(norm)	WS_1(norm)	WS_2(norm)	WS_3(norm)	Expression level
1	ahy-miR156b-5p_R+2	TTGACAGAAGATAGAGAGCACCA	23						18	ahy-MIR156b,ath-MIR157c,gma-MIR156c,stu-MIR156b,stu-MIR156c,stu-MIR156d,aly-MIR157c,ppe-MIR156i,vvi-MIR156f,nta-MIR156j,sly-MIR156a,sly-MIR156c,sly-MIR156b,bra-MIR157a,bna-MIR156c,bna-MIR156b,rco-MIR156f,bol-MIR157a,	ahy-MIR156b	ggaggcactattggtagagttgTTGACAGAAGATAGAGAGCACaaaagatgatatgcatatagatatatatagtctgcattttattcctttgtGCTCTCTAAGCTTCTGTCATCactcttcagcctctatttcta	ahy-miR156b-5p	TTGACAGAAGATAGAGAGCAC	5'	Diff	gp3	((((((.....(((.((((.((.(((((((((.(((((((((((((.(((((.(((((((((......))))...))))).)))))..)))))))))))))..))))))))).))))))))))))))).......	128	37	-58	1.2	0	0	0	0	2.5	0	0	0	0	0	2.90457	0	low
1	ahy-miR156b-5p_R+2	TTGACAGAAGATAGAGAGCACCA	23						5	ahy-MIR156b,ath-MIR157c,stu-MIR156d,aly-MIR157c,cas-MIR157b,	ahy-MIR156b	ggaggcactattggtagagttgTTGACAGAAGATAGAGAGCACaaaagatgatatgcatatagatatatatagtctgcattttattcctttgtGCTCTCTAAGCTTCTGTCATCactcttcagcctctatttcta	ahy-miR156b-5p	TTGACAGAAGATAGAGAGCAC	5'	Diff	gp3	((((((.....(((.((((.((.(((((((((.(((((((((((((.(((((.(((((((((......))))...))))).)))))..)))))))))))))..))))))))).))))))))))))))).......	128	37	-58	1.2	0	0	0	0	2.5	0	0	0	0	0	2.90457	0	low
2	aly-miR166a-3p_R+2_1ss20CA	TCGGACCAGGCTTCATTCCACCA	23						35	aly-MIR166d,ath-MIR166b,ath-MIR166a,ath-MIR166e,ath-MIR165a,mtr-MIR166g,mtr-MIR166e,gma-MIR166b,gma-MIR166a,gma-MIR166n,gma-MIR166m,gma-MIR166c,gma-MIR166l,gma-MIR166o,gma-MIR166q,gma-MIR166u,gma-MIR166j,gma-MIR166h,stu-MIR166a,stu-MIR166c,aly-MIR166a,aly-MIR166b,aly-MIR166c,aly-MIR166e,aly-MIR166g,aly-MIR165a,aly-MIR165b,csi-MIR166a,csi-MIR166e,csi-MIR166b,cas-MIR166a,cas-MIR165b,cas-MIR166f,cas…	aly-MIR166g	ggaagcgatttagggtttagaGGAATGTTGTTTGGCTCGAGGtcatggagagtaattcgttaccaaaacacaaaactctaaatgattcTCGGACCAGGCTTCATTCCCCtcaacctattttatcgcatttt	aly-miR166a-3p	TCGGACCAGGCTTCATTCCCC	3'	Diff	gp3	(((((...((((((..((((((..(((((((((..((..((((....))))..((((((.....).)))))....))..)))).)))))..))))))..))))))...)))))	113	43.4	-40	0.8	769	468	695	75	17	49	704.708	624.574	599.152	77.367	19.7511	34.7913	middle
3	aly-miR166a-5p_L+2	AAGGAATGTTGTCTGGCTCGAGG	23						35	aly-MIR166d,ath-MIR166b,ath-MIR166a,ath-MIR166e,ath-MIR165a,mtr-MIR166g,mtr-MIR166e,gma-MIR166b,gma-MIR166a,gma-MIR166n,gma-MIR166m,gma-MIR166c,gma-MIR166l,gma-MIR166o,gma-MIR166q,gma-MIR166u,gma-MIR166j,gma-MIR166h,stu-MIR166a,stu-MIR166c,aly-MIR166a,aly-MIR166b,aly-MIR166c,aly-MIR166e,aly-MIR166g,aly-MIR165a,aly-MIR165b,csi-MIR166a,csi-MIR166e,csi-MIR166b,cas-MIR166a,cas-MIR165b,cas-MIR166f,cas…	aly-MIR166c	ggttgagaGGAATGTTGTCTGGCTCGAGGtcatgaaggagaggatatcactccaattaatttggaagaacgaattaagaaaccctaaatgattcTCGGACCAGGCTTCATTCCCCctaacc	aly-miR166a-5p	GGAATGTTGTCTGGCTCGAGG	5'	Diff	gp3	(((((...((((((..((((((..(((((((((..((..((((....))))..((((((.....).)))))....))..)))).)))))..))))))..))))))...)))))	113	43.4	-40	0.8	30	5	16	0	0	0	27.4919	6.6728	13.7934	0	0	0	middle
4	aly-miR167a-5p_R+2_1ss21AT	TGAAGCTGCCAGCATGATCTTTC	23						3	aly-MIR167b,csi-MIR167e,cas-MIR167b,	aly-MIR167b	atctgcacaacttgttgctcaggtattttgaagacaagtccacaagggaacaagTGAAGCTGCCAGCATGATCTAtctttggttaagagatgaatgtgtaaacatattgcttaaacccaagctaGGTCATGCTCTGACAGCCTCACTccttcctggtttaggaccattcactgataaagcattccacatgccgat	aly-miR167a-5p	TGAAGCTGCCAGCATGATCTA	5'	Diff	gp3	(((.(((.....((((..((((......((((.....((((....(((((..(((((.((((.((((((((((((.(((.(((((((..((..((((....))))))..))).)))).))).)))))))))))..).)))).)))))..)))))......))))..))))))))...)))).......))).)))	195	43.1	-59.2	0.7	11.1667	2.5	17	0	0	0	10.2331	3.3364	14.6555	0	0	0	middle
5	aly-miR167b-3p	GGTCATGCTCTGACAGCCTCACT	23	scaffold3	-	42708521	42708673	gagggaaaaggTGAAGCTGCCAGCATGATCTACctctggtcggctcggctacgcgaaaaagagaaaagtgtaaagataaagagattgaaaccaatttgccttaattgctaaccctagttaGGTCATGCTCTGACAGCCTCACTccttcctgct	19	cme-MIR167a,ath-MIR167b,gma-MIR167a,ptc-MIR167d,ptc-MIR167b,ptc-MIR167a,mdm-MIR167e,aly-MIR167b,ppe-MIR167a,mes-MIR167c,csi-MIR167e,lus-MIR167c,lus-MIR167d,cas-MIR167b,cpa-MIR167a,cpa-MIR167b,ghr-MIR167a,rco-MIR167a,dpr-MIR167b,	aly-MIR167b	atctgcacaacttgttgctcaggtattttgaagacaagtccacaagggaacaagTGAAGCTGCCAGCATGATCTAtctttggttaagagatgaatgtgtaaacatattgcttaaacccaagctaGGTCATGCTCTGACAGCCTCACTccttcctggtttaggaccattcactgataaagcattccacatgccgat	aly-miR167b-3p	GGTCATGCTCTGACAGCCTCACT	3'	Yes	gp2a	..(((((..(((((.((((.((((((((((((.((..(((..((..((((((((.............))))).........((((((....)))))))))......))..)))..)).)))))))))))..).)))).)))))..)))))...	148	46.4	-50.4	0.7	66	49	100	82	58	132	60.4821	65.3934	86.2089	84.588	67.3861	93.7234	middle
6	aly-miR167d-3p_2ss9CT20GA	AGGTCATCTTGCAGCTTCAAT	21	scaffold1	-	357116	357283	tgtgctggtcttgtaacatgtgttggtttgagaggtTGAAGCTGCCAGCATGATCTGGggaagggtaaacacattgttgtgatgagtcggtgttggtttcttccatcAGGTCATCTTGCAGCTTCAATcactcaatcaccaacactattggtcattgcatgcagcttc	39	cme-MIR167f,cme-MIR167a,cme-MIR167d,ath-MIR167d,mtr-MIR167b,gma-MIR167c,gma-MIR167g,gma-MIR167j,gma-MIR167a,ptc-MIR167e,lja-MIR167,gra-MIR167a,gra-MIR167b,aly-MIR167d,ppe-MIR167c,mes-MIR167a,mes-MIR167d,mes-MIR167f,mes-MIR167e,vvi-MIR167a,vvi-MIR167c,nta-MIR167a,nta-MIR167c,nta-MIR167b,csi-MIR167c,csi-MIR167a,lus-MIR167g,lus-MIR167i,lus-MIR167f,lus-MIR167b,lus-MIR167a,lus-MIR167c,bna-MIR167d,cpa-…	aly-MIR167d	gatctatatctatgctggtttttagaggcTGAAGCTGCCAGCATGATCTGGtaattgctacatacgacatacacacatatactagttaatttccacacctataaaagtttttttcctacaacttaaagcttttttccttcctctttttaataattagtgatctctagttctttgcctacttgtaatatatatttacggtggattcatgcatgtgtgtatatatatacatagtttacatgcatgcattttgtgtatgtgtgtgtgtatagatagtagtactAGGTCATCCTGCAGCTTCAGTcactaaatcaccaacaatatcaaatc	aly-miR167d-3p	AGGTCATCCTGCAGCTTCAGT	3'	Diff	gp2a	...((((....((((((..(((((((((((((.((((((((((((.((.(((((((((((((((...(((((....((.....))....)))))....)))))).))))))))))).)))))))))))).)))))..)))))))).....))...))))..))))...	162	45.8	-69.3	0.9	254.5	203	304.5	0	0	0	233.223	270.916	262.506	0	0	0	middle
6	aly-miR167d-3p_2ss9CT20GA	AGGTCATCTTGCAGCTTCAAT	21	scaffold1	-	401251	401418	tgtgctggtcttgtaacatgtgttggtttgagaggtTGAAGCTGCCAGCATGATCTGgggaagggtaaacacattgttgtgatgagtcggtgttggtttcttccatcAGGTCATCTTGCAGCTTCAATcactcaatcaccaacactattggtcattgcatgcagcttc	39	cme-MIR167f,cme-MIR167d,cme-MIR167a,ath-MIR167d,mtr-MIR167b,gma-MIR167c,gma-MIR167g,gma-MIR167j,gma-MIR167a,ptc-MIR167e,lja-MIR167,gra-MIR167a,gra-MIR167b,aly-MIR167d,ppe-MIR167c,mes-MIR167d,mes-MIR167f,mes-MIR167e,mes-MIR167a,vvi-MIR167a,vvi-MIR167c,nta-MIR167a,nta-MIR167c,nta-MIR167b,csi-MIR167c,csi-MIR167a,lus-MIR167g,lus-MIR167b,lus-MIR167i,lus-MIR167f,lus-MIR167a,lus-MIR167c,bna-MIR167d,cpa-…	aly-MIR167d	gatctatatctatgctggtttttagaggcTGAAGCTGCCAGCATGATCTGGtaattgctacatacgacatacacacatatactagttaatttccacacctataaaagtttttttcctacaacttaaagcttttttccttcctctttttaataattagtgatctctagttctttgcctacttgtaatatatatttacggtggattcatgcatgtgtgtatatatatacatagtttacatgcatgcattttgtgtatgtgtgtgtgtatagatagtagtactAGGTCATCCTGCAGCTTCAGTcactaaatcaccaacaatatcaaatc	aly-miR167d-3p	AGGTCATCCTGCAGCTTCAGT	3'	Diff	gp2a	...((((....((((((..(((((((((((((.((((((((((((.((.(((((((((((((((...(((((....((.....))....)))))....)))))).))))))))))).)))))))))))).)))))..)))))))).....))...))))..))))...	162	45.8	-69.3	0.9	254.5	203	304.5	0	0	0	233.223	270.916	262.506	0	0	0	middle
7	aly-miR169c-3p_1ss9AG	GGCAAGTCGTCTCTGGCTATG	21						18	mtr-MIR169g,cme-MIR169f,gma-MIR169v,mdm-MIR169i,mdm-MIR169h,mdm-MIR169j,aly-MIR169c,ppe-MIR169c,nta-MIR169d,nta-MIR169l,nta-MIR169e,nta-MIR169g,nta-MIR169c,nta-MIR169i,nta-MIR169b,nta-MIR169j,nta-MIR169a,nta-MIR169k,	aly-MIR169c	gtctcatctaaagccttgaatgtgggaaaaaggccattgttgttCAGCCAAGGATGACTTGCCGGtagctttgtatatttactctatattcggtttatattatggagattatgctttatatatatatatacatagttttaattgattttttttcgtacgtacgtaatctaatacgaaaaagtatttacttatttatatgtgtgttggtgagatgtgtaaacaaagcaagcccGGCAAGTCATCTCTGGCTATGcaactgcctcttcctctcattctaggcttacgatgacac	aly-miR169c-3p	GGCAAGTCATCTCTGGCTATG	3'	Diff	gp3	.((((.(((((..(((((((((((((((((.....)))).............((((..(((((..((((..((.(((((.(((((((...(((((((((((.((((....)))).)))))))))))...))))))))).))).))....(((((.........)))))))).)..)))))..)))))))))))))))))..))))).))))	210	42.2	-81.1	0.9	23	0	0	0	0	0	21.0771	0	0	0	0	0	middle
8	aly-miR172a-3p_R+2_1ss21TG	AGAATCTTGATGATGCTGCAGAA	23						21	aly-MIR172b,mtr-MIR172c,mtr-MIR172d,gma-MIR172b,gma-MIR172h,gma-MIR172f,gma-MIR172j,gma-MIR172a,ptc-MIR172b,ptc-MIR172h,gra-MIR172b,stu-MIR172b,stu-MIR172a,aly-MIR172a,aly-MIR172c,aly-MIR172f,ppe-MIR172a,csi-MIR172b,csi-MIR172c,cas-MIR172a,cas-MIR172c,	aly-MIR172a	ggagccacggtcgctgtttgctgctGTGGCATCATCAAGATTCACAtctgttgatggacggtggtgattcgctctccccaaagttctctatgaaaatgAGAATCTTGATGATGCTGCATcggcaatcaacggctattctttttctctcc	aly-miR172a-3p	AGAATCTTGATGATGCTGCAT	3'	Diff	gp3	(((((.....(((((((.((((.(((((((((.(((((((((((.((((...((...((((.(.((((...))))).))))..))...)))).))))))))))).))))))))).)))).)))))))..............)))))	117	37	-52.2	1	0	0	0	16.5	5	9.5	0	0	0	17.0208	5.80915	6.74524	middle
9	aly-miR390a-5p_R+1_1ss16AG	AAGCTCAGGAGGGATGGCGCCA	22						46	aly-MIR390a,cme-MIR390a,cme-MIR390b,ath-MIR390b,ath-MIR390a,mtr-MIR390,gma-MIR390g,gma-MIR390a,gma-MIR390f,gma-MIR390e,gma-MIR390c,ptc-MIR390a,ptc-MIR390c,mdm-MIR390e,mdm-MIR390f,mdm-MIR390c,mdm-MIR390d,mdm-MIR390b,mdm-MIR390a,lja-MIR390b,lja-MIR390a,aly-MIR390b,ppe-MIR390,mes-MIR390b,mes-MIR390,vvi-MIR390,nta-MIR390b,nta-MIR390c,csi-MIR390a,csi-MIR390b,lus-MIR390b,lus-MIR390d,lus-MIR390a,sly-MIR…	aly-MIR390b	agtagaaaaatagctataAAGCTCAGGAGGGATAGCGCCatgaatcaccaatactgtaggttttgtatatacatgcatgtagatctgttggCGCTATCCATCCTGAGTTCCAtagcttcttcttgct	aly-miR390a-5p	AAGCTCAGGAGGGATAGCGCC	5'	Diff	gp3	...........((((((((((..(..(.((((((((((.(((((((((((....((((............))))...))))))))))).)))))))))).)..)..))))))..))))...........	107	38.8	-51.3	1	17	14	20	0	0	0	15.5787	18.6838	17.2418	0	0	0	middle
10	aly-miR397b-3p_2ss7TC20TC	TCAGCGCTGCATTCAATTACG	21	scaffold5	-	42266922	42267034	aaaccagaatgaaagatgcgTCATTGAGTGCAGCGTTGATGtaaaatccaattcaaaattccaaatttccaTCAGCGCTACATTCAATTACGtttcttcctcaattctggctc	22	cme-MIR397,ath-MIR397a,ath-MIR397b,mtr-MIR397,gma-MIR397a,gma-MIR397b,ptc-MIR397a,mdm-MIR397a,mdm-MIR397b,aly-MIR397a,aly-MIR397b,ppe-MIR397,mes-MIR397b,vvi-MIR397a,nta-MIR397,csi-MIR397,lus-MIR397b,bna-MIR397a,bna-MIR397b,cas-MIR397,rco-MIR397,ssl-MIR397,	aly-MIR397b	cctgggtttgaataaacaTCATTGAGTGCAGCGTTGATGtaagtttacttattttattccattgttgaatgaattaaaatgatacagaatacaTCAGCGTTGCATTCAATTATGtttttctaattttcagg	aly-miR397b-3p	TCAGCGTTGCATTCAATTATG	3'	Diff	gp2a	...(((((((((((((..(((.((((((((.((((((((((.(((....................))).)))))))))).)))))))).)))..))))..))).))))))...	107	38.1	-40.5	0.9	15	0	8	0	0	0	13.7459	0	6.89671	0	0	0	middle
11	aly-miR827-3p_1ss17AG	TTAGATGACCATCAACGAACG	21						3	aly-MIR827,mdm-MIR827,cas-MIR827a,	aly-MIR827	tacatctttaacttccatgaaacattatagggttttttctctcttgcaacccttgaatgtgTTTGTTGATTGACATCTATACatatcgataatcctatcgtgttgatagatcgattggtTTAGATGACCATCAACAAACGctttcgtggttttgcatcgcttcttgaaatcttgatcatgtttttagcatctttgta	aly-miR827-3p	TTAGATGACCATCAACAAACG	3'	Diff	gp3	..................(((((((..(((((((((........(((((((..((((.((((((((((((...((((((.((..((((((....(((((.....)))))))))))..)).))))))...)))))))))))).)))).)))..)))).........)))))))))...)))))))..(((....))).	112	34.5	-53.7	0.8	0	0	0	0	9	0	0	0	0	0	10.4565	0	middle
12	ath-MIR156b-p5_2ss12TC20AG	CTCTCTCTCTCCCTCTCTCGAA	22	scaffold4	+	25610874	25610906	CTCTCTCTCTCCCTCTCTCGAAagaaaagaaag	2	ath-MIR156b,aly-MIR408,	ath-MIR156b	gctagaagagggagagatggtgattgaggaatgcaacagagaaaacTGACAGAAGAGAGTGAGCACatgcaggcactgttatgtgtctataactttgcgtgtgcgTGCTCACCTCTCTTTCTGTCAGTtgcctatctctgcctgcttgacctctctctctctctctctctctcaaatttggct	ath-MIR156b-p5	ctctctctctctctctctcaaa	5'	New	gp2b	.............(((.((....))..)))...	17	45.5	-3.2	0.2	4	0	0	2.5	0	2.5	3.66558	0	0	2.5789	0	1.77506	low
12	ath-MIR156b-p5_2ss12TC20AG	CTCTCTCTCTCCCTCTCTCGAA	22	scaffold9	+	4448487	4448626	CTCTCTCTCTCCCTCTCTCGAAagaaaagaaagaagttcatgagctaaagtagaggcagagcctcctcttcaaggggcagtcgcccatcttcttcctcagcacctcctccaatgagtgctgatcaatacgctatggattt	2	ath-MIR156b,aly-MIR408,	ath-MIR156b	gctagaagagggagagatggtgattgaggaatgcaacagagaaaacTGACAGAAGAGAGTGAGCACatgcaggcactgttatgtgtctataactttgcgtgtgcgTGCTCACCTCTCTTTCTGTCAGTtgcctatctctgcctgcttgacctctctctctctctctctctctcaaatttggct	ath-MIR156b-p5	ctctctctctctctctctcaaa	5'	New	gp2b	.............(((.((....))..)))...((((((((.(((..(((..(((((...)))))..)))....((((....))))..........(((((((.((.......))))))))).......)))))))))))	17	48.6	-38.1	0.6	4	0	0	2.5	0	2.5	3.66558	0	0	2.5789	0	1.77506	low
13	ath-miR162a-3p_R+1	TCGATAAACCTCTGCATCCAGT	22	scaffold5	+	47280830	47280933	gttgagaagtcactGGAGGCGGCGGTTCATCGATCctttcctgagattttgttccacaatgcacgaattgaTCGATAAACCTCTGCATCCAGTtctttctctct	27	ath-MIR162a,ath-MIR162b,gma-MIR162a,gma-MIR162c,gma-MIR162b,ptc-MIR162b,ptc-MIR162a,mdm-MIR162b,mdm-MIR162a,stu-MIR162b,stu-MIR162a,aly-MIR162a,aly-MIR162b,ppe-MIR162,mes-MIR162,nta-MIR162a,nta-MIR162b,csi-MIR162,lus-MIR162a,lus-MIR162b,bra-MIR162,cas-MIR162a,cpa-MIR162a,ghr-MIR162a,rco-MIR162,vun-MIR162,htu-MIR162a,	ath-MIR162b	gagtgaagtcgcTGGAGGCAGCGGTTCATCGATCaattcctgtgaatatttatttttgtttacaaaagcaagaatcgaTCGATAAACCTCTGCATCCAGcgctgcttgctc	ath-miR162a-3p	TCGATAAACCTCTGCATCCAG	3'	Diff	gp2a	...((((((..((((((.((((.((((.(((((((..(((.((.....(((.....)))..)).)))..))))))).)))).)))).))))))..))))))...	98	46.2	-41.5	0.9	49	30	58	57	106	110	44.9034	40.0368	50.0012	58.799	123.154	78.1028	middle
14	ath-miR162a-5p_L-1_1ss8AG	GGAGGCGGCGGTTCATCGATC	21	scaffold5	+	47280830	47280933	gttgagaagtcactGGAGGCGGCGGTTCATCGATCctttcctgagattttgttccacaatgcacgaattgaTCGATAAACCTCTGCATCCAGTtctttctctct	27	ath-MIR162a,ath-MIR162b,gma-MIR162a,gma-MIR162c,gma-MIR162b,ptc-MIR162b,ptc-MIR162a,mdm-MIR162b,mdm-MIR162a,stu-MIR162b,stu-MIR162a,aly-MIR162a,aly-MIR162b,ppe-MIR162,mes-MIR162,nta-MIR162a,nta-MIR162b,csi-MIR162,lus-MIR162a,lus-MIR162b,bra-MIR162,cas-MIR162a,cpa-MIR162a,ghr-MIR162a,rco-MIR162,vun-MIR162,htu-MIR162a,	ath-MIR162b	gagtgaagtcgcTGGAGGCAGCGGTTCATCGATCaattcctgtgaatatttatttttgtttacaaaagcaagaatcgaTCGATAAACCTCTGCATCCAGcgctgcttgctc	ath-miR162a-5p	TGGAGGCAGCGGTTCATCGATC	5'	Diff	gp2a	...((((((..((((((.((((.((((.(((((((..(((.((.....(((.....)))..)).)))..))))))).)))).)))).))))))..))))))...	98	46.2	-41.5	0.9	75	31	46	22	18	29	68.7297	41.3713	39.6561	22.6943	20.9129	20.5907	middle
15	ath-miR164b-3p_2ss10AG16AC	CATGTGCCCGTCTTCCCCATC	21	scaffold5	-	696458	696568	cgatcaggATGGAGAAGCAGGGCACGTGCattactcactcagctagaagcgccacgtggcttgctgccgctgagtgggttgttCATGTGCCCGTCTTCCCCATCgtgacca	34	cme-MIR164a,cme-MIR164d,ath-MIR164b,ath-MIR164c,mtr-MIR164b,gma-MIR164i,gma-MIR164h,gma-MIR164c,ptc-MIR164e,ptc-MIR164b,mdm-MIR164f,mdm-MIR164e,aly-MIR164c,aly-MIR164b,ppe-MIR164a,vvi-MIR164c,vvi-MIR164d,nta-MIR164a,nta-MIR164b,csi-MIR164a,lus-MIR164a,lus-MIR164c,lus-MIR164b,sly-MIR164a,bra-MIR164b,bra-MIR164c,bna-MIR164c,bra-MIR164d,bna-MIR164d,bna-MIR164b,cpa-MIR164b,rco-MIR164c,ssl-MIR164b,ctr…	ath-MIR164b	gaTGGAGAAGCAGGGCACGTGCAttactagctcatatatacactctcaccacaaatgcgtgtatatatgcggaattttgtgatatagatgtgtgtgtgtgttgagtgtgatgatatggatgagttagttcttCATGTGCCCATCTTCACCATC	ath-miR164b-3p	CATGTGCCCATCTTCACCATC	3'	Diff	gp2a	...(((.(((((.((((..(((((((((....(((((((((((....((((((....)))..)))...)))))))))))....)))))))))..)))).))))).)))...	105	58.6	-60.8	0.9	619	133	261	0	0	20	567.249	177.496	225.005	0	0	14.2005	middle
16	ath-miR164b-3p_L+1_2ss11AC17AG	TCATGTGCCCCTCTTCGCCATC	22						54	mtr-MIR164b,cme-MIR164c,cme-MIR164a,cme-MIR164d,ath-MIR164a,ath-MIR164b,ath-MIR164c,mtr-MIR164a,gma-MIR164i,gma-MIR164d,gma-MIR164e,gma-MIR164b,gma-MIR164k,ptc-MIR164a,ptc-MIR164d,ptc-MIR164b,ptc-MIR164f,mdm-MIR164f,mdm-MIR164d,mdm-MIR164c,mdm-MIR164b,mdm-MIR164e,stu-MIR164,aly-MIR164a,aly-MIR164b,aly-MIR164c,ppe-MIR164a,ppe-MIR164b,mes-MIR164b,mes-MIR164c,mes-MIR164d,vvi-MIR164a,nta-MIR164a,nta-…	ath-MIR164b	gaTGGAGAAGCAGGGCACGTGCAttactagctcatatatacactctcaccacaaatgcgtgtatatatgcggaattttgtgatatagatgtgtgtgtgtgttgagtgtgatgatatggatgagttagttcttCATGTGCCCATCTTCACCATC	ath-miR164b-3p	CATGTGCCCATCTTCACCATC	3'	Diff	gp3	((.(((((.((((..(((((((((....(((((((((....(((......)))...((((((((.(((((((((((....)))))))).)))))))))))......)))))))))....)))))))))..)))).))))).)).	143	38.2	-56.6	1	2211	1251	2262	1375	1562	2338	2026.15	1669.53	1950.04	1418.4	1814.78	1660.04	high
17	ath-miR166a-5p_1ss4CA	GGAATGTTGTCTGGCTCGAGG	21	scaffold11	+	44348874	44349003	cttttgaggGGAATGTTGTCTGGCTCGAGGacacttgttttgatccatttttaattctctgtttctttcaatttccaacttcaatttggttcattagtgccgTCGGACCAGGCTTCATTCCCcccaattg	174	cme-MIR166c,cme-MIR166f,cme-MIR166b,cme-MIR166d,cme-MIR166h,cme-MIR166a,cme-MIR166g,cme-MIR166e,ath-MIR166a,ath-MIR166c,ath-MIR166f,ath-MIR166d,ath-MIR166b,ath-MIR166e,ath-MIR166g,ath-MIR165a,mtr-MIR166g,mtr-MIR166e,mtr-MIR166a,mtr-MIR166b,mtr-MIR166c,mtr-MIR166f,gma-MIR166b,gma-MIR166a,gma-MIR166c,gma-MIR166l,gma-MIR166u,gma-MIR166n,gma-MIR166m,gma-MIR166o,gma-MIR166q,gma-MIR166t,gma-MIR166d,gma…	ath-MIR166b	ttgaggGGACTGTTGTCTGGCTCGAGGactcttattctaatacaatctcatttgaatacattcagatctgatgattgattagggttttagtgtcgTCGGACCAGGCTTCATTCCCCccaa	ath-miR166a-5p	GGACTGTTGTCTGGCTCGAGG	5'	Diff	gp2a	...(((.((((((((..((((((..(((((.((((.....(((.(((.......................................))).)))..)))))).)))..))))))..)))))))).)))...	124	42.3	-42.517	0.8	30197	12385.5	21164.5	1596	1356.5	2259.5	27672.4	16529.2	18245.7	1646.37	1576.02	1604.3	high
18	ath-miR166a-5p_2ss4CA10TG	GGAATGTTGGCTGGCTCGAGG	21	scaffold4	-	13761295	13761444	tgtgagagttttgttttgttttgaggGGAATGTTGTCTGGCTCGAGGacactttttctttgggttttcatcgttttcatttctatgtttatgtttagtgtcgTCGGACCAGGCTTCATTCCCCccaattaattctacatggtctctctac	181	cme-MIR166d,cme-MIR166h,cme-MIR166c,cme-MIR166f,cme-MIR166a,cme-MIR166b,cme-MIR166g,cme-MIR166e,cme-MIR166i,ath-MIR166a,ath-MIR166c,ath-MIR166f,ath-MIR166d,ath-MIR166b,ath-MIR166e,ath-MIR166g,ath-MIR165a,ath-MIR165b,mtr-MIR166e,mtr-MIR166g,mtr-MIR166a,mtr-MIR166b,mtr-MIR166c,mtr-MIR166f,mtr-MIR166d,gma-MIR166t,gma-MIR166b,gma-MIR166a,gma-MIR166d,gma-MIR166c,gma-MIR166g,gma-MIR166e,gma-MIR166l,gma…	ath-MIR166b	ttgaggGGACTGTTGTCTGGCTCGAGGactcttattctaatacaatctcatttgaatacattcagatctgatgattgattagggttttagtgtcgTCGGACCAGGCTTCATTCCCCccaa	ath-miR166a-5p	GGACTGTTGTCTGGCTCGAGG	5'	Diff	gp2a	...((((((..(((...((((((.((((((((..((((((..(((.((((((.......((((.................))))...........)))))).)))..))))))..)))))))).)))..)))...)))..).)))))...	144	40.7	-53	0.9	2912	1797.5	5088.5	283	110.5	221.5	2668.54	2398.87	4386.74	291.932	128.382	157.271	high
19	ath-miR166a-5p_R+2_2ss4CA10TG	GGAATGTTGGCTGGCTCGAGGCT	23	scaffold1	-	30683153	30683294	ggggttgtggGGAATGTTGGCTGGCTCGAGGCTtttcaaaagaaagatgttctttttcttttcaagtttaaaggaaaaaaaaaaaaagaaaaaaaaaagagaactgttaggctTCGGACCAGGCTTCATTCCcctcaactca	177	cme-MIR166h,cme-MIR166d,cme-MIR166c,cme-MIR166f,cme-MIR166a,cme-MIR166b,cme-MIR166e,cme-MIR166g,ath-MIR166a,ath-MIR166c,ath-MIR166f,ath-MIR166d,ath-MIR166b,ath-MIR166e,ath-MIR166g,ath-MIR165a,ath-MIR165b,mtr-MIR166e,mtr-MIR166g,mtr-MIR166b,mtr-MIR166a,mtr-MIR166c,mtr-MIR166f,gma-MIR166e,gma-MIR166t,gma-MIR166b,gma-MIR166a,gma-MIR166d,gma-MIR166c,gma-MIR166r,gma-MIR166g,gma-MIR166i,gma-MIR166p,gma…	ath-MIR166b	ttgaggGGACTGTTGTCTGGCTCGAGGactcttattctaatacaatctcatttgaatacattcagatctgatgattgattagggttttagtgtcgTCGGACCAGGCTTCATTCCCCccaa	ath-miR166a-5p	GGACTGTTGTCTGGCTCGAGG	5'	Diff	gp2b	.((((((.((((((((..((((((..((((((((..((..........(((((((((.(((((........................)))))...)))))))))))..))))))))..)))).)).)))))))).)))))).	140	38.7	-52.3	1	363.5	285	547	27.5	19	41.5	333.11	380.349	471.563	28.3679	22.0748	29.4661	middle
20	ath-miR168a-3p	CCCGCCTTGCATCAACTGAAT	21	scaffold9	-	40255344	40255492	tctctaatTCGCTTGGTGCAGGTCGGGAActgcttcgcttcttgttcttgttcttgttcttgtgtttctccttgttcttcagtttcctctgctgttagagggaaaaatcgggcgaattggatCCCGCCTTGCATCAACTGAATccgaga	37	cme-MIR168,ath-MIR168a,ath-MIR168b,mtr-MIR168c,mtr-MIR168b,mtr-MIR168a,gma-MIR168b,gma-MIR168a,ptc-MIR168b,ptc-MIR168a,mdm-MIR168a,mdm-MIR168b,lja-MIR168,aly-MIR168a,aly-MIR168b,ppe-MIR168,mes-MIR168a,vvi-MIR168,nta-MIR168d,nta-MIR168a,nta-MIR168b,nta-MIR168e,nta-MIR168c,csi-MIR168,lus-MIR168a,lus-MIR168b,sly-MIR168b,sly-MIR168a,bra-MIR168b,bra-MIR168c,bra-MIR168a,bna-MIR168a,bna-MIR168b,cas-MIR1…	ath-MIR168a	caccatcgggctcggatTCGCTTGGTGCAGGTCGGGAAccaattcggctgacacagcctcgtgacttttaaacctttattggtttgtgagcagggattggatCCCGCCTTGCATCAACTGAATcggatcctcgaggtg	ath-miR168a-3p	CCCGCCTTGCATCAACTGAAT	3'	Yes	gp2b	((((..((((..((((((((((.(((((.((..((((((.................................((.....)).(((((((((....)))))))))......))))))..)).))))).))))))))))..))))..))))	149	47	-48.4	0.7	4764	2970	5418	4645	4011	6835	4365.71	3963.64	4670.8	4791.6	4660.1	4853.03	high
21	ath-miR169b-3p_L+1R-1_2ss9TC16C-	CGGCAAGTCGTCCTTGGCTAC	21	scaffold5	+	45990243	45990344	tgCAGCCAAGGATGACTTGCCGGcgattcatgtcgccgccgccgtcttccggctgccggcgtcaatgtgcggcgcggCGGCAAGTCGTCCTTGGCTACcttg	91	cme-MIR169f,cme-MIR169h,ath-MIR169c,ath-MIR169b,ath-MIR169a,mtr-MIR169g,mtr-MIR169b,mtr-MIR169l,mtr-MIR169a,gma-MIR169f,gma-MIR169g,gma-MIR169v,gma-MIR169a,gma-MIR169m,gma-MIR169b,ptc-MIR169h,ptc-MIR169g,ptc-MIR169f,ptc-MIR169e,ptc-MIR169d,ptc-MIR169p,ptc-MIR169s,ptc-MIR169b,ptc-MIR169c,ptc-MIR169a,mdm-MIR169a,mdm-MIR169g,mdm-MIR169h,mdm-MIR169j,mdm-MIR169i,aly-MIR169c,aly-MIR169b,aly-MIR169a,ppe…	ath-MIR169b	cccaacggagtagaattgcatgaagtggagtagagtataatgCAGCCAAGGATGACTTGCCGGaacgttgttaaccatgcatatgaataatgtgatgattaattatgtgatgaacatatttctGGCAAGTTGTCCTTCGGCTACAttttgctctcttcttctcatgcaaactttccttggg	ath-miR169b-3p	GGCAAGTTGTCCTTCGGCTACA	3'	Diff	gp2a	...(((((((((((((((((((.((...((((.((((((.((((.....)))).).))))).).))).......)).)))))))))))))))))))......	93	66.7	-60.7	0.9	5	5	0	288	307	431	4.58198	6.6728	0	297.089	356.682	306.021	middle
22	ath-miR170-5p_1ss9TC	TATTGGCCCGGTTCACTCAGA	21	scaffold9	-	47328746	47328908	tcttttatctcttttcgagcttgaaatagtttactctgaTATTGGCCCGGTTCACTCAGAtctaacttcgctcgatattgttggtttttttgttcgtgcatCTGATTGAGCCGTGCCAATATCtcagtgtgctttttcgtttacttgtaaattctatgaatct	52	cme-MIR171f,cme-MIR171e,ath-MIR171a,ath-MIR170,mtr-MIR171d,mtr-MIR171a,mtr-MIR171c,gma-MIR171j,gma-MIR171g,gma-MIR171u,gma-MIR171e,gma-MIR171d,ptc-MIR171e,ptc-MIR171f,ptc-MIR171i,ptc-MIR171g,ptc-MIR171h,lja-MIR171a,stu-MIR171c,aly-MIR171a,aly-MIR170,ppe-MIR171f,mes-MIR171g,mes-MIR171h,mes-MIR171j,mes-MIR171i,mes-MIR171k,vvi-MIR171a,vvi-MIR171i,nta-MIR171c,csi-MIR171c,csi-MIR171d,csi-MIR171h,csi-M…	ath-MIR170	cgagagagtccctctgaTATTGGCCTGGTTCACTCAGAttctcttttactaactcatcTGATTGAGCCGTGTCAATATCtcagtcctctctcg	ath-miR170-5p	TATTGGCCTGGTTCACTCAGA	5'	Diff	gp2a	...(((((....(((((((..(((((.((..((((..(((((((((.(((((((.((((((........((.(((..................))).)))))))).))))))).)))))))))..))))..)).)))))....)))).)))....)))))...	157	37.4	-48.5	0.8	2397	1419.5	2892	77.5	66	100	2196.6	1894.41	2493.16	79.946	76.6807	71.0026	high
22	ath-miR170-5p_1ss9TC	TATTGGCCCGGTTCACTCAGA	21	scaffold13	+	37665737	37665891	gcttgaaatagctcttgtgaTATTGGCCCGGTTCACTCAGAtcgttacctgcaaggcaagcagccaacgacctggctgtcgtgcatgcggttgggtttaaagcttagttgaagagtctgattgagccgcgccaatatctcaatactctttcatat	16	cme-MIR171f,cme-MIR171e,ath-MIR171a,ath-MIR170,gma-MIR171d,ptc-MIR171i,aly-MIR171a,aly-MIR170,csi-MIR171d,lus-MIR171e,lus-MIR171b,lus-MIR171c,bra-MIR171e,bna-MIR171f,bna-MIR171g,cas-MIR171a,	ath-MIR170	cgagagagtccctctgaTATTGGCCTGGTTCACTCAGAttctcttttactaactcatcTGATTGAGCCGTGTCAATATCtcagtcctctctcg	ath-miR170-5p	TATTGGCCTGGTTCACTCAGA	5'	Diff	gp2a	...(((((.((...(((.(((((((((.(((((((.((((((......(((((..(((.(((((((......)))))))..))).))))).(..((.....))..)........)))))).))))))).))))))))).)))..)).)))))...	149	47.7	-60.6	0.8	2397	1419.5	2892	77.5	66	100	2196.6	1894.41	2493.16	79.946	76.6807	71.0026	high
23	ath-miR171b-3p_L+3R+1	TGATTGAGCCGTGCCAATATCACGC	25						4	ath-MIR171c,bna-MIR171e,bna-MIR171d,bol-MIR171a,	ath-MIR171c	tgagcgcactatcggacatcaaatacgAGATATTGGTGCGGTTCAATCagaaaaccgtactcttttgttttaaagatcggtttatttgaTTGAGCCGTGCCAATATCACGcgttta	ath-miR171b-3p	TTGAGCCGTGCCAATATCACG	3'	Diff	gp3	(((((((....(((...........)))((((((((..(((((((((((((((((((...(((((......))))).)))))).)))))))))))))..))))))))..)))))))	79	40.5	-53.8	1.1	5	0	5	0	0	0	4.58198	0	4.31044	0	0	0	low
24	ath-miR2111a-5p_R+1	TAATCTGCATCCTGAGGTTTAA	22	scaffold5	+	1675016	1675150	tatgatttttattgggtaaggatcgggTAATCTGCATCCTGAGGTTTAGatgagaataatcaaataaaaaaatgtcttcttttctaGCCCTCGGGCTGCAGATTACCtcttccttgctggcaatgcaagatttgc	18	ath-MIR2111b,ath-MIR2111a,mtr-MIR2111g,mtr-MIR2111n,mtr-MIR2111o,lja-MIR2111,aly-MIR2111b,aly-MIR2111a,aly-MIR2111c,ppe-MIR2111a,ppe-MIR2111b,bra-MIR2111b,bra-MIR2111a,bna-MIR2111a,bna-MIR2111b,bna-MIR2111d,cas-MIR2111b,cas-MIR2111a,	ath-MIR2111a	cgatgatgagtattggtgaggaccgggTAATCTGCATCCTGAGGTTTAaagcttaatttacgcaggaaatttgtatacgcatatacgtatgtgtattagtataccttttaGTCCTCGGGATGCGGATTACCtcgttcttacttacaatacacgtactcg	ath-miR2111a-5p	TAATCTGCATCCTGAGGTTTA	5'	Diff	gp2a	...(((((((((((((((((((..((((((((((((.(((((((..((((..((((....................))))..))))..))))))).))))))))))))..))))))))..))))).))))))...	129	39.3	-56.7	1.1	0	0	5	0	0	5	0	0	4.31044	0	0	3.55013	low
25	ath-miR319a_1ss21TA	TTGGACTGAAGGGAGCTCCCA	21	scaffold7	+	4682809	4682840	cTTGGACTGAAGGGAGCTCCCTcaccttccac	14	ath-MIR319a,mtr-MIR319c,ptc-MIR319b,aly-MIR319a,ppe-MIR319a,mes-MIR319a,vvi-MIR319g,csi-MIR159c,lus-MIR319b,bra-MIR319,cas-MIR319a,cca-MIR319,aqc-MIR159,ctr-MIR319,	ath-MIR319a	agagagagcttccttgagtccattcacaggtcgtgatatgattcaattagcttccgactcattcatccaaataccgagtcgccaaaattcaaactagactcgttaaatgaatgaatgatgcggtagacaaattggatcattgattctctttgaTTGGACTGAAGGGAGCTCCCTct	ath-miR319a	TTGGACTGAAGGGAGCTCCCT	5'	Diff	gp2b	..((((.(((.(((....))))))...)))).	29	59.4	-9.8	0.5	68	51	75.5	279.5	196	253	62.3149	68.0625	65.0877	288.321	227.719	179.636	middle
26	ath-miR390a-3p_1ss8CT	CGCTATCTATCCTGAGTTTCA	21	scaffold11	+	493430	493586	attagtataggagaacctgtaAAGCTCAGGAGGGATAGCGCCgtgagatcatggctatcaatatcaataatattacaactttccattcttcaaagctctcattttgctttgttaatggCGCTATCTATCCTGAGTTTCAtagcttcttcttacttac	52	cme-MIR390d,cme-MIR390c,cme-MIR390a,cme-MIR390b,ath-MIR390b,ath-MIR390a,mtr-MIR390,gma-MIR390g,gma-MIR390a,gma-MIR390f,gma-MIR390e,gma-MIR390c,ptc-MIR390a,ptc-MIR390b,ptc-MIR390d,ptc-MIR390c,mdm-MIR390e,mdm-MIR390f,mdm-MIR390c,mdm-MIR390d,mdm-MIR390b,mdm-MIR390a,lja-MIR390b,lja-MIR390a,aly-MIR390b,aly-MIR390a,ppe-MIR390,mes-MIR390b,mes-MIR390,vvi-MIR390,nta-MIR390b,nta-MIR390c,csi-MIR390a,csi-MIR…	ath-MIR390a	gtagagaagaatctgtaAAGCTCAGGAGGGATAGCGCCatgatgatcacattcgttatctattttttggCGCTATCCATCCTGAGTTTCAttggctcttcttactac	ath-miR390a-3p	CGCTATCCATCCTGAGTTTCA	3'	Diff	gp2a	...((((.(((((((.((((.((((((((((..((((((((((((....))))))...........................(((((...((((((.........))))))..))))).))))))..)))))))))).)))).)))))))))))...	151	37.6	-58.8	1	35.5	40	44	0	0	0	32.532	53.3824	37.9319	0	0	0	middle
26	ath-miR390a-3p_1ss8CT	CGCTATCTATCCTGAGTTTCA	21	scaffold8	-	43663262	43663406	tgtagcacgggagaatctgtaAAGCTCAGGAGGGATAGCGCCGtcgaataatgatgatcggaattaatgatccaccggaatattcattttcgcctccgctttccggCGCTATCTATCCTGAGTTTCAtggcttcttcttgctttt	57	cme-MIR390d,cme-MIR390c,cme-MIR390a,cme-MIR390b,ath-MIR390b,ath-MIR390a,mtr-MIR390,gma-MIR390g,gma-MIR390a,gma-MIR390f,gma-MIR390e,gma-MIR390c,gma-MIR390d,gma-MIR390b,ptc-MIR390a,ptc-MIR390b,ptc-MIR390d,ptc-MIR390c,mdm-MIR390e,mdm-MIR390f,mdm-MIR390c,mdm-MIR390d,mdm-MIR390b,mdm-MIR390a,lja-MIR390b,lja-MIR390a,stu-MIR390,aly-MIR390b,aly-MIR390a,ppe-MIR390,mes-MIR390b,mes-MIR390,vvi-MIR390,nta-MIR3…	ath-MIR390a	gtagagaagaatctgtaAAGCTCAGGAGGGATAGCGCCatgatgatcacattcgttatctattttttggCGCTATCCATCCTGAGTTTCAttggctcttcttactac	ath-miR390a-3p	CGCTATCCATCCTGAGTTTCA	3'	Diff	gp2a	...((((.(((((((.(..(.((((((((((..((((((((((............(((((.......)))))...((((...............)))).....))))))))))..)))))))))).)..).)))))))))))...	139	46.2	-57.2	0.9	35.5	40	44	0	0	0	32.532	53.3824	37.9319	0	0	0	middle
27	ath-miR390b-3p_R+1_1ss19CT	CGCTATCCATCCTGAGTTTCA	21	scaffold1	+	15941961	15942086	cgaagcacggaagactccgttAAGCTCAGGAGGGATAGCGCCgtgtcgttcgatcgccttccccgacaccatcacattcttttccggCGCTATCCATCCTGAGTTTCAcggcttcttcttgctcct	54	cme-MIR390c,cme-MIR390d,cme-MIR390a,cme-MIR390b,ath-MIR390b,ath-MIR390a,mtr-MIR390,gma-MIR390g,gma-MIR390a,gma-MIR390f,gma-MIR390e,gma-MIR390c,ptc-MIR390a,ptc-MIR390b,ptc-MIR390d,ptc-MIR390c,mdm-MIR390a,mdm-MIR390e,mdm-MIR390f,mdm-MIR390c,mdm-MIR390d,mdm-MIR390b,lja-MIR390a,lja-MIR390b,aly-MIR390b,aly-MIR390a,ppe-MIR390,mes-MIR390b,mes-MIR390,vvi-MIR390,nta-MIR390b,nta-MIR390a,nta-MIR390c,csi-MIR…	ath-MIR390b	gagaaatagctataAAGCTCAGGAGGGATAGCGCCatggctcaccagtgctgtatgttttgtatatgcgtacatgtatatctgttggCGCTATCCATCCTGAGTTCCatagcttcttctt	ath-miR390b-3p	CGCTATCCATCCTGAGTTCC	3'	Diff	gp2a	...((((.((((((..((((.((((((((((.((((((((((((((((...((......))..))))))................)))))))))).)))))))))).))))..))))))))))...	120	55.6	-60.8	0.9	160.5	74	116.5	5	3	3.5	147.082	98.7574	100.433	5.1578	3.48549	2.48509	middle
27	ath-miR390b-3p_R+1_1ss19CT	CGCTATCCATCCTGAGTTTCA	21	scaffold5	-	801459	801566	ttgggaagaatcctctgAAGCTCAGGAGGGATAGCGCCGtagacggcggttccgtctccggtaaccgccgcggCGCTATCCATCCTGAGTTTCAtcggttcttcttgc	57	cme-MIR390d,cme-MIR390c,cme-MIR390a,cme-MIR390b,ath-MIR390b,ath-MIR390a,mtr-MIR390,gma-MIR390g,gma-MIR390a,gma-MIR390f,gma-MIR390e,gma-MIR390c,gma-MIR390d,gma-MIR390b,ptc-MIR390a,ptc-MIR390b,ptc-MIR390d,ptc-MIR390c,mdm-MIR390e,mdm-MIR390f,mdm-MIR390c,mdm-MIR390d,mdm-MIR390b,mdm-MIR390a,lja-MIR390b,lja-MIR390a,stu-MIR390,aly-MIR390b,aly-MIR390a,ppe-MIR390,mes-MIR390b,mes-MIR390,vvi-MIR390,nta-MIR3…	ath-MIR390b	gagaaatagctataAAGCTCAGGAGGGATAGCGCCatggctcaccagtgctgtatgttttgtatatgcgtacatgtatatctgttggCGCTATCCATCCTGAGTTCCatagcttcttctt	ath-miR390b-3p	CGCTATCCATCCTGAGTTCC	3'	Diff	gp2a	...(((((((.((..((((((((((((.(((((((((((....(((((((((((....))).))))))))))))))))))).))))))))))))..)))))))))...	102	58.3	-72.2	1.1	160.5	74	116.5	5	3	3.5	147.082	98.7574	100.433	5.1578	3.48549	2.48509	middle
28	ath-miR396a-3p	GTTCAATAAAGCTGTGGGAAG	21	scaffold2	+	6240502	6240644	aaatggctctgtttgtattcTTCCACAGCTTTCTTGAACTGcatcttcttgagcctaattcgctcctatctctaaaagcgcttttgttcatcaatgcttttgcgGTTCAATAAAGCTGTGGGAAGatacagacagggtcaacc	77	cme-MIR396b,cme-MIR396e,cme-MIR396c,cme-MIR396a,cme-MIR396d,ath-MIR396a,ath-MIR396b,mtr-MIR396b,mtr-MIR396a,mtr-MIR396c,gma-MIR396i,gma-MIR396e,gma-MIR396a,gma-MIR396h,gma-MIR396c,gma-MIR396g,gma-MIR396b,gma-MIR396f,gma-MIR396d,gma-MIR396k,ptc-MIR396b,ptc-MIR396a,ptc-MIR396d,ptc-MIR396c,ptc-MIR396e,ptc-MIR396f,mdm-MIR396b,mdm-MIR396a,mdm-MIR396c,mdm-MIR396d,mdm-MIR396e,mdm-MIR396g,mdm-MIR396f,lja…	ath-MIR396a	ctctgtattcTTCCACAGCTTTCTTGAACTGcaaaacttcttcagatttttttttttttcttttgatatctcttacgcataaaatagtgattttcttcatatctctgctcgattgatttgcgGTTCAATAAAGCTGTGGGAAGatacagac	ath-miR396a-3p	GTTCAATAAAGCTGTGGGAAG	3'	Yes	gp2a	...(((((((((((((((..((((((((((((.(((((((((........((((.......))))........(((((((...(((.....))))))))))))))))))).))))))))))))..)))))))))))))))...	137	42	-65.6	1.1	1766.5	1267.5	1576.5	618.5	705.5	1221.5	1618.81	1691.55	1359.08	638.02	819.671	867.296	high
28	ath-miR396a-3p	GTTCAATAAAGCTGTGGGAAG	21	scaffold4	+	47361683	47361831	aatttgatcctctttgtattcTTCCACGGCTTTCTTGAACTGcatcatcttcttcaaccaaagggtaattttttttttttttctttcattgaatttcaatggctgcaGTTCAATAAAGCTGTGGGAAGatacaataaaaggatcaacaa	37	cme-MIR396e,cme-MIR396b,ath-MIR396a,mtr-MIR396b,mtr-MIR396c,gma-MIR396i,gma-MIR396a,gma-MIR396e,gma-MIR396h,ptc-MIR396b,ptc-MIR396f,ptc-MIR396a,ptc-MIR396g,mdm-MIR396b,mdm-MIR396g,mdm-MIR396a,mdm-MIR396f,lja-MIR396,aly-MIR396a,mes-MIR396a,mes-MIR396b,vvi-MIR396d,vvi-MIR396c,vvi-MIR396a,csi-MIR396b,csi-MIR396a,csi-MIR396e,lus-MIR396c,lus-MIR396a,sly-MIR396a,cas-MIR396a,cpa-MIR396,ghr-MIR396b,ghr-M…	ath-MIR396a	ctctgtattcTTCCACAGCTTTCTTGAACTGcaaaacttcttcagatttttttttttttcttttgatatctcttacgcataaaatagtgattttcttcatatctctgctcgattgatttgcgGTTCAATAAAGCTGTGGGAAGatacagac	ath-miR396a-3p	GTTCAATAAAGCTGTGGGAAG	3'	Yes	gp2a	...((((((((..((((((..((((((((((((.((((((((((((((....(((((...(((((................)))))..))))).....)))).)))))))))).))))))))))))..))))))....))))))))...	143	32.9	-58.3	1.2	1766.5	1267.5	1576.5	618.5	705.5	1221.5	1618.81	1691.55	1359.08	638.02	819.671	867.296	high
29	ath-miR396b-3p_1ss20AC	GCTCAAGAAAGCTGTGGGACA	21	scaffold2	-	6251862	6252005	cttaggacctggccatgtttTTCCACAGCTTTCTTGAACTTcttcttctttcatttcttcttcctcgcaattctcctctgaagatttaatgaattctgaaGCTCAAGAAAGCTGTGGGACAtcatggcacttcaggcttcttta	81	cme-MIR396c,cme-MIR396a,cme-MIR396d,cme-MIR396b,cme-MIR396e,ath-MIR396b,ath-MIR396a,mtr-MIR396a,mtr-MIR396b,mtr-MIR396c,gma-MIR396c,gma-MIR396g,gma-MIR396b,gma-MIR396f,gma-MIR396d,gma-MIR396k,gma-MIR396i,gma-MIR396e,gma-MIR396a,gma-MIR396h,ptc-MIR396d,ptc-MIR396c,ptc-MIR396e,ptc-MIR396b,ptc-MIR396a,ptc-MIR396f,ptc-MIR396g,mdm-MIR396c,mdm-MIR396d,mdm-MIR396e,mdm-MIR396b,mdm-MIR396a,mdm-MIR396g,mdm…	ath-MIR396b	ggtcatacttTTCCACAGCTTTCTTGAACTTtctttttcatttccattgtttttttcttaaacaaaagtaagaagaaaaaaaactttaagattaagcattttggaaGCTCAAGAAAGCTGTGGGAAAacatgaca	ath-miR396b-3p	GCTCAAGAAAGCTGTGGGAAA	3'	Diff	gp2a	...((((((((((((((...(((((((((((((((((.((((.......((((((...(((((................)))))...))))))....)))).)))))))))))))))))...))))))....)))).))))...	138	41	-56.9	1	1528	1238	1743	893	1150	1831	1400.25	1652.18	1502.62	921.184	1336.1	1300.06	high
30	ath-miR8175_L+2_1ss4AT	TCGTTCCCCGGCAACGGCGCCA	22	scaffold1	+	30821879	30821977	aaatgTCGTTCCCCGGCAACGGCGCCAatttgacgggatcgcaggagggtgtcgaattctcccgaagtcgtcaaataaaatttataatccacgacacta	1	ath-MIR8175,	ath-MIR8175	cttaaggcaatttgacctatatcaaatttggcaccgttgccggggatcgacccgggtcacccgcgtgacaggcgggaatacttaccacttagtacaacgacccaatatagtggtaagtattctcgcatgtcactcgggttcGATCCCCGGCAACGGCGCCAaatttgatatagctcaaatcgccttaag	ath-miR8175	GATCCCCGGCAACGGCGCCA	5'	Diff	gp2b	...((((((...(((....))).....(((((((((..(((..((((..(.....)..)))))))..)))))))))..............))))))...	93	48.5	-33.2	0.7	11	2.5	9.5	8	5	8	10.0804	3.3364	8.18984	8.25249	5.80915	5.68021	middle
30	ath-miR8175_L+2_1ss4AT	TCGTTCCCCGGCAACGGCGCCA	22	scaffold3	+	17203787	17203849	gcaagcattgtTCGTTCCCCGGCAACGGCGCCAaaaacttgttcggacgcgacgactgttaat	1	ath-MIR8175,	ath-MIR8175	cttaaggcaatttgacctatatcaaatttggcaccgttgccggggatcgacccgggtcacccgcgtgacaggcgggaatacttaccacttagtacaacgacccaatatagtggtaagtattctcgcatgtcactcgggttcGATCCCCGGCAACGGCGCCAaatttgatatagctcaaatcgccttaag	ath-miR8175	GATCCCCGGCAACGGCGCCA	5'	Diff	gp2b	...((((((((((((((.(((....)))...(((....)))...))))).))))).))))...	57	54	-15.1	0.4	11	2.5	9.5	8	5	8	10.0804	3.3364	8.18984	8.25249	5.80915	5.68021	middle
31	ath-miR8175_L+3	TTCGATCCCCGGCAACGGCGCCA	23	scaffold5	+	29636124	29636271	ccaggTTCGATCCCCGGCAACGGCGCCAaaaacttggttggttgtcagagtgtttggtattttaataaagaattatcgtagattttaatcaatccaagtataaactgacaaaatcaagtaatacctgatgagttcagggtcgaatcca	1	ath-MIR8175,	ath-MIR8175	cttaaggcaatttgacctatatcaaatttggcaccgttgccggggatcgacccgggtcacccgcgtgacaggcgggaatacttaccacttagtacaacgacccaatatagtggtaagtattctcgcatgtcactcgggttcGATCCCCGGCAACGGCGCCAaatttgatatagctcaaatcgccttaag	ath-miR8175	GATCCCCGGCAACGGCGCCA	5'	Diff	gp2b	...(((((((...(((....)))........((((((((..(((((((.((..((((.(((.......((((((......))))))....)))))))..))...)))))))))))))))....(((((.....))))).)))))))..	143	39.2	-39.3	0.7	39	16	39	21	19	17.5	35.7394	21.353	33.6215	21.6628	22.0748	12.4254	middle
32	ath-miR8175_L+3_1ss5AT	TTCGTTCCCCGGCAACGGCGCCA	23	scaffold11	+	4437305	4437418	gTTCGTTCCCCGGAAACGGCGCCAaaaacttgatgtgcaaattgctaaccgcaagtgtacgggtcaagtaataatatagtgttttcgtgtaaaacgagtgtcgtcctctggatt	1	ath-MIR8175,	ath-MIR8175	cttaaggcaatttgacctatatcaaatttggcaccgttgccggggatcgacccgggtcacccgcgtgacaggcgggaatacttaccacttagtacaacgacccaatatagtggtaagtattctcgcatgtcactcgggttcGATCCCCGGCAACGGCGCCAaatttgatatagctcaaatcgccttaag	ath-miR8175	GATCCCCGGCAACGGCGCCA	5'	Diff	gp2b	.........(((((.(((((((.....((((((((((((..((((.....)))).)))))..)))))))...............((((.....)))))))))))..)))))...	102	44.7	-33.8	0.7	13.5	6	16.5	12	2.5	7.5	12.3713	8.00736	14.2245	12.3787	2.90457	5.32519	middle
33	ath-miR8175_L-2	TCCCCGGCAACGGCGCCA	18						1	ath-MIR8175,	ath-MIR8175	cttaaggcaatttgacctatatcaaatttggcaccgttgccggggatcgacccgggtcacccgcgtgacaggcgggaatacttaccacttagtacaacgacccaatatagtggtaagtattctcgcatgtcactcgggttcGATCCCCGGCAACGGCGCCAaatttgatatagctcaaatcgccttaag	ath-miR8175	GATCCCCGGCAACGGCGCCA	3'	Diff	gp3	((((((((.((((((.((((((((((((((((.(((((((((((((((((........(((((.((((((.((((((((((((((((((...................)))))))))))))))))).)))))).)))))))))))))))))))))).)))))))))))))))).)))))).))))))))	189	50.3	-127.6	1.3	675	107	300	299	306	243	618.567	142.798	258.627	308.437	355.52	172.536	middle
34	ath-MIR8175-p3_2ss14TC18AC	GTGGTAAGTATTCCCGCCTGT	21	scaffold2	+	32910295	32910361	aaaaattcgcgtcattgtAGTATAGTGGTAAGTATTCCCGCCTGTcacacgagtgacccgagttcga	2	ath-MIR8175,gma-MIR6300,	ath-MIR8175	cttaaggcaatttgacctatatcaaatttggcaccgttgccggggatcgacccgggtcacccgcgtgacaggcgggaatacttaccacttagtacaacgacccaatatagtggtaagtattctcgcatgtcactcgggttcGATCCCCGGCAACGGCGCCAaatttgatatagctcaaatcgccttaag	ath-MIR8175-p3	gtggtaagtattctcgcatgt	3'	New	gp2b	...((((((.((((((((.(((((((((.........))).)))).)))).)))))).))))))...	61	46.3	-17.1	0.6	3.5	0	3	14.5	6.5	23	3.20738	0	2.58627	14.9576	7.55189	16.3306	middle
35	bol-MIR9410-p3_2ss4TG17TA	TTTGCAGACGACTTAAATA	19	scaffold7	+	14929034	14929071	cgagcgatgggtagaatccTTTGCAGACGACTTAAATA	1	bol-MIR9410,	bol-MIR9410	ctttccagacTACTTAATTATAAGTCGTCTGGaaagtctactaagtcgtccagctggaagacttttcagacgacttaattataagtcgtctgcgaagt	bol-MIR9410-p3	ttttcagacgacttaatta	3'	New	gp2b	...((((.(((.....))).))))..............	21	44.7	-8.4	0.5	4	3.5	4.5	0	0	3	3.66558	4.67096	3.8794	0	0	2.13008	low
35	bol-MIR9410-p3_2ss4TG17TA	TTTGCAGACGACTTAAATA	19	scaffold7	+	31536724	31536854	TTTGCAGACGACTTAAATAcgcgacagagtattgtaagtggcagagtggccttgctgccacgatccactgagattcagcccttcatcgctcctagaccttctacatgaccctcaaacactttagtcgtgag	1	bol-MIR9410,	bol-MIR9410	ctttccagacTACTTAATTATAAGTCGTCTGGaaagtctactaagtcgtccagctggaagacttttcagacgacttaattataagtcgtctgcgaagt	bol-MIR9410-p5	ttttcagacgacttaatta	5'	New	gp2b	.......((((((.......((((..(((..(((..(((((....(((((......)))))...)))))......)))..)))..))))...(((.....)))...................))))))...	121	48.9	-31.8	0.5	4	3.5	4.5	0	0	3	3.66558	4.67096	3.8794	0	0	2.13008	low
36	bol-MIR9410-p3_2ss5TG18TA	CTTTGCAGACGACTTAAATA	20	scaffold352	+	4889	4926	cgagcgatgggtagaatcCTTTGCAGACGACTTAAATA	1	bol-MIR9410,	bol-MIR9410	ctttccagacTACTTAATTATAAGTCGTCTGGaaagtctactaagtcgtccagctggaagacttttcagacgacttaattataagtcgtctgcgaagt	bol-MIR9410-p3	cttttcagacgacttaatta	3'	New	gp2b	...((((.(((.....))).))))..............	21	44.7	-8.4	0.5	7.5	2.5	10	7	4	7	6.87297	3.3364	8.62089	7.22092	4.64732	4.97018	low
36	bol-MIR9410-p3_2ss5TG18TA	CTTTGCAGACGACTTAAATA	20	scaffold352	+	14753	14790	cgagcgatgggtagaatcCTTTGCAGACGACTTAAATA	1	bol-MIR9410,	bol-MIR9410	ctttccagacTACTTAATTATAAGTCGTCTGGaaagtctactaagtcgtccagctggaagacttttcagacgacttaattataagtcgtctgcgaagt	bol-MIR9410-p3	cttttcagacgacttaatta	3'	New	gp2b	...((((.(((.....))).))))..............	21	44.7	-8.4	0.5	7.5	2.5	10	7	4	7	6.87297	3.3364	8.62089	7.22092	4.64732	4.97018	low
37	bra-miR162-3p_R+1_1ss21GT	TCGATAAACCTCTGCATCCATT	22						4	bra-MIR162,ptc-MIR162b,cas-MIR162a,htu-MIR162a,	bra-MIR162	tgaaagttgaagtcgctGGAGGCAGCGGTTCATCGATCaattcctgtgaaaaatgatgttggaaacaatttacatgggaagcatgaatcgaTCGATAAACCTCTGCATCCAGtgcttctccttcct	bra-miR162-3p	TCGATAAACCTCTGCATCCAG	3'	Diff	gp3	...(((..((((.(((((((.((((.((((.(((((((.((((.(((.....(((..((((....))))...))).....))).)))).))))))).)))).)))).)))))))))))..)))...	120	43.7	-55.1	1	0	0	0	5	0	0	0	0	0	5.1578	0	0	low
38	cas-miR11592_L+4R+1_1ss23AC	AACCGAACCGAACCGAACCGAACC	24						1	cas-MIR11592,	cas-MIR11592	aaccgaaccGAACCGAACCGAACCGAAAaaataactttttccaatttggtatttttgtattggtatgtttgcttaatttcggtt	cas-miR11592	GAACCGAACCGAACCGAAA	5'	Diff	gp3	(((((((...((.(((((...((((((((((((.((...........)))))))))...)))))..))))).))...)))))))	84	34.5	-16.6	0.6	6	0	7	0	0	0	5.49837	0	6.03462	0	0	0	low
39	cas-MIR11592-p5_2ss15GA22AT	AACCGAACCGAACCAAACCGATCC	24	scaffold1	+	14711773	14711816	AACCGAACCGAACCAAACCGATCCactggtttggttcggttaat	1	cas-MIR11592,	cas-MIR11592	aaccgaaccGAACCGAACCGAACCGAAAaaataactttttccaatttggtatttttgtattggtatgtttgcttaatttcggtt	cas-MIR11592-p5	aaccgaaccGAACCGAACCGAACC	5'	New	gp2b	.....(((((((((((((((......)))))))))))))))...	36	47.7	-24.1	1.1	3	0	4.5	0	3	0	2.74919	0	3.8794	0	3.48549	0	low
39	cas-MIR11592-p5_2ss15GA22AT	AACCGAACCGAACCAAACCGATCC	24	scaffold13	+	3883509	3883552	AACCGAACCGAACCAAACCGATCCactggtttggttcggttatt	1	cas-MIR11592,	cas-MIR11592	aaccgaaccGAACCGAACCGAACCGAAAaaataactttttccaatttggtatttttgtattggtatgtttgcttaatttcggtt	cas-MIR11592-p5	aaccgaaccGAACCGAACCGAACC	5'	New	gp2b	.....(((((((((((((((......)))))))))))))))...	36	47.7	-24.1	1.1	3	0	4.5	0	3	0	2.74919	0	3.8794	0	3.48549	0	low
40	cas-miR159b-3p_R+1	TTTGGATTGAAGGGAGCTCTTT	22						4	cas-MIR159c,gma-MIR159d,mes-MIR159a,cas-MIR159b,	cas-MIR159b	gaagagctccttgaagttcaatggagggtttagcagggtaaagtaaAGCTGCTAAGCTATGGATCCCataagccttatcaaaatcattgatgataaggtttttttatggattccatatctcaggagctttcacttacccctttaatggcttcactcttcTTTGGATTGAAGGGAGCTCTTc	cas-miR159b-3p	TTTGGATTGAAGGGAGCTCTT	3'	Diff	gp3	(((((.((.(((.((((((((((((..(((((((.((((..(..((((((((((.((((((((.(((((.((((((..(((((((((((((((...((((.....)))))))))))))....))))))..))))))))).)).)))))).))))))))).......)))..)..)))).)))))))..)))))))))))).))))))).))).	212	39.4	-90.1	1.1	339.333	244.5	542	412.5	279.167	526.167	310.964	326.3	467.252	425.519	324.344	373.592	middle
41	cme-miR156a	TGACAGAAGAGAGTGAGCAC	20	scaffold2	+	1328396	1328492	gagagTGACAGAAGAGAGTGAGCACacgctgcagccaaatgtatgaagggcatacctttgcgggtgcgTGCTCACTTCTCTTTCTGTCAGCttcccc	3	cme-MIR156c,cpa-MIR156b,rco-MIR156d,	cme-MIR156c	gggcaggagagTGACAGAAGAGAGTGAGCACacgctgcagccaaatgtatgaaaggcatacctttgcgggtgcgtgctcacttctctttctgtcagcttccccgt	cme-miR156a	TGACAGAAGAGAGTGAGCAC	5'	Yes	gp1	..(((((((((((((((((((((((.((((...((.(((.(((((.....))))).))))).)))).))))))))).))))).)))))).)))....	91	53.6	-44	0.8	127.5	81.5	76	129.5	93.5	160.5	116.84	108.767	65.5187	133.587	108.631	113.959	middle
42	cme-miR156a_L+1	TTGACAGAAGAGAGTGAGCAC	21	scaffold13	+	37263859	37263950	aatTTGACAGAAGAGAGTGAGCACccagaggcacttggtataaagtgtatgctaatgcttttgcgtGCTCACTTCTCTCTCTGTCAGAttcg	1	cme-MIR156d,	cme-MIR156d	tggataattTGACAGAAGAGAGTGAGCACccagaggcagttgctataaagtgtataccaatacttttgcgtgctcacttctctctctgtcagattcgttaa	cme-miR156a	TGACAGAAGAGAGTGAGCAC	5'	Diff	gp1	((((((((((((((((((((((((.((((((((.((((((((.....)))))))))))))))).)))))))).))))).)))))))))))..	90	44.6	-51.3	1.3	385.5	273.5	277	321.5	273.5	457.5	353.271	365.002	238.799	331.647	317.76	324.837	middle
43	cme-MIR156c-p3	TGCTCACTTCTCTTTCTGTCAGC	23	scaffold2	+	1328396	1328492	gagagTGACAGAAGAGAGTGAGCACacgctgcagccaaatgtatgaagggcatacctttgcgggtgcgTGCTCACTTCTCTTTCTGTCAGCttcccc	3	cme-MIR156c,cpa-MIR156b,rco-MIR156d,	cme-MIR156c	gggcaggagagTGACAGAAGAGAGTGAGCACacgctgcagccaaatgtatgaaaggcatacctttgcgggtgcgtgctcacttctctttctgtcagcttccccgt	cme-MIR156c-p3	tgctcacttctctttctgtcagc	3'	New	gp1	..(((((((((((((((((((((((.((((...((.(((.(((((.....))))).))))).)))).))))))))).))))).)))))).)))....	91	53.6	-44	0.8	63	36	67	38	30	61	57.7329	48.0441	57.76	39.1993	34.8549	43.3116	middle
44	cme-MIR156d-p3	GCTCACTTCTCTCTCTGTCAGA	22	scaffold13	+	37263859	37263950	aatTTGACAGAAGAGAGTGAGCACccagaggcacttggtataaagtgtatgctaatgcttttgcgtGCTCACTTCTCTCTCTGTCAGAttcg	1	cme-MIR156d,	cme-MIR156d	tggataattTGACAGAAGAGAGTGAGCACccagaggcagttgctataaagtgtataccaatacttttgcgtgctcacttctctctctgtcagattcgttaa	cme-MIR156d-p3	gctcacttctctctctgtcaga	3'	New	gp1	((((((((((((((((((((((((.((((((((.((((((((.....)))))))))))))))).)))))))).))))).)))))))))))..	90	44.6	-51.3	1.3	0	0	0	27	7	29	0	0	0	27.8521	8.13281	20.5907	middle
45	cme-miR156e_1ss17GA	TTGACAGAAGATAGAGAGCAC	21	scaffold10	+	46630639	46630735	atgttgTTGACAGAAGATAGAGAGCACagatgatgaaatgcatatggctgttggcatctcactcctttgtGCTCTCTATACTTCTGTCATCaccttc	14	cme-MIR156e,mtr-MIR156h,ptc-MIR156g,ptc-MIR156j,ptc-MIR156h,ptc-MIR156i,ppe-MIR156g,mes-MIR156h,mes-MIR156j,vvi-MIR156g,vvi-MIR156i,rco-MIR156h,rco-MIR156g,aqc-MIR156b,	cme-MIR156e	acctatgttgTTGACAGAAGATAGAGGGCACagacgatgaaatgcatatttggtgcatctcaatcttttgtgctctctatacttctgtcatcaccttttca	cme-miR156e	TTGACAGAAGATAGAGGGCAC	5'	Diff	gp1	....((.(((((((((((((((((((((((.(((((.((((............)))).))).)).)))))))))))))).))))))))).)).....	88	42.3	-44.1	1.1	224	132	115	4794	4638	5429	205.273	176.162	99.1402	4945.3	5388.57	3854.73	high
46	cme-miR156g	TGACAGAAGAGAGGGAGCAC	20	scaffold2	+	8644742	8644842	aaggaaggTGACAGAAGAGAGTGAGCACacatagttcttttcttgcatggccgctcatgctagatattctgcgtgctttctctctctctgtcaccagtctt	1	cme-MIR156g,	cme-MIR156g	caaggaaggTGACAGAAGAGAGGGAGCACacatggttcgtttcttgcatggccgcttatgctagaaattctgtgtgctttctctctctctgtcaccagtcttaa	cme-miR156g	TGACAGAAGAGAGGGAGCAC	5'	Yes	gp1	((((..(((((((((((((((..(((((.((.(((.....(((.((((((....)))))).))).))).)).)))))..)))))).)))))))))..))))	101	46.5	-45.5	1	7	0	0	0	0	0	6.41477	0	0	0	0	0	low
47	cme-MIR156i-p5	AGAATTGAAAGAGCTGACAGAAGA	24	scaffold4	-	46770067	46770175	AGAATTGAAAGAGCTGACAGAAGAgagtgagcacacactccaagcaattgtatgaaaaaagttcatacctttactagtgtgtgctcatttctctttctgtcagctccct	1	cme-MIR156i,	cme-MIR156i	tatgaaaaaagtgggaattgagaaaagcagaaaagacccagagagaattgaaagagcTGACAGAAGAGAGTGAGCACacactaaacctaattgtatgagaaaattaaaaaaaagttgaaagttcatacctttacttagtatgtgctcatttctctttctgtcaggcccttctc	cme-MIR156i-p5	agaattgaaagagcTGACAGAAGA	5'	New	gp2b	..........(((((((((((((((((((((((((((((...((.((..(((((((.....)))))))..)).)))))))))))))))).))))).))))))))))...	96	40.4	-55	1.2	0	0	0	10	0	20	0	0	0	10.3156	0	14.2005	middle
48	cme-miR159a	TTTGGATTGAAGGGAGCTCTA	21	scaffold5	-	46721378	46721518	CAGCTATGGATCCCACAGCCCCtatcgctatctcatgaaaatcaacatcaacaaagctgataggcctgtggcttgcatatctcaggagcttcatcacctgtttggttagatccttgTTTGGATTGAAGGGAGCTCTAcatc	44	cme-MIR159a,ath-MIR159a,ath-MIR159b,ath-MIR159c,mtr-MIR159a,gma-MIR159e,gma-MIR159a,gma-MIR159d,ptc-MIR159a,ptc-MIR159b,ptc-MIR159d,mdm-MIR159d,mdm-MIR159f,mdm-MIR159e,mdm-MIR159a,mdm-MIR159c,mdm-MIR159b,aly-MIR159a,aly-MIR159b,aly-MIR159c,ppe-MIR159,mes-MIR159b,mes-MIR159a,vvi-MIR159c,vvi-MIR159b,vvi-MIR159a,nta-MIR159,csi-MIR159a,lus-MIR159c,lus-MIR159b,sly-MIR159,bra-MIR159a,bna-MIR159,cas-MIR…	cme-MIR159a	gaggcagagctccttgaagtccaatagaggtttatgccaggttgattgagctgctaagctatggatcccacagcccctattgctatatccatcatgttgttgtataatatctttaaagctgataggcctgtggcttgcatatctcaggagcttcatcacctgtttctgttagatccttgTTTGGATTGAAGGGAGCTCTAcatcttctct	cme-miR159a	TTTGGATTGAAGGGAGCTCTA	3'	Yes	gp2b	.((.((((....((((((..(((((((((.....(((........)))......))).)))))).))))))....)))).))..((((((((...(((.....)))..(((((......)))))....)))))))).....	81	46.1	-40.5	0.6	101730	69987	120312	147590	121774	162808	93224.9	93401.8	103720	152248	141480	115598	high
49	cme-miR159a_1ss14GA	TTTGGATTGAAGGAAGCTCTA	21	scaffold11	-	2574362	2574470	aggcgattTTTGAATTGAAGGAAGCTCTAgttggtacaacccatctctaagagttccgtgcagcatcaccctctttgtatccttgtccttcacaagacaaaaatcggaa	26	cme-MIR159a,ath-MIR159a,mtr-MIR159a,gma-MIR159e,gma-MIR159a,ptc-MIR159b,ptc-MIR159a,mdm-MIR159d,mdm-MIR159f,mdm-MIR159e,aly-MIR159a,ppe-MIR159,mes-MIR159b,mes-MIR159a,vvi-MIR159c,nta-MIR159,csi-MIR159a,sly-MIR159,bra-MIR159a,bna-MIR159,cpa-MIR159a,rco-MIR159,hbr-MIR159a,ahy-MIR159,htu-MIR159a,pvu-MIR159a,	cme-MIR159a	gaggcagagctccttgaagtccaatagaggtttatgccaggttgattgagctgctaagctatggatcccacagcccctattgctatatccatcatgttgttgtataatatctttaaagctgataggcctgtggcttgcatatctcaggagcttcatcacctgtttctgttagatccttgTTTGGATTGAAGGGAGCTCTAcatcttctct	cme-miR159a	TTTGGATTGAAGGGAGCTCTA	5'	Diff	gp2b	...(((((((((...(((((((((((((((.(((......))).))...))))))..((((((...........)))))).....))))))).....)))))))))...	103	43.1	-25.8	0.5	0	3	0	2.5	3	0	0	4.00368	0	2.5789	3.48549	0	low
50	cme-miR159a_1ss14GC	TTTGGATTGAAGGCAGCTCTA	21	scaffold5	-	30052082	30052231	cccattaatTTTGGATTCAAGGCAGCTCTAgtgagtttattttctaaatgcaacaatttatcatctatcttttgggccatctccattttcgctctcagcccaacaggcatacaaattcgcatctcaaccttaaaatcctcaattaatcca	26	cme-MIR159a,ath-MIR159a,mtr-MIR159a,gma-MIR159e,gma-MIR159a,ptc-MIR159a,ptc-MIR159b,mdm-MIR159d,mdm-MIR159f,mdm-MIR159e,aly-MIR159a,ppe-MIR159,mes-MIR159b,mes-MIR159a,vvi-MIR159c,nta-MIR159,csi-MIR159a,sly-MIR159,bra-MIR159a,bna-MIR159,cpa-MIR159a,rco-MIR159,hbr-MIR159a,ahy-MIR159,htu-MIR159a,pvu-MIR159a,	cme-MIR159a	gaggcagagctccttgaagtccaatagaggtttatgccaggttgattgagctgctaagctatggatcccacagcccctattgctatatccatcatgttgttgtataatatctttaaagctgataggcctgtggcttgcatatctcaggagcttcatcacctgtttctgttagatccttgTTTGGATTGAAGGGAGCTCTAcatcttctct	cme-miR159a	TTTGGATTGAAGGGAGCTCTA	5'	Diff	gp2b	...(((((((..(((((.((((.(((((....)))))..........((((.....................((((.....))))............(((.....)))..........)))).....))))..)))))..)))))))...	144	37.3	-27.1	0.5	0	0	0	3	3	0	0	0	0	3.09468	3.48549	0	low
51	cme-miR159a_1ss14GT	TTTGGATTGAAGGTAGCTCTA	21	scaffold13	-	31998565	31998626	TTTGGATTAAAGGTAGCTCTAgagtatttttcttcaaaatgcaatagttcatcctttaactt	26	cme-MIR159a,ath-MIR159a,mtr-MIR159a,gma-MIR159e,gma-MIR159a,ptc-MIR159a,ptc-MIR159b,mdm-MIR159d,mdm-MIR159f,mdm-MIR159e,aly-MIR159a,ppe-MIR159,mes-MIR159b,mes-MIR159a,vvi-MIR159c,nta-MIR159,csi-MIR159a,sly-MIR159,bra-MIR159a,bna-MIR159,cpa-MIR159a,rco-MIR159,hbr-MIR159a,ahy-MIR159,htu-MIR159a,pvu-MIR159a,	cme-MIR159a	gaggcagagctccttgaagtccaatagaggtttatgccaggttgattgagctgctaagctatggatcccacagcccctattgctatatccatcatgttgttgtataatatctttaaagctgataggcctgtggcttgcatatctcaggagcttcatcacctgtttctgttagatccttgTTTGGATTGAAGGGAGCTCTAcatcttctct	cme-miR159a	TTTGGATTGAAGGGAGCTCTA	5'	Diff	gp2b	...((.(((((((.....(((..(((((((.....)))))))..))).....))))))))).	58	29	-13.2	0.7	6	6	9	9.5	15.5	23.5	5.49837	8.00736	7.7588	9.79983	18.0084	16.6856	middle
52	cme-miR159a_1ss15AG	TTTGGATTGAAGGGGGCTCTA	21	scaffold9	+	38176532	38176630	acattcagattaaagtaattgaggtcaccttctcttccttgtctgcccagatggttgagtagttgccataacaatagcTTTGGTTTGAAGGGGGCTCTA	26	cme-MIR159a,ath-MIR159a,mtr-MIR159a,gma-MIR159e,gma-MIR159a,ptc-MIR159a,ptc-MIR159b,mdm-MIR159d,mdm-MIR159f,mdm-MIR159e,aly-MIR159a,ppe-MIR159,mes-MIR159b,mes-MIR159a,vvi-MIR159c,nta-MIR159,csi-MIR159a,sly-MIR159,bra-MIR159a,bna-MIR159,cpa-MIR159a,rco-MIR159,hbr-MIR159a,ahy-MIR159,htu-MIR159a,pvu-MIR159a,	cme-MIR159a	gaggcagagctccttgaagtccaatagaggtttatgccaggttgattgagctgctaagctatggatcccacagcccctattgctatatccatcatgttgttgtataatatctttaaagctgataggcctgtggcttgcatatctcaggagcttcatcacctgtttctgttagatccttgTTTGGATTGAAGGGAGCTCTAcatcttctct	cme-miR159a	TTTGGATTGAAGGGAGCTCTA	3'	Diff	gp2b	...((((((..((((..((((.((.((.((.(((..((..((((....))))))..))).)).))))....))))..))))..))))))..........	86	42.4	-23.8	0.6	6	7.5	16.5	13	13.5	13.5	5.49837	10.0092	14.2245	13.4103	15.6847	9.58535	middle
53	cme-miR159a_1ss17CA	TTTGGATTGAAGGGAGATCTA	21	scaffold4	-	44141730	44141830	aacaggacgcttgggacTTTGAATTGAAGGGAGATCTAtttgataaaggccgttcttaaggattccgcgcaacatcaccttccttgaagccttgtccttca	32	cme-MIR159a,ath-MIR159a,ath-MIR159b,mtr-MIR159a,gma-MIR159a,gma-MIR159e,ptc-MIR159b,ptc-MIR159a,mdm-MIR159d,mdm-MIR159f,mdm-MIR159e,aly-MIR159a,aly-MIR159b,ppe-MIR159,mes-MIR159a,mes-MIR159b,vvi-MIR159c,nta-MIR159,csi-MIR159a,lus-MIR159c,lus-MIR159b,sly-MIR159,bra-MIR159a,bna-MIR159,cas-MIR159b,cas-MIR159c,cpa-MIR159a,rco-MIR159,hbr-MIR159a,ahy-MIR159,htu-MIR159a,pvu-MIR159a,	cme-MIR159a	gaggcagagctccttgaagtccaatagaggtttatgccaggttgattgagctgctaagctatggatcccacagcccctattgctatatccatcatgttgttgtataatatctttaaagctgataggcctgtggcttgcatatctcaggagcttcatcacctgtttctgttagatccttgTTTGGATTGAAGGGAGCTCTAcatcttctct	cme-miR159a	TTTGGATTGAAGGGAGCTCTA	5'	Diff	gp2b	...((((((...(((.(((..(...(((((..(((....(((.....((..((((....)))).))...))).))).))))).)..))))))))))))...	95	45.5	-24	0.5	14.5	13.5	14.5	26.5	25	30.5	13.2877	18.0166	12.5003	27.3364	29.0457	21.6558	middle
54	cme-miR159a_1ss20TC	TTTGGATTGAAGGGAGCTCCA	21	scaffold6	+	2806427	2806468	tccTTTGGATCGAAGGGAGCTCCAgtctcttggaccaaactt	29	cme-MIR159a,ath-MIR159c,ath-MIR159a,mtr-MIR159a,gma-MIR159e,gma-MIR159a,ptc-MIR159a,ptc-MIR159b,mdm-MIR159d,mdm-MIR159f,mdm-MIR159e,aly-MIR159c,aly-MIR159a,ppe-MIR159,mes-MIR159b,mes-MIR159a,vvi-MIR159c,nta-MIR159,csi-MIR159a,sly-MIR159,bra-MIR159a,bna-MIR159,cas-MIR159a,cpa-MIR159a,rco-MIR159,hbr-MIR159a,ahy-MIR159,htu-MIR159a,pvu-MIR159a,	cme-MIR159a	gaggcagagctccttgaagtccaatagaggtttatgccaggttgattgagctgctaagctatggatcccacagcccctattgctatatccatcatgttgttgtataatatctttaaagctgataggcctgtggcttgcatatctcaggagcttcatcacctgtttctgttagatccttgTTTGGATTGAAGGGAGCTCTAcatcttctct	cme-miR159a	TTTGGATTGAAGGGAGCTCTA	5'	Diff	gp2b	...(((((.((.((((((.(....))))))).)))))))...	36	50	-12.7	0.6	125.5	69.5	157	127.5	120	148.5	115.008	92.7519	135.348	131.524	139.42	105.439	middle
55	cme-miR159a_1ss2TG	TGTGGATTGAAGGGAGCTCTA	21	scaffold3	-	3281644	3281676	aggctTGTGGATTGAAGGGAGGTCTAaaaggtg	32	cme-MIR159a,ath-MIR159a,ath-MIR159b,mtr-MIR159a,gma-MIR159e,gma-MIR159a,ptc-MIR159a,ptc-MIR159b,mdm-MIR159d,mdm-MIR159f,mdm-MIR159e,aly-MIR159a,aly-MIR159b,ppe-MIR159,mes-MIR159b,mes-MIR159a,vvi-MIR159c,nta-MIR159,csi-MIR159a,lus-MIR159c,lus-MIR159b,sly-MIR159,bra-MIR159a,bna-MIR159,cas-MIR159c,cas-MIR159b,cpa-MIR159a,rco-MIR159,hbr-MIR159a,ahy-MIR159,htu-MIR159a,pvu-MIR159a,	cme-MIR159a	gaggcagagctccttgaagtccaatagaggtttatgccaggttgattgagctgctaagctatggatcccacagcccctattgctatatccatcatgttgttgtataatatctttaaagctgataggcctgtggcttgcatatctcaggagcttcatcacctgtttctgttagatccttgTTTGGATTGAAGGGAGCTCTAcatcttctct	cme-miR159a	TTTGGATTGAAGGGAGCTCTA	5'	Diff	gp2b	...(((.(((((.........))))).)))...	27	48.5	-3.8	0.2	13	12.5	26.5	10.5	29.5	30.5	11.9131	16.682	22.8454	10.8314	34.274	21.6558	middle
55	cme-miR159a_1ss2TG	TGTGGATTGAAGGGAGCTCTA	21	scaffold3	-	4598823	4598991	ggattgtgaagaatagaaaggagaaaatgctTGTGGATTGAAGGGAGGTCTAaaaggtcaaggtgtatggttacgggaagtaggacgacgactattttggaggtgaagggtgctaatattagcttgtgcaagatttaattgctctacaacattctgttttttccaaacg	26	cme-MIR159a,ath-MIR159a,mtr-MIR159a,gma-MIR159e,gma-MIR159a,ptc-MIR159a,ptc-MIR159b,mdm-MIR159d,mdm-MIR159f,mdm-MIR159e,aly-MIR159a,ppe-MIR159,mes-MIR159b,mes-MIR159a,vvi-MIR159c,nta-MIR159,csi-MIR159a,sly-MIR159,bra-MIR159a,bna-MIR159,cpa-MIR159a,rco-MIR159,hbr-MIR159a,ahy-MIR159,htu-MIR159a,pvu-MIR159a,	cme-MIR159a	gaggcagagctccttgaagtccaatagaggtttatgccaggttgattgagctgctaagctatggatcccacagcccctattgctatatccatcatgttgttgtataatatctttaaagctgataggcctgtggcttgcatatctcaggagcttcatcacctgtttctgttagatccttgTTTGGATTGAAGGGAGCTCTAcatcttctct	cme-miR159a	TTTGGATTGAAGGGAGCTCTA	5'	Diff	gp2b	...(((..(((((((((.........(((.(((((((....((..(..(((..........((..(....((((..(((((((........)))))))....))))...)..)).......((....)).)))..)..))..)))))))))))))))))))..)))...	163	40.2	-30.2	0.4	13	12.5	26.5	10.5	29.5	30.5	11.9131	16.682	22.8454	10.8314	34.274	21.6558	middle
56	cme-miR159a_1ss6AG	TTTGGGTTGAAGGGAGCTCTA	21	scaffold6	+	41154058	41154116	TTTGGGTTGAAGGAAGCTCTAattggtacagcccatctctaagcattccttgcagcatc	32	cme-MIR159a,ath-MIR159a,ath-MIR159b,mtr-MIR159a,gma-MIR159e,gma-MIR159a,ptc-MIR159a,ptc-MIR159b,mdm-MIR159d,mdm-MIR159f,mdm-MIR159e,aly-MIR159a,aly-MIR159b,ppe-MIR159,mes-MIR159b,mes-MIR159a,vvi-MIR159c,nta-MIR159,csi-MIR159a,lus-MIR159c,lus-MIR159b,sly-MIR159,bra-MIR159a,bna-MIR159,cas-MIR159c,cas-MIR159b,cpa-MIR159a,rco-MIR159,hbr-MIR159a,ahy-MIR159,htu-MIR159a,pvu-MIR159a,	cme-MIR159a	gaggcagagctccttgaagtccaatagaggtttatgccaggttgattgagctgctaagctatggatcccacagcccctattgctatatccatcatgttgttgtataatatctttaaagctgataggcctgtggcttgcatatctcaggagcttcatcacctgtttctgttagatccttgTTTGGATTGAAGGGAGCTCTAcatcttctct	cme-miR159a	TTTGGATTGAAGGGAGCTCTA	5'	Diff	gp2b	.....(((((((((((((.....(((......)))......))).)))))).))))...	51	45.8	-16.1	0.6	5	3.5	11	16	8	10	4.58198	4.67096	9.48298	16.505	9.29464	7.10026	middle
57	cme-miR159a_1ss8TC	TTTGGATCGAAGGGAGCTCTA	21	scaffold5	-	46847832	46847872	caaccacgaacctccaaactTTTGGATCGAACGGAGCTCTA	26	cme-MIR159a,ath-MIR159a,mtr-MIR159a,gma-MIR159e,gma-MIR159a,ptc-MIR159a,ptc-MIR159b,mdm-MIR159d,mdm-MIR159f,mdm-MIR159e,aly-MIR159a,ppe-MIR159,mes-MIR159b,mes-MIR159a,vvi-MIR159c,nta-MIR159,csi-MIR159a,sly-MIR159,bra-MIR159a,bna-MIR159,cpa-MIR159a,rco-MIR159,hbr-MIR159a,ahy-MIR159,htu-MIR159a,pvu-MIR159a,	cme-MIR159a	gaggcagagctccttgaagtccaatagaggtttatgccaggttgattgagctgctaagctatggatcccacagcccctattgctatatccatcatgttgttgtataatatctttaaagctgataggcctgtggcttgcatatctcaggagcttcatcacctgtttctgttagatccttgTTTGGATTGAAGGGAGCTCTAcatcttctct	cme-miR159a	TTTGGATTGAAGGGAGCTCTA	3'	Diff	gp2b	...((.(((...(((((....))))))))...)).......	31	48.8	-5.7	0.3	7.5	4.5	6.5	7	7	10.5	6.87297	6.00552	5.60358	7.22092	8.13281	7.45527	low
58	cme-miR159a_L-1	TTGGATTGAAGGGAGCTCTA	20	scaffold1	+	30504228	30504354	aaaaggaaagctagTTGGATTGAAGGGAGTTCTAgggactggatttgaaggtcgagaaaaaggtcgatgactgttatgaatatgaagactactaggattagcttgggtaagattaagctgttctaca	32	cme-MIR159a,ath-MIR159a,ath-MIR159b,mtr-MIR159a,gma-MIR159e,gma-MIR159a,ptc-MIR159a,ptc-MIR159b,mdm-MIR159d,mdm-MIR159f,mdm-MIR159e,aly-MIR159a,aly-MIR159b,ppe-MIR159,mes-MIR159b,mes-MIR159a,vvi-MIR159c,nta-MIR159,csi-MIR159a,lus-MIR159c,lus-MIR159b,sly-MIR159,bra-MIR159a,bna-MIR159,cas-MIR159c,cas-MIR159b,cpa-MIR159a,rco-MIR159,hbr-MIR159a,ahy-MIR159,htu-MIR159a,pvu-MIR159a,	cme-MIR159a	gaggcagagctccttgaagtccaatagaggtttatgccaggttgattgagctgctaagctatggatcccacagcccctattgctatatccatcatgttgttgtataatatctttaaagctgataggcctgtggcttgcatatctcaggagcttcatcacctgtttctgttagatccttgTTTGGATTGAAGGGAGCTCTAcatcttctct	cme-miR159a	TTTGGATTGAAGGGAGCTCTA	5'	Diff	gp2b	...((((.((((((((..((..(((..((((((((((.((..((((...(((((.((......))..))))).....))))....)).)).))))))))..)))..))..))))).))).))))...	121	39.4	-27.3	0.5	1397	791	1254.5	1810.5	1515	1779	1280.2	1055.64	1081.49	1867.64	1760.17	1263.14	high
59	cme-miR159a_L-1R-1	TTGGATTGAAGGGAGCTCT	19	scaffold11	-	43842268	43842315	gctgttcttgccttcccctttcctttaTTGGATTGAAGGGAGCTCCtc	38	cme-MIR319d,cme-MIR159a,ath-MIR159c,ath-MIR159a,ath-MIR159b,mtr-MIR159a,gma-MIR159e,gma-MIR159a,ptc-MIR159b,ptc-MIR159a,mdm-MIR159d,mdm-MIR159f,mdm-MIR159e,stu-MIR319b,aly-MIR159c,aly-MIR159a,aly-MIR159b,ppe-MIR159,mes-MIR319a,mes-MIR159b,mes-MIR159a,vvi-MIR159c,nta-MIR159,csi-MIR159a,lus-MIR159c,lus-MIR159b,sly-MIR159,bra-MIR159a,bna-MIR159,cas-MIR159a,cas-MIR159b,cas-MIR159c,cpa-MIR159a,rco-MIR…	cme-MIR159a	gaggcagagctccttgaagtccaatagaggtttatgccaggttgattgagctgctaagctatggatcccacagcccctattgctatatccatcatgttgttgtataatatctttaaagctgataggcctgtggcttgcatatctcaggagcttcatcacctgtttctgttagatccttgTTTGGATTGAAGGGAGCTCTAcatcttctct	cme-miR159a	TTTGGATTGAAGGGAGCTCTA	3'	Diff	gp2b	...((((...(((((.....(((......)))..))))))))).....	40	50	-10.8	0.5	596.5	211.5	385	809.5	620.5	647.5	546.63	282.259	331.904	835.048	720.915	459.742	middle
60	cme-miR159a_L-2	TGGATTGAAGGGAGCTCTA	19	scaffold3	-	9659871	9659988	aTGGATTGAAGGGAGTTCTAgaaaaatgtgatggagaggaacgagaaatagagcgacaactattattatgaatgttgagactagcaagattcgcttgagccaaggaaagttgatcaac	26	cme-MIR159a,ath-MIR159a,mtr-MIR159a,gma-MIR159e,gma-MIR159a,ptc-MIR159a,ptc-MIR159b,mdm-MIR159d,mdm-MIR159f,mdm-MIR159e,aly-MIR159a,ppe-MIR159,mes-MIR159b,mes-MIR159a,vvi-MIR159c,nta-MIR159,csi-MIR159a,sly-MIR159,bra-MIR159a,bna-MIR159,cpa-MIR159a,rco-MIR159,hbr-MIR159a,ahy-MIR159,htu-MIR159a,pvu-MIR159a,	cme-MIR159a	gaggcagagctccttgaagtccaatagaggtttatgccaggttgattgagctgctaagctatggatcccacagcccctattgctatatccatcatgttgttgtataatatctttaaagctgataggcctgtggcttgcatatctcaggagcttcatcacctgtttctgttagatccttgTTTGGATTGAAGGGAGCTCTAcatcttctct	cme-miR159a	TTTGGATTGAAGGGAGCTCTA	5'	Diff	gp2b	...(((..(......(((((...........))))).((..((((.(((((........))))).....((((.(((.......))).)))).))))..))........)..)))...	112	39	-16.9	0.4	25	9.5	16	47	43.5	22	22.9099	12.6783	13.7934	48.4834	50.5396	15.6206	middle
61	cme-miR159a_L-2_1ss3TG	GGGATTGAAGGGAGCTCTA	19	scaffold1	-	52430142	52430185	aaggcagaggttgaGGGATTGAAGGGAGATCTAttaaaggtatt	32	cme-MIR159a,ath-MIR159a,ath-MIR159b,mtr-MIR159a,gma-MIR159a,gma-MIR159e,ptc-MIR159b,ptc-MIR159a,mdm-MIR159d,mdm-MIR159f,mdm-MIR159e,aly-MIR159a,aly-MIR159b,ppe-MIR159,mes-MIR159a,mes-MIR159b,vvi-MIR159c,nta-MIR159,csi-MIR159a,lus-MIR159c,lus-MIR159b,sly-MIR159,bra-MIR159a,bna-MIR159,cas-MIR159b,cas-MIR159c,cpa-MIR159a,rco-MIR159,hbr-MIR159a,ahy-MIR159,htu-MIR159a,pvu-MIR159a,	cme-MIR159a	gaggcagagctccttgaagtccaatagaggtttatgccaggttgattgagctgctaagctatggatcccacagcccctattgctatatccatcatgttgttgtataatatctttaaagctgataggcctgtggcttgcatatctcaggagcttcatcacctgtttctgttagatccttgTTTGGATTGAAGGGAGCTCTAcatcttctct	cme-miR159a	TTTGGATTGAAGGGAGCTCTA	3'	Diff	gp2b	...((.....((((..((((.......))))..))))..))...	38	40.9	-3.9	0.2	13.5	3.5	10	4.5	8.5	5.5	12.3713	4.67096	8.62089	4.64202	9.87555	3.90514	middle
62	cme-miR159a_L-3	GGATTGAAGGGAGCTCTA	18	scaffold12	-	8636440	8636592	aaagaaaaattagtaGGATTGAAGGGAGCTCGAggattaggagaactaaaattggtaggcctaggggaagagcggtgattgtttccatgtagttgaaaagtactgaggttagcctgaacaagattgagttgatcaacactactctgtttttcc	26	cme-MIR159a,ath-MIR159a,mtr-MIR159a,gma-MIR159e,gma-MIR159a,ptc-MIR159b,ptc-MIR159a,mdm-MIR159d,mdm-MIR159f,mdm-MIR159e,aly-MIR159a,ppe-MIR159,mes-MIR159b,mes-MIR159a,vvi-MIR159c,nta-MIR159,csi-MIR159a,sly-MIR159,bra-MIR159a,bna-MIR159,cpa-MIR159a,rco-MIR159,hbr-MIR159a,ahy-MIR159,htu-MIR159a,pvu-MIR159a,	cme-MIR159a	gaggcagagctccttgaagtccaatagaggtttatgccaggttgattgagctgctaagctatggatcccacagcccctattgctatatccatcatgttgttgtataatatctttaaagctgataggcctgtggcttgcatatctcaggagcttcatcacctgtttctgttagatccttgTTTGGATTGAAGGGAGCTCTAcatcttctct	cme-miR159a	TTTGGATTGAAGGGAGCTCTA	5'	Diff	gp2b	...(((((((.(((((..((((....(((((((...((((.....))))....(((..((((..(((((.((......)).)))))..(((.((....)))))..))))..))).........)))))))..))))..)))))..))))))).	149	40.5	-36.3	0.6	27	10	11	37.5	31.5	23	24.7427	13.3456	9.48298	38.6835	36.5976	16.3306	middle
63	cme-miR159a_R-1	TTTGGATTGAAGGGAGCTCT	20	scaffold4	-	6678571	6678632	gTTTGGATTGAAGGTAGCTCTgtttccaaccccggaatcaggtgatggtacggagctccaaa	35	cme-MIR159a,ath-MIR159a,ath-MIR159b,ath-MIR159c,mtr-MIR159a,gma-MIR159a,gma-MIR159e,ptc-MIR159b,ptc-MIR159a,mdm-MIR159d,mdm-MIR159f,mdm-MIR159e,aly-MIR159a,aly-MIR159b,aly-MIR159c,ppe-MIR159,mes-MIR159a,mes-MIR159b,vvi-MIR159c,nta-MIR159,csi-MIR159a,lus-MIR159c,lus-MIR159b,sly-MIR159,bra-MIR159a,bna-MIR159,cas-MIR159b,cas-MIR159c,cas-MIR159a,cpa-MIR159a,rco-MIR159,hbr-MIR159a,ahy-MIR159,htu-MIR15…	cme-MIR159a	gaggcagagctccttgaagtccaatagaggtttatgccaggttgattgagctgctaagctatggatcccacagcccctattgctatatccatcatgttgttgtataatatctttaaagctgataggcctgtggcttgcatatctcaggagcttcatcacctgtttctgttagatccttgTTTGGATTGAAGGGAGCTCTAcatcttctct	cme-miR159a	TTTGGATTGAAGGGAGCTCTA	5'	Diff	gp2b	............((.((((((((..(((...((.......))...))).))))))))))...	47	50	-19.6	0.6	16682	8492	16619.5	24879	20959	24967.5	15287.3	11333.1	14327.5	25664.2	24350.8	17727.6	high
64	cme-miR159a_R-1_1ss12GA	TTTGGATTGAAAGGAGCTCT	20	scaffold4	-	15412547	15412598	aaTTTGGATTGAAAGGAGCTGTggtattttggtttcgattttggtttaggag	32	cme-MIR159a,ath-MIR159a,ath-MIR159b,mtr-MIR159a,gma-MIR159a,gma-MIR159e,ptc-MIR159b,ptc-MIR159a,mdm-MIR159d,mdm-MIR159f,mdm-MIR159e,aly-MIR159a,aly-MIR159b,ppe-MIR159,mes-MIR159a,mes-MIR159b,vvi-MIR159c,nta-MIR159,csi-MIR159a,lus-MIR159c,lus-MIR159b,sly-MIR159,bra-MIR159a,bna-MIR159,cas-MIR159b,cas-MIR159c,cpa-MIR159a,rco-MIR159,hbr-MIR159a,ahy-MIR159,htu-MIR159a,pvu-MIR159a,	cme-MIR159a	gaggcagagctccttgaagtccaatagaggtttatgccaggttgattgagctgctaagctatggatcccacagcccctattgctatatccatcatgttgttgtataatatctttaaagctgataggcctgtggcttgcatatctcaggagcttcatcacctgtttctgttagatccttgTTTGGATTGAAGGGAGCTCTAcatcttctct	cme-miR159a	TTTGGATTGAAGGGAGCTCTA	5'	Diff	gp2b	...((..((..(((((((((..........))))))..)))..))..))...	46	36.5	-7.5	0.4	0	0	3	0	3	0	0	0	2.58627	0	3.48549	0	low
64	cme-miR159a_R-1_1ss12GT	TTTGGATTGAATGGAGCTCT	20	scaffold8	+	39375924	39375962	aaaccacgaacctccaaacTTTGGATCGAATGGAGCTCT	32	cme-MIR159a,ath-MIR159a,ath-MIR159b,mtr-MIR159a,gma-MIR159e,gma-MIR159a,ptc-MIR159a,ptc-MIR159b,mdm-MIR159d,mdm-MIR159f,mdm-MIR159e,aly-MIR159b,aly-MIR159a,ppe-MIR159,mes-MIR159b,mes-MIR159a,vvi-MIR159c,nta-MIR159,csi-MIR159a,lus-MIR159c,lus-MIR159b,sly-MIR159,bra-MIR159a,bna-MIR159,cas-MIR159c,cas-MIR159b,cpa-MIR159a,rco-MIR159,hbr-MIR159a,ahy-MIR159,htu-MIR159a,pvu-MIR159a,	cme-MIR159a	gaggcagagctccttgaagtccaatagaggtttatgccaggttgattgagctgctaagctatggatcccacagcccctattgctatatccatcatgttgttgtataatatctttaaagctgataggcctgtggcttgcatatctcaggagcttcatcacctgtttctgttagatccttgTTTGGATTGAAGGGAGCTCTAcatcttctct	cme-miR159a	TTTGGATTGAAGGGAGCTCTA	3'	Diff	gp2b	...((((((...(((((...))))))))..)))......	30	46.2	-6.3	0.4	0	0	4	9.5	7	7.5	0	0	3.44836	9.79983	8.13281	5.32519	low
65	cme-miR159a_R-1_1ss15AG	TTTGGATTGAAGGGGGCTCT	20	scaffold6	+	5966821	5966887	tgacctttatacctctggccacactgcagtgtagttgccataatagcTTTGGTTTGAAGGGGGCTCT	32	cme-MIR159a,ath-MIR159a,ath-MIR159b,mtr-MIR159a,gma-MIR159e,gma-MIR159a,ptc-MIR159a,ptc-MIR159b,mdm-MIR159d,mdm-MIR159f,mdm-MIR159e,aly-MIR159b,aly-MIR159a,ppe-MIR159,mes-MIR159b,mes-MIR159a,vvi-MIR159c,nta-MIR159,csi-MIR159a,lus-MIR159c,lus-MIR159b,sly-MIR159,bra-MIR159a,bna-MIR159,cas-MIR159c,cas-MIR159b,cpa-MIR159a,rco-MIR159,hbr-MIR159a,ahy-MIR159,htu-MIR159a,pvu-MIR159a,	cme-MIR159a	gaggcagagctccttgaagtccaatagaggtttatgccaggttgattgagctgctaagctatggatcccacagcccctattgctatatccatcatgttgttgtataatatctttaaagctgataggcctgtggcttgcatatctcaggagcttcatcacctgtttctgttagatccttgTTTGGATTGAAGGGAGCTCTAcatcttctct	cme-miR159a	TTTGGATTGAAGGGAGCTCTA	3'	Diff	gp2b	...((((((.(((..((((...(((((...))))).))))..........))).)))))).......	57	47.8	-16	0.5	5	0	3.5	7.5	5.5	7.5	4.58198	0	3.01731	7.7367	6.39006	5.32519	low
66	cme-miR159a_R-1_1ss17CT	TTTGGATTGAAGGGAGTTCT	20	scaffold11	-	5205698	5205740	TTTGAATTGAAGGGAGTTCTaattgatatagaccattcctaag	32	cme-MIR159a,ath-MIR159a,ath-MIR159b,mtr-MIR159a,gma-MIR159e,gma-MIR159a,ptc-MIR159b,ptc-MIR159a,mdm-MIR159d,mdm-MIR159f,mdm-MIR159e,aly-MIR159a,aly-MIR159b,ppe-MIR159,mes-MIR159b,mes-MIR159a,vvi-MIR159c,nta-MIR159,csi-MIR159a,lus-MIR159c,lus-MIR159b,sly-MIR159,bra-MIR159a,bna-MIR159,cas-MIR159b,cas-MIR159c,cpa-MIR159a,rco-MIR159,hbr-MIR159a,ahy-MIR159,htu-MIR159a,pvu-MIR159a,	cme-MIR159a	gaggcagagctccttgaagtccaatagaggtttatgccaggttgattgagctgctaagctatggatcccacagcccctattgctatatccatcatgttgttgtataatatctttaaagctgataggcctgtggcttgcatatctcaggagcttcatcacctgtttctgttagatccttgTTTGGATTGAAGGGAGCTCTAcatcttctct	cme-miR159a	TTTGGATTGAAGGGAGCTCTA	5'	Diff	gp2b	...........((((((((((.......))))..))))))...	29	32.6	-6.7	0.5	6.5	0	11.5	8.5	5	11.5	5.95657	0	9.91402	8.76827	5.80915	8.1653	low
67	cme-miR159a_R-1_1ss19CT	TTTGGATTGAAGGGAGCTTT	20	scaffold10	+	36343396	36343468	cTTTGGATTGAACGGAGCTTTgataccacttgtagaattttaagagaacttataaagcccaatcagaacacaa	32	cme-MIR159a,ath-MIR159a,ath-MIR159b,mtr-MIR159a,gma-MIR159a,gma-MIR159e,ptc-MIR159b,ptc-MIR159a,mdm-MIR159d,mdm-MIR159f,mdm-MIR159e,aly-MIR159a,aly-MIR159b,ppe-MIR159,mes-MIR159a,mes-MIR159b,vvi-MIR159c,nta-MIR159,csi-MIR159a,lus-MIR159c,lus-MIR159b,sly-MIR159,bra-MIR159a,bna-MIR159,cas-MIR159b,cas-MIR159c,cpa-MIR159a,rco-MIR159,hbr-MIR159a,ahy-MIR159,htu-MIR159a,pvu-MIR159a,	cme-MIR159a	gaggcagagctccttgaagtccaatagaggtttatgccaggttgattgagctgctaagctatggatcccacagcccctattgctatatccatcatgttgttgtataatatctttaaagctgataggcctgtggcttgcatatctcaggagcttcatcacctgtttctgttagatccttgTTTGGATTGAAGGGAGCTCTAcatcttctct	cme-miR159a	TTTGGATTGAAGGGAGCTCTA	5'	Diff	gp2b	...((..((((..((.((((((......((((........))))........))))))))..))))..))...	67	35.6	-10.9	0.4	20.5	10.5	27.5	36	24	39.5	18.7861	14.0129	23.7074	37.1362	27.8839	28.046	middle
68	cme-miR159a_R-1_1ss2TA	TATGGATTGAAGGGAGCTCT	20	scaffold7	-	19924972	19924998	tTATGGATTGAAGGGAGCTATccactg	32	cme-MIR159a,ath-MIR159a,ath-MIR159b,mtr-MIR159a,gma-MIR159e,gma-MIR159a,ptc-MIR159a,ptc-MIR159b,mdm-MIR159d,mdm-MIR159f,mdm-MIR159e,aly-MIR159b,aly-MIR159a,ppe-MIR159,mes-MIR159b,mes-MIR159a,vvi-MIR159c,nta-MIR159,csi-MIR159a,lus-MIR159c,lus-MIR159b,sly-MIR159,bra-MIR159a,bna-MIR159,cas-MIR159c,cas-MIR159b,cpa-MIR159a,rco-MIR159,hbr-MIR159a,ahy-MIR159,htu-MIR159a,pvu-MIR159a,	cme-MIR159a	gaggcagagctccttgaagtccaatagaggtttatgccaggttgattgagctgctaagctatggatcccacagcccctattgctatatccatcatgttgttgtataatatctttaaagctgataggcctgtggcttgcatatctcaggagcttcatcacctgtttctgttagatccttgTTTGGATTGAAGGGAGCTCTAcatcttctct	cme-miR159a	TTTGGATTGAAGGGAGCTCTA	5'	Diff	gp2b	...(((((...((....)))))))...	21	44.4	-4.2	0.4	19	9.5	27.5	43	20.5	30.5	17.4115	12.6783	23.7074	44.3571	23.8175	21.6558	middle
69	cme-miR159a_R-1_1ss2TG	TGTGGATTGAAGGGAGCTCT	20	scaffold11	-	34170023	34170196	agagttctgttgagaggaaaaaggagaaaaggctTGTGGATTGAAGGGAGGTCTaaaggggatggatggatttggtttggggttggaccgacggctgttatggaggttgagagagcttaaatttgcttgggcaagattcaattgatccacaacattttgtttttccaaccgggc	32	cme-MIR159a,ath-MIR159a,ath-MIR159b,mtr-MIR159a,gma-MIR159e,gma-MIR159a,ptc-MIR159b,ptc-MIR159a,mdm-MIR159d,mdm-MIR159f,mdm-MIR159e,aly-MIR159a,aly-MIR159b,ppe-MIR159,mes-MIR159b,mes-MIR159a,vvi-MIR159c,nta-MIR159,csi-MIR159a,lus-MIR159c,lus-MIR159b,sly-MIR159,bra-MIR159a,bna-MIR159,cas-MIR159b,cas-MIR159c,cpa-MIR159a,rco-MIR159,hbr-MIR159a,ahy-MIR159,htu-MIR159a,pvu-MIR159a,	cme-MIR159a	gaggcagagctccttgaagtccaatagaggtttatgccaggttgattgagctgctaagctatggatcccacagcccctattgctatatccatcatgttgttgtataatatctttaaagctgataggcctgtggcttgcatatctcaggagcttcatcacctgtttctgttagatccttgTTTGGATTGAAGGGAGCTCTAcatcttctct	cme-miR159a	TTTGGATTGAAGGGAGCTCTA	5'	Diff	gp2b	...(..(.(((....(((((((..(((......((((((((..(.....(((((((....(((..(.....)..))).....)))))))...........((((..(((...((((........))))...)))..)))).)..))))))))..)))..)))))))))).)..)	171	45.4	-39.6	0.5	4.5	2.5	10.5	3	13	6.5	4.12378	3.3364	9.05193	3.09468	15.1038	4.61517	middle
70	cme-miR159a_R-1_1ss8TA	TTTGGATAGAAGGGAGCTCT	20	scaffold13	-	5730847	5730886	gtattttctctgaggagaacTTTGGAGAGAAGGGAGCTCT	32	cme-MIR159a,ath-MIR159a,ath-MIR159b,mtr-MIR159a,gma-MIR159e,gma-MIR159a,ptc-MIR159a,ptc-MIR159b,mdm-MIR159d,mdm-MIR159f,mdm-MIR159e,aly-MIR159b,aly-MIR159a,ppe-MIR159,mes-MIR159b,mes-MIR159a,vvi-MIR159c,nta-MIR159,csi-MIR159a,lus-MIR159c,lus-MIR159b,sly-MIR159,bra-MIR159a,bna-MIR159,cas-MIR159c,cas-MIR159b,cpa-MIR159a,rco-MIR159,hbr-MIR159a,ahy-MIR159,htu-MIR159a,pvu-MIR159a,	cme-MIR159a	gaggcagagctccttgaagtccaatagaggtttatgccaggttgattgagctgctaagctatggatcccacagcccctattgctatatccatcatgttgttgtataatatctttaaagctgataggcctgtggcttgcatatctcaggagcttcatcacctgtttctgttagatccttgTTTGGATTGAAGGGAGCTCTAcatcttctct	cme-miR159a	TTTGGATTGAAGGGAGCTCTA	3'	Diff	gp2b	...(((((((..(((....)))..))))))).........	28	45	-11.7	0.6	0	0	4.5	0	4.5	5	0	0	3.8794	0	5.22823	3.55013	low
71	cme-miR159a_R-2_1ss19CT	TTTGGATTGAAGGGAGCTT	19	scaffold3	-	40739262	40739335	ggattttgaggtgggtaaggataaggataagggtaaaaaccagggggaggtgtaTTTGGATTGAAGGGAGCATa	35	cme-MIR159a,ath-MIR159a,ath-MIR159c,ath-MIR159b,mtr-MIR159a,gma-MIR159e,gma-MIR159a,ptc-MIR159a,ptc-MIR159b,mdm-MIR159d,mdm-MIR159f,mdm-MIR159e,aly-MIR159b,aly-MIR159c,aly-MIR159a,ppe-MIR159,mes-MIR159b,mes-MIR159a,vvi-MIR159c,nta-MIR159,csi-MIR159a,lus-MIR159c,lus-MIR159b,sly-MIR159,bra-MIR159a,bna-MIR159,cas-MIR159a,cas-MIR159c,cas-MIR159b,cpa-MIR159a,rco-MIR159,hbr-MIR159a,ahy-MIR159,htu-MIR15…	cme-MIR159a	gaggcagagctccttgaagtccaatagaggtttatgccaggttgattgagctgctaagctatggatcccacagcccctattgctatatccatcatgttgttgtataatatctttaaagctgataggcctgtggcttgcatatctcaggagcttcatcacctgtttctgttagatccttgTTTGGATTGAAGGGAGCTCTAcatcttctct	cme-miR159a	TTTGGATTGAAGGGAGCTCTA	3'	Diff	gp2b	...(((..(..(..(((..............(((....)))...........)))..)..)..)))........	63	44.6	-5.1	0.2	27	10	22	27	33	31	24.7427	13.3456	18.966	27.8521	38.3404	22.0108	middle
72	cme-miR159a_R-2_1ss9GT	TTTGGATTTAAGGGAGCTC	19	scaffold9	+	3073047	3073115	CTTGGATTTAAGGGAGCTCcctcctccctgttctggtttcgaaaacaggaggaaggagctcctcttccc	40	cme-MIR159a,ath-MIR159a,ath-MIR159c,ath-MIR159b,mtr-MIR159a,gma-MIR159e,gma-MIR159a,ptc-MIR159d,ptc-MIR159a,ptc-MIR159b,mdm-MIR159a,mdm-MIR159c,mdm-MIR159b,mdm-MIR159d,mdm-MIR159f,mdm-MIR159e,aly-MIR159b,aly-MIR159c,aly-MIR159a,ppe-MIR159,mes-MIR159b,mes-MIR159a,vvi-MIR159c,nta-MIR159,csi-MIR159a,lus-MIR159c,lus-MIR159b,sly-MIR159,bra-MIR159a,bna-MIR159,cas-MIR159a,cas-MIR159c,cas-MIR159b,cpa-MIR…	cme-MIR159a	gaggcagagctccttgaagtccaatagaggtttatgccaggttgattgagctgctaagctatggatcccacagcccctattgctatatccatcatgttgttgtataatatctttaaagctgataggcctgtggcttgcatatctcaggagcttcatcacctgtttctgttagatccttgTTTGGATTGAAGGGAGCTCTAcatcttctct	cme-miR159a	TTTGGATTGAAGGGAGCTCTA	5'	Diff	gp2b	...(((.....(((((((((.((((((.((((...........)))))))))).)))))))))..))).	65	53.6	-32.7	0.9	0	0	6.5	68	0	2.5	0	0	5.60358	70.1461	0	1.77506	middle
73	cme-miR159a_R-2_2ss18TC19CA	TTTGGATTGAAGGGAGCCA	19	scaffold3	-	20998449	20998508	tgagTTTGGATTGAAGGGAGCAAagggaggagggttgacttggtttcgattttggacagg	35	cme-MIR159a,ath-MIR159a,ath-MIR159c,ath-MIR159b,mtr-MIR159a,gma-MIR159e,gma-MIR159a,ptc-MIR159a,ptc-MIR159b,mdm-MIR159d,mdm-MIR159f,mdm-MIR159e,aly-MIR159b,aly-MIR159c,aly-MIR159a,ppe-MIR159,mes-MIR159b,mes-MIR159a,vvi-MIR159c,nta-MIR159,csi-MIR159a,lus-MIR159c,lus-MIR159b,sly-MIR159,bra-MIR159a,bna-MIR159,cas-MIR159a,cas-MIR159c,cas-MIR159b,cpa-MIR159a,rco-MIR159,hbr-MIR159a,ahy-MIR159,htu-MIR15…	cme-MIR159a	gaggcagagctccttgaagtccaatagaggtttatgccaggttgattgagctgctaagctatggatcccacagcccctattgctatatccatcatgttgttgtataatatctttaaagctgataggcctgtggcttgcatatctcaggagcttcatcacctgtttctgttagatccttgTTTGGATTGAAGGGAGCTCTAcatcttctct	cme-miR159a	TTTGGATTGAAGGGAGCTCTA	5'	Diff	gp2b	...(((..((((((((.((((((...........))).)))..))))))).)..)))...	54	48.3	-9.3	0.3	4.5	3	0	0	3.5	0	4.12378	4.00368	0	0	4.0664	0	low
73	cme-miR159a_R-2_2ss18TC19CA	TTTGGATTGAAGGGAGCCA	19	scaffold4	-	6683668	6683727	tgagTTTGGATTGAAGGGAGCAAagggaggagggttgacttggtttcgattttggacagg	35	cme-MIR159a,ath-MIR159a,ath-MIR159b,ath-MIR159c,mtr-MIR159a,gma-MIR159a,gma-MIR159e,ptc-MIR159b,ptc-MIR159a,mdm-MIR159d,mdm-MIR159f,mdm-MIR159e,aly-MIR159c,aly-MIR159a,aly-MIR159b,ppe-MIR159,mes-MIR159a,mes-MIR159b,vvi-MIR159c,nta-MIR159,csi-MIR159a,lus-MIR159c,lus-MIR159b,sly-MIR159,bra-MIR159a,bna-MIR159,cas-MIR159b,cas-MIR159a,cas-MIR159c,cpa-MIR159a,rco-MIR159,hbr-MIR159a,ahy-MIR159,htu-MIR15…	cme-MIR159a	gaggcagagctccttgaagtccaatagaggtttatgccaggttgattgagctgctaagctatggatcccacagcccctattgctatatccatcatgttgttgtataatatctttaaagctgataggcctgtggcttgcatatctcaggagcttcatcacctgtttctgttagatccttgTTTGGATTGAAGGGAGCTCTAcatcttctct	cme-miR159a	TTTGGATTGAAGGGAGCTCTA	5'	Diff	gp2b	...(((..((((((((.((((((...........))).)))..))))))).)..)))...	54	48.3	-9.3	0.3	4.5	3	0	0	3.5	0	4.12378	4.00368	0	0	4.0664	0	low
74	cme-miR159a_R-2_2ss18TC19CT	TTTGGATTGAAGGGAGCCT	19	scaffold13	-	7673592	7673645	TTTGGATTGAAGGGAGCATgaggaagcttcccttttctgctttcttgcttcttc	35	cme-MIR159a,ath-MIR159a,ath-MIR159c,ath-MIR159b,mtr-MIR159a,gma-MIR159e,gma-MIR159a,ptc-MIR159a,ptc-MIR159b,mdm-MIR159d,mdm-MIR159f,mdm-MIR159e,aly-MIR159b,aly-MIR159c,aly-MIR159a,ppe-MIR159,mes-MIR159b,mes-MIR159a,vvi-MIR159c,nta-MIR159,csi-MIR159a,lus-MIR159c,lus-MIR159b,sly-MIR159,bra-MIR159a,bna-MIR159,cas-MIR159a,cas-MIR159c,cas-MIR159b,cpa-MIR159a,rco-MIR159,hbr-MIR159a,ahy-MIR159,htu-MIR15…	cme-MIR159a	gaggcagagctccttgaagtccaatagaggtttatgccaggttgattgagctgctaagctatggatcccacagcccctattgctatatccatcatgttgttgtataatatctttaaagctgataggcctgtggcttgcatatctcaggagcttcatcacctgtttctgttagatccttgTTTGGATTGAAGGGAGCTCTAcatcttctct	cme-miR159a	TTTGGATTGAAGGGAGCTCTA	5'	Diff	gp2b	..........((((((((..(((((((...........))))))))))))))).	43	44.4	-16.2	0.7	0	3	2.5	3.5	2.5	0	0	4.00368	2.15522	3.61046	2.90457	0	low
75	cme-miR159a_R-3	TTTGGATTGAAGGGAGCT	18	scaffold6	-	46516607	46516673	ggtgggattggaTTTGGATTGAAGGGAGCAaaagaagtggcattcagattgggatattgattctgaa	35	cme-MIR159a,ath-MIR159a,ath-MIR159c,ath-MIR159b,mtr-MIR159a,gma-MIR159e,gma-MIR159a,ptc-MIR159a,ptc-MIR159b,mdm-MIR159d,mdm-MIR159f,mdm-MIR159e,aly-MIR159b,aly-MIR159c,aly-MIR159a,ppe-MIR159,mes-MIR159b,mes-MIR159a,vvi-MIR159c,nta-MIR159,csi-MIR159a,lus-MIR159c,lus-MIR159b,sly-MIR159,bra-MIR159a,bna-MIR159,cas-MIR159a,cas-MIR159c,cas-MIR159b,cpa-MIR159a,rco-MIR159,hbr-MIR159a,ahy-MIR159,htu-MIR15…	cme-MIR159a	gaggcagagctccttgaagtccaatagaggtttatgccaggttgattgagctgctaagctatggatcccacagcccctattgctatatccatcatgttgttgtataatatctttaaagctgataggcctgtggcttgcatatctcaggagcttcatcacctgtttctgttagatccttgTTTGGATTGAAGGGAGCTCTAcatcttctct	cme-miR159a	TTTGGATTGAAGGGAGCTCTA	5'	Diff	gp2b	...(((((..((((..(((((((....((.......))....)))).)))..))).)..)))))...	61	41.8	-10.3	0.4	316.5	123.5	158.5	261.5	189	208.5	290.039	164.818	136.641	269.753	219.586	148.04	middle
76	cme-MIR159a-p3_2ss17CT19CT	TTTGGATTGAAGGGAGTTT	19	scaffold12	-	36629556	36629612	aaaagtttgattgtgaaagcaaggttggggaaagccaTTTGGATTGAAGGGAGTTGc	35	cme-MIR159a,ath-MIR159a,ath-MIR159c,ath-MIR159b,mtr-MIR159a,gma-MIR159e,gma-MIR159a,ptc-MIR159b,ptc-MIR159a,mdm-MIR159d,mdm-MIR159f,mdm-MIR159e,aly-MIR159c,aly-MIR159a,aly-MIR159b,ppe-MIR159,mes-MIR159b,mes-MIR159a,vvi-MIR159c,nta-MIR159,csi-MIR159a,lus-MIR159c,lus-MIR159b,sly-MIR159,bra-MIR159a,bna-MIR159,cas-MIR159b,cas-MIR159a,cas-MIR159c,cpa-MIR159a,rco-MIR159,hbr-MIR159a,ahy-MIR159,htu-MIR15…	cme-MIR159a	gaggcagagctccttgaagtccaatagaggtttatgccaggttgattgagctgctaagctatggatcccacagcccctattgctatatccatcatgttgttgtataatatctttaaagctgataggcctgtggcttgcatatctcaggagcttcatcacctgtttctgttagatccttgTTTGGATTGAAGGGAGCTCTAcatcttctct	cme-MIR159a-p3	TTTGGATTGAAGGGAGCTC	3'	New	gp2b	...((((..(.(((....))).((((......))))..)..))))............	42	42.1	-8.7	0.4	0	0	0	0	6	5	0	0	0	0	6.97098	3.55013	low
77	cme-MIR159a-p5_1ss1AC	CAGCTATGGATCCCACAGCCCC	22	scaffold5	-	46721378	46721518	CAGCTATGGATCCCACAGCCCCtatcgctatctcatgaaaatcaacatcaacaaagctgataggcctgtggcttgcatatctcaggagcttcatcacctgtttggttagatccttgTTTGGATTGAAGGGAGCTCTAcatc	44	cme-MIR159a,ath-MIR159a,ath-MIR159b,ath-MIR159c,mtr-MIR159a,gma-MIR159e,gma-MIR159a,gma-MIR159d,ptc-MIR159a,ptc-MIR159b,ptc-MIR159d,mdm-MIR159d,mdm-MIR159f,mdm-MIR159e,mdm-MIR159a,mdm-MIR159c,mdm-MIR159b,aly-MIR159a,aly-MIR159b,aly-MIR159c,ppe-MIR159,mes-MIR159b,mes-MIR159a,vvi-MIR159c,vvi-MIR159b,vvi-MIR159a,nta-MIR159,csi-MIR159a,lus-MIR159c,lus-MIR159b,sly-MIR159,bra-MIR159a,bna-MIR159,cas-MIR…	cme-MIR159a	gaggcagagctccttgaagtccaatagaggtttatgccaggttgattgagctgctaagctatggatcccacagcccctattgctatatccatcatgttgttgtataatatctttaaagctgataggcctgtggcttgcatatctcaggagcttcatcacctgtttctgttagatccttgTTTGGATTGAAGGGAGCTCTAcatcttctct	cme-MIR159a-p5	aagctatggatcccacagcccc	5'	New	gp2b	.((.((((....((((((..(((((((((.....(((........)))......))).)))))).))))))....)))).))..((((((((...(((.....)))..(((((......)))))....)))))))).....	81	46.1	-40.5	0.6	0	0	6	0	0	0	0	0	5.17253	0	0	0	low
78	cme-miR159b_L-1R-2	TTGGATTGAAGGGAGCTC	18	scaffold11	-	43842290	43842475	gcgatggagctccctttgattcaaagagaggcagggaagaaggtgaatggaagtgctgcgagttcatgaatgcctgtggggtgcccgcgccagctccaaggcgccgcaccttccaaaggtttgcatgcgctcggagctgttcttgccttcccctttcctttaTTGGATTGAAGGGAGCTCctctta	1	cme-MIR159b,	cme-MIR159b	gcgatggagctccctttgattcaaagagagggtgggaggaaggtgaaaggaagtgctgcgagttcatgaatacctgtggggtgccgctctgcctccatggcggccgcaccttccaaaggtttgcatgcgctcggagctgttcttaccttctcttttcctttATTGGATTGAAGGGAGCTCCTcttaataacc	cme-miR159b	ATTGGATTGAAGGGAGCTCCT	3'	Diff	gp1	..((.(((((((((((..((((((..(((((.((((..(((((..(..(((...(((.((((..((((...((((.((((((((..(((((........))))).)))))..))).))))...))))..)))).)))..))))..)))))))))..))))).))))))..)))))))))))))...	181	55.4	-99.6	1	41	25	34	63	37	41.5	37.5722	33.364	29.311	64.9883	42.9877	29.4661	middle
79	cme-miR160a	TGCCTGGCTCCCTGTATGCCA	21	scaffold10	-	42089451	42089546	caatgTGCCTGGCTCCCTGTATGCCAtttgtagagctcaccgtcatagccgatggcctccgcggatgGCGTATGAGGAGCCAAGCATAtcccatat	7	cme-MIR160b,mdm-MIR160c,stu-MIR160a,mes-MIR160h,mes-MIR160d,cpa-MIR160c,cpa-MIR160f,	cme-MIR160b	ctttcaataTGCCTGGCTCCCTGTATGCCAtttgtagagcgctcaccgtcattcccgatggcctccgcgcatggcgtatgaggagccaagcatatccatatc	cme-miR160a	TGCCTGGCTCCCTGTATGCCA	5'	Yes	gp1	..((((((.(((((((..(((((((((..(..(((....(((((......))))).)))..)..)))))))))..))))))).)))))).......	87	55.2	-49.4	0.9	237.5	130.25	311.583	427.917	294.417	552.667	217.644	173.826	268.613	441.422	342.062	392.408	middle
79	cme-miR160a	TGCCTGGCTCCCTGTATGCCA	21	scaffold7	+	6119039	6119131	gtgtgtatgTGCCTGGCTCCCTGTATGCCAtttgtagagctcatcgactctccgATGGGCCTCCGCAGATGGCGTATGaggagccatgcatat	2	cme-MIR160a,mdm-MIR160e,	cme-MIR160a	gtgtgtatgTGCCTGGCTCCCTGTATGCCAtttgtagagctcatcagaatccgatgggcctccgcagatggcgtatgaggagccatgcatatatcttaa	cme-miR160a	TGCCTGGCTCCCTGTATGCCA	5'	Yes	gp1	......((((((.(((((((..((((((((((((..((((((((((......))))))).)))..))))))))))))..))))))).))))))	87	54.8	-56.9	1.1	237.5	130.25	311.583	427.917	294.417	552.667	217.644	173.826	268.613	441.422	342.062	392.408	middle
79	cme-miR160a	TGCCTGGCTCCCTGTATGCCA	21	scaffold1	+	13367466	13367566	tcatcgaaTGCCTGGCTCCCTGTATGCCAtttgcaaagcccatcatctgaaaataggtggccttctcggatggcatgcaaggAGCCATGCATGTATAAATt	1	cme-MIR160c,	cme-MIR160c	tcatcgtaaTGCCTGGCTCCCTGTATGCCAtttgcaaagcccatcatctaaaaataggtggccttctcgaatggcatgcaaggagccatgcatgtataaatt	cme-miR160a	TGCCTGGCTCCCTGTATGCCA	5'	Yes	gp1	.......((((.(((((((.((((((((((..(..(((.(((((...........))))).)))..)..)))))))))).))))))).)))).........	85	47.5	-46.6	1	237.5	130.25	311.583	427.917	294.417	552.667	217.644	173.826	268.613	441.422	342.062	392.408	middle
79	cme-miR160a	TGCCTGGCTCCCTGTATGCCA	21	scaffold1	+	352020	352106	TGCCTGGCTCCCTGTATGCCAcaggcgcagccccaatctgttgtctagattcggctgttgccggtggcgtgcgaggagccaagcatg	2	cpa-MIR160b,cpa-MIR160e,	cpa-MIR160b	TGCCTGGCTCCCTGTATGCCAcaagcacaacccgatctttccgatgattggccggtgccggtggcgtgcgaggagccaagcatg	cpa-miR160a	TGCCTGGCTCCCTGTATGCCA	5'	Yes	gp1	(((.(((((((..(((((((((.(((((((((..((((((.....)))))).))))).)))).)))))))))..))))))).)))..	85	62.1	-54.6	1	237.5	130.25	311.583	427.917	294.417	552.667	217.644	173.826	268.613	441.422	342.062	392.408	middle
80	cme-MIR160a-p3	ATGGGCCTCCGCAGATGGCGTATG	24	scaffold7	+	6119039	6119131	gtgtgtatgTGCCTGGCTCCCTGTATGCCAtttgtagagctcatcgactctccgATGGGCCTCCGCAGATGGCGTATGaggagccatgcatat	2	cme-MIR160a,mdm-MIR160e,	cme-MIR160a	gtgtgtatgTGCCTGGCTCCCTGTATGCCAtttgtagagctcatcagaatccgatgggcctccgcagatggcgtatgaggagccatgcatatatcttaa	cme-MIR160a-p3	atgggcctccgcagatggcgtatg	3'	New	gp1	......((((((.(((((((..((((((((((((..((((((((((......))))))).)))..))))))))))))..))))))).))))))	87	54.8	-56.9	1.1	11.5	11	24.5	61.5	25	81	10.5385	14.6802	21.1212	63.441	29.0457	57.5121	middle
81	cme-MIR160c-p3_2ss13AG17AG	AGCCATGCATGTGTAAGT	18	scaffold1	+	13367466	13367566	tcatcgaaTGCCTGGCTCCCTGTATGCCAtttgcaaagcccatcatctgaaaataggtggccttctcggatggcatgcaaggAGCCATGCATGTATAAATt	1	cme-MIR160c,	cme-MIR160c	tcatcgtaaTGCCTGGCTCCCTGTATGCCAtttgcaaagcccatcatctaaaaataggtggccttctcgaatggcatgcaaggagccatgcatgtataaatt	cme-MIR160c-p3	agccatgcatgtataaat	3'	New	gp1	.......((((.(((((((.((((((((((..(..(((.(((((...........))))).)))..)..)))))))))).))))))).)))).........	85	47.5	-46.6	1	5	0	0	0	0	9	4.58198	0	0	0	0	6.39023	low
82	cme-miR162	TCGATAAACCTCTGCATCCAG	21	scaffold2	+	3975200	3975302	gtcagtGGAGGCAGCGGTTCATCGACCtcttcttgggatttgtaatgaatcgtaacacaaaaacacgaaccggTCGATAAACCTCTGCATCCAGcgctctctc	1	cme-MIR162,	cme-MIR162	gtcagtggaggcagcggttcatcgaccccttcttgcgatttgtactgattcgtatcacaaaaacacgaaccggTCGATAAACCTCTGCATCCAGcgctctctc	cme-miR162	TCGATAAACCTCTGCATCCAG	3'	Yes	gp1	.....((((.((((.((((.(((((((..(((.((...(((((.............)))))..)).)))..))))))).)))).)))).))))..........	88	49.5	-33.3	0.7	1340	1193	2208	3817	3860	5174	1227.97	1592.13	1903.49	3937.47	4484.66	3673.67	high
83	cme-MIR162-p5	GGAGGCAGCGGTTCATCGACC	21	scaffold2	+	3975200	3975302	gtcagtGGAGGCAGCGGTTCATCGACCtcttcttgggatttgtaatgaatcgtaacacaaaaacacgaaccggTCGATAAACCTCTGCATCCAGcgctctctc	1	cme-MIR162,	cme-MIR162	gtcagtggaggcagcggttcatcgaccccttcttgcgatttgtactgattcgtatcacaaaaacacgaaccggTCGATAAACCTCTGCATCCAGcgctctctc	cme-MIR162-p5	ggaggcagcggttcatcgacc	5'	New	gp1	.....((((.((((.((((.(((((((..(((.((...(((((.............)))))..)).)))..))))))).)))).)))).))))..........	88	49.5	-33.3	0.7	165	105	216	153	187	265	151.205	140.129	186.211	157.829	217.262	188.157	middle
84	cme-miR164a_1ss20CA	TGGAGAAGCAGGGCACGTGAT	21	scaffold5	+	48099121	48099158	atggagtTGGAGAAGCAGGGCACGTGAGtcaattcagg	1	cme-MIR164a,	cme-MIR164a	atgaagagcaagaTGGAGAAGCAGGGCACGTGCTttactaactcagttccaattcaaaaatcccttcttttctttttctttctctttttct	cme-miR164a	TGGAGAAGCAGGGCACGTGCT	5'	Diff	gp2b	...(((((((....((.......))...)))))))...	32	52.6	-6.8	0.3	0	0	0	4.5	0	3	0	0	0	4.64202	0	2.13008	low
85	cme-miR164a_2ss19GT20CT	TGGAGAAGCAGGGCACGTTTT	21	scaffold2	+	4846546	4846574	atggcgaTGGAGAAGCAGGGCACGTTATt	1	cme-MIR164a,	cme-MIR164a	atgaagagcaagaTGGAGAAGCAGGGCACGTGCTttactaactcagttccaattcaaaaatcccttcttttctttttctttctctttttct	cme-miR164a	TGGAGAAGCAGGGCACGTGCT	3'	Diff	gp2b	(((((..((......))..)).)))....	25	51.7	-2.9	0.2	34	29	29.5	27.5	48	50	31.1575	38.7022	25.4316	28.3679	55.7678	35.5013	middle
86	cme-miR164a_L+1	CTGGAGAAGCAGGGCACGTGCT	22	scaffold2	-	43498273	43498385	cctgggcgagagaatcctgCTGGAGAAGCAGGGCACGTGCAaggcacatgcctttaccatccccaccccctctgcacgtgctccctttctccaacatgcctctctcgctctta	28	cme-MIR164a,gma-MIR164j,gma-MIR164f,ptc-MIR164a,ptc-MIR164c,ptc-MIR164d,ptc-MIR164f,lja-MIR164,gra-MIR164a,ppe-MIR164d,mes-MIR164c,mes-MIR164a,mes-MIR164d,vvi-MIR164b,nta-MIR164c,csi-MIR164b,csi-MIR164d,lus-MIR164d,lus-MIR164e,bra-MIR164b,bra-MIR164c,bna-MIR164c,bra-MIR164d,bna-MIR164d,bna-MIR164b,rco-MIR164a,rco-MIR164b,rco-MIR164d,	cme-MIR164a	atgaagagcaagaTGGAGAAGCAGGGCACGTGCTttactaactcagttccaattcaaaaatcccttcttttctttttctttctctttttct	cme-miR164a	TGGAGAAGCAGGGCACGTGCT	5'	Diff	gp2a	...((((((((((....((.((((((((..(((((((((((((((....))))...................)))))))))))..)))))))).))....))))))))))...	107	59.3	-53.4	0.8	24	6	10	47	44	70	21.9935	8.00736	8.62089	48.4834	51.1205	49.7018	middle
87	cme-miR164a_L+1R-1	ATGGAGAAGCAGGGCACGTGC	21	scaffold5	-	696458	696568	cgatcaggATGGAGAAGCAGGGCACGTGCattactcactcagctagaagcgccacgtggcttgctgccgctgagtgggttgttCATGTGCCCGTCTTCCCCATCgtgacca	34	cme-MIR164a,cme-MIR164d,ath-MIR164b,ath-MIR164c,mtr-MIR164b,gma-MIR164i,gma-MIR164h,gma-MIR164c,ptc-MIR164e,ptc-MIR164b,mdm-MIR164f,mdm-MIR164e,aly-MIR164c,aly-MIR164b,ppe-MIR164a,vvi-MIR164c,vvi-MIR164d,nta-MIR164a,nta-MIR164b,csi-MIR164a,lus-MIR164a,lus-MIR164c,lus-MIR164b,sly-MIR164a,bra-MIR164b,bra-MIR164c,bna-MIR164c,bra-MIR164d,bna-MIR164d,bna-MIR164b,cpa-MIR164b,rco-MIR164c,ssl-MIR164b,ctr…	cme-MIR164a	atgaagagcaagaTGGAGAAGCAGGGCACGTGCTttactaactcagttccaattcaaaaatcccttcttttctttttctttctctttttct	cme-miR164a	TGGAGAAGCAGGGCACGTGCT	5'	Diff	gp2a	...(((.(((((.((((..(((((((((....(((((((((((....((((((....)))..)))...)))))))))))....)))))))))..)))).))))).)))...	105	58.6	-60.8	0.9	291.5	56	104.5	33.5	45.5	67	267.129	74.7353	90.0883	34.5573	52.8632	47.5717	middle
88	cme-miR164a_L+2	AATGGAGAAGCAGGGCACGTGCT	23	scaffold9	-	40114580	40114674	gctccatttgtatgaggtttgagagagatgggatggtttggttttgagagaaAATGGAGAAGCAGGGCACTTGCTcgaactcatttaaatggctg	12	cme-MIR164a,mtr-MIR164d,ptc-MIR164f,ptc-MIR164b,lja-MIR164,gra-MIR164a,stu-MIR164,ppe-MIR164d,mes-MIR164d,vvi-MIR164b,nta-MIR164c,rco-MIR164d,	cme-MIR164a	atgaagagcaagaTGGAGAAGCAGGGCACGTGCTttactaactcagttccaattcaaaaatcccttcttttctttttctttctctttttct	cme-miR164a	TGGAGAAGCAGGGCACGTGCT	3'	Diff	gp2b	...((((((..((((.(((((((..((.((...((.(((..((((....)))).....))).))...))))..)))))))))))..))))))...	89	44.2	-25.3	0.6	4.5	4.5	4.5	10.5	14.5	26	4.12378	6.00552	3.8794	10.8314	16.8465	18.4607	middle
89	cme-miR164a_R+1	TGGAGAAGCAGGGCACGTGCTG	22	scaffold1	+	16111669	16111712	caagaTGGAGAAGCAGGGCACGTGCTGTACTAACTCcactcaaa	14	cme-MIR164a,mtr-MIR164d,ptc-MIR164b,ptc-MIR164f,lja-MIR164,gra-MIR164a,stu-MIR164,ppe-MIR164d,mes-MIR164d,vvi-MIR164d,vvi-MIR164b,vvi-MIR164a,nta-MIR164c,rco-MIR164d,	cme-MIR164a	atgaagagcaagaTGGAGAAGCAGGGCACGTGCTttactaactcagttccaattcaaaaatcccttcttttctttttctttctctttttct	cme-miR164a	TGGAGAAGCAGGGCACGTGCT	5'	Diff	gp2b	...(((((((..((((........)))).....))))).))...	38	50	-9.4	0.4	89.5	63.5	103	275.5	407.5	420	82.0174	84.7445	88.7951	284.195	473.446	298.211	middle
90	cme-MIR164a-p3_1ss12TG	GGGCACGTGCTGTACTAACTC	21	scaffold1	+	16111669	16111712	caagaTGGAGAAGCAGGGCACGTGCTGTACTAACTCcactcaaa	14	cme-MIR164a,mtr-MIR164d,ptc-MIR164b,ptc-MIR164f,lja-MIR164,gra-MIR164a,stu-MIR164,ppe-MIR164d,mes-MIR164d,vvi-MIR164d,vvi-MIR164b,vvi-MIR164a,nta-MIR164c,rco-MIR164d,	cme-MIR164a	atgaagagcaagaTGGAGAAGCAGGGCACGTGCTttactaactcagttccaattcaaaaatcccttcttttctttttctttctctttttct	cme-MIR164a-p3	GGGCACGTGCTttactaactc	3'	New	gp2b	...(((((((..((((........)))).....))))).))...	38	50	-9.4	0.4	26	23	27	0	0	0	23.8263	30.6949	23.2764	0	0	0	middle
91	cme-miR164b	TGGAGAGGCAGGGCACATGCT	21	scaffold13	+	41666269	41666360	tgagccatgtTGGAGAGGCAGGGCACATGCTagattttttaccagcaagatgggaggtcttagcgtgtgccctttttctccaacttggattc	1	cme-MIR164b,	cme-MIR164b	tgagccatgcTGGAGAGGCAGGGCACATGCTagatttaccagcaagatggtaagttttagcatgtgctcttcttctccaacttggattc	cme-miR164b	TGGAGAGGCAGGGCACATGCT	5'	Yes	gp1	.((((((.(((((((((..(((((((((((((((..((...(((......)))))..)).)))))))))))))..))))))))).))).)))	91	48.9	-48.3	1.1	878	562	951	596	462	646	804.595	750.022	819.846	614.81	536.765	458.677	middle
92	cme-miR164c	TGGAGAAGCAGGGCACGTGCA	21	scaffold3	-	44699126	44699204	ttcttgtTGGAGAAGCAGGGCACGTGCAagttgagccatttctaaaccctttgCACGTGCTCCCCTTCTCCAACatggc	1	cme-MIR164c,	cme-MIR164c	aattcttgtTGGAGAAGCAGGGCACGTGCAaactcacccattttctaaaccctttgcacgtgctccccttctccaacatggcttc	cme-miR164c	TGGAGAAGCAGGGCACGTGCA	5'	Yes	gp1	.((.(((((((((((..(((((((((((((((.((......)).)))...))))))))))))..))))))))))).)).	77	51.9	-39.4	1	3018	750	1341	595	639	803	2765.68	1000.92	1156.06	613.779	742.409	570.151	high
93	cme-miR164c_1ss21AT	TGGAGAAGCAGGGCACGTGCT	21	scaffold3	-	44699156	44699261	gatgggtgagaaagttcttgtTGGAGAAGCAGGGCACGTGCAagttgagccatttctaaaccctttgcacgtgctccccttctccaacatggcctcctcacccttt	28	cme-MIR164d,cme-MIR164a,ath-MIR164b,ath-MIR164c,ptc-MIR164e,mdm-MIR164f,mdm-MIR164e,aly-MIR164b,aly-MIR164c,ppe-MIR164a,vvi-MIR164c,nta-MIR164a,nta-MIR164b,csi-MIR164a,lus-MIR164c,lus-MIR164b,lus-MIR164a,sly-MIR164a,bra-MIR164d,bna-MIR164d,bra-MIR164b,bra-MIR164c,bna-MIR164c,bna-MIR164b,cpa-MIR164b,rco-MIR164c,ssl-MIR164b,ctr-MIR164,	cme-MIR164d	ccgatcaggaTGGAGAAGCAGGGCACGTGCAttactcactcatgtaactccacacccacgtggctgcctccgagtgggttgttcatgtgcccctcttctccatcctgaccac	cme-miR164c	TGGAGAAGCAGGGCACGTGCA	5'	Diff	gp2a	...(((((((..((..(.(((((((((((..(((((((((((((((.((......)).)))...))))))))))))..))))))))))).)..)).)))))))...	100	51.9	-54.8	1	7770.5	4527	6842.5	11238.5	13630.5	16731	7120.85	6041.55	5898.84	11593.2	15836.3	11879.4	high
94	cme-MIR164c-p3_1ss12CT	CACGTGCTCCCTTTCTCCAAC	21	scaffold3	-	44699126	44699204	ttcttgtTGGAGAAGCAGGGCACGTGCAagttgagccatttctaaaccctttgCACGTGCTCCCCTTCTCCAACatggc	1	cme-MIR164c,	cme-MIR164c	aattcttgtTGGAGAAGCAGGGCACGTGCAaactcacccattttctaaaccctttgcacgtgctccccttctccaacatggcttc	cme-MIR164c-p3	cacgtgctccccttctccaac	3'	New	gp1	.((.(((((((((((..(((((((((((((((.((......)).)))...))))))))))))..))))))))))).)).	77	51.9	-39.4	1	57	25	51	7	14	15	52.2346	33.364	43.9665	7.22092	16.2656	10.6504	middle
95	cme-MIR164d-p5_1ss17TG	TCATGTGCCCCTCTTCGCC	19	scaffold6	+	35527466	35527510	gttcatTCATGTGCCCCTCTTCTCCtcgggcgtcacataatgact	7	cme-MIR164d,mtr-MIR164b,gma-MIR164i,mdm-MIR164f,mdm-MIR164e,ppe-MIR164a,ssl-MIR164a,	cme-MIR164d	ccgatcaggaTGGAGAAGCAGGGCACGTGCAttactcactcatgtaactccacacccacgtggctgcctccgagtgggttgttcatgtgcccctcttctccatcctgaccac	cme-MIR164d-p5	tcatgtgcccctcttctcc	5'	New	gp2b	..(((((.(((((((((..........))).).))))))))))..	41	51.1	-12.3	0.5	6	6	5	0	5	8	5.49837	8.00736	4.31044	0	5.80915	5.68021	low
96	cme-miR166a	TCGGACCAGGCTTCATTCCCC	21	scaffold12	+	42760371	42760453	acagttgaggGGAATGTTGTCTGGTGCGAGAtctttcatctcttttgaatgattTCGGACCAGGCTTCATTCCCCtcaacatc	170	cme-MIR166d,cme-MIR166h,cme-MIR166c,cme-MIR166f,cme-MIR166a,cme-MIR166b,cme-MIR166g,cme-MIR166i,cme-MIR166e,ath-MIR166a,ath-MIR166c,ath-MIR166f,ath-MIR166d,ath-MIR166b,ath-MIR166e,ath-MIR166g,mtr-MIR166e,mtr-MIR166g,mtr-MIR166a,mtr-MIR166b,mtr-MIR166c,mtr-MIR166f,gma-MIR166t,gma-MIR166b,gma-MIR166a,gma-MIR166d,gma-MIR166c,gma-MIR166g,gma-MIR166e,gma-MIR166i,gma-MIR166p,gma-MIR166u,gma-MIR166s,gma…	cme-MIR166b	ttgaggggaatgttgtctggctcgaggacacttttattcgatcttttgatttttgtgtttatatttagtgtcgTCGGACCAGGCTTCATTCCCCccaattaat	cme-miR166a	TCGGACCAGGCTTCATTCCCC	3'	Yes	gp2a	...(((((((((((((..(((((((.(((((((.((((.......)))).))))))).)))))))..)))))))))))))...	77	45.8	-51.6	1.4	322694	132658	240838	21346.5	14926.5	26850	295716	177040	207623	22020.2	17342	19064.2	high
96	cme-miR166a	TCGGACCAGGCTTCATTCCCC	21	scaffold3	+	42391668	42391799	ctctaccgcgtttgttgaggggaatgtcgttcggttcgatgtctttcagacgaaactctaccgatcccatcgttcgggtcgcttcgtttgaatgataTCGGACCAGGCTTCATTCCCCtcaacagggtaaca	169	cme-MIR166d,cme-MIR166h,cme-MIR166c,cme-MIR166f,cme-MIR166a,cme-MIR166b,cme-MIR166i,cme-MIR166e,cme-MIR166g,ath-MIR166a,ath-MIR166c,ath-MIR166f,ath-MIR166d,ath-MIR166b,ath-MIR166e,ath-MIR166g,mtr-MIR166e,mtr-MIR166g,mtr-MIR166a,mtr-MIR166b,mtr-MIR166c,mtr-MIR166f,gma-MIR166t,gma-MIR166b,gma-MIR166a,gma-MIR166d,gma-MIR166c,gma-MIR166g,gma-MIR166e,gma-MIR166i,gma-MIR166p,gma-MIR166u,gma-MIR166s,gma…	cme-MIR166b	ttgaggggaatgttgtctggctcgaggacacttttattcgatcttttgatttttgtgtttatatttagtgtcgTCGGACCAGGCTTCATTCCCCccaattaat	cme-miR166a	TCGGACCAGGCTTCATTCCCC	3'	Yes	gp2a	...((((....(((((((((((((((..((..(((((((((((.((((((((((.......((((((........)))))).)))))))))).)))))))))))..))..)))))))))))))))))))...	126	50.8	-67.9	1	322694	132658	240838	21346.5	14926.5	26850	295716	177040	207623	22020.2	17342	19064.2	high
97	cme-miR166a_1ss20CT	TCGGACCAGGCTTCATTCCTC	21	scaffold1	-	17701722	17701765	atcTCGGACCAGGCTTCATTCCTCgcacgtctagcttttccttg	172	cme-MIR166i,cme-MIR166a,cme-MIR166e,cme-MIR166g,cme-MIR166d,cme-MIR166h,cme-MIR166c,cme-MIR166f,cme-MIR166b,ath-MIR166c,ath-MIR166d,ath-MIR166g,ath-MIR166a,ath-MIR166f,ath-MIR166b,ath-MIR166e,mtr-MIR166g,mtr-MIR166b,mtr-MIR166a,mtr-MIR166c,mtr-MIR166f,mtr-MIR166e,gma-MIR166t,gma-MIR166b,gma-MIR166d,gma-MIR166u,gma-MIR166s,gma-MIR166n,gma-MIR166j,gma-MIR166f,gma-MIR166k,gma-MIR166h,gma-MIR166o,gma…	cme-MIR166i	tgaggagaatggaaactggttcgagaacgtttgtatggatgaacataaaaagagagtctttcatccgaacgatcTCGGACCAGGCTTCATTCTCgccagct	cme-miR166i	TCGGACCAGGCTTCATTCTC	5'	Diff	gp2b	.....(((..(((((.................))))).)))...	36	52.3	-5.3	0.2	240.5	133	307.5	18.5	26.5	45	220.393	177.496	265.092	19.0839	30.7885	31.9512	middle
97	cme-miR166a_1ss20CT	TCGGACCAGGCTTCATTCCTC	21	scaffold11	+	21332610	21332647	atcaagttgtttcgatcTCGGACCAGGCTTCATTCCTC	67	cme-MIR166a,cme-MIR166i,cme-MIR166e,cme-MIR166g,ath-MIR166d,ath-MIR166c,ath-MIR166g,mtr-MIR166b,mtr-MIR166a,mtr-MIR166c,mtr-MIR166f,mtr-MIR166g,gma-MIR166t,gma-MIR166b,gma-MIR166n,gma-MIR166j,gma-MIR166d,gma-MIR166f,gma-MIR166k,gma-MIR166h,gma-MIR166o,gma-MIR166u,gma-MIR166q,gma-MIR166s,ptc-MIR166m,ptc-MIR166h,ptc-MIR166q,ptc-MIR166n,ptc-MIR166g,ptc-MIR166o,mdm-MIR166c,mdm-MIR166b,gra-MIR166c,stu…	cme-MIR166a	ttgaggggaatgctgtctggttcgagaccgtttatctgatatctgtcatgtttccatggtgagaacgatcTCGGACCAGGCTTCATTCCCCccaactcgaa	cme-miR166a	TCGGACCAGGCTTCATTCCCC	3'	Diff	gp2b	...((((((.((((....)))).)).))))........	27	47.4	-5.1	0.3	240.5	133	307.5	18.5	26.5	45	220.393	177.496	265.092	19.0839	30.7885	31.9512	middle
98	cme-miR166a_1ss9GT	TCGGACCATGCTTCATTCCCC	21	scaffold4	-	13761295	13761444	tgtgagagttttgttttgttttgaggGGAATGTTGTCTGGCTCGAGGacactttttctttgggttttcatcgttttcatttctatgtttatgtttagtgtcgTCGGACCAGGCTTCATTCCCCccaattaattctacatggtctctctac	181	cme-MIR166d,cme-MIR166h,cme-MIR166c,cme-MIR166f,cme-MIR166a,cme-MIR166b,cme-MIR166g,cme-MIR166e,cme-MIR166i,ath-MIR166a,ath-MIR166c,ath-MIR166f,ath-MIR166d,ath-MIR166b,ath-MIR166e,ath-MIR166g,ath-MIR165a,ath-MIR165b,mtr-MIR166e,mtr-MIR166g,mtr-MIR166a,mtr-MIR166b,mtr-MIR166c,mtr-MIR166f,mtr-MIR166d,gma-MIR166t,gma-MIR166b,gma-MIR166a,gma-MIR166d,gma-MIR166c,gma-MIR166g,gma-MIR166e,gma-MIR166l,gma…	cme-MIR166b	ttgaggggaatgttgtctggctcgaggacacttttattcgatcttttgatttttgtgtttatatttagtgtcgTCGGACCAGGCTTCATTCCCCccaattaat	cme-miR166a	TCGGACCAGGCTTCATTCCCC	3'	Diff	gp2a	...((((((..(((...((((((.((((((((..((((((..(((.((((((.......((((.................))))...........)))))).)))..))))))..)))))))).)))..)))...)))..).)))))...	144	40.7	-53	0.9	7922.5	5037.5	8032.5	4341.5	344	915	7260.14	6722.84	6924.73	4478.52	399.669	649.673	high
99	cme-miR166a_2ss19CT21CG	TCGGACCAGGCTTCATTCTCG	21	scaffold13	-	3839139	3839255	ctagaattgttgaggagaatgcggtctggttcgagagcattcatttgaataaattcaaagaaaaatctttcgtccgaatgatcTCGGACCAGGCTTCATTCTCGccagctcttcgat	95	cme-MIR166d,cme-MIR166i,cme-MIR166a,cme-MIR166e,cme-MIR166g,ath-MIR166f,ath-MIR166d,ath-MIR166c,ath-MIR166g,mtr-MIR166b,mtr-MIR166a,mtr-MIR166c,mtr-MIR166f,mtr-MIR166g,gma-MIR166t,gma-MIR166b,gma-MIR166n,gma-MIR166j,gma-MIR166d,gma-MIR166f,gma-MIR166k,gma-MIR166h,gma-MIR166o,gma-MIR166u,gma-MIR166q,gma-MIR166s,gma-MIR166r,gma-MIR166l,ptc-MIR166a,ptc-MIR166e,ptc-MIR166m,ptc-MIR166h,ptc-MIR166q,ptc…	cme-MIR166a	ttgaggggaatgctgtctggttcgagaccgtttatctgatatctgtcatgtttccatggtgagaacgatcTCGGACCAGGCTTCATTCCCCccaactcgaa	cme-miR166a	TCGGACCAGGCTTCATTCCCC	3'	Diff	gp2a	...(((..((((..(((((((..(((((((((((((.(((((.((((((....))))))((((....))))....))))).)))))))))))))..)))))))..))))..)))...	111	42.7	-50.5	1	789.5	375	659.5	42.5	62.5	113	723.494	500.46	568.548	43.8413	72.6143	80.2329	middle
100	cme-miR166a_L+2R-2	TCTCGGACCAGGCTTCATTCC	21	scaffold11	-	40013535	40013653	cggtcagattgttgaggGGAATGCTGTCTGGTTCGAGAccgttcgccgatcattatcgtccatacacgacggaaacgaTCTCGGACCAGGCTTCATTCCccccaactcgaagttgaaca	182	cme-MIR166d,cme-MIR166h,cme-MIR166c,cme-MIR166f,cme-MIR166a,cme-MIR166b,cme-MIR166e,cme-MIR166g,cme-MIR166i,ath-MIR166a,ath-MIR166c,ath-MIR166f,ath-MIR166d,ath-MIR166b,ath-MIR166e,ath-MIR166g,ath-MIR165a,ath-MIR165b,mtr-MIR166e,mtr-MIR166g,mtr-MIR166b,mtr-MIR166a,mtr-MIR166c,mtr-MIR166f,mtr-MIR166d,gma-MIR166t,gma-MIR166b,gma-MIR166a,gma-MIR166d,gma-MIR166c,gma-MIR166r,gma-MIR166g,gma-MIR166e,gma…	cme-MIR166b	ttgaggggaatgttgtctggctcgaggacacttttattcgatcttttgatttttgtgtttatatttagtgtcgTCGGACCAGGCTTCATTCCCCccaattaat	cme-miR166a	TCGGACCAGGCTTCATTCCCC	3'	Diff	gp2a	...((((...((((.((((((((..(((((((((((((.((((..(((.......((((......))))))).)))).)))))))))))))..)))))))).))))......))))...	113	52.9	-53.7	0.9	24929	15328.5	40744.5	2894.5	3861	8841.5	22844.8	20456.8	35125.4	2985.85	4485.82	6277.69	high
101	cme-miR166a_R-1	TCGGACCAGGCTTCATTCCC	20	scaffold11	+	44348874	44349003	cttttgaggGGAATGTTGTCTGGCTCGAGGacacttgttttgatccatttttaattctctgtttctttcaatttccaacttcaatttggttcattagtgccgTCGGACCAGGCTTCATTCCCcccaattg	174	cme-MIR166c,cme-MIR166f,cme-MIR166b,cme-MIR166d,cme-MIR166h,cme-MIR166a,cme-MIR166g,cme-MIR166e,ath-MIR166a,ath-MIR166c,ath-MIR166f,ath-MIR166d,ath-MIR166b,ath-MIR166e,ath-MIR166g,ath-MIR165a,mtr-MIR166g,mtr-MIR166e,mtr-MIR166a,mtr-MIR166b,mtr-MIR166c,mtr-MIR166f,gma-MIR166b,gma-MIR166a,gma-MIR166c,gma-MIR166l,gma-MIR166u,gma-MIR166n,gma-MIR166m,gma-MIR166o,gma-MIR166q,gma-MIR166t,gma-MIR166d,gma…	cme-MIR166a	ttgaggggaatgctgtctggttcgagaccgtttatctgatatctgtcatgtttccatggtgagaacgatcTCGGACCAGGCTTCATTCCCCccaactcgaa	cme-miR166a	TCGGACCAGGCTTCATTCCCC	3'	Diff	gp2a	...(((.((((((((..((((((..(((((.((((.....(((.(((.......................................))).)))..)))))).)))..))))))..)))))))).)))...	124	42.3	-42.517	0.8	3505.5	1198	2069	254	231.5	318	3212.42	1598.8	1783.66	262.016	268.964	225.788	high
102	cme-miR166a_R-2_1ss18CT	TCGGACCAGGCTTCATTTC	19	scaffold1	-	30683153	30683294	ggggttgtggGGAATGTTGGCTGGCTCGAGGCTtttcaaaagaaagatgttctttttcttttcaagtttaaaggaaaaaaaaaaaaagaaaaaaaaaagagaactgttaggctTCGGACCAGGCTTCATTCCcctcaactca	177	cme-MIR166h,cme-MIR166d,cme-MIR166c,cme-MIR166f,cme-MIR166a,cme-MIR166b,cme-MIR166e,cme-MIR166g,ath-MIR166a,ath-MIR166c,ath-MIR166f,ath-MIR166d,ath-MIR166b,ath-MIR166e,ath-MIR166g,ath-MIR165a,ath-MIR165b,mtr-MIR166e,mtr-MIR166g,mtr-MIR166b,mtr-MIR166a,mtr-MIR166c,mtr-MIR166f,gma-MIR166e,gma-MIR166t,gma-MIR166b,gma-MIR166a,gma-MIR166d,gma-MIR166c,gma-MIR166r,gma-MIR166g,gma-MIR166i,gma-MIR166p,gma…	cme-MIR166b	ttgaggggaatgttgtctggctcgaggacacttttattcgatcttttgatttttgtgtttatatttagtgtcgTCGGACCAGGCTTCATTCCCCccaattaat	cme-miR166a	TCGGACCAGGCTTCATTCCCC	3'	Diff	gp2b	.((((((.((((((((..((((((..((((((((..((..........(((((((((.(((((........................)))))...)))))))))))..))))))))..)))).)).)))))))).)))))).	140	38.7	-52.3	1	70.5	9	31	0	4.5	0	64.6059	12.011	26.7248	0	5.22823	0	middle
102	cme-miR166a_R-2_1ss18CT	TCGGACCAGGCTTCATTTC	19	scaffold4	-	4157199	4157353	aggttgaggttgatgggaatgttgtttggctcgaggttcatatatcaaacaacaaatttggatcaaaagctctcattttttttttttggtttttttgaatttttgattgttatatataatcTCGGACCAGGCTTCATTCCcgtcaaccaaacacc	176	cme-MIR166d,cme-MIR166h,cme-MIR166c,cme-MIR166f,cme-MIR166a,cme-MIR166b,cme-MIR166e,cme-MIR166g,ath-MIR166a,ath-MIR166c,ath-MIR166f,ath-MIR166d,ath-MIR166b,ath-MIR166e,ath-MIR166g,ath-MIR165a,ath-MIR165b,mtr-MIR166e,mtr-MIR166g,mtr-MIR166b,mtr-MIR166a,mtr-MIR166c,mtr-MIR166f,gma-MIR166t,gma-MIR166b,gma-MIR166a,gma-MIR166d,gma-MIR166c,gma-MIR166r,gma-MIR166g,gma-MIR166e,gma-MIR166i,gma-MIR166p,gma…	cme-MIR166b	ttgaggggaatgttgtctggctcgaggacacttttattcgatcttttgatttttgtgtttatatttagtgtcgTCGGACCAGGCTTCATTCCCCccaattaat	cme-miR166a	TCGGACCAGGCTTCATTCCCC	3'	Diff	gp2b	..(((..((((((((((((((..(..(((..(((((((.((((((..(((((((((......(((((((..(.((...........)))..)))))))...)))).))))))))))))))))))..)))..)..)))))))))))))).)))...	150	34.8	-55.8	1	70.5	9	31	0	4.5	0	64.6059	12.011	26.7248	0	5.22823	0	middle
103	cme-MIR166e-p3_2ss18CT19CA	TCGGACCAGGCTTCATTTAT	20	scaffold1	-	7248014	7248101	cgatgagatttggagagggagaagcatggaagaaggtttTCGGACCAGTCTTCATTTATctcaactcggatccgaccggcactcaaac	169	cme-MIR166d,cme-MIR166i,cme-MIR166h,cme-MIR166c,cme-MIR166f,cme-MIR166a,cme-MIR166b,cme-MIR166e,cme-MIR166g,ath-MIR166a,ath-MIR166c,ath-MIR166f,ath-MIR166d,ath-MIR166b,ath-MIR166e,ath-MIR166g,mtr-MIR166e,mtr-MIR166g,mtr-MIR166b,mtr-MIR166a,mtr-MIR166c,mtr-MIR166f,gma-MIR166t,gma-MIR166b,gma-MIR166a,gma-MIR166d,gma-MIR166c,gma-MIR166r,gma-MIR166g,gma-MIR166e,gma-MIR166i,gma-MIR166p,gma-MIR166u,gma…	cme-MIR166e	gtgtttggaatggagtttgctccgaaatcttttttttgtcaatccttttgaaaggagaagaaataaaactacatgtcaatgtcttttcctgtcattttttcttaagttttctttcttgctttcttctttatgatcttcaaaatttttattctatgttgtttttttccctgactaaaagtagtctttttcttcttcttcctcttatttgaaagtttgttcgtgttgaataaatggaaaaaatgatcTCGGACCAGGCTTCATTCCTCacacgtacct	cme-MIR166e-p3	TCGGACCAGGCTTCATTCCT	3'	New	gp2b	...((((..((((((((.((((......(((((.((((....))))..))))).....))))..)))...)))))......))))...	82	48.9	-20.8	0.5	0	0	12	0	0	0	0	0	10.3451	0	0	0	middle
104	cme-miR167a	TGAAGCTGCCAGCATGATCTA	21	scaffold12	-	42957182	42957274	caccagcagtTGAAGCTGCCAGCATGATCTAaacttcttcttgctcttcagccaaggaaagatcaGATCATATGGTAGCTTCACCttttgatg	4	cme-MIR167b,mdm-MIR167c,stu-MIR167b,csi-MIR167d,	cme-MIR167b	caccagcagtTGAAGCTGCCAGCATGATCTAaacttcttcttgctcttcactcaagccaaggaaagatcagatcatatggtagcttcaccttttgatg	cme-miR167a	TGAAGCTGCCAGCATGATCTA	5'	Yes	gp1	...((..((.(((((((((((..(((((((...(((.((((((((....)).)))))))))...))))))).))))))))))).))..))...	87	44.1	-34.8	0.8	5127.5	1686	3897	195.5	153	240	4698.82	2250.07	3359.56	201.67	177.76	170.406	high
105	cme-miR167a_R+1	TGAAGCTGCCAGCATGATCTAT	22	scaffold3	-	42708521	42708673	gagggaaaaggTGAAGCTGCCAGCATGATCTACctctggtcggctcggctacgcgaaaaagagaaaagtgtaaagataaagagattgaaaccaatttgccttaattgctaaccctagttaGGTCATGCTCTGACAGCCTCACTccttcctgct	19	cme-MIR167a,ath-MIR167b,gma-MIR167a,ptc-MIR167d,ptc-MIR167b,ptc-MIR167a,mdm-MIR167e,aly-MIR167b,ppe-MIR167a,mes-MIR167c,csi-MIR167e,lus-MIR167c,lus-MIR167d,cas-MIR167b,cpa-MIR167a,cpa-MIR167b,ghr-MIR167a,rco-MIR167a,dpr-MIR167b,	cme-MIR167a	aggaaaaggTGAAGCTGCCAGCATGATCTAcctctggtctgctagcttgaaaagacaaaagcgtaaagataaagagattgattcataccaatttcttttttcttgatcctccattgctaaccctagttaggtcatgctctgacagcctcactccttccta	cme-miR167a	TGAAGCTGCCAGCATGATCTA	5'	Diff	gp2a	..(((((..(((((.((((.((((((((((((.((..(((..((..((((((((.............))))).........((((((....)))))))))......))..)))..)).)))))))))))..).)))).)))))..)))))...	148	46.4	-50.4	0.7	43.5	11.5	33	0	0	0	39.8632	15.3474	28.4489	0	0	0	middle
105	cme-miR167a_R+1	TGAAGCTGCCAGCATGATCTAT	22	scaffold12	-	42957240	42957318	agtTGAAGCTGCCAGCATGATCTAAacttcttcttgctcttcagccaaggaaagatcagatcatatggtagcttcacct	27	cme-MIR167a,ath-MIR167a,ath-MIR167b,ath-MIR167d,gma-MIR167a,ptc-MIR167a,ptc-MIR167b,ptc-MIR167d,aly-MIR167a,aly-MIR167b,aly-MIR167d,vvi-MIR167c,csi-MIR167e,lus-MIR167d,lus-MIR167c,lus-MIR167a,lus-MIR167b,bra-MIR167b,bra-MIR167c,bna-MIR167a,bra-MIR167d,bna-MIR167b,bna-MIR167d,cas-MIR167a,cas-MIR167b,ghr-MIR167a,dpr-MIR167b,	cme-MIR167a	aggaaaaggTGAAGCTGCCAGCATGATCTAcctctggtctgctagcttgaaaagacaaaagcgtaaagataaagagattgattcataccaatttcttttttcttgatcctccattgctaaccctagttaggtcatgctctgacagcctcactccttccta	cme-miR167a	TGAAGCTGCCAGCATGATCTA	5'	Diff	gp2a	((.(((((((((((..(((((((...(((.((((((((....)).)))))))))...))))))).))))))))))).))	79	43	-33	1	43.5	11.5	33	0	0	0	39.8632	15.3474	28.4489	0	0	0	middle
106	cme-miR167c_L-2R+2	AAGCTGCCAGCATGATCTTAT	21	scaffold11	+	39691651	39691730	taccagttgAAGCTGCCAGCATGATCTTAActtttctccccttgaggaaagatcaGATCATGCGGCAGTTTCACCtgttg	12	cme-MIR167c,ath-MIR167c,gma-MIR167k,mdm-MIR167a,mdm-MIR167h,mdm-MIR167i,mdm-MIR167j,gra-MIR167c,aly-MIR167c,csi-MIR167b,lus-MIR167b,cas-MIR167c,	cme-MIR167c	cactaccagtTGAAGCTGCCAGCATGATCTTaacttttctcttctacttcttcctcttctttctttgaggaaagatcagatcatgcggcagtttcacctgttgttg	cme-miR167c	TGAAGCTGCCAGCATGATCTT	5'	Diff	gp2a	...(((.((((((((((.(((((((((...((((((((.....))))))))...))))))))))))))))))).)))...	74	46.2	-42.5	1.1	211	62	86	0	0	0	193.359	82.7427	74.1396	0	0	0	middle
107	cme-MIR167c-p3	GATCATGCGGCAGTTTCACC	20	scaffold11	+	39691651	39691730	taccagttgAAGCTGCCAGCATGATCTTAActtttctccccttgaggaaagatcaGATCATGCGGCAGTTTCACCtgttg	12	cme-MIR167c,ath-MIR167c,gma-MIR167k,mdm-MIR167a,mdm-MIR167h,mdm-MIR167i,mdm-MIR167j,gra-MIR167c,aly-MIR167c,csi-MIR167b,lus-MIR167b,cas-MIR167c,	cme-MIR167c	cactaccagtTGAAGCTGCCAGCATGATCTTaacttttctcttctacttcttcctcttctttctttgaggaaagatcagatcatgcggcagtttcacctgttgttg	cme-MIR167c-p3	gatcatgcggcagtttcacc	3'	New	gp2a	...(((.((((((((((.(((((((((...((((((((.....))))))))...))))))))))))))))))).)))...	74	46.2	-42.5	1.1	98	39	72	0	0	0	89.8068	52.0478	62.0704	0	0	0	middle
108	cme-miR167d	TGAAGCTGCCAGCATGATCTG	21	scaffold1	-	401251	401418	tgtgctggtcttgtaacatgtgttggtttgagaggtTGAAGCTGCCAGCATGATCTGgggaagggtaaacacattgttgtgatgagtcggtgttggtttcttccatcAGGTCATCTTGCAGCTTCAATcactcaatcaccaacactattggtcattgcatgcagcttc	39	cme-MIR167f,cme-MIR167d,cme-MIR167a,ath-MIR167d,mtr-MIR167b,gma-MIR167c,gma-MIR167g,gma-MIR167j,gma-MIR167a,ptc-MIR167e,lja-MIR167,gra-MIR167a,gra-MIR167b,aly-MIR167d,ppe-MIR167c,mes-MIR167d,mes-MIR167f,mes-MIR167e,mes-MIR167a,vvi-MIR167a,vvi-MIR167c,nta-MIR167a,nta-MIR167c,nta-MIR167b,csi-MIR167c,csi-MIR167a,lus-MIR167g,lus-MIR167b,lus-MIR167i,lus-MIR167f,lus-MIR167a,lus-MIR167c,bna-MIR167d,cpa-…	cme-MIR167d	tttgagaggtTGAAGCTGCCAGCATGATCTGatttaatttgctgaattctcttttaatttagagattttcataaagcaatattattgaaattaataaggcaaaaaatgggttttcttctatggatcttgatgatgttatgcttttcaagggtttttttttttaatttgaaaatcaggtcattctagcagcttcaatcactcatt	cme-miR167d	TGAAGCTGCCAGCATGATCTG	5'	Yes	gp2a	...((((....((((((..(((((((((((((.((((((((((((.((.(((((((((((((((...(((((....((.....))....)))))....)))))).))))))))))).)))))))))))).)))))..)))))))).....))...))))..))))...	162	45.8	-69.3	0.9	957.5	539	964.5	347	275	430	877.449	719.328	831.485	357.952	319.503	305.311	middle
108	cme-miR167d	TGAAGCTGCCAGCATGATCTG	21	scaffold3	-	42698079	42698196	gcgccactagctgtTGAAGCTGCCAGCATGATCTGaatctgaatccctccgccgcccctccgccgccctcggtccatcagaatcggatcatattggtagcttcacctgctcatggtat	40	cme-MIR167f,cme-MIR167d,ath-MIR167d,mtr-MIR167b,gma-MIR167c,gma-MIR167g,gma-MIR167j,ptc-MIR167c,ptc-MIR167e,lja-MIR167,gra-MIR167c,gra-MIR167a,gra-MIR167b,aly-MIR167d,ppe-MIR167c,mes-MIR167g,mes-MIR167d,mes-MIR167f,mes-MIR167e,mes-MIR167a,vvi-MIR167a,vvi-MIR167c,nta-MIR167a,nta-MIR167c,nta-MIR167b,csi-MIR167c,csi-MIR167a,lus-MIR167g,lus-MIR167i,lus-MIR167f,lus-MIR167a,lus-MIR167b,bna-MIR167d,cpa-…	cme-MIR167d	tttgagaggtTGAAGCTGCCAGCATGATCTGatttaatttgctgaattctcttttaatttagagattttcataaagcaatattattgaaattaataaggcaaaaaatgggttttcttctatggatcttgatgatgttatgcttttcaagggtttttttttttaatttgaaaatcaggtcattctagcagcttcaatcactcatt	cme-miR167d	TGAAGCTGCCAGCATGATCTG	5'	Yes	gp2a	..((((..(((...(((((((((((..(((((((((.(((((..((....((.((......)).))....))....))))).)))))))))..)))))))))))...)))..))))..	114	56.8	-52.3	0.8	957.5	539	964.5	347	275	430	877.449	719.328	831.485	357.952	319.503	305.311	middle
109	cme-miR167d_R+1	TGAAGCTGCCAGCATGATCTGG	22	scaffold1	-	357116	357283	tgtgctggtcttgtaacatgtgttggtttgagaggtTGAAGCTGCCAGCATGATCTGGggaagggtaaacacattgttgtgatgagtcggtgttggtttcttccatcAGGTCATCTTGCAGCTTCAATcactcaatcaccaacactattggtcattgcatgcagcttc	39	cme-MIR167f,cme-MIR167a,cme-MIR167d,ath-MIR167d,mtr-MIR167b,gma-MIR167c,gma-MIR167g,gma-MIR167j,gma-MIR167a,ptc-MIR167e,lja-MIR167,gra-MIR167a,gra-MIR167b,aly-MIR167d,ppe-MIR167c,mes-MIR167a,mes-MIR167d,mes-MIR167f,mes-MIR167e,vvi-MIR167a,vvi-MIR167c,nta-MIR167a,nta-MIR167c,nta-MIR167b,csi-MIR167c,csi-MIR167a,lus-MIR167g,lus-MIR167i,lus-MIR167f,lus-MIR167b,lus-MIR167a,lus-MIR167c,bna-MIR167d,cpa-…	cme-MIR167d	tttgagaggtTGAAGCTGCCAGCATGATCTGatttaatttgctgaattctcttttaatttagagattttcataaagcaatattattgaaattaataaggcaaaaaatgggttttcttctatggatcttgatgatgttatgcttttcaagggtttttttttttaatttgaaaatcaggtcattctagcagcttcaatcactcatt	cme-miR167d	TGAAGCTGCCAGCATGATCTG	5'	Diff	gp2a	...((((....((((((..(((((((((((((.((((((((((((.((.(((((((((((((((...(((((....((.....))....)))))....)))))).))))))))))).)))))))))))).)))))..)))))))).....))...))))..))))...	162	45.8	-69.3	0.9	566.5	318	520	9.5	8	15	519.138	424.39	448.286	9.79983	9.29464	10.6504	middle
110	cme-MIR167d-p5_1ss10AT	GGTCATTCTTGCAGCTTCAAT	21	scaffold5	-	36006360	36006438	aagggtttgtgtttgaaaatcaaGGTCATTCTTGCAGCTTCAATcactcattcaccaacaaattcaagcacacacttca	1	cme-MIR167d,	cme-MIR167d	tttgagaggtTGAAGCTGCCAGCATGATCTGatttaatttgctgaattctcttttaatttagagattttcataaagcaatattattgaaattaataaggcaaaaaatgggttttcttctatggatcttgatgatgttatgcttttcaagggtttttttttttaatttgaaaatcaggtcattctagcagcttcaatcactcatt	cme-MIR167d-p5	ggtcattctagcagcttcaat	5'	New	gp2b	...(((.((((((((((......(((......((.((.........))))...)))......)))))))))).)))...	73	38	-14	0.5	224	101	103	0	0	0	205.273	134.791	88.7951	0	0	0	middle
111	cme-miR168_R+1	TCGCTTGGTGCAGGTCGGGAA	21	scaffold9	-	40255344	40255492	tctctaatTCGCTTGGTGCAGGTCGGGAActgcttcgcttcttgttcttgttcttgttcttgtgtttctccttgttcttcagtttcctctgctgttagagggaaaaatcgggcgaattggatCCCGCCTTGCATCAACTGAATccgaga	37	cme-MIR168,ath-MIR168a,ath-MIR168b,mtr-MIR168c,mtr-MIR168b,mtr-MIR168a,gma-MIR168b,gma-MIR168a,ptc-MIR168b,ptc-MIR168a,mdm-MIR168a,mdm-MIR168b,lja-MIR168,aly-MIR168a,aly-MIR168b,ppe-MIR168,mes-MIR168a,vvi-MIR168,nta-MIR168d,nta-MIR168a,nta-MIR168b,nta-MIR168e,nta-MIR168c,csi-MIR168,lus-MIR168a,lus-MIR168b,sly-MIR168b,sly-MIR168a,bra-MIR168b,bra-MIR168c,bra-MIR168a,bna-MIR168a,bna-MIR168b,cas-MIR1…	cme-MIR168	ggtctctaatTCGCTTGGTGCAGGTCGGGAaccgcttcgctcagcctacggtttacgttttgtcgttggccggtccttcttcattttccttttttgttcttctctgcttttgttttttgcttaatttctttgccgctgtgcggtgttatcttgttgcgaaaatgtgtgggcgaattggatcccgccttgcatcaactgaatcggaaaccg	cme-miR168	TCGCTTGGTGCAGGTCGGGA	5'	Diff	gp2b	((((..((((..((((((((((.(((((.((..((((((.................................((.....)).(((((((((....)))))))))......))))))..)).))))).))))))))))..))))..))))	149	47	-48.4	0.7	6265.5	4558	5672.5	7710	5281	10439.5	5741.68	6082.92	4890.2	7953.33	6135.62	7412.31	high
111	cme-miR168_R+1	TCGCTTGGTGCAGGTCGGGAA	21	scaffold6	+	7385540	7385686	tctgcttacctcaccttaccgtcgcttcactcgtccgccgcggcggcgagaaccttcgccggaaactctcggcgttgtttcttctcagttacaacaccgacggtctctaatTCGCTTGGTGCAGGTCGGGAActgcttcgctccgcc	28	cme-MIR168,ath-MIR168a,ath-MIR168b,mtr-MIR168c,mtr-MIR168b,gma-MIR168b,gma-MIR168a,ptc-MIR168b,ptc-MIR168a,mdm-MIR168a,mdm-MIR168b,lja-MIR168,aly-MIR168a,aly-MIR168b,ppe-MIR168,mes-MIR168a,vvi-MIR168,nta-MIR168d,nta-MIR168e,csi-MIR168,lus-MIR168a,lus-MIR168b,sly-MIR168a,bra-MIR168a,bna-MIR168a,rco-MIR168,cca-MIR168a,vun-MIR168,	cme-MIR168	ggtctctaatTCGCTTGGTGCAGGTCGGGAaccgcttcgctcagcctacggtttacgttttgtcgttggccggtccttcttcattttccttttttgttcttctctgcttttgttttttgcttaatttctttgccgctgtgcggtgttatcttgttgcgaaaatgtgtgggcgaattggatcccgccttgcatcaactgaatcggaaaccg	cme-miR168	TCGCTTGGTGCAGGTCGGGA	3'	Diff	gp2b	...((...((..(((((((((..((....((((.((((....))))))))..........(((.((..((((.(((((..((....))..))))).))))..)).))).....)).))))).))))..))....))...........	133	59.2	-47.8	0.5	6265.5	4558	5672.5	7710	5281	10439.5	5741.68	6082.92	4890.2	7953.33	6135.62	7412.31	high
112	cme-miR168_R+1_1ss2CT	TTGCTTGGTGCAGGTCGGGAA	21	scaffold5	-	48432929	48433002	TTGCTTGGTGCAGCTCGGGAActggtggcctggatgggccaccagaagaaggtcctcccccaatgccaccacca	28	cme-MIR168,ath-MIR168a,ath-MIR168b,mtr-MIR168a,mtr-MIR168c,mtr-MIR168b,gma-MIR168b,gma-MIR168a,ptc-MIR168b,ptc-MIR168a,mdm-MIR168a,mdm-MIR168b,lja-MIR168,aly-MIR168a,aly-MIR168b,ppe-MIR168,mes-MIR168a,vvi-MIR168,nta-MIR168d,nta-MIR168e,csi-MIR168,lus-MIR168a,lus-MIR168b,bra-MIR168a,bna-MIR168a,rco-MIR168,cca-MIR168a,vun-MIR168,	cme-MIR168	ggtctctaatTCGCTTGGTGCAGGTCGGGAaccgcttcgctcagcctacggtttacgttttgtcgttggccggtccttcttcattttccttttttgttcttctctgcttttgttttttgcttaatttctttgccgctgtgcggtgttatcttgttgcgaaaatgtgtgggcgaattggatcccgccttgcatcaactgaatcggaaaccg	cme-miR168	TCGCTTGGTGCAGGTCGGGA	5'	Diff	gp2b	.....(((((((....((((.((((((((((....))))))))))..(.....).))))....))).))))...	66	62.2	-32	0.7	0	0	0	0	0	6.5	0	0	0	0	0	4.61517	low
113	cme-miR169a_R+1	TAGCCAAAAATGACTTGCCTGC	22	scaffold7	+	8107912	8108021	attgtttgaTAGCCAAAAATGACTTACCTGCtattttaacgaacaaaagttcatgttttattacttagaacttatgagtttcatattcaggcagtcattttggctaatct	2	cme-MIR169m,cme-MIR169i,	cme-MIR169i	attgtttgaTAGCCAAAAATGACTTGCCTGctaattcgatgagcaaaagagatctattttttattacttagaacttgaatgagcttcattttcaggcaatctttttggctaatctaacaag	cme-miR169a	TAGCCAAAAATGACTTGCCTG	5'	Diff	gp1	.......(((((((.(((((((((..((((..........((((....))))..((((((.....)))))).((((.....))))..)))).)))))))))))))).)).	102	30	-28.8	0.9	1738	1176	2281	584	498	994	1592.7	1569.44	1966.42	602.431	578.591	705.766	high
114	cme-miR169a_R+3_1ss20TC	TAGCCAAAAATGACTTGCCCGCTT	24	scaffold7	-	8129506	8129566	TAGCCAAAAATGACTTGCCCGCTAtgttaaaatacaagcagtgttttaaagcaggtaattt	7	cme-MIR169j,cme-MIR169i,cme-MIR169m,cme-MIR169c,cme-MIR169b,cme-MIR169a,cme-MIR169l,	cme-MIR169l	ttaagttggcaagttatctttggcttacttcataaacttctctcttttcatgttaggtcttttctttcgatattatctttaagaaaatgtttaaaattgtcgagtgattaggtttaaaaaattggatgttactaaaatggaagtgatgtatagtatgagaaaataagagcattgtgtgaTAGCCAAAAATGACTTGCCTGcaacatagt	cme-miR169a	TAGCCAAAAATGACTTGCCTG	5'	Diff	gp2b	..............(((((.(((...(((((((((.....)))))))))))).)))))...	44	34.4	-14.3	0.7	5	3.5	15.5	0	0	0	4.58198	4.67096	13.3624	0	0	0	middle
114	cme-miR169a_R+3_1ss20TC	TAGCCAAAAATGACTTGCCCGCTT	24	scaffold7	-	8133966	8134134	ggaaagagtggtttagtatgacgtgaagagtgttgtttgaTAGCCAAAAATGACTTGCCCGCTAtagtcattaaagtagaatgtgtttagagtatgttatttgattgtatcgggcagtcattttggctaaactgacgaactcttctccatcatactaggccttcttttt	7	cme-MIR169j,cme-MIR169i,cme-MIR169m,cme-MIR169c,cme-MIR169b,cme-MIR169a,cme-MIR169l,	cme-MIR169l	ttaagttggcaagttatctttggcttacttcataaacttctctcttttcatgttaggtcttttctttcgatattatctttaagaaaatgtttaaaattgtcgagtgattaggtttaaaaaattggatgttactaaaatggaagtgatgtatagtatgagaaaataagagcattgtgtgaTAGCCAAAAATGACTTGCCTGcaacatagt	cme-miR169a	TAGCCAAAAATGACTTGCCTG	5'	Diff	gp2b	.(((((((.((..((((((((...(((((((.(((((...(((((.(((((((((.(((((.((((((((.....(((...((....))...)))......)))))))).)))))))))))))))))))....))))))))))))....))))))))..))))))))).	167	37.9	-69.7	1.1	5	3.5	15.5	0	0	0	4.58198	4.67096	13.3624	0	0	0	middle
115	cme-miR169b_R+1	TAGCCAAAAATGACTTGCCTGT	22	scaffold7	-	8116204	8116399	gtagcatgatcaatgaaggaggagagatttagtatgatgtgaacgagtgttgtttgaTAGCCAAAAATGACTTGCCTGTtatattgaagtaatgtttttaaagcatatggtatttgattgtatcaggcagtcattttggctaaactgacagactcttctcgatcatgctagattttcactttctcaaacttgcaag	2	cme-MIR169a,cme-MIR169b,	cme-MIR169b	cttgtttcgTAGCCAAAAATGACTTGCCTGtaggacattatcttcttaatactaattttgagtttcttaaatattgaagagactcttaattattagttatattacaggcagttgttttaggctaatttgacaggctcttttcgatcatgttagattttttcttcccttttaactacgaaaatatgaaaagtttcttatcaagaaagagttaagatcaaagagaggtacatctcgaaaagaaaagtattgtttgaTAGCCAAAAATGACTTGCCTGctaattcgattagcaaaagagatctaaatttattacttagaacttgaatgagcttcattttcaggcagtctttttggctaatctaacaag	cme-miR169b	TAGCCAAAAATGACTTGCCTG	5'	Diff	gp2a	...(((.......(((..(((..((((((((((((((((.(((.((((.(((((...(((((((((.(((((.(((((.(((((..((...((((((...))))))......))..).)))).)))))))))))))))))))....)))))))))))).).)))))))))))))))..)))..)))....)))...	190	35.7	-68.6	1	54	61	88	23	32	61	49.4854	81.4081	75.8638	23.7259	37.1785	43.3116	middle
116	cme-miR169c	TAGCCAAAGATGACTTGCCTG	21	scaffold10	-	827710	827894	gaggaggagaggtctagcacggggagaagggatcgagcgtttggTAGCCAAAGATGACTTGCCTGcttcactttttaatagaggtcgaagctcgtttttatatattaccctttacgtggggttttcaggcaggttatcttggctaacttgaccgtctcttctctctcttgttagactttctcttc	4	cme-MIR169d,cme-MIR169o,cme-MIR169c,aly-MIR169n,	cme-MIR169c	ctcgtttggTAGCCAAAGATGACTTGCCTGtaggacgttatcttcttaatattaattttgagtttcttaaatatagagactcttaattagttatattacaggcagttgtcttgggctaatttgacaagctcttttcgatcatgttagattttttcttccttttaactaagaaagtatcaaaaatttcttattaagaaagagtttaagatcaaaagatcaggtccatccaaaaaagaaaagtattgtttgaTAGCCAAAAATGACTTGCCTGctaattcgatgagcaaaagagatctattttttattacttagaacttgaatgagcttcattttcaggcaatctttttggctaatctaacaag	cme-miR169c	TAGCCAAAGATGACTTGCCTG	5'	Yes	gp2a	...((((((((((((((((.((((((((((((.((..((.....(((((.(((((((((((((((((((((((((....)))))).)))))...............(((((......)))))....)))))))))))))))))))...))..))))))))))))))..)))))))))).))))))	182	45.9	-86.3	1	23.5	16.5	18	22.5	29.5	32.5	21.5353	22.0202	15.5176	23.2101	34.274	23.0758	middle
116	cme-miR169c	TAGCCAAAGATGACTTGCCTG	21	scaffold7	+	8107100	8107275	gatagatctaacatgaatgtatgagtctcgtctagTAGCCAAAGATGACTTGCCTGtaagttagttccttaataattttgagtttcttaaatccaaaaaactcttaattaattagttatatcacaggcagtcgtcttaggctaatttgacagactcttttcaattatgttagatct	4	cme-MIR169d,cme-MIR169o,cme-MIR169c,aly-MIR169n,	cme-MIR169c	ctcgtttggTAGCCAAAGATGACTTGCCTGtaggacgttatcttcttaatattaattttgagtttcttaaatatagagactcttaattagttatattacaggcagttgtcttgggctaatttgacaagctcttttcgatcatgttagattttttcttccttttaactaagaaagtatcaaaaatttcttattaagaaagagtttaagatcaaaagatcaggtccatccaaaaaagaaaagtattgtttgaTAGCCAAAAATGACTTGCCTGctaattcgatgagcaaaagagatctattttttattacttagaacttgaatgagcttcattttcaggcaatctttttggctaatctaacaag	cme-miR169c	TAGCCAAAGATGACTTGCCTG	5'	Yes	gp2a	...(((((((((((((.((...((((((.(((...(((((.(((((((((.((((((......((..((...(((((..((((((.((......)).))))))..)))))...))..))...))))))))))))))).)))))....)))))))))....)).)))))))))))))	173	31.8	-68.6	1.2	23.5	16.5	18	22.5	29.5	32.5	21.5353	22.0202	15.5176	23.2101	34.274	23.0758	middle
117	cme-MIR169e-p5_2ss22TC23AG	CAAGGATGACTTGCCTGCATACG	23	scaffold11	+	31766688	31766829	cCAAGGATGACTTGCCTGCATACGactctcaacccgacaagaatccacacatacatattactatagagaattacgacatgtttgagatcgagtgattttcgaatgaccgaaatctgtctgttttgtttggttggtgtagttc	1	cme-MIR169e,	cme-MIR169e	ggtaatgttgTAGCCAAGGATGACTTGCCTGcatataactaataatacaaagagaaagaaagagagaggggtcgaggaaactgttgtcgattggtttttgtaggcagtctccttggctaatatcaaacc	cme-MIR169e-p5	CAAGGATGACTTGCCTGcatata	5'	New	gp2b	.((((.....)))).((((((........(((((..((((((.......................(((((((((.................)))))))))....(((........)))..))))))..)))))))))))...	124	40.8	-26.7	0.5	5	0	0	10	16	22	4.58198	0	0	10.3156	18.5893	15.6206	middle
118	cme-miR169f	CAGCCAAGGATGACTTGCCGG	21	scaffold5	+	45990243	45990344	tgCAGCCAAGGATGACTTGCCGGcgattcatgtcgccgccgccgtcttccggctgccggcgtcaatgtgcggcgcggCGGCAAGTCGTCCTTGGCTACcttg	91	cme-MIR169f,cme-MIR169h,ath-MIR169c,ath-MIR169b,ath-MIR169a,mtr-MIR169g,mtr-MIR169b,mtr-MIR169l,mtr-MIR169a,gma-MIR169f,gma-MIR169g,gma-MIR169v,gma-MIR169a,gma-MIR169m,gma-MIR169b,ptc-MIR169h,ptc-MIR169g,ptc-MIR169f,ptc-MIR169e,ptc-MIR169d,ptc-MIR169p,ptc-MIR169s,ptc-MIR169b,ptc-MIR169c,ptc-MIR169a,mdm-MIR169a,mdm-MIR169g,mdm-MIR169h,mdm-MIR169j,mdm-MIR169i,aly-MIR169c,aly-MIR169b,aly-MIR169a,ppe…	cme-MIR169h	tcaagtgattCAGCCAAGGATGACTTGCCGGcaaaaccatttaactctttttttctaatttcaattttttttttacttctctattctcgagttcagtcgattaaaattcgaacttcaaacatctattgaagatatataataatttaactaattgaattacattaagaatagtcaacaagttgtactaaaaaaaattaatcgaggaaatgtatgtatatagtaatgtttttttgaacttttattttgtttacttttggtcggcaaggcgtctttggctatataacttcc	cme-miR169f	CAGCCAAGGATGACTTGCCGG	5'	Yes	gp2a	...(((((((((((((((((((.((...((((.((((((.((((.....)))).).))))).).))).......)).)))))))))))))))))))......	93	66.7	-60.7	0.9	0	0	5	13	13	12	0	0	4.31044	13.4103	15.1038	8.52031	middle
119	cme-miR169g	AAGCCAAGGATGAATTGCCGG	21	scaffold4	+	41045905	41046074	taaatcgtttaaggcattgcatgagaaaggaagagaggactgctAAGCCAAGGATGAATTGCCGGcaatcattggattttgatgtaatgcagcttcttgtttgtggccGGCAATTCCATTCTTGGCTAAGtgtgcctttctttctatcatgtcatgcccaagatgatcga	2	cme-MIR169g,vvi-MIR169v,	cme-MIR169g	aggactactAAGCCAAGGATGAATTGCCGGcaatgcatcaatatatatttgatcttagtttatgatataataatgtatagacaacttcttcttctttgtagccggcaattccattcttggctaagtgtggctt	cme-miR169g	AAGCCAAGGATGAATTGCCGG	5'	Yes	gp2a	...(((((((..(((((..(((((...(((((((((((((.(((.(((((((((((((((((((((...((..(((..(((........)))..)))....))..)))))))))).))))))))))).))))).))))))))))).)))))..)))))..)))))))...	164	42.9	-78.3	1.1	238	74	183	131	151	260	218.102	98.7574	157.762	135.134	175.436	184.607	middle
120	cme-MIR169g-p3	GGCAATTCCATTCTTGGCTAAG	22	scaffold4	+	41045905	41046074	taaatcgtttaaggcattgcatgagaaaggaagagaggactgctAAGCCAAGGATGAATTGCCGGcaatcattggattttgatgtaatgcagcttcttgtttgtggccGGCAATTCCATTCTTGGCTAAGtgtgcctttctttctatcatgtcatgcccaagatgatcga	2	cme-MIR169g,vvi-MIR169v,	cme-MIR169g	aggactactAAGCCAAGGATGAATTGCCGGcaatgcatcaatatatatttgatcttagtttatgatataataatgtatagacaacttcttcttctttgtagccggcaattccattcttggctaagtgtggctt	cme-MIR169g-p3	ggcaattccattcttggctaag	3'	New	gp2a	...(((((((..(((((..(((((...(((((((((((((.(((.(((((((((((((((((((((...((..(((..(((........)))..)))....))..)))))))))).))))))))))).))))).))))))))))).)))))..)))))..)))))))...	164	42.9	-78.3	1.1	18	5	11	8	12	10	16.4951	6.6728	9.48298	8.25249	13.942	7.10026	middle
121	cme-MIR169k-p5_1ss12GA	TATGAGCCAAGAATGACTTGC	21	scaffold2	+	2473597	2473750	atttgagttggagagtaagTATGAGCCAAGGATGACTTGCctagctgcatttctttttctaagatatgtgtgcaaactaatttgattcacaactatcttttttttccgatctatttgggaagtcatccttggctcatttttgctcttttcactc	4	cme-MIR169k,cme-MIR169r,ppe-MIR169d,ppe-MIR169e,	cme-MIR169k	gagagtaagtaTGAGCCAAGGATGACTTGCCTgccctaattttcttcaaagataagcaattaattcatcttcttttcaaatttgtttgggaagtcatccttggctcatttttcctct	cme-MIR169k-p5	taTGAGCCAAGGATGACTTGC	5'	New	gp2a	....((((..((((((((..((((((((((((((((((.(((((.......((.......((((((((((..((((....))))...))))..))))))........)).....)))))))))))))))))))))))..))))))))...))))	150	36.4	-57.4	1	10	10.5	9.5	15	14.5	24	9.16396	14.0129	8.18984	15.4734	16.8465	17.0406	middle
121	cme-MIR169k-p5_1ss12GA	TATGAGCCAAGAATGACTTGC	21	scaffold4	-	41074476	41074621	aacaaagagggagtgagtgaaTATGAGCCAAGAATGACTTGCgacttgctggccggcgattaccaaatggtttaaggattccatttttcccggcagcttctccggcgggtcattcttggctcatatacgctctttctcgctttcta	4	cme-MIR169r,cme-MIR169k,ppe-MIR169e,ppe-MIR169d,	cme-MIR169r	agtggaacatGAGCCAAGAATGACTTGCCGGccgactttcgacacctctcgttttgtggtcggcacggtcttcttcggctcttgttccctc	cme-MIR169r-p5	catGAGCCAAGAATGACTTGC	5'	New	gp2a	...((((.((((..(((((.((((((((((((((((((..((((...((((.((((.((.....((((((..........)))))).))))))))))...))..))..)))))))))))))))))).)))))..)))).))))...	140	47.9	-68.4	1	10	10.5	9.5	15	14.5	24	9.16396	14.0129	8.18984	15.4734	16.8465	17.0406	middle
122	cme-miR169r_L+1R+1_1ss12TC	TGAGCCAAGAACGACTTGCCGGC	23	scaffold2	+	2467136	2467227	agtggaacaTGAGCCAAGAACGACTTGCCGGCtgatttctgacaatccatcgtctttctgtCGGCACGGTCTTCTTCGGCTCTTgttccctc	1	cme-MIR169r,	cme-MIR169r	agtggaacatGAGCCAAGAATGACTTGCCGGccgactttcgacacctctcgttttgtggtcggcacggtcttcttcggctcttgttccctc	cme-miR169r	GAGCCAAGAATGACTTGCCGG	5'	Diff	gp1	((.((((((.((((((((((.(((((((((((.((.....(((........)))..)).))))))).))))))))).))))).)))))))).	91	52.2	-43.3	0.9	1236	589	949	156	205	335	1132.67	786.056	818.122	160.923	238.175	237.859	middle
123	cme-MIR169r-p3	CGGCACGGTCTTCTTCGGCTCTT	23	scaffold2	+	2467136	2467227	agtggaacaTGAGCCAAGAACGACTTGCCGGCtgatttctgacaatccatcgtctttctgtCGGCACGGTCTTCTTCGGCTCTTgttccctc	1	cme-MIR169r,	cme-MIR169r	agtggaacatGAGCCAAGAATGACTTGCCGGccgactttcgacacctctcgttttgtggtcggcacggtcttcttcggctcttgttccctc	cme-MIR169r-p3	cggcacggtcttcttcggctctt	3'	New	gp1	((.((((((.((((((((((.(((((((((((.((.....(((........)))..)).))))))).))))))))).))))).)))))))).	91	52.2	-43.3	0.9	920	501	903	237	210	360	843.084	668.614	778.466	244.48	243.984	255.609	middle
124	cme-MIR171b-p5	GGATATTGGTGCGGTTCAATA	21	scaffold4	+	6691680	6691770	aacgGGATATTGGTGCGGTTCAATAagaaggcaatgcccaaaagaatttgttgggttttgtttttTGATTGAGCCGTGCCAATATCacgtg	1	cme-MIR171b,	cme-MIR171b	ttaacgggatattggtgcggttcaataaaaaggtaatactcaaaataagcgttgggttttgctttttgaTTGAGCCGTGCCAATATCACGtgtcaacga	cme-MIR171b-p5	ggatattggtgcggttcaata	5'	New	gp1	.(((.((((((((..(((((((((.((((..(((..(((((.........)))))..)))..)))).)))))))))..)))))))).))).	89	41.8	-47.6	1.3	67	35	70	0	0	0	61.3985	46.7096	60.3462	0	0	0	middle
125	cme-miR171c	TGATTGAGCCGTGCCAATATC	21	scaffold4	+	6691680	6691770	aacgGGATATTGGTGCGGTTCAATAagaaggcaatgcccaaaagaatttgttgggttttgtttttTGATTGAGCCGTGCCAATATCacgtg	1	cme-MIR171b,	cme-MIR171b	ttaacgggatattggtgcggttcaataaaaaggtaatactcaaaataagcgttgggttttgctttttgaTTGAGCCGTGCCAATATCACGtgtcaacga	cme-MIR171b-p3	tgaTTGAGCCGTGCCAATATC	3'	New	gp1	.(((.((((((((..(((((((((.((((..(((..(((((.........)))))..)))..)))).)))))))))..)))))))).))).	89	41.8	-47.6	1.3	2965	1712	2920.5	353.5	190	325.333	2717.11	2284.77	2517.73	364.657	220.748	230.995	high
125	cme-miR171c	TGATTGAGCCGTGCCAATATC	21	scaffold2	-	357446	357530	ctgatgttggaacggctcaatcaaatcaaatctcctatgaattgggtcttttaattTGATTGAGCCGTGCCAATATCgacgattg	6	cme-MIR171c,mdm-MIR171h,mdm-MIR171m,mdm-MIR171n,mdm-MIR171o,mdm-MIR171g,	cme-MIR171c	gtctgatgttggaacggttcaatcaaatcaaatctcctatgaattgggtcttttaattTGATTGAGCCGTGCCAATATCgacgattga	cme-miR171c	TGATTGAGCCGTGCCAATATC	3'	Yes	gp1	.(((((((((.(((((((((((((((.(((...((((.....))))...))).))))))))))))))).))))))))).......	77	40	-41	1.2	2965	1712	2920.5	353.5	190	325.333	2717.11	2284.77	2517.73	364.657	220.748	230.995	high
125	cme-miR171c	TGATTGAGCCGTGCCAATATC	21	scaffold8	+	41034106	41034197	gaacgAGATGTTGGTCCGGTTCAATAagaaagcagtgctctgtttagcttgggttcttcttttTGATTGAGCCGTGCCAATATCacgtgttg	2	cme-MIR171d,cpa-MIR171d,	cpa-MIR171d	tattggtccggttcaataagaaaacagtgctctgatcgtgttgagttctgcttttTGATTGAGCCGTGCCAATATC	cpa-miR171a	TGATTGAGCCGTGCCAATATC	3'	Yes	gp1	..(((.((((((((..(((((((((.((((((.((..(((..........)))..)).)))))).)))))))))..)))))))).)))....	86	44.6	-39.3	1	2965	1712	2920.5	353.5	190	325.333	2717.11	2284.77	2517.73	364.657	220.748	230.995	high
126	cme-miR171c_L+1	CTGATTGAGCCGTGCCAATATC	22	scaffold9	-	47328746	47328908	tcttttatctcttttcgagcttgaaatagtttactctgaTATTGGCCCGGTTCACTCAGAtctaacttcgctcgatattgttggtttttttgttcgtgcatCTGATTGAGCCGTGCCAATATCtcagtgtgctttttcgtttacttgtaaattctatgaatct	52	cme-MIR171f,cme-MIR171e,ath-MIR171a,ath-MIR170,mtr-MIR171d,mtr-MIR171a,mtr-MIR171c,gma-MIR171j,gma-MIR171g,gma-MIR171u,gma-MIR171e,gma-MIR171d,ptc-MIR171e,ptc-MIR171f,ptc-MIR171i,ptc-MIR171g,ptc-MIR171h,lja-MIR171a,stu-MIR171c,aly-MIR171a,aly-MIR170,ppe-MIR171f,mes-MIR171g,mes-MIR171h,mes-MIR171j,mes-MIR171i,mes-MIR171k,vvi-MIR171a,vvi-MIR171i,nta-MIR171c,csi-MIR171c,csi-MIR171d,csi-MIR171h,csi-M…	cme-MIR171f	ctctgatattggcccggttcactcaaatacataacatattcatcatttacgttatattTGATTGAGCCGTGCCAATATCtcagtatact	cme-miR171c	TGATTGAGCCGTGCCAATATC	3'	Diff	gp2a	...(((((....(((((((..(((((.((..((((..(((((((((.(((((((.((((((........((.(((..................))).)))))))).))))))).)))))))))..))))..)).)))))....)))).)))....)))))...	157	37.4	-48.5	0.8	58	37	81.5	4	0	3	53.1509	49.3787	70.2602	4.12624	0	2.13008	middle
126	cme-miR171c_L+1	CTGATTGAGCCGTGCCAATATC	22	scaffold4	-	47409044	47409136	aaagagCGATGTTGGTGCAGTTCAATCtgaaggccgagttttgtttcgctctaaaattctgtctCTGATTGAGCCGCGCCAATATCacttaaa	16	cme-MIR171g,gma-MIR171g,ptc-MIR171e,ptc-MIR171f,ptc-MIR171h,ptc-MIR171g,mes-MIR171g,mes-MIR171k,mes-MIR171j,vvi-MIR171a,vvi-MIR171i,csi-MIR171h,cpa-MIR171c,rco-MIR171c,rco-MIR171e,aqc-MIR171b,	cme-MIR171g	aagcgatgttggggcagttcaatctcaaggccgagttttgttttcttcaattcctctctaaaattctgtctcttTGATTGAGCCGCGCCAATATCacttaacttt	cme-miR171a	TGATTGAGCCGCGCCAATATC	3'	Diff	gp2a	...(((.(((((((((((.((((((((.((.(((.((((((((........)))))))).))))).)))))))).))))))))))).)))...	87	43	-42.1	1.1	58	37	81.5	4	0	3	53.1509	49.3787	70.2602	4.12624	0	2.13008	middle
127	cme-miR171c_L+3	ATCTGATTGAGCCGTGCCAATATC	24	scaffold2	-	357400	357480	cctgaTGTTGGAACGGCTCAATCAAAtcaaatctcctatgaattgggtcttttaATTTGATTGAGCCGTGCCAATATCgac	40	cme-MIR171f,ath-MIR170,mtr-MIR171d,mtr-MIR171a,mtr-MIR171c,gma-MIR171g,gma-MIR171j,ptc-MIR171e,ptc-MIR171g,ptc-MIR171h,ptc-MIR171f,ptc-MIR171i,lja-MIR171a,stu-MIR171c,aly-MIR170,ppe-MIR171f,mes-MIR171g,mes-MIR171k,mes-MIR171h,mes-MIR171j,mes-MIR171i,vvi-MIR171a,vvi-MIR171i,nta-MIR171c,csi-MIR171c,csi-MIR171d,csi-MIR171f,lus-MIR171e,lus-MIR171b,lus-MIR171c,sly-MIR171a,sly-MIR171f,cas-MIR170,rco-MI…	cme-MIR171f	ctctgatattggcccggttcactcaaatacataacatattcatcatttacgttatattTGATTGAGCCGTGCCAATATCtcagtatact	cme-miR171c	TGATTGAGCCGTGCCAATATC	3'	Diff	gp2a	..(((((((((.(((((((((((((((.(((...((((.....))))...))).))))))))))))))).)))))))))..	77	40.7	-41	1.2	32	28	31.5	0	0	0	29.3247	37.3677	27.1558	0	0	0	middle
128	cme-MIR171d-p5	AGATGTTGGTCCGGTTCAATA	21	scaffold8	+	41034106	41034197	gaacgAGATGTTGGTCCGGTTCAATAagaaagcagtgctctgtttagcttgggttcttcttttTGATTGAGCCGTGCCAATATCacgtgttg	2	cme-MIR171d,cpa-MIR171d,	cme-MIR171d	ggaacgagatgttggtccggttcaataagaaagtagtgctctgtttaacttgggttcttctttttttaTTGAGCCGTGCCAATATCACGtgttgtatt	cme-MIR171d-p5	agatgttggtccggttcaata	5'	New	gp1	..(((.((((((((..(((((((((.((((((.((..(((..........)))..)).)))))).)))))))))..)))))))).)))....	86	44.6	-39.3	1	416	427	471	39	18	46	381.221	569.857	406.044	40.2309	20.9129	32.6612	middle
129	cme-MIR171g-p5_1ss10GT	CGATGTTGGTGCAGTTCAATC	21	scaffold4	-	47409044	47409136	aaagagCGATGTTGGTGCAGTTCAATCtgaaggccgagttttgtttcgctctaaaattctgtctCTGATTGAGCCGCGCCAATATCacttaaa	16	cme-MIR171g,gma-MIR171g,ptc-MIR171e,ptc-MIR171f,ptc-MIR171h,ptc-MIR171g,mes-MIR171g,mes-MIR171k,mes-MIR171j,vvi-MIR171a,vvi-MIR171i,csi-MIR171h,cpa-MIR171c,rco-MIR171c,rco-MIR171e,aqc-MIR171b,	cme-MIR171g	aagcgatgttggggcagttcaatctcaaggccgagttttgttttcttcaattcctctctaaaattctgtctcttTGATTGAGCCGCGCCAATATCacttaacttt	cme-MIR171g-p5	cgatgttggggcagttcaatc	5'	New	gp2a	...(((.(((((((((((.((((((((.((.(((.((((((((........)))))))).))))).)))))))).))))))))))).)))...	87	43	-42.1	1.1	0	0	0	0	0	5	0	0	0	0	0	3.55013	low
130	cme-miR172a_1ss21GT	GGAATCTTGATGATGCTGCAT	21	scaffold7	+	9005498	9005647	accagccattgttttctgatGGAGCATCATCAAGATTCACAtgaaatcgctttcttcgcttcgccggagaccggagaaatttctcgttggattgatcttccgatgggcatgGGAATCTTGATGATGCTGCAGcggccatcaatggtttta	61	cme-MIR172a,cme-MIR172d,cme-MIR172e,ath-MIR172c,ath-MIR172e,ath-MIR172d,mtr-MIR172d,gma-MIR172d,gma-MIR172e,gma-MIR172c,gma-MIR172i,gma-MIR172l,ptc-MIR172b,ptc-MIR172h,ptc-MIR172g,ptc-MIR172d,ptc-MIR172e,mdm-MIR172l,mdm-MIR172c,mdm-MIR172n,mdm-MIR172i,mdm-MIR172j,mdm-MIR172k,mdm-MIR172a,mdm-MIR172m,mdm-MIR172b,mdm-MIR172o,lja-MIR172a,gra-MIR172a,gra-MIR172b,stu-MIR172d,aly-MIR172c,aly-MIR172f,aly…	cme-MIR172a	tccgacggagcatcatcaagattcacatgaaatttcattcgacttcgccggagattgaagaaattttaaaaaatataaaaagttaaaaaaagaatcagcagtcggcctcgtgggagatattgatctaatttccaattgacatgGGAATCTTGATGATGCTGCAGcggcaatcaa	cme-miR172a	GGAATCTTGATGATGCTGCAG	3'	Diff	gp2a	...((((((((....(((.((.((((((((((((((((.((((.......(((((((((((.....)))..))))))))...(((((((((.......))))))))))))).)))))))))))))))).)).)))....))))))))...	144	46.7	-65.2	0.9	228	150	118	34	34.5	59	208.938	200.184	101.726	35.0731	40.0831	41.8915	middle
131	cme-miR172b	AGAATCTTGATGATGCTGCAT	21	scaffold10	+	41832323	41832426	aatttgctggtgCGGCATCATCAAGATTCACAacaaaaccctagtttttttttttttctaacattttttgattgAGAATCTTGATGATGCTGCATtagcaataa	126	cme-MIR172c,cme-MIR172b,cme-MIR172d,cme-MIR172e,cme-MIR172a,ath-MIR172a,ath-MIR172b,ath-MIR172e,ath-MIR172c,ath-MIR172d,mtr-MIR172b,mtr-MIR172c,mtr-MIR172d,gma-MIR172b,gma-MIR172h,gma-MIR172g,gma-MIR172f,gma-MIR172j,gma-MIR172a,gma-MIR172l,gma-MIR172i,gma-MIR172k,gma-MIR172c,gma-MIR172d,gma-MIR172e,ptc-MIR172b,ptc-MIR172f,ptc-MIR172a,ptc-MIR172c,ptc-MIR172d,ptc-MIR172e,ptc-MIR172h,ptc-MIR172g,mdm…	cme-MIR172b	gctggtgtagcattatcaagattcacattcaaatgtgttggggctacattattcctgcacatttctttgcaactgAGAATCTTGATGATGCTGCATcggcaattaa	cme-miR172b	AGAATCTTGATGATGCTGCAT	3'	Yes	gp2a	...(((((..(((((((((((((((((((.((((((((...(((.............))).....))))).))).)))))))))))))))))))..)))))...	98	31.7	-44.7	1.4	721.5	721.5	602.5	4951	3807.5	5760	661.179	962.885	519.409	5107.26	4423.67	4089.75	high
131	cme-miR172b	AGAATCTTGATGATGCTGCAT	21	scaffold11	-	7280345	7280456	aggcgttgtttgcgggtGTAGCATCTTCAAGATTCACAtgcaaaaatcaaaacacaatttgagaaccaaagcttgAGAATCTTGATGATGCTGCATcagcaataaaacgact	107	cme-MIR172b,cme-MIR172c,cme-MIR172d,cme-MIR172e,ath-MIR172a,ath-MIR172b,ath-MIR172e,ath-MIR172c,ath-MIR172d,mtr-MIR172c,mtr-MIR172b,mtr-MIR172d,gma-MIR172b,gma-MIR172f,gma-MIR172a,gma-MIR172h,gma-MIR172g,gma-MIR172j,gma-MIR172i,gma-MIR172k,gma-MIR172l,ptc-MIR172b,ptc-MIR172f,ptc-MIR172a,ptc-MIR172c,ptc-MIR172e,ptc-MIR172d,mdm-MIR172e,mdm-MIR172d,mdm-MIR172f,mdm-MIR172p,mdm-MIR172g,mdm-MIR172h,mdm…	cme-MIR172c	gcgggtgtagcatcttcaagattcacaacatatgcaaatattatcgaaataaaaataatatgatgctcaaaaatctcaacttgAGAATCTTGATGATGCTGCATcagcaatcaa	cme-miR172b	AGAATCTTGATGATGCTGCAT	3'	Yes	gp2a	.((((((..((((.(((((((((((.(((((((((.((.((.....(((((......)))))........)).)).))))))))).))))))))))).))))...)))).))	111	39.3	-45.2	1	721.5	721.5	602.5	4951	3807.5	5760	661.179	962.885	519.409	5107.26	4423.67	4089.75	high
132	cme-miR172b_1ss9GT	AGAATCTTTATGATGCTGCAT	21	scaffold8	-	45502938	45503055	aacagttgttggttgctggtGTAGCATTATCAAGATTCACAttcaaaagtgttggtcgttccagatttctttgcaagtgAGAATCTTGATGATGCTGCATcggcaataaacgactata	87	cme-MIR172c,cme-MIR172b,cme-MIR172e,ath-MIR172a,ath-MIR172b,ath-MIR172c,ath-MIR172d,mtr-MIR172b,mtr-MIR172c,mtr-MIR172d,gma-MIR172b,gma-MIR172h,gma-MIR172g,gma-MIR172f,gma-MIR172j,gma-MIR172a,ptc-MIR172b,ptc-MIR172f,ptc-MIR172a,ptc-MIR172c,mdm-MIR172e,mdm-MIR172d,mdm-MIR172f,mdm-MIR172p,mdm-MIR172g,mdm-MIR172h,mdm-MIR172b,mdm-MIR172o,mdm-MIR172c,mdm-MIR172n,mdm-MIR172a,mdm-MIR172m,lja-MIR172c,lja…	cme-MIR172b	gctggtgtagcattatcaagattcacattcaaatgtgttggggctacattattcctgcacatttctttgcaactgAGAATCTTGATGATGCTGCATcggcaattaa	cme-miR172b	AGAATCTTGATGATGCTGCAT	3'	Diff	gp2a	...(((((((..((((((((((((((((((((((((((.((((..((((..((((.....))))....))))...)))).))))))))))))))))))))))))))..)))))))...	112	39	-59.1	1.3	18	19.5	16	643.5	159	286.5	16.4951	26.0239	13.7934	663.809	184.731	203.422	middle
133	cme-miR172e	AGAATCTTGATGATGCTGCAG	21	scaffold10	+	42881293	42881443	ctcagccattgtttgctgttGCTGCATCTTCAAGATTCACAggcttttttgggtcttctcgttggggtcttgtggctctaacccttgactccaatggcccctttcatctttgAGAATCTTGATGATGCTGCAGtggcaattaatggctcta	127	cme-MIR172c,cme-MIR172b,cme-MIR172e,cme-MIR172a,cme-MIR172d,ath-MIR172a,ath-MIR172b,ath-MIR172c,ath-MIR172d,ath-MIR172e,mtr-MIR172c,mtr-MIR172d,mtr-MIR172b,mtr-MIR172a,gma-MIR172b,gma-MIR172h,gma-MIR172g,gma-MIR172f,gma-MIR172j,gma-MIR172a,gma-MIR172c,gma-MIR172d,gma-MIR172e,gma-MIR172l,gma-MIR172i,gma-MIR172k,ptc-MIR172b,ptc-MIR172f,ptc-MIR172a,ptc-MIR172c,ptc-MIR172h,ptc-MIR172g,ptc-MIR172d,ptc…	cme-MIR172b	gctggtgtagcattatcaagattcacattcaaatgtgttggggctacattattcctgcacatttctttgcaactgAGAATCTTGATGATGCTGCATcggcaattaa	cme-miR172b	AGAATCTTGATGATGCTGCAT	3'	Diff	gp2a	...(((((((..((((..((((.(((((.(((((((((...((((...(((((((.....(((((((((....)))))))))....))).)))).))))....(((....)))))))))))).))))).))))..))))..)))))))...	145	46.4	-69.4	1	185	213	215.5	5975	4451	5760.5	169.533	284.261	185.78	6163.57	5171.3	4090.1	high
133	cme-miR172e	AGAATCTTGATGATGCTGCAG	21	scaffold10	+	42890125	42890283	acagccactggttgcagttgcagtatcattaagattcacaaggctaggccgatctgccttttttggtgcccatgaatattattattgataataataattattatgggccttccaaatatgAGAATCTTGATGATGCTGCAGccgcaataaatggcttta	106	cme-MIR172e,cme-MIR172c,cme-MIR172b,cme-MIR172a,ath-MIR172c,ath-MIR172d,ath-MIR172a,ath-MIR172b,mtr-MIR172d,mtr-MIR172b,mtr-MIR172c,mtr-MIR172a,gma-MIR172b,gma-MIR172h,gma-MIR172g,gma-MIR172f,gma-MIR172j,gma-MIR172a,gma-MIR172c,gma-MIR172d,gma-MIR172e,ptc-MIR172b,ptc-MIR172f,ptc-MIR172a,ptc-MIR172c,ptc-MIR172h,ptc-MIR172g,mdm-MIR172b,mdm-MIR172o,mdm-MIR172c,mdm-MIR172n,mdm-MIR172a,mdm-MIR172m,mdm…	cme-MIR172e	gctattgctgcatcttcaagattcacaagttttttttttcttgtttgccctaaacccccttgAGAATCTTGATGATGCTGCAGtggcaatta	cme-miR172e	AGAATCTTGATGATGCTGCAG	3'	Yes	gp2a	..(((((...(((((.(((((((((((((((((((((..(((((.(((....)))))))).(((((.((((((((..(((((((((...)))))))))..))))))))...))))).....))))))))))))))))))))).)))))...)))))...	154	38.4	-74.1	1.2	185	213	215.5	5975	4451	5760.5	169.533	284.261	185.78	6163.57	5171.3	4090.1	high
134	cme-MIR172e-p5	GCTGCATCTTCAAGATTCACA	21	scaffold10	+	42881293	42881443	ctcagccattgtttgctgttGCTGCATCTTCAAGATTCACAggcttttttgggtcttctcgttggggtcttgtggctctaacccttgactccaatggcccctttcatctttgAGAATCTTGATGATGCTGCAGtggcaattaatggctcta	127	cme-MIR172c,cme-MIR172b,cme-MIR172e,cme-MIR172a,cme-MIR172d,ath-MIR172a,ath-MIR172b,ath-MIR172c,ath-MIR172d,ath-MIR172e,mtr-MIR172c,mtr-MIR172d,mtr-MIR172b,mtr-MIR172a,gma-MIR172b,gma-MIR172h,gma-MIR172g,gma-MIR172f,gma-MIR172j,gma-MIR172a,gma-MIR172c,gma-MIR172d,gma-MIR172e,gma-MIR172l,gma-MIR172i,gma-MIR172k,ptc-MIR172b,ptc-MIR172f,ptc-MIR172a,ptc-MIR172c,ptc-MIR172h,ptc-MIR172g,ptc-MIR172d,ptc…	cme-MIR172e	gctattgctgcatcttcaagattcacaagttttttttttcttgtttgccctaaacccccttgAGAATCTTGATGATGCTGCAGtggcaatta	cme-MIR172e-p5	gctgcatcttcaagattcaca	5'	New	gp2a	...(((((((..((((..((((.(((((.(((((((((...((((...(((((((.....(((((((((....)))))))))....))).)))).))))....(((....)))))))))))).))))).))))..))))..)))))))...	145	46.4	-69.4	1	0	0	0	18	14	22	0	0	0	18.5681	16.2656	15.6206	middle
135	cme-miR2111a_R-1	TAATCTGCATCCTGAGGTTT	20	scaffold5	+	1675041	1675130	ggTAATCTGCATCCTGAGGTTTagatgagaataatcaaataaaaaaatgtcttcttttctagccctcgggctgcagattacctcttcctt	1	cme-MIR2111a,	cme-MIR2111a	aggataaggTAATCTGCATCCTGAGGTTTAgatcagaataatgaattttaaaaaatggcttttcttttctagccctcgggtcgcagattacctcttcctt	cme-miR2111a	TAATCTGCATCCTGAGGTTTA	5'	Diff	gp1	(((((((((((.(((((((..((((..((((....................))))..))))..))))))).)))))))))))........	82	38.9	-38.7	1.1	859	495	965	818	962	1497	787.184	660.607	831.916	843.817	1117.68	1062.91	middle
136	cme-MIR2111b-p3	GTCCTTGGGATGCAGATTATC	21	scaffold1	-	14518144	14518194	ttatgtgtcctttatgatgtgtttttctaGTCCTTGGGATGCAGATTATCt	2	cme-MIR2111b,gma-MIR2111f,	cme-MIR2111b	taggatctggTAATCTGCATCCTGAGGTTTAgggagttcaaaatattaatgatgggtgggtttgagggtgcaaagccaataacaaaaaagataacaaattattggccaaagctcttgattttgattcattttgagctattttgcctacatattcccctgattatgtgtttctctagtccttgggatgcagattatctcttcctg	cme-MIR2111b-p3	gtccttgggatgcagattatc	3'	New	gp2b	...((..((((....(((...........)))...))))..))........	40	35.3	-9	0.5	21	22	30	212	289	417	19.2443	29.3603	25.8627	218.691	335.769	296.081	middle
137	cme-miR319a	TTGGACTGAAGGGAGCTCCC	20	scaffold7	+	4682649	4682840	ggagctctcttcagtccagtccaaggcagctttctcggttgctacttAGCTGCTGACTCGTTGGCTCAataactcatcaatcgggaaacatgctttggacaatgatgatatgtttctgaaccaacgatgcaggagccaagttcagccatggctgtcacgtcTTGGACTGAAGGGAGCTCCCtcaccttccac	1	cme-MIR319b,	cme-MIR319b	acaagggagctctcttcagtccagtccaagtcagttttctcggttgttacttagctgctgactcgttggctcaataactgatcaactgatatataagcttgaacaatgatgtgtttttgaaccaacgatgcaggagccaagttcagccatggctgtcacgtcTTGGACTGAAGGGAGCTCCCtcaccttccac	cme-miR319a	TTGGACTGAAGGGAGCTCCC	3'	Yes	gp1	(((((((((((((((((((.....(((((((.....(((((..((((.(((.(((..(((((((.(((..(((((((((.((..(........)..))....))))))...)))..))).)))))))..))).))).)))).)))))..))))))).....)))))))))))))))))))............	180	50.5	-87.2	0.9	47643	27877	45224	195733	144593	170456	43659.8	37203.5	38987.1	201910	167992	121028	high
138	cme-miR319a_R+2	TTGGACTGAAGGGAGCTCCCTT	22	scaffold6	+	8312681	8312818	AGCTGCTGACTCATTCATCCAaatactgagttggggaacttgaactcaaaaattgctcattaaatgagtgaatgatgcaggagactgattcaatcttaaaccttcctttcTTGGACTGAAGGGAGCTCCCTTtcaata	45	cme-MIR319a,ath-MIR319a,mtr-MIR319b,mtr-MIR319a,mtr-MIR319d,mtr-MIR319c,gma-MIR319b,gma-MIR319m,gma-MIR319j,gma-MIR319k,gma-MIR319a,ptc-MIR319a,ptc-MIR319d,ptc-MIR319b,ptc-MIR319c,ptc-MIR319i,mdm-MIR319e,mdm-MIR319b,mdm-MIR319a,mdm-MIR319g,mdm-MIR319f,stu-MIR319a,aly-MIR319a,ppe-MIR319a,mes-MIR319c,mes-MIR319d,mes-MIR319b,mes-MIR319a,vvi-MIR319b,vvi-MIR319f,vvi-MIR319c,nta-MIR319b,csi-MIR159c,lus…	cme-MIR319a	ttaagagagctttcttcagtccactcatgggtggcggtagggtttaattagctgccgactcattcattcaaatattgagtccaaaaatttcaaatctcaaatggattcactaaacgattgaatgatgcgggagacaaattgaatcttaagcttcctgtacTTGGACTGAAGGGAGCTCCCttttctttc	cme-miR319a	TTGGACTGAAGGGAGCTCCC	3'	Diff	gp2b	((((.(((..((((((..........((((((..(....)..))))))......((((((...))))))))))))..))).)).)).................(((......))).(((((((.....)))))))...	86	39.9	-35.2	0.6	78.5	54.5	109.5	247.5	195	303.5	71.9371	72.7335	94.3987	255.311	226.557	215.493	middle
139	cme-MIR319a-p3_1ss2TC	ACTGAATGATGCGGGAGACAAA	22	scaffold12	+	36068639	36068830	tgtgagggttaagAGAGCTTTCTTCAGTCCACTCatgggtggccgtagggtttaattagctgccgactcattcattcaaatactgagtcaaaaatccagctgccgattcagtaaacgACTGAATGATGCGGGAGACAAAttgaatcttaagcttcctgtacttggactgaagggagctccctttccttttcc	69	cme-MIR319c,cme-MIR319a,cme-MIR319d,ath-MIR319a,mtr-MIR319a,mtr-MIR319d,mtr-MIR319b,mtr-MIR319c,gma-MIR319j,gma-MIR319m,gma-MIR319k,gma-MIR319q,gma-MIR319g,gma-MIR319c,gma-MIR319b,gma-MIR319a,ptc-MIR319d,ptc-MIR319b,ptc-MIR319c,ptc-MIR319a,ptc-MIR319f,ptc-MIR319g,ptc-MIR319e,ptc-MIR319h,ptc-MIR319i,mdm-MIR319e,mdm-MIR319a,mdm-MIR319g,mdm-MIR319f,mdm-MIR319b,mdm-MIR319c,mdm-MIR319h,stu-MIR319a,stu…	cme-MIR319a	ttaagagagctttcttcagtccactcatgggtggcggtagggtttaattagctgccgactcattcattcaaatattgagtccaaaaatttcaaatctcaaatggattcactaaacgattgaatgatgcgggagacaaattgaatcttaagcttcctgtacTTGGACTGAAGGGAGCTCCCttttctttc	cme-MIR319a-p3	attgaatgatgcgggagacaaa	3'	New	gp2b	...(((((..(((.(((((..((((((((((...(..((..((..((((((((((((..((.(((..(((((((.((...(((((((((...............)))))))))...)).)))))))..))).))...)))))))))))).))..))..)...))))))))))..))))).))).)))))...	186	45.3	-82.7	1	262.5	223.5	337	1499	984	1895.5	240.554	298.274	290.524	1546.31	1143.24	1345.85	high
140	cme-MIR319b-p5	AGCTGCTGACTCGTTGGCTCA	21	scaffold7	+	4682649	4682840	ggagctctcttcagtccagtccaaggcagctttctcggttgctacttAGCTGCTGACTCGTTGGCTCAataactcatcaatcgggaaacatgctttggacaatgatgatatgtttctgaaccaacgatgcaggagccaagttcagccatggctgtcacgtcTTGGACTGAAGGGAGCTCCCtcaccttccac	1	cme-MIR319b,	cme-MIR319b	acaagggagctctcttcagtccagtccaagtcagttttctcggttgttacttagctgctgactcgttggctcaataactgatcaactgatatataagcttgaacaatgatgtgtttttgaaccaacgatgcaggagccaagttcagccatggctgtcacgtcTTGGACTGAAGGGAGCTCCCtcaccttccac	cme-MIR319b-p5	agctgctgactcgttggctca	5'	New	gp1	(((((((((((((((((((.....(((((((.....(((((..((((.(((.(((..(((((((.(((..(((((((((.((..(........)..))....))))))...)))..))).)))))))..))).))).)))).)))))..))))))).....)))))))))))))))))))............	180	50.5	-87.2	0.9	9	0	17	1991	1787	2293	8.24756	0	14.6555	2053.84	2076.19	1628.09	high
141	cme-miR319c	TTGGACTGAAGGGAGCTCCT	20	scaffold10	+	37985845	37985910	ACCTAACGATGTAGGAGCAACCtttgatcatcactgtcatgtaTTGGACTGAAGGGAGCTCCTtaa	58	cme-MIR319c,cme-MIR319d,cme-MIR319a,ath-MIR319c,ath-MIR319a,ath-MIR159b,mtr-MIR319b,gma-MIR319p,gma-MIR319g,gma-MIR319c,gma-MIR319q,gma-MIR319l,gma-MIR319j,gma-MIR319a,gma-MIR319b,ptc-MIR319b,ptc-MIR319g,ptc-MIR319e,ptc-MIR319h,ptc-MIR319f,ptc-MIR319a,mdm-MIR319c,mdm-MIR319h,mdm-MIR319b,mdm-MIR319a,stu-MIR319b,stu-MIR319a,aly-MIR319d,aly-MIR319a,aly-MIR319b,aly-MIR319c,aly-MIR159b,ppe-MIR319a,mes…	cme-MIR319d	atgtaggagctctcttcggttcatctcgagacaggtggaaggtcgaaacgttgctgctcattcgttagttcaatagctcattatccatcaaatctccataatttttatatcaaagttgtgtgatgtgctcctgatctaacgatgtaggagcaatctttgatcatcgttgtcatgtaTTGGACTGAAGGGAGCTCCTtcacttttact	cme-miR319c	TTGGACTGAAGGGAGCTCCT	3'	Yes	gp2b	............((((((..(((((..((...((......))....))..)))))..))))))...	51	43.9	-19.1	0.7	721.5	288	384	783	585	1013	661.179	384.353	331.042	807.712	679.67	719.256	middle
141	cme-miR319c	TTGGACTGAAGGGAGCTCCT	20	scaffold7	-	11862175	11862241	TGTGAATGAAGCGGGAGATactttgcactctctctttttctttgcTTGGACTGAAGGGAGCTCCTcc	60	cme-MIR319d,cme-MIR319c,cme-MIR319a,ath-MIR319c,ath-MIR319a,ath-MIR159b,mtr-MIR319b,gma-MIR319p,gma-MIR319b,gma-MIR319q,gma-MIR319l,gma-MIR319j,gma-MIR319g,gma-MIR319c,gma-MIR319a,ptc-MIR319a,ptc-MIR319e,ptc-MIR319h,ptc-MIR319f,ptc-MIR319g,ptc-MIR319b,ptc-MIR319d,mdm-MIR319h,mdm-MIR319b,mdm-MIR319a,mdm-MIR319c,stu-MIR319a,stu-MIR319b,aly-MIR319c,aly-MIR319d,aly-MIR319a,aly-MIR159b,ppe-MIR319a,ppe…	cme-MIR319c	gagagagagcttccttcagtccactcatagagggattcaaaggggttgctgaagtaactgccgactcattcactcaaacactcagtagaactcaaaaagaaattatccaagaaaaagaaaagaaaatttggttcaaagtatattcttttcctctattgtgattgtgtgaatgaagcgggagatattttgcactctctcttattctttgcTTGGACTGAAGGGAGCTCCTcctttttactt	cme-miR319c	TTGGACTGAAGGGAGCTCCT	3'	Yes	gp2b	............(((((............((((((((.(((......)))..)))))))))))))..	53	47.8	-14.4	0.4	721.5	288	384	783	585	1013	661.179	384.353	331.042	807.712	679.67	719.256	middle
142	cme-miR319c_R+2_1ss20TC	TTGGACTGAAGGGAGCTCCCCA	22						59	cme-MIR319c,cme-MIR319a,cme-MIR319d,ath-MIR319c,ath-MIR319a,mtr-MIR319b,mtr-MIR319a,mtr-MIR319d,mtr-MIR319c,gma-MIR319p,gma-MIR319q,gma-MIR319g,gma-MIR319c,gma-MIR319l,gma-MIR319j,gma-MIR319b,gma-MIR319m,gma-MIR319k,gma-MIR319a,ptc-MIR319e,ptc-MIR319h,ptc-MIR319f,ptc-MIR319g,ptc-MIR319b,mdm-MIR319e,mdm-MIR319g,mdm-MIR319f,stu-MIR319b,aly-MIR319c,aly-MIR319d,aly-MIR319a,aly-MIR319b,ppe-MIR319a,mes…	cme-MIR319d	atgtaggagctctcttcggttcatctcgagacaggtggaaggtcgaaacgttgctgctcattcgttagttcaatagctcattatccatcaaatctccataatttttatatcaaagttgtgtgatgtgctcctgatctaacgatgtaggagcaatctttgatcatcgttgtcatgtaTTGGACTGAAGGGAGCTCCTtcacttttact	cme-miR319c	TTGGACTGAAGGGAGCTCCT	3'	Diff	gp3	..(((.(((((((((((((((((......(((((((....((((..(((.((((((.((.(((..((((((((.(((.(((..((((((.......((....))............((((((((.((((......))))...)))))))).))))))))).))).))))))))..))).)).)))))))))..))))...)))))))...))))))))))))))))))))..........	228	38.8	-87.4	0.9	14.5	8	12.5	54	48	69.5	13.2877	10.6765	10.7761	55.7043	55.7678	49.3468	middle
142	cme-miR319c_R+2_1ss20TC	TTGGACTGAAGGGAGCTCCCCA	22						12	aly-MIR319b,mtr-MIR319a,mtr-MIR319d,mdm-MIR319e,mdm-MIR319f,mdm-MIR319g,mdm-MIR319h,mdm-MIR319c,aly-MIR319a,csi-MIR159c,sly-MIR319c,cas-MIR319a,	aly-MIR319a	ggatgttgtaggaatatatatgtagagAGAGCTTCCTTGAGTCCATTCacaggtcgtgatatgatccaattagcttccgactcattcatccaaataccgagtcgccaaaattcgaactagactcgttaaatgaatgaatgatgcggtagacaaattggatcattgattctctttgaTTGGACTGAAGGGAGCTCCCTctctcttctgtattccaattgtct	aly-miR319a-3p	TTGGACTGAAGGGAGCTCCCT	3'	Diff	gp3	(((((.....(((((....(((..((((...((((((..((.(((((..((((((((((..(((((((......(((((((((((((..((((((..((((((((.((..(((((.((((..(((....))))))).)))))..)).))))))))..))))))...)))))))))).)))..)))))))..))))))))))..))))).))..)))))).....)))))))..)).)))..)))))	246	36.2	-92.2	1	14.5	8	12.5	54	48	69.5	13.2877	10.6765	10.7761	55.7043	55.7678	49.3468	middle
143	cme-MIR319c-p5	TGTGAATGAAGCGGGAGAT	19	scaffold7	-	11862175	11862241	TGTGAATGAAGCGGGAGATactttgcactctctctttttctttgcTTGGACTGAAGGGAGCTCCTcc	60	cme-MIR319d,cme-MIR319c,cme-MIR319a,ath-MIR319c,ath-MIR319a,ath-MIR159b,mtr-MIR319b,gma-MIR319p,gma-MIR319b,gma-MIR319q,gma-MIR319l,gma-MIR319j,gma-MIR319g,gma-MIR319c,gma-MIR319a,ptc-MIR319a,ptc-MIR319e,ptc-MIR319h,ptc-MIR319f,ptc-MIR319g,ptc-MIR319b,ptc-MIR319d,mdm-MIR319h,mdm-MIR319b,mdm-MIR319a,mdm-MIR319c,stu-MIR319a,stu-MIR319b,aly-MIR319c,aly-MIR319d,aly-MIR319a,aly-MIR159b,ppe-MIR319a,ppe…	cme-MIR319c	gagagagagcttccttcagtccactcatagagggattcaaaggggttgctgaagtaactgccgactcattcactcaaacactcagtagaactcaaaaagaaattatccaagaaaaagaaaagaaaatttggttcaaagtatattcttttcctctattgtgattgtgtgaatgaagcgggagatattttgcactctctcttattctttgcTTGGACTGAAGGGAGCTCCTcctttttactt	cme-MIR319c-p5	tgtgaatgaagcgggagat	5'	New	gp2b	............(((((............((((((((.(((......)))..)))))))))))))..	53	47.8	-14.4	0.4	105	27	38	146	81	144	96.2215	36.0331	32.7594	150.608	94.1082	102.244	middle
144	cme-MIR319d-p5_2ss2TC21TC	ACCTAACGATGTAGGAGCAACC	22	scaffold10	+	37985845	37985910	ACCTAACGATGTAGGAGCAACCtttgatcatcactgtcatgtaTTGGACTGAAGGGAGCTCCTtaa	58	cme-MIR319c,cme-MIR319d,cme-MIR319a,ath-MIR319c,ath-MIR319a,ath-MIR159b,mtr-MIR319b,gma-MIR319p,gma-MIR319g,gma-MIR319c,gma-MIR319q,gma-MIR319l,gma-MIR319j,gma-MIR319a,gma-MIR319b,ptc-MIR319b,ptc-MIR319g,ptc-MIR319e,ptc-MIR319h,ptc-MIR319f,ptc-MIR319a,mdm-MIR319c,mdm-MIR319h,mdm-MIR319b,mdm-MIR319a,stu-MIR319b,stu-MIR319a,aly-MIR319d,aly-MIR319a,aly-MIR319b,aly-MIR319c,aly-MIR159b,ppe-MIR319a,mes…	cme-MIR319d	atgtaggagctctcttcggttcatctcgagacaggtggaaggtcgaaacgttgctgctcattcgttagttcaatagctcattatccatcaaatctccataatttttatatcaaagttgtgtgatgtgctcctgatctaacgatgtaggagcaatctttgatcatcgttgtcatgtaTTGGACTGAAGGGAGCTCCTtcacttttact	cme-MIR319d-p5	atctaacgatgtaggagcaatc	5'	New	gp2b	............((((((..(((((..((...((......))....))..)))))..))))))...	51	43.9	-19.1	0.7	5	0	5	0	0	41	4.58198	0	4.31044	0	0	29.1111	middle
145	cme-miR390a	AAGCTCAGGAGGGATAGCGCC	21	scaffold1	+	15941961	15942086	cgaagcacggaagactccgttAAGCTCAGGAGGGATAGCGCCgtgtcgttcgatcgccttccccgacaccatcacattcttttccggCGCTATCCATCCTGAGTTTCAcggcttcttcttgctcct	54	cme-MIR390c,cme-MIR390d,cme-MIR390a,cme-MIR390b,ath-MIR390b,ath-MIR390a,mtr-MIR390,gma-MIR390g,gma-MIR390a,gma-MIR390f,gma-MIR390e,gma-MIR390c,ptc-MIR390a,ptc-MIR390b,ptc-MIR390d,ptc-MIR390c,mdm-MIR390a,mdm-MIR390e,mdm-MIR390f,mdm-MIR390c,mdm-MIR390d,mdm-MIR390b,lja-MIR390a,lja-MIR390b,aly-MIR390b,aly-MIR390a,ppe-MIR390,mes-MIR390b,mes-MIR390,vvi-MIR390,nta-MIR390b,nta-MIR390a,nta-MIR390c,csi-MIR…	cme-MIR390b	ttagtatggaagaacctgtaAAGCTCAGGAGGGATAGCGCCaattaatattacaaaaatttcattcaaagcttcacactttgcttttgttgatggcgctatctatcctgagtttcatagcttcttcttgctcga	cme-miR390a	AAGCTCAGGAGGGATAGCGCC	5'	Yes	gp2a	...((((.((((((..((((.((((((((((.((((((((((((((((...((......))..))))))................)))))))))).)))))))))).))))..))))))))))...	120	55.6	-60.8	0.9	2404.5	1387	2340.5	62.5	48.5	115	2203.47	1851.03	2017.72	64.4725	56.3487	81.653	high
145	cme-miR390a	AAGCTCAGGAGGGATAGCGCC	21	scaffold11	+	493430	493586	attagtataggagaacctgtaAAGCTCAGGAGGGATAGCGCCgtgagatcatggctatcaatatcaataatattacaactttccattcttcaaagctctcattttgctttgttaatggCGCTATCTATCCTGAGTTTCAtagcttcttcttacttac	52	cme-MIR390d,cme-MIR390c,cme-MIR390a,cme-MIR390b,ath-MIR390b,ath-MIR390a,mtr-MIR390,gma-MIR390g,gma-MIR390a,gma-MIR390f,gma-MIR390e,gma-MIR390c,ptc-MIR390a,ptc-MIR390b,ptc-MIR390d,ptc-MIR390c,mdm-MIR390e,mdm-MIR390f,mdm-MIR390c,mdm-MIR390d,mdm-MIR390b,mdm-MIR390a,lja-MIR390b,lja-MIR390a,aly-MIR390b,aly-MIR390a,ppe-MIR390,mes-MIR390b,mes-MIR390,vvi-MIR390,nta-MIR390b,nta-MIR390c,csi-MIR390a,csi-MIR…	cme-MIR390b	ttagtatggaagaacctgtaAAGCTCAGGAGGGATAGCGCCaattaatattacaaaaatttcattcaaagcttcacactttgcttttgttgatggcgctatctatcctgagtttcatagcttcttcttgctcga	cme-miR390a	AAGCTCAGGAGGGATAGCGCC	5'	Yes	gp2a	...((((.(((((((.((((.((((((((((..((((((((((((....))))))...........................(((((...((((((.........))))))..))))).))))))..)))))))))).)))).)))))))))))...	151	37.6	-58.8	1	2404.5	1387	2340.5	62.5	48.5	115	2203.47	1851.03	2017.72	64.4725	56.3487	81.653	high
146	cme-miR390a_R+1	AAGCTCAGGAGGGATAGCGCCA	22	scaffold5	-	801459	801566	ttgggaagaatcctctgAAGCTCAGGAGGGATAGCGCCGtagacggcggttccgtctccggtaaccgccgcggCGCTATCCATCCTGAGTTTCAtcggttcttcttgc	57	cme-MIR390d,cme-MIR390c,cme-MIR390a,cme-MIR390b,ath-MIR390b,ath-MIR390a,mtr-MIR390,gma-MIR390g,gma-MIR390a,gma-MIR390f,gma-MIR390e,gma-MIR390c,gma-MIR390d,gma-MIR390b,ptc-MIR390a,ptc-MIR390b,ptc-MIR390d,ptc-MIR390c,mdm-MIR390e,mdm-MIR390f,mdm-MIR390c,mdm-MIR390d,mdm-MIR390b,mdm-MIR390a,lja-MIR390b,lja-MIR390a,stu-MIR390,aly-MIR390b,aly-MIR390a,ppe-MIR390,mes-MIR390b,mes-MIR390,vvi-MIR390,nta-MIR3…	cme-MIR390b	ttagtatggaagaacctgtaAAGCTCAGGAGGGATAGCGCCaattaatattacaaaaatttcattcaaagcttcacactttgcttttgttgatggcgctatctatcctgagtttcatagcttcttcttgctcga	cme-miR390a	AAGCTCAGGAGGGATAGCGCC	5'	Diff	gp2a	...(((((((.((..((((((((((((.(((((((((((....(((((((((((....))).))))))))))))))))))).))))))))))))..)))))))))...	102	58.3	-72.2	1.1	121.5	75	123	6	0	0	111.342	100.092	106.037	6.18936	0	0	middle
146	cme-miR390a_R+1	AAGCTCAGGAGGGATAGCGCCA	22	scaffold8	-	43663262	43663406	tgtagcacgggagaatctgtaAAGCTCAGGAGGGATAGCGCCGtcgaataatgatgatcggaattaatgatccaccggaatattcattttcgcctccgctttccggCGCTATCTATCCTGAGTTTCAtggcttcttcttgctttt	57	cme-MIR390d,cme-MIR390c,cme-MIR390a,cme-MIR390b,ath-MIR390b,ath-MIR390a,mtr-MIR390,gma-MIR390g,gma-MIR390a,gma-MIR390f,gma-MIR390e,gma-MIR390c,gma-MIR390d,gma-MIR390b,ptc-MIR390a,ptc-MIR390b,ptc-MIR390d,ptc-MIR390c,mdm-MIR390e,mdm-MIR390f,mdm-MIR390c,mdm-MIR390d,mdm-MIR390b,mdm-MIR390a,lja-MIR390b,lja-MIR390a,stu-MIR390,aly-MIR390b,aly-MIR390a,ppe-MIR390,mes-MIR390b,mes-MIR390,vvi-MIR390,nta-MIR3…	cme-MIR390b	ttagtatggaagaacctgtaAAGCTCAGGAGGGATAGCGCCaattaatattacaaaaatttcattcaaagcttcacactttgcttttgttgatggcgctatctatcctgagtttcatagcttcttcttgctcga	cme-miR390a	AAGCTCAGGAGGGATAGCGCC	5'	Diff	gp2a	...((((.(((((((.(..(.((((((((((..((((((((((............(((((.......)))))...((((...............)))).....))))))))))..)))))))))).)..).)))))))))))...	139	46.2	-57.2	0.9	121.5	75	123	6	0	0	111.342	100.092	106.037	6.18936	0	0	middle
147	cme-miR393a	TCCAAAGGGATCGCATTGATC	21	scaffold6	+	1522537	1522650	ggtggagagtTCCAAAGGGATCGCATTGATCcaatcttcgtctcgtctcatcgacgatgtcgaagtcgaaacccgatcgtttattggATCGTGCGATCTCTTAGGAATcttcca	1	cme-MIR393c,	cme-MIR393c	ggtggagagtTCCAAAGGGATCGCATTGATCcaatgttcgtcttgtcttattggtgatgttggagtgatcaattcccaatcgattattggatcgtgcgatcccttaggaatcttccatc	cme-miR393a	TCCAAAGGGATCGCATTGATC	5'	Yes	gp1	..((((..(((((.((((((((((((.(((((((((((((..(((((.....)))))...)))))(((.....)))......)))))))))))))))))))).)))))..))))	112	48.2	-52.8	1	284	128	226	0	0	12	260.256	170.824	194.832	0	0	8.52031	middle
148	cme-miR393a_L+1	ATCCAAAGGGATCGCATTGATC	22	scaffold7	-	9713667	9713787	tctctgcaactagaggaagcATCCAAAGGGATCGCATTGATCccaacttatatatacattcaatttcttctacataattttggaTCATGCTATCCCTTCGGATTcctcctttaggtagttc	27	cme-MIR393b,cme-MIR393a,ath-MIR393b,ath-MIR393a,mtr-MIR393a,mtr-MIR393b,gma-MIR393c,gma-MIR393e,gma-MIR393a,gma-MIR393d,gma-MIR393f,gma-MIR393g,ptc-MIR393a,ptc-MIR393b,mdm-MIR393h,mdm-MIR393g,aly-MIR393a,aly-MIR393b,ppe-MIR393a,mes-MIR393b,mes-MIR393a,vvi-MIR393b,csi-MIR393c,csi-MIR393a,lus-MIR393a,lus-MIR393c,cas-MIR393,	cme-MIR393a	gaggaagcaTCCAAAGGGATCGCATTGATCccaacttatatatttacagttttcttttcattttctttcttctacataattttggatcatgctatcccttcggattcctccttt	cme-miR393a	TCCAAAGGGATCGCATTGATC	5'	Diff	gp2a	...((((..((((((((...((((.(((((((.((((.(((((.((.((((......................)))).)).))))))))).))))))).))))...))))))))))))...	115	38.8	-39.4	0.8	0	0	5	0	0	0	0	0	4.31044	0	0	0	low
149	cme-MIR393a-p3	TCATGCTATCCCTTCGGATT	20	scaffold7	-	9713667	9713787	tctctgcaactagaggaagcATCCAAAGGGATCGCATTGATCccaacttatatatacattcaatttcttctacataattttggaTCATGCTATCCCTTCGGATTcctcctttaggtagttc	27	cme-MIR393b,cme-MIR393a,ath-MIR393b,ath-MIR393a,mtr-MIR393a,mtr-MIR393b,gma-MIR393c,gma-MIR393e,gma-MIR393a,gma-MIR393d,gma-MIR393f,gma-MIR393g,ptc-MIR393a,ptc-MIR393b,mdm-MIR393h,mdm-MIR393g,aly-MIR393a,aly-MIR393b,ppe-MIR393a,mes-MIR393b,mes-MIR393a,vvi-MIR393b,csi-MIR393c,csi-MIR393a,lus-MIR393a,lus-MIR393c,cas-MIR393,	cme-MIR393a	gaggaagcaTCCAAAGGGATCGCATTGATCccaacttatatatttacagttttcttttcattttctttcttctacataattttggatcatgctatcccttcggattcctccttt	cme-MIR393a-p3	tcatgctatcccttcggatt	3'	New	gp2a	...((((..((((((((...((((.(((((((.((((.(((((.((.((((......................)))).)).))))))))).))))))).))))...))))))))))))...	115	38.8	-39.4	0.8	92	47	76	0	0	0	84.3084	62.7243	65.5187	0	0	0	middle
150	cme-MIR393c-p3_1ss12CT	ATCGTGCGATCTCTTAGGAAT	21	scaffold6	+	1522537	1522650	ggtggagagtTCCAAAGGGATCGCATTGATCcaatcttcgtctcgtctcatcgacgatgtcgaagtcgaaacccgatcgtttattggATCGTGCGATCTCTTAGGAATcttcca	1	cme-MIR393c,	cme-MIR393c	ggtggagagtTCCAAAGGGATCGCATTGATCcaatgttcgtcttgtcttattggtgatgttggagtgatcaattcccaatcgattattggatcgtgcgatcccttaggaatcttccatc	cme-MIR393c-p3	atcgtgcgatcccttaggaat	3'	New	gp1	..((((..(((((.((((((((((((.(((((((((((((..(((((.....)))))...)))))(((.....)))......)))))))))))))))))))).)))))..))))	112	48.2	-52.8	1	27	9	26	8	5	8	24.7427	12.011	22.4143	8.25249	5.80915	5.68021	middle
151	cme-miR394a	TTGGCATTCTGTCCACCTCC	20	scaffold13	-	37618983	37619120	ttaTTGGCATTCTGTCCACCTCCttctctacagaaaaacccaaaaagggttcatgaagaaaccaaaaaaaaaatccaaaaaaggccttcactttctattgttttttctttcatttggaggtgggcatactgccaactg	42	cme-MIR394a,cme-MIR394b,ath-MIR394b,ath-MIR394a,gma-MIR394e,gma-MIR394d,gma-MIR394g,gma-MIR394f,gma-MIR394b,gma-MIR394a,gma-MIR394c,ptc-MIR394a,ptc-MIR394b,mdm-MIR394b,mdm-MIR394a,stu-MIR384,aly-MIR394b,aly-MIR394a,ppe-MIR394a,ppe-MIR394b,mes-MIR394c,mes-MIR394a,mes-MIR394b,vvi-MIR394b,vvi-MIR394a,vvi-MIR394c,nta-MIR394,csi-MIR394b,csi-MIR394a,lus-MIR394a,lus-MIR394b,sly-MIR394,bna-MIR394b,bna-MI…	cme-MIR394b	tagagtttaTTGGCATTCTGTCCACCTCCcctcctttcttcaaatctttttattcaaattttttggtttttgtttttttttttttttattaaagaaaatttatttataatatagggggaggtgggcatactgccaactgagttctg	cme-miR394a	TTGGCATTCTGTCCACCTCC	5'	Yes	gp2b	...((((((...(((((((((((...(((.((....(((((.....)))))..)).)))........(((((((.....((((.......)))).....))))))).........)))))))))))...))))))...	132	37.7	-40.8	0.8	152	62.5	154	80.5	133	187.5	139.292	83.41	132.762	83.0406	154.523	133.13	middle
151	cme-miR394a	TTGGCATTCTGTCCACCTCC	20	scaffold9	+	47391815	47391998	atctcatgtgggtttgtttggcaaaggatttcccacagagtttaTTGGCATTCTGTCCACCTCCcatttcaatgcttcattcaattttttaaaaaatttttttggttgtttcttttatatggggaggtgggcatactgccaattgagctctgttggattctctttgtaagagccctcatgattc	42	cme-MIR394a,cme-MIR394b,ath-MIR394b,ath-MIR394a,gma-MIR394e,gma-MIR394d,gma-MIR394g,gma-MIR394f,gma-MIR394b,gma-MIR394a,gma-MIR394c,ptc-MIR394a,ptc-MIR394b,mdm-MIR394b,mdm-MIR394a,stu-MIR384,aly-MIR394b,aly-MIR394a,ppe-MIR394a,ppe-MIR394b,mes-MIR394c,mes-MIR394a,mes-MIR394b,vvi-MIR394b,vvi-MIR394a,vvi-MIR394c,nta-MIR394,csi-MIR394b,csi-MIR394a,lus-MIR394a,lus-MIR394b,sly-MIR394,bna-MIR394b,bna-MI…	cme-MIR394b	tagagtttaTTGGCATTCTGTCCACCTCCcctcctttcttcaaatctttttattcaaattttttggtttttgtttttttttttttttattaaagaaaatttatttataatatagggggaggtgggcatactgccaactgagttctg	cme-miR394a	TTGGCATTCTGTCCACCTCC	5'	Yes	gp2b	...(((((.((((((.....((((((((..(((.((((((((((((((((...((((((((((((............((..(((.................)))..)).............))))))))))))...))))))).))))))))).))).)).))))))..)))))).)))))...	178	38.6	-75.6	1.1	152	62.5	154	80.5	133	187.5	139.292	83.41	132.762	83.0406	154.523	133.13	middle
152	cme-miR395a	CTGAAGTGTTTGGGGGAACTC	21	scaffold7	-	2256014	2256133	agagaaagtcagctgcccactagaGTTCCCTTGACCACTTCATTGagacgattttccaaattttggttgaagtcccaCTGAAGTGTTTGGGGGAACTCtgggtggtaactgacatttgaa	104	cme-MIR395e,cme-MIR395f,cme-MIR395d,cme-MIR395a,ath-MIR395d,ath-MIR395a,ath-MIR395e,gma-MIR395c,gma-MIR395a,gma-MIR395b,ptc-MIR395c,ptc-MIR395k,ptc-MIR395b,ptc-MIR395d,ptc-MIR395g,ptc-MIR395h,ptc-MIR395j,ptc-MIR395i,ptc-MIR395e,ptc-MIR395f,mdm-MIR395j,mdm-MIR395i,mdm-MIR395b,mdm-MIR395c,mdm-MIR395e,mdm-MIR395f,mdm-MIR395d,mdm-MIR395h,mdm-MIR395a,mdm-MIR395g,stu-MIR395f,stu-MIR395g,stu-MIR395h,stu…	cme-MIR395a	actagagttcccttgagcacttcattggaaaattggaaaatttgaaaatttcaaatttttgtccaaacctaCTGAAGTGTTTGGGGGAACTCtcggtgaca	cme-miR395a	CTGAAGTGTTTGGGGGAACTC	3'	Yes	gp2a	.......(((((.((((..((((((((((((..(.(((((((.((.(((..((..((((...))))..)).))).)).))))))).)..))))))))))))..)))).))))).......	106	45	-57.3	1.1	3	6.5	5	3	5	9	2.74919	8.67464	4.31044	3.09468	5.80915	6.39023	low
153	cme-miR395a_L-1R+1	TGAAGTGTTTGGGGGAACTCT	21	scaffold9	+	37211017	37211129	tccaccacgtgtcttctagggttccttccaagcacttcaaagggaaattaatgttcgaaaatcgaaagttctcatTGAAGTGTTTGGGGGAACTCTgggtgtcacttggtccc	128	cme-MIR395e,cme-MIR395f,cme-MIR395d,cme-MIR395c,cme-MIR395b,cme-MIR395a,ath-MIR395d,ath-MIR395a,ath-MIR395e,mtr-MIR395a,mtr-MIR395l,mtr-MIR395n,mtr-MIR395i,mtr-MIR395j,mtr-MIR395m,mtr-MIR395d,mtr-MIR395o,mtr-MIR395e,mtr-MIR395f,mtr-MIR395c,mtr-MIR395g,mtr-MIR395h,gma-MIR395l,gma-MIR395j,gma-MIR395i,gma-MIR395m,gma-MIR395c,gma-MIR395a,gma-MIR395b,gma-MIR395k,gma-MIR395g,gma-MIR395f,gma-MIR395d,gma…	cme-MIR395a	actagagttcccttgagcacttcattggaaaattggaaaatttgaaaatttcaaatttttgtccaaacctaCTGAAGTGTTTGGGGGAACTCtcggtgaca	cme-miR395a	CTGAAGTGTTTGGGGGAACTC	3'	Diff	gp2a	...((((.(((...(((((((((((.((((((((((((((.(((((.......((((.....))))..))))).)))))))))))))))))))))))))...))).))))...	107	46	-54.5	1	41	20	42	15	18	16	37.5722	26.6912	36.2077	15.4734	20.9129	11.3604	middle
154	cme-MIR395b-p5_1ss14AG	AGTTTCCCTGAACGACTTCATC	22	scaffold7	+	2257858	2257962	caaggtcatttgcctcctagAGTTTCCCTGAACGACTTCATCtaggcaagatttgctttcctatattgaagtgtttgggggaactcttggtgtcaactgactaac	1	cme-MIR395b,	cme-MIR395b	cctagagtttccctgaacaacttcatctaggcgagaattttaataatgctttcttagaTTGAAGTGTTTGGGGGAACTCttggtgtcaa	cme-MIR395b-p5	agtttccctgaacaacttcatc	5'	New	gp2b	...(((((.(((...((.((((((((((..(((.((((((..((((.(((.....))).))))...)))))))))..)))))))))).))...))).)))))...	99	43.8	-46.5	1	9	8	17	18	24	22	8.24756	10.6765	14.6555	18.5681	27.8839	15.6206	middle
155	cme-MIR395c-p3	AGTGTTTGGGGGAACTCTTGGTGT	24	scaffold9	-	37209379	37209491	tccatcacgtgtcttctagggttccttccaagcacttcaaagggaaattaatgttcgaaaatcgaaagttctcattgaAGTGTTTGGGGGAACTCTGGGTGTcacttggtccc	106	cme-MIR395c,cme-MIR395b,cme-MIR395e,cme-MIR395f,cme-MIR395d,cme-MIR395a,ath-MIR395d,ath-MIR395a,ath-MIR395e,gma-MIR395c,gma-MIR395a,gma-MIR395b,ptc-MIR395c,ptc-MIR395k,ptc-MIR395b,ptc-MIR395d,ptc-MIR395g,ptc-MIR395h,ptc-MIR395j,ptc-MIR395i,ptc-MIR395e,ptc-MIR395f,mdm-MIR395i,mdm-MIR395b,mdm-MIR395c,mdm-MIR395e,mdm-MIR395f,mdm-MIR395d,mdm-MIR395h,mdm-MIR395a,mdm-MIR395g,stu-MIR395f,stu-MIR395g,stu…	cme-MIR395c	cttagagtttccctgaacaacttcacctagacaagaatttttataatgctttcttagaTTGAAGTGTTTGGGGGAACTCttggtgtcaa	cme-MIR395c-p3	AGTGTTTGGGGGAACTCttggtgt	3'	New	gp2a	...((((.(((...(((((((((((.((((((((((((((.(((((.......((((.....))))..))))).)))))))))))))))))))))))))...))).))))...	107	45.1	-51.9	1	26	18.5	36	8	14	28	23.8263	24.6894	31.0352	8.25249	16.2656	19.8807	middle
156	cme-miR396a	TTCCACAGCTTTCTTGAACTT	21	scaffold2	-	6251862	6252005	cttaggacctggccatgtttTTCCACAGCTTTCTTGAACTTcttcttctttcatttcttcttcctcgcaattctcctctgaagatttaatgaattctgaaGCTCAAGAAAGCTGTGGGACAtcatggcacttcaggcttcttta	81	cme-MIR396c,cme-MIR396a,cme-MIR396d,cme-MIR396b,cme-MIR396e,ath-MIR396b,ath-MIR396a,mtr-MIR396a,mtr-MIR396b,mtr-MIR396c,gma-MIR396c,gma-MIR396g,gma-MIR396b,gma-MIR396f,gma-MIR396d,gma-MIR396k,gma-MIR396i,gma-MIR396e,gma-MIR396a,gma-MIR396h,ptc-MIR396d,ptc-MIR396c,ptc-MIR396e,ptc-MIR396b,ptc-MIR396a,ptc-MIR396f,ptc-MIR396g,mdm-MIR396c,mdm-MIR396d,mdm-MIR396e,mdm-MIR396b,mdm-MIR396a,mdm-MIR396g,mdm…	cme-MIR396d	gccatgcttTTCCACAGCTTTCTTGAACTTtctctgctcttcccttcttctcacaatcaattttgtaagtaaaatctctcttagattttacccaaaagttaaatttaaaaaaaaaaaaaaagaaactttggaagttcaagaaagctgtgggagaacatggca	cme-miR396a	TTCCACAGCTTTCTTGAACTT	5'	Yes	gp2a	...((((((((((((((...(((((((((((((((((.((((.......((((((...(((((................)))))...))))))....)))).)))))))))))))))))...))))))....)))).))))...	138	41	-56.9	1	10320.5	7126	7815.5	22826	21250.5	26821.5	9457.66	9510.07	6737.66	23546.4	24689.5	19044	high
157	cme-miR396a_1ss2TC	TCCCACAGCTTTCTTGAACTT	21	scaffold2	+	6251783	6251919	gaagcctgaagtgccatgatgTCCCACAGCTTTCTTGAGCTTcagaattcattaaatcttcagaggagaattgcgaggaagaagaaatgaaagaagaagaagttcaagaaagctgtggaaaaacatggccaggtcct	39	cme-MIR396c,cme-MIR396a,cme-MIR396d,ath-MIR396b,mtr-MIR396a,gma-MIR396c,gma-MIR396g,gma-MIR396b,gma-MIR396f,gma-MIR396d,gma-MIR396k,ptc-MIR396d,ptc-MIR396c,ptc-MIR396e,mdm-MIR396c,mdm-MIR396d,mdm-MIR396e,stu-MIR396,aly-MIR396b,ppe-MIR396b,mes-MIR396d,mes-MIR396f,mes-MIR396e,mes-MIR396c,vvi-MIR396b,nta-MIR396c,nta-MIR396b,csi-MIR396f,csi-MIR396c,lus-MIR396e,lus-MIR396b,sly-MIR396b,bra-MIR396,bna-M…	cme-MIR396d	gccatgcttTTCCACAGCTTTCTTGAACTTtctctgctcttcccttcttctcacaatcaattttgtaagtaaaatctctcttagattttacccaaaagttaaatttaaaaaaaaaaaaaaagaaactttggaagttcaagaaagctgtgggagaacatggca	cme-miR396a	TTCCACAGCTTTCTTGAACTT	5'	Diff	gp2a	...(((((....((((((.....((((((((((((((((((((....((((((...(((((................)))))...)))))).......)))))))))))))))))))).....)))))))))))...	131	42.3	-55	0.9	0	0	0	0	2.5	5	0	0	0	0	2.90457	3.55013	low
157	cme-miR396a_1ss2TC	TCCCACAGCTTTCTTGAACTT	21	scaffold4	+	47369934	47370074	TCCCACAGCTTTCTTGAACTTccaaagggttttttttttttaatttttgttgctaatctctaggagagattgcatagagaaaaaaaaatgatcgagctgagaagaagatcaaataaaagagaagaaagttcaagaaagctg	41	cme-MIR396c,cme-MIR396a,cme-MIR396d,ath-MIR396b,mtr-MIR396a,gma-MIR396d,gma-MIR396c,gma-MIR396g,gma-MIR396b,gma-MIR396f,gma-MIR396k,ptc-MIR396d,ptc-MIR396c,ptc-MIR396e,mdm-MIR396d,mdm-MIR396e,mdm-MIR396c,stu-MIR396,aly-MIR396b,ppe-MIR396b,mes-MIR396d,mes-MIR396f,mes-MIR396e,mes-MIR396c,vvi-MIR396b,nta-MIR396c,nta-MIR396b,csi-MIR396c,csi-MIR396f,csi-MIR396d,lus-MIR396e,lus-MIR396b,sly-MIR396b,bra-…	cme-MIR396d	gccatgcttTTCCACAGCTTTCTTGAACTTtctctgctcttcccttcttctcacaatcaattttgtaagtaaaatctctcttagattttacccaaaagttaaatttaaaaaaaaaaaaaaagaaactttggaagttcaagaaagctgtgggagaacatggca	cme-miR396a	TTCCACAGCTTTCTTGAACTT	5'	Diff	gp2a	.....((((((((((((((((.........((((((((((((.(((((((.((.((((((.....)))))))))))))))........(((((...((....))..)))))..))))))))))))))))))))))))))))	136	32.6	-46.1	1	0	0	0	0	2.5	5	0	0	0	0	2.90457	3.55013	low
158	cme-miR396a_R+2	TTCCACAGCTTTCTTGAACTTTC	23	scaffold4	-	47370059	47370199	TTCCACAGCTTTCTTGAACTTTCttctcttttatttgatcttcttctcagctcgatcatttttttttctctatgcaatctctcctagagattagcaacaaaaattaaaaaaaaaaaaccctttggaagttcaagaaagctg	39	cme-MIR396c,cme-MIR396a,cme-MIR396d,ath-MIR396b,mtr-MIR396a,gma-MIR396c,gma-MIR396g,gma-MIR396b,gma-MIR396f,gma-MIR396d,gma-MIR396k,ptc-MIR396d,ptc-MIR396c,ptc-MIR396e,mdm-MIR396e,mdm-MIR396c,mdm-MIR396d,stu-MIR396,aly-MIR396b,ppe-MIR396b,mes-MIR396d,mes-MIR396e,mes-MIR396f,mes-MIR396c,vvi-MIR396b,nta-MIR396c,nta-MIR396b,csi-MIR396c,csi-MIR396f,lus-MIR396e,lus-MIR396b,sly-MIR396b,bra-MIR396,bna-M…	cme-MIR396d	gccatgcttTTCCACAGCTTTCTTGAACTTtctctgctcttcccttcttctcacaatcaattttgtaagtaaaatctctcttagattttacccaaaagttaaatttaaaaaaaaaaaaaaagaaactttggaagttcaagaaagctgtgggagaacatggca	cme-miR396a	TTCCACAGCTTTCTTGAACTT	5'	Diff	gp2b	.....((((((((((((((((((............(((((.............)))))((((((((......(((((((((.....)))))).))).........))))))))..........))))))))))))))))))	136	31.9	-39.9	0.9	0	0	0	5	0	10	0	0	0	5.1578	0	7.10026	low
159	cme-miR396b	TTCCACAGCTTTCTTGAACTG	21	scaffold2	+	6240502	6240644	aaatggctctgtttgtattcTTCCACAGCTTTCTTGAACTGcatcttcttgagcctaattcgctcctatctctaaaagcgcttttgttcatcaatgcttttgcgGTTCAATAAAGCTGTGGGAAGatacagacagggtcaacc	77	cme-MIR396b,cme-MIR396e,cme-MIR396c,cme-MIR396a,cme-MIR396d,ath-MIR396a,ath-MIR396b,mtr-MIR396b,mtr-MIR396a,mtr-MIR396c,gma-MIR396i,gma-MIR396e,gma-MIR396a,gma-MIR396h,gma-MIR396c,gma-MIR396g,gma-MIR396b,gma-MIR396f,gma-MIR396d,gma-MIR396k,ptc-MIR396b,ptc-MIR396a,ptc-MIR396d,ptc-MIR396c,ptc-MIR396e,ptc-MIR396f,mdm-MIR396b,mdm-MIR396a,mdm-MIR396c,mdm-MIR396d,mdm-MIR396e,mdm-MIR396g,mdm-MIR396f,lja…	cme-MIR396b	tttgtattcTTCCACAGCTTTCTTGAACTGcatcccttcctgaactcaattcgctcttaatttcccctttctcgatctctcgatcgatctcaaagcgttttttgttcatcgattttgttgcggttcaataaagctgtgggaagatacagtc	cme-miR396b	TTCCACAGCTTTCTTGAACTG	5'	Yes	gp2a	...(((((((((((((((..((((((((((((.(((((((((........((((.......))))........(((((((...(((.....))))))))))))))))))).))))))))))))..)))))))))))))))...	137	42	-65.6	1.1	2146	1399	1274	6116	6423.5	8064.5	1966.59	1867.05	1098.3	6309.02	7463.01	5726	high
160	cme-miR396b_L-2R+2	CCACAGCTTTCTTGAACTGCA	21	scaffold4	-	47361763	47361907	gttgatccttttattgtatcttcCCACAGCTTTATTGAACTGCAgccattgaaattcaatgaaagaaaaaaaaaaaaaattaccctttggttgaagaagatgatgcagttcaagaaagccgtggaagaatacaaagaggatcaaa	25	cme-MIR396b,ath-MIR396a,mtr-MIR396b,gma-MIR396i,gma-MIR396a,ptc-MIR396b,ptc-MIR396a,mdm-MIR396b,lja-MIR396,aly-MIR396a,mes-MIR396a,mes-MIR396b,vvi-MIR396d,nta-MIR396a,csi-MIR396b,lus-MIR396c,lus-MIR396a,sly-MIR396a,cas-MIR396a,cpa-MIR396,ghr-MIR396b,ghr-MIR396a,aqc-MIR396a,hbr-MIR396b,dpr-MIR396,	cme-MIR396b	tttgtattcTTCCACAGCTTTCTTGAACTGcatcccttcctgaactcaattcgctcttaatttcccctttctcgatctctcgatcgatctcaaagcgttttttgttcatcgattttgttgcggttcaataaagctgtgggaagatacagtc	cme-miR396b	TTCCACAGCTTTCTTGAACTG	5'	Diff	gp2a	.(((((((((((..((((((((((.((.(((((.((((((((((..((((....(((((..((((...................))))..)))))...)))).)))))))))).))))).))))))).)))))))))))))))).	143	33.8	-56.5	1.2	40.5	16	25.5	60.5	39.5	59	37.114	21.353	21.9833	62.4094	45.8923	41.8915	middle
161	cme-MIR396b-p5_2ss13TA17CG	TGCATCCCTTCCAGAAGT	18	scaffold160	+	62830	62938	TGCATCCCTTCCAGAAGTcggggtttgttgcacgtattagctctagaattactacggttatccgagtagcagataccatcaaacaaactataactgatttaatgagcca	1	cme-MIR396b,	cme-MIR396b	tttgtattcTTCCACAGCTTTCTTGAACTGcatcccttcctgaactcaattcgctcttaatttcccctttctcgatctctcgatcgatctcaaagcgttttttgttcatcgattttgttgcggttcaataaagctgtgggaagatacagtc	cme-MIR396b-p5	TGcatcccttcctgaact	5'	New	gp2b	........(((...(((((((((((((((....((((..(((((......((....))......)).)))..)))).....))))))))....)))))))...)))...	98	41.3	-24.3	0.5	2.5	0	0	2.5	3	0	2.29099	0	0	2.5789	3.48549	0	low
161	cme-MIR396b-p5_2ss13TA17CG	TGCATCCCTTCCAGAAGT	18	scaffold58	+	122110	122218	TGCATCCCTTCCAGAAGTcggggtttgttgcacgtattagctctagaattactacggttatccgagtagcagataccatcaaacaaactataactgatttaatgagcca	1	cme-MIR396b,	cme-MIR396b	tttgtattcTTCCACAGCTTTCTTGAACTGcatcccttcctgaactcaattcgctcttaatttcccctttctcgatctctcgatcgatctcaaagcgttttttgttcatcgattttgttgcggttcaataaagctgtgggaagatacagtc	cme-MIR396b-p5	TGcatcccttcctgaact	5'	New	gp2b	........(((...(((((((((((((((....((((..(((((......((....))......)).)))..)))).....))))))))....)))))))...)))...	98	41.3	-24.3	0.5	2.5	0	0	2.5	3	0	2.29099	0	0	2.5789	3.48549	0	low
162	cme-MIR396d-p3	GTTCAAGAAAGCTGTGGGAGA	21	scaffold2	-	6240423	6240551	cctgtctgtatcttcccacagctttattgaaccgcaaaagcattgatgaacaaaagcgcttttagagataggagcgaattaggctcaagaagatgcaGTTCAAGAAAGCTGTGGAAGAatacaaacaga	4	cme-MIR396d,mes-MIR396f,mes-MIR396c,rco-MIR396,	cme-MIR396d	gccatgcttTTCCACAGCTTTCTTGAACTTtctctgctcttcccttcttctcacaatcaattttgtaagtaaaatctctcttagattttacccaaaagttaaatttaaaaaaaaaaaaaaagaaactttggaagttcaagaaagctgtgggagaacatggca	cme-MIR396d-p3	gttcaagaaagctgtgggaga	3'	New	gp2a	.((((.((((((((.((((((((((.((((((.(((......((((..........((((..((....))..))))........)))).....))).)))))).)))))))))))))).)))).)))).	127	41.1	-48.6	0.9	691	640	679	159	197	305	633.229	854.118	585.358	164.018	228.88	216.558	middle
163	cme-miR396e	TTCCACGGCTTTCTTGAACTG	21	scaffold4	+	47361683	47361831	aatttgatcctctttgtattcTTCCACGGCTTTCTTGAACTGcatcatcttcttcaaccaaagggtaattttttttttttttctttcattgaatttcaatggctgcaGTTCAATAAAGCTGTGGGAAGatacaataaaaggatcaacaa	37	cme-MIR396e,cme-MIR396b,ath-MIR396a,mtr-MIR396b,mtr-MIR396c,gma-MIR396i,gma-MIR396a,gma-MIR396e,gma-MIR396h,ptc-MIR396b,ptc-MIR396f,ptc-MIR396a,ptc-MIR396g,mdm-MIR396b,mdm-MIR396g,mdm-MIR396a,mdm-MIR396f,lja-MIR396,aly-MIR396a,mes-MIR396a,mes-MIR396b,vvi-MIR396d,vvi-MIR396c,vvi-MIR396a,csi-MIR396b,csi-MIR396a,csi-MIR396e,lus-MIR396c,lus-MIR396a,sly-MIR396a,cas-MIR396a,cpa-MIR396,ghr-MIR396b,ghr-M…	cme-MIR396e	ctttgtattcTTCCACGGCTTTCTTGAACTGcatttcattatctgatctttctcttcttccaattatatctttttacaatacatacatatatatatatatatatatatatacgtattcctcttgctatgaatttcaatggctgcagttcaataaagctgtgggaagatacaata	cme-miR396e	TTCCACGGCTTTCTTGAACTG	5'	Yes	gp2a	...((((((((..((((((..((((((((((((.((((((((((((((....(((((...(((((................)))))..))))).....)))).)))))))))).))))))))))))..))))))....))))))))...	143	32.9	-58.3	1.2	114	121	112	1171	1585.5	1861.5	104.469	161.482	96.5539	1207.96	1842.08	1321.71	high
164	cme-miR397	TCATTGAGTGCAGCGTTGATG	21	scaffold5	-	42266922	42267034	aaaccagaatgaaagatgcgTCATTGAGTGCAGCGTTGATGtaaaatccaattcaaaattccaaatttccaTCAGCGCTACATTCAATTACGtttcttcctcaattctggctc	22	cme-MIR397,ath-MIR397a,ath-MIR397b,mtr-MIR397,gma-MIR397a,gma-MIR397b,ptc-MIR397a,mdm-MIR397a,mdm-MIR397b,aly-MIR397a,aly-MIR397b,ppe-MIR397,mes-MIR397b,vvi-MIR397a,nta-MIR397,csi-MIR397,lus-MIR397b,bna-MIR397a,bna-MIR397b,cas-MIR397,rco-MIR397,ssl-MIR397,	cme-MIR397	gaaagatacgTCATTGAGTGCAGCGTTGATGtcgaaacttatttcaaagttctaacttttctcatcagcgcttcattcaatcacgtttcttcc	cme-miR397	TCATTGAGTGCAGCGTTGATG	5'	Yes	gp2a	...(((((((((((((..(((.((((((((.((((((((((.(((....................))).)))))))))).)))))))).)))..))))..))).))))))...	107	38.1	-40.5	0.9	12	5	5	0	0	0	10.9967	6.6728	4.31044	0	0	0	middle
165	cme-miR398a	TGTGTTCTCAGGTCGCCCCTG	21	scaffold2	+	14081478	14081588	agaggtagaagaatcttacaggggtcgcatgagaacacatgtcgttgcactatgtccgtgccttgtgataTGTGTTCTCAGGTCGCCCCTGcagggttcttatctaccatt	50	cme-MIR398a,cme-MIR398b,ath-MIR398a,ath-MIR398c,ath-MIR398b,mtr-MIR398c,mtr-MIR398b,mtr-MIR398a,gma-MIR398d,gma-MIR398c,gma-MIR398b,gma-MIR398a,ptc-MIR398c,ptc-MIR398b,ptc-MIR398a,mdm-MIR398b,mdm-MIR398c,mdm-MIR398a,lja-MIR398,gra-MIR398,stu-MIR398b,aly-MIR398a,aly-MIR398b,ppe-MIR398a,mes-MIR398,vvi-MIR398b,vvi-MIR398c,vvi-MIR398a,nta-MIR398,csi-MIR398b,csi-MIR398a,lus-MIR398a,lus-MIR398b,lus-MIR…	cme-MIR398a	cctacatggtcgtcctgagaatacatgtcactgtattgtctgaataacattcagcaagtaacattcaacaTGTGTTCTCAGGTCGCCCCTGcaggctttt	cme-miR398a	TGTGTTCTCAGGTCGCCCCTG	3'	Yes	gp2a	...((((((((((((((.((((((..((.(((((((((((((((..((((.......))))....))))))))))))))).))..)))))).))))))))..))))))...	105	48.6	-59.9	1.1	41.5	18.5	15.5	20	11.5	21	38.0304	24.6894	13.3624	20.6312	13.361	14.9105	middle
166	cme-miR398b	TGTGTTCTCAGGTCACCCCTT	21	scaffold7	-	2741076	2741216	aacaaaagaaacagatggtaatcccagaGGAGTGAACCGGAGAACACAgctgcattgggaattgcccaattttgatatattcacaatgcgcTGTGTTCTCAGGTCACCCCTTtgggagcactttgttctctttcttttttc	30	cme-MIR398b,ath-MIR398a,ath-MIR398c,ath-MIR398b,mtr-MIR398a,gma-MIR398b,gma-MIR398a,ptc-MIR398a,mdm-MIR398a,lja-MIR398,gra-MIR398,stu-MIR398b,aly-MIR398a,aly-MIR398b,vvi-MIR398a,csi-MIR398a,lus-MIR398b,lus-MIR398e,lus-MIR398d,lus-MIR398c,bra-MIR398,cas-MIR398b,cas-MIR398a,ghr-MIR398,rco-MIR398a,aqc-MIR398a,hbr-MIR398,ahy-MIR398,ssl-MIR398,bol-MIR398a,	cme-MIR398b	cccaaaggagtgaacccgagaacacaagattgcatttgagatttgcccaattgattgatttttgtttgttgggaggattaattcaacatattgctcttTGTGTTCTCAGGTCACCCCTTtggagacac	cme-miR398b	TGTGTTCTCAGGTCACCCCTT	3'	Yes	gp2a	...((((((((.(((.(((..(((((((((.(((.(((.(((((((((((.((((((.((((....((....))....)))).))))))))))))))))).)))))).)))))))))..)))....))).))))))))...	135	43.3	-64.7	1.1	684.5	247.5	412.5	378	329.5	368	627.273	330.303	355.612	389.93	382.823	261.289	middle
167	cme-MIR398b-p5_1ss11CG	GGAGTGAACCGGAGAACACA	20	scaffold7	-	2741076	2741216	aacaaaagaaacagatggtaatcccagaGGAGTGAACCGGAGAACACAgctgcattgggaattgcccaattttgatatattcacaatgcgcTGTGTTCTCAGGTCACCCCTTtgggagcactttgttctctttcttttttc	30	cme-MIR398b,ath-MIR398a,ath-MIR398c,ath-MIR398b,mtr-MIR398a,gma-MIR398b,gma-MIR398a,ptc-MIR398a,mdm-MIR398a,lja-MIR398,gra-MIR398,stu-MIR398b,aly-MIR398a,aly-MIR398b,vvi-MIR398a,csi-MIR398a,lus-MIR398b,lus-MIR398e,lus-MIR398d,lus-MIR398c,bra-MIR398,cas-MIR398b,cas-MIR398a,ghr-MIR398,rco-MIR398a,aqc-MIR398a,hbr-MIR398,ahy-MIR398,ssl-MIR398,bol-MIR398a,	cme-MIR398b	cccaaaggagtgaacccgagaacacaagattgcatttgagatttgcccaattgattgatttttgtttgttgggaggattaattcaacatattgctcttTGTGTTCTCAGGTCACCCCTTtggagacac	cme-MIR398b-p5	ggagtgaacccgagaacaca	5'	New	gp2a	...((((((((.(((.(((..(((((((((.(((.(((.(((((((((((.((((((.((((....((....))....)))).))))))))))))))))).)))))).)))))))))..)))....))).))))))))...	135	43.3	-64.7	1.1	93	25	59	13	16	14	85.2248	33.364	50.8632	13.4103	18.5893	9.94036	middle
168	cme-miR399b	TGCCAAAGGAGAGTTGCCCTA	21	scaffold12	-	23605324	23605497	aaaggatggttcagtaagcaaatcagtctcaGGGCATCTCTTTCTTGGCAGGttcatggctttgaaattcatcatcccaacagcatattgtatatatcattccttatataactTGCCAAAGGAGAGTTGCCCTAtgactgctgcagcttaacagtaacttcttaaccattcata	24	cme-MIR399b,ath-MIR399c,mtr-MIR399l,mtr-MIR399p,gma-MIR399b,gma-MIR399c,gma-MIR399h,gma-MIR399a,ptc-MIR399i,mdm-MIR399d,mdm-MIR399i,gra-MIR399,stu-MIR399i,aly-MIR399c,ppe-MIR399k,mes-MIR399f,vvi-MIR399b,csi-MIR399b,sly-MIR399,cas-MIR399a,rco-MIR399a,aqc-MIR399,vun-MIR399a,pvu-MIR399a,	cme-MIR399b	gtcttagggcaatctctttcttggcaggttcttggctttttacattattcatcacaatacacatatatatgtgtgtatatatatttatcataatatttattgtttttatatcattccctatataactTGCCAAAGGAGAGTTGCCCTAtgactgctat	cme-miR399b	TGCCAAAGGAGAGTTGCCCTA	3'	Yes	gp2a	...((((((((.(((((((....(((((..((((((.(((((..(((((((((...(((...(((......)))..)))...........((((((........)))))))))))))))..))))).))))))..))))).....)))))..........)).))))))))...	168	39.1	-58.6	0.9	0	8	6	0	0	0	0	10.6765	5.17253	0	0	0	middle
169	cme-miR408_L+1	CATGCACTGCCTCTTCCCTGGC	22	scaffold7	+	142279	142438	tttggggaattggggagatgggcagCGGGGAAAAGGCAGAGCATGAatggagtccccaacagagtgaaatcaacaaagtttgcctttgccttcctgttgtgcctctactCATGCACTGCCTCTTCCCTGGCtgccctcatattctatccccatcctcttt	25	cme-MIR408,ath-MIR408,mtr-MIR408,gma-MIR408b,gma-MIR408c,gma-MIR408d,gma-MIR408a,ptc-MIR408,mdm-MIR408a,stu-MIR408b,aly-MIR408,mes-MIR408,vvi-MIR408,nta-MIR408,csi-MIR408,lus-MIR408a,sly-MIR408,cas-MIR408,rco-MIR408,cca-MIR408,hbr-MIR408a,hbr-MIR408b,ahy-MIR408,vun-MIR408,dpr-MIR408,	cme-MIR408	gagcagcggggaacagacagagcatgaatggagtcctcaacagtctcaaaatcaaatcaacacataccttttacccttttatcttcctgttgtgcctctactcATGCACTGCCTCTTCCCTGGCtgccccttat	cme-miR408	ATGCACTGCCTCTTCCCTGGC	3'	Diff	gp2a	...(((((..((((((((.(((((((((((((.((((((.((((((.(((((....((((((..((....)).(((((.....))))).....))))))...))))).)))))).)))))).)))))).)))))))))........)))))))))))...	154	51.2	-76.1	0.9	133	56	85	0	0	21	121.881	74.7353	73.2775	0	0	14.9105	middle
170	cme-MIR477b-p5_2ss14AG21TG	TTCTCTCCCTCAAGGGCTTCG	21	scaffold6	-	8110645	8110763	caaaagatatactctttgctTTCTCTCCCTCAAGGGCTTCGaagacaatagtggtcgatatgatcccaacgctttgttcggaacccttggggaagggaacgctaaaggtatgtcttcgc	3	cme-MIR477b,nta-MIR477b,sly-MIR477,	nta-MIR477b	cactgcttgttgTCTCTCCCTCAAGGGCTTCTCttctgcttgttcataagatttataagcttttaattaagatgctaaacttaaagcatactgggaataggagctcttgcaggttgagacaacaagaaatgcc	nta-miR477b	TCTCTCCCTCAAGGGCTTCTC	5'	Diff	gp2a	...(((((((((.((((((.((((((.(((((((((.(((((..((((.((((...(((...)))....))))))))))))).))))))))).)))))).)).)))))))))))))...	113	47.1	-49.8	0.9	659	239.5	454.5	606	549.5	860.5	603.905	319.627	391.819	625.126	638.425	610.977	middle
170	cme-MIR477b-p5_2ss14AG21TG	TTCTCTCCCTCAAGGGCTTCG	21	scaffold7	+	4962112	4962222	tccaaagacattttctttgttTTCTCTCCCTCAAGGGCTTCTgacaaatattgcatattgtttgtaataggtctgaagcccttgggagagaaatcaaaaggtgtcttttca	12	cme-MIR477b,lja-MIR477,mes-MIR477a,mes-MIR477b,mes-MIR477c,mes-MIR477e,nta-MIR477b,nta-MIR477a,csi-MIR477e,csi-MIR477d,sly-MIR477,aqc-MIR477b,	cme-MIR477b	ttccttttgctttCTCTCCCTCAAAGGCTTCTGgcaacaatgacattcgaacgtaatttgttgtattcacgtatgtctgaggccttaggggagagtacgtgaaag	cme-MIR477b-p5	ttCTCTCCCTCAAAGGCTTCT	5'	New	gp2a	...(((((((..(..((((.((((((((((..(((((((((.(((...(((((((.......))))))).))).))))))))))))))))))).)))))..)))))))...	105	37.8	-50.7	1.2	659	239.5	454.5	606	549.5	860.5	603.905	319.627	391.819	625.126	638.425	610.977	middle
171	cme-miR530a_R+1	TGCATTTGCACCTGCACCTTT	21	scaffold11	-	6636895	6637047	aagccaagttggttggttcatcTGCATTTGCACCTGCACCTTTaattactctttcaagctaagcttttgatttaagcactttttgatgatatgaagaagatgaacaaggagaaAGGTGCTGGTGCATTTGCAGCtgaatgcctatcttggaat	15	cme-MIR530a,cme-MIR530b,ptc-MIR530a,ptc-MIR530b,gra-MIR530b,gra-MIR530a,stu-MIR530,ppe-MIR530,mes-MIR530a,mes-MIR530b,csi-MIR530a,lus-MIR530b,lus-MIR530a,sly-MIR530,htu-MIR530,	cme-MIR530a	cccttcatcTGCATTTGCACCTGCACCTTattcaacttctctcttctctctccaccaacgatatagaagaacatgagtatgaagaacaaaaggtgagagaaaaaaaggatcaataattcaaaggtgctggtgcatttgcagctgaatgccatcttggaaa	cme-miR530a	TGCATTTGCACCTGCACCTT	5'	Diff	gp2a	...(((((..(((..(((((.(((((..((((((.((((((((.....((..((((......((((.......)))).((((((.((...)).)))))).))))..))...)))))))).))))))..))))).))))))))...)))))...	147	39.2	-57.8	1	266	168	449	245	184	232	243.761	224.206	387.078	252.732	213.777	164.726	middle
172	cme-MIR530a-p3	AGGTGCTGGTGCATTTGCAGC	21	scaffold11	-	6636895	6637047	aagccaagttggttggttcatcTGCATTTGCACCTGCACCTTTaattactctttcaagctaagcttttgatttaagcactttttgatgatatgaagaagatgaacaaggagaaAGGTGCTGGTGCATTTGCAGCtgaatgcctatcttggaat	15	cme-MIR530a,cme-MIR530b,ptc-MIR530a,ptc-MIR530b,gra-MIR530b,gra-MIR530a,stu-MIR530,ppe-MIR530,mes-MIR530a,mes-MIR530b,csi-MIR530a,lus-MIR530b,lus-MIR530a,sly-MIR530,htu-MIR530,	cme-MIR530a	cccttcatcTGCATTTGCACCTGCACCTTattcaacttctctcttctctctccaccaacgatatagaagaacatgagtatgaagaacaaaaggtgagagaaaaaaaggatcaataattcaaaggtgctggtgcatttgcagctgaatgccatcttggaaa	cme-MIR530a-p3	aggtgctggtgcatttgcagc	3'	New	gp2a	...(((((..(((..(((((.(((((..((((((.((((((((.....((..((((......((((.......)))).((((((.((...)).)))))).))))..))...)))))))).))))))..))))).))))))))...)))))...	147	39.2	-57.8	1	80	33	136	21	18	16	73.3117	44.0405	117.244	21.6628	20.9129	11.3604	middle
173	cme-miR530b_L+2R-1	CCTGCATTTGCACCTACACCT	21	scaffold11	+	39992778	39992823	ccattgaaCCTGCATTTGCACCTACACCTgatttgttggtcaatct	1	cme-MIR530b,	cme-MIR530b	tagccttcaccTGCATTTGCACCTACACCTTcatctttgatttcttctaaacaaggccattgaggtgcaggtgcttctgcaagtgaatgccatcttg	cme-miR530b	TGCATTTGCACCTACACCTT	5'	Diff	gp2b	..(((((.((..((....((........))...))..)))))))..	42	43.5	-6.5	0.3	46	49.5	188.5	0	0	3	42.1542	66.0607	162.504	0	0	2.13008	middle
174	cme-miR530b_R+1	TGCATTTGCACCTACACCTTC	21	scaffold8	+	45559722	45559895	aaaggagatggagataagaaaaatatggccaaattgttagccttcaccTGCATTTGCACCTACACCTTCagctttgcttctttaattttttcctcttacaaaaaaccaaggccattgaggtgcaggtgcttctgcaagtgaatgccatcttggctttctctctctctctctttc	3	cme-MIR530b,mtr-MIR530,gra-MIR530b,	cme-MIR530b	tagccttcaccTGCATTTGCACCTACACCTTcatctttgatttcttctaaacaaggccattgaggtgcaggtgcttctgcaagtgaatgccatcttg	cme-miR530b	TGCATTTGCACCTACACCTT	5'	Diff	gp2b	.(((((((..((((..((((......((((((..((...((.(((((.((((...((((((.((((((..((((((.((.(((................))).)).))))))....)))))).))))))...)))).))))).))))..)))))))))).))))..))))))).	172	41.4	-58.8	0.8	819	1061.5	3291.5	24	20	40	750.528	1416.63	2837.57	24.7575	23.2366	28.401	high
175	cme-miR858_L+1R-2	CTCTCGTTGTCTGTTCGACC	20	scaffold10	+	426118	426234	gcagggcgagtgtttgcaggtttgttcatcgatgtgggtgtttgtttttgggtctttttcctatcacccgatctctttctctttaagtCTCTCTTTGTCTGTTCGACCcagcccaca	2	cme-MIR858,ppe-MIR858,	cme-MIR858	cttttgcTCTCGTTGTCTGTTCGACCTTgaatttttctcaaaaacatagaaatattatatattcagaacttttttttttttttatcaataaataaataaaataaaaccctcaattttggatggattcattggtaggtttaggtagcagccgaaggactatacat	cme-miR858	TCTCGTTGTCTGTTCGACCTT	3'	Diff	gp2b	...((((....(((.(((((..........(((.((((((.........(((......)))...)))))))))...........(((.....)))..)))))..)))...))))...	111	47	-26.1	0.5	395	66.5	92	9.5	16	9	361.976	88.7482	79.3122	9.79983	18.5893	6.39023	middle
176	cme-miR858_L-2R+1	TCGTTGTCTGTTCGACCTTG	20	scaffold7	-	14474408	14474480	cccttgtgtTCGTTGTCTGTTCGACCTCGtatttcagttcgtacgtccaaacacaatcaattccatacaaaaa	7	cme-MIR858,ath-MIR858a,ath-MIR858b,aly-MIR858,ppe-MIR858,csi-MIR858,cas-MIR858,	cme-MIR858	cttttgcTCTCGTTGTCTGTTCGACCTTgaatttttctcaaaaacatagaaatattatatattcagaacttttttttttttttatcaataaataaataaaataaaaccctcaattttggatggattcattggtaggtttaggtagcagccgaaggactatacat	cme-miR858	TCTCGTTGTCTGTTCGACCTT	5'	Diff	gp2b	...((((((..((((..(((.......(((((........))))).......)))..))))...))))))...	67	41.1	-11	0.4	33	3.5	2.5	0	0	0	30.2411	4.67096	2.15522	0	0	0	middle
177	cme-miR858_R+1	TCTCGTTGTCTGTTCGACCTTG	22	scaffold7	+	14472781	14472924	gacgatgatcggtttttttcttttttagatggggtttcgttattggaagaaaggggaggatgaattcgatgcgatgcttgtcaagtaaagagccctctactgtaaatcataaccttttgcTCTCGTTGTCTGTTCGACCTTGaa	7	cme-MIR858,ath-MIR858a,ath-MIR858b,aly-MIR858,ppe-MIR858,csi-MIR858,cas-MIR858,	cme-MIR858	cttttgcTCTCGTTGTCTGTTCGACCTTgaatttttctcaaaaacatagaaatattatatattcagaacttttttttttttttatcaataaataaataaaataaaaccctcaattttggatggattcattggtaggtttaggtagcagccgaaggactatacat	cme-miR858	TCTCGTTGTCTGTTCGACCTT	3'	Diff	gp2b	((((((((..((((((((.(((.....((..((...((((.((((((.................))))))))))..))..))))).)))))))).......(((((.........)))))..))))))))..............	130	41	-28.2	0.5	6529	1257	1500.5	84.5	117	151	5983.15	1677.54	1293.56	87.1669	135.934	107.214	high
178	cme-miR858_R-2	TCTCGTTGTCTGTTCGACC	19	scaffold12	-	35319746	35319815	ttaTCTCGTTGTCGGTTCGACCggggagtctcccagcaatgagggaccaccggttgccgagaagagagtg	3	cme-MIR858,ppe-MIR858,csi-MIR858,	cme-MIR858	cttttgcTCTCGTTGTCTGTTCGACCTTgaatttttctcaaaaacatagaaatattatatattcagaacttttttttttttttatcaataaataaataaaataaaaccctcaattttggatggattcattggtaggtttaggtagcagccgaaggactatacat	cme-miR858	TCTCGTTGTCTGTTCGACCTT	5'	Diff	gp2a	...((((.((.(((((..((((((...(((((.((....)).)))))..))))))))))).))))))...	64	58.6	-31.9	0.8	219	37	36	0	9	0	200.691	49.3787	31.0352	0	10.4565	0	middle
179	cpa-miR159a_2ss9GT17CA	TTTGGATTTAAGGGAGATCTA	21						1	cpa-MIR159a,	cpa-MIR159a	gagctccttgaagtccaatagAGGATTTTGCAGGGTTGATtgagctgccgagctatggattccacagccctacccgaagttatactttttctgggtaggcttgcggtttgcatatctcaggagctgcattaccctaagcttaatccttgTTTGGATTGAAGGGAGCTCTAg	cpa-miR159a	TTTGGATTGAAGGGAGCTCTA	3'	Diff	gp3	(((((((((..(((((((..(((((((..(((((((....((((((.(((((.((((....((.((..(((((((((((........)))).)))))))..)).))....)))).))).)))))).))..)))))..))..)))))))..)))))))..)))))))))...	168	47.4	-79	1	5.83333	0	17	119.5	5.66667	18.1667	5.34564	0	14.6555	123.271	6.5837	12.8988	middle
180	cpa-miR164d	TGGAGAAGGGGAGCACGTGCA	21	scaffold2	+	43498222	43498330	agagcgagagaggcatgtTGGAGAAAGGGAGCACGTGCAgagggggtggggatggtaaaggcatgtgccttgcacgtgccctgcttctccagcaggattctctcgccca	3	cpa-MIR164e,cpa-MIR164d,vun-MIR164,	cpa-MIR164d	TGGAGAAGGGGAGCACGTGCAatgcaggtgtcaatatctagcctttgcacgtgccctgcttctccaac	cpa-miR164d	TGGAGAAGGGGAGCACGTGCA	5'	Yes	gp2a	...(((((((((...((((((((((.(((.(((((((((...................((((....))))))))))))))))..))))))))))...)))))))))...	103	59.6	-57.1	0.9	7	0	0	0	0	0	6.41477	0	0	0	0	0	low
180	cpa-miR164d	TGGAGAAGGGGAGCACGTGCA	21	scaffold3	+	44699113	44699218	aaagggtgaggaggccatgtTGGAGAAGGGGAGCACGTGCAaagggtttagaaatggctcaacttgcacgtgccctgcttctccaacaagaactttctcacccatc	3	cpa-MIR164e,cpa-MIR164d,vun-MIR164,	cpa-MIR164d	TGGAGAAGGGGAGCACGTGCAatgcaggtgtcaatatctagcctttgcacgtgccctgcttctccaac	cpa-miR164d	TGGAGAAGGGGAGCACGTGCA	5'	Yes	gp2a	...(((((((((((...((((((((((((((.((((((((((.((((.........))))...))))))))))))).)))))))))))....)))))))))))...	100	51.9	-60	1.1	7	0	0	0	0	0	6.41477	0	0	0	0	0	low
181	csi-miR1515a	TCATTTTTGCGTGCAATGATCC	22	scaffold8	+	1677261	1677300	ccagcttctgattcttaTCATTTTTGCGTGCAATGATCCt	2	csi-MIR1515a,csi-MIR1515b,	csi-MIR1515a	tcgatttgcaTCATTTTTGCGTGCAATGATCCcgaatttgctctcttactcaactttctttttaatttacaaatattcatgtttattggtttgaaaaatagaaaaaaaaattctaatttttgttaacggggatctggATCATTCACGCAAAAATGATTtgactcgtgagttggc	csi-miR1515a	TCATTTTTGCGTGCAATGATCC	3'	Yes	gp2b	...((...((((....)))).....)).............	24	40	-2.6	0.2	1329	697	1305	2516	1407	2544	1217.89	930.188	1125.03	2595.41	1634.69	1806.31	high
182	csi-miR166c-5p_L-1R+1_1ss17TG	GGAATGTTGTCTGGTGCGAGA	21	scaffold12	+	42760371	42760453	acagttgaggGGAATGTTGTCTGGTGCGAGAtctttcatctcttttgaatgattTCGGACCAGGCTTCATTCCCCtcaacatc	170	cme-MIR166d,cme-MIR166h,cme-MIR166c,cme-MIR166f,cme-MIR166a,cme-MIR166b,cme-MIR166g,cme-MIR166i,cme-MIR166e,ath-MIR166a,ath-MIR166c,ath-MIR166f,ath-MIR166d,ath-MIR166b,ath-MIR166e,ath-MIR166g,mtr-MIR166e,mtr-MIR166g,mtr-MIR166a,mtr-MIR166b,mtr-MIR166c,mtr-MIR166f,gma-MIR166t,gma-MIR166b,gma-MIR166a,gma-MIR166d,gma-MIR166c,gma-MIR166g,gma-MIR166e,gma-MIR166i,gma-MIR166p,gma-MIR166u,gma-MIR166s,gma…	csi-MIR166c	ttcctcctcgatcatacatgaacggttgagGGGAATGTTGTCTGGTTCGAGatcactcgtggacgaattaattaataacttattgtcttttgaatgattTCGGACCAGGCTTCATTCCCCCcaactcagtttaattgc	csi-miR166c-5p	GGGAATGTTGTCTGGTTCGAG	5'	Diff	gp2a	...(((((((((((((..(((((((.(((((((.((((.......)))).))))))).)))))))..)))))))))))))...	77	45.8	-51.6	1.4	34	9	40	10	7	24	31.1575	12.011	34.4836	10.3156	8.13281	17.0406	middle
183	csi-miR166c-5p_L-1R+1_1ss8TC	GGAATGCTGTCTGGTTCGAGA	21	scaffold11	-	40013535	40013653	cggtcagattgttgaggGGAATGCTGTCTGGTTCGAGAccgttcgccgatcattatcgtccatacacgacggaaacgaTCTCGGACCAGGCTTCATTCCccccaactcgaagttgaaca	182	cme-MIR166d,cme-MIR166h,cme-MIR166c,cme-MIR166f,cme-MIR166a,cme-MIR166b,cme-MIR166e,cme-MIR166g,cme-MIR166i,ath-MIR166a,ath-MIR166c,ath-MIR166f,ath-MIR166d,ath-MIR166b,ath-MIR166e,ath-MIR166g,ath-MIR165a,ath-MIR165b,mtr-MIR166e,mtr-MIR166g,mtr-MIR166b,mtr-MIR166a,mtr-MIR166c,mtr-MIR166f,mtr-MIR166d,gma-MIR166t,gma-MIR166b,gma-MIR166a,gma-MIR166d,gma-MIR166c,gma-MIR166r,gma-MIR166g,gma-MIR166e,gma…	csi-MIR166c	ttcctcctcgatcatacatgaacggttgagGGGAATGTTGTCTGGTTCGAGatcactcgtggacgaattaattaataacttattgtcttttgaatgattTCGGACCAGGCTTCATTCCCCCcaactcagtttaattgc	csi-miR166c-5p	GGGAATGTTGTCTGGTTCGAG	5'	Diff	gp2a	...((((...((((.((((((((..(((((((((((((.((((..(((.......((((......))))))).)))).)))))))))))))..)))))))).))))......))))...	113	52.9	-53.7	0.9	10	10	9	234	140	262	9.16396	13.3456	7.7588	241.385	162.656	186.027	middle
184	csi-miR167d-3p_L-4_1ss11GA	GATCATATGGTAGCTTCACC	20	scaffold12	-	42957182	42957274	caccagcagtTGAAGCTGCCAGCATGATCTAaacttcttcttgctcttcagccaaggaaagatcaGATCATATGGTAGCTTCACCttttgatg	4	cme-MIR167b,mdm-MIR167c,stu-MIR167b,csi-MIR167d,	csi-MIR167d	cagcagcagtTGAAGCTGCCAGCATGATCTAaacttccttcactgtcaaggatagATCGGATCATGTGGTAGCTTCACCtgttgatc	csi-miR167d-3p	ATCGGATCATGTGGTAGCTTCACC	3'	Diff	gp1	...((..((.(((((((((((..(((((((...(((.((((((((....)).)))))))))...))))))).))))))))))).))..))...	87	44.1	-34.8	0.8	114	66	143	0	0	0	104.469	88.0809	123.279	0	0	0	middle
185	csi-miR171c-5p	TGTTGGAACGGCTCAATCAAA	21	scaffold2	-	357400	357480	cctgaTGTTGGAACGGCTCAATCAAAtcaaatctcctatgaattgggtcttttaATTTGATTGAGCCGTGCCAATATCgac	40	cme-MIR171f,ath-MIR170,mtr-MIR171d,mtr-MIR171a,mtr-MIR171c,gma-MIR171g,gma-MIR171j,ptc-MIR171e,ptc-MIR171g,ptc-MIR171h,ptc-MIR171f,ptc-MIR171i,lja-MIR171a,stu-MIR171c,aly-MIR170,ppe-MIR171f,mes-MIR171g,mes-MIR171k,mes-MIR171h,mes-MIR171j,mes-MIR171i,vvi-MIR171a,vvi-MIR171i,nta-MIR171c,csi-MIR171c,csi-MIR171d,csi-MIR171f,lus-MIR171e,lus-MIR171b,lus-MIR171c,sly-MIR171a,sly-MIR171f,cas-MIR170,rco-MI…	csi-MIR171c	agcggtaagtgttgaaatttaaaacggagaTGTTGGAACGGCTCAATCAAAtcaaatatcctatgaaatcaattgggtcctttaattTGATTGAGCCGTGCCAATATCtcctctcgtcttctttcgcttcatcaactt	csi-miR171c-5p	TGTTGGAACGGCTCAATCAAA	5'	Yes	gp2a	..(((((((((.(((((((((((((((.(((...((((.....))))...))).))))))))))))))).)))))))))..	77	40.7	-41	1.2	29	11	23	0	0	6	26.5755	14.6802	19.828	0	0	4.26015	middle
186	csi-miR393b-5p_L-1R+1_1ss22CT	TCCAAAGGGATCGCATTGATTT	22						19	csi-MIR393b,gma-MIR393h,gma-MIR393k,gma-MIR393i,gma-MIR393j,ptc-MIR393c,mdm-MIR393a,mdm-MIR393f,mdm-MIR393b,mdm-MIR393c,mdm-MIR393d,mdm-MIR393e,ppe-MIR393b,mes-MIR393d,mes-MIR393c,lus-MIR393d,lus-MIR393b,ghr-MIR393,rco-MIR393,	csi-MIR393b	tgagagttcttgattagtgcaggtggagagTTCCAAAGGGATCGCATTGATCtgatgataacattaaattaatcactcaaacgggttgattttattatatatatgatttctttcatttttagaTCATGCGATCCCTTCGGAATTccccatctatggctctaaatttttatatat	csi-miR393b-5p	TTCCAAAGGGATCGCATTGATC	5'	Diff	gp3	(((((((......((((.((((((((.(((((((.((((((((((((.(((((((...............((((((((....))).)))))...........((((......))))..))))))))))))))))))).))))))).))))))...)).))))))))))).....	169	33.3	-59.7	1	5	0	5	0	0	0	4.58198	0	4.31044	0	0	0	low
187	csi-miR399b-5p_R+1	AGGGCTTCTCTCCTTTGGCAGG	22	scaffold12	+	37618266	37618374	ttctaaggcaactagcagaAGGGCTTCTCTCCTTTGGCAGGcaataaactggaaaactggcattgtccCGCCAAAGGAGAGTTGCCCTTcgtctggttttgctttactt	2	ppe-MIR399a,csi-MIR399b,	csi-MIR399b	gaagcagtaagcgatttagttgtAGGGCTTCTCTCCTTTGGCAGgtgatggccaagggcaaagatcatataatatatttatatatatggtgcctattctaattattgttctattttttcaatgaccTGCCAAAGGAGAGTTGCCCTAtaactgcttcagcttttaaataa	csi-miR399b-5p	AGGGCTTCTCTCCTTTGGCAG	5'	Diff	gp2a	...((((((((((((..(((((((..((((((((((((.((((((...(..(....)..).)))).)).))))))))))))..)))))))..)))))..)))))))...	103	47.7	-55.7	1.1	0	0	0	0	0	5	0	0	0	0	0	3.55013	low
188	cst-MIR11334-p3_2ss10TC17TG	AGGAGTTTGCAACAATGA	18	scaffold12	+	35106093	35106162	tataactcctctcacacactttcatatgaccacaccacaacatactttccagAGGAGTTTGCAACAATGA	1	cst-MIR11334,	cst-MIR11334	taaacatttttatttaatatgagAATTACTATAATAACACCTTCACATtcgtatgcatcaattttgtaaatatgtaaggagtttgtaacaattactacttggtggaataaaagtgtata	cst-MIR11334-p3	aggagtttgtaacaatta	3'	New	gp2b	...(((((((((..............((.......)).............)))))))))...........	56	40	-9.7	0.3	3.5	0	0	2.5	0	0	3.20738	0	0	2.5789	0	0	low
188	cst-MIR11334-p3_2ss10TC17TG	AGGAGTTTGCAACAATGA	18	scaffold13	+	12858412	12858485	ccagAGGAGTTTGCAACAATGAtggaatagtatttatcaatacataccgctctggtgggttcgacctcctcact	1	cst-MIR11334,	cst-MIR11334	taaacatttttatttaatatgagAATTACTATAATAACACCTTCACATtcgtatgcatcaattttgtaaatatgtaaggagtttgtaacaattactacttggtggaataaaagtgtata	cst-MIR11334-p5	aggagtttgtaacaatta	5'	New	gp2b	...((((((.(((.(((..((((..(......)..)))).......((((....)))))))))).))))))...	68	44.6	-20.7	0.6	3.5	0	0	2.5	0	0	3.20738	0	0	2.5789	0	0	low
189	ghr-miR479_2ss10GA22CA	CGTGATATTAGTTCGGCTCATA	22	scaffold1	+	9917180	9917279	ggCGTGATATTAGTTCGGCTCATAttcactttcgttttgcatcaaagtcgaagcttcttttggtggaagagacaagaaCGAGCCGGACCAATATCACTTt	4	mes-MIR171l,vvi-MIR479,nta-MIR479a,ghr-MIR479,	ghr-MIR479	ggaggagtagacacgaCGTGATATTGGTTCGGCTCATCttattgtgattaaaaatttcaaggcgagccgaatcaatatcactcatgtatgctttttt	ghr-miR479	CGTGATATTGGTTCGGCTCATC	5'	Diff	gp2a	...((((((((.(((((((((.........(((((((((...))))).)))).(((((......)))))..........))))))))).))))))))...	94	43	-34.6	0.8	11	9	0	0	0	10	10.0804	12.011	0	0	0	7.10026	middle
190	gma-MIR1511-p3_2ss15GT20TG	GCTCTGATACCATGTTGAAG	20	scaffold6	-	7667926	7668035	tgcaattcatgtggttgaattaaaattcttcatgatatcagagtatttgatcaaaataattaaatGCTCTGATACCATGTTGAAGtttagatttaatcatttgaattttt	1	gma-MIR1511,	gma-MIR1511	tcagccgtggtatcaggtcctgcttcatcaagtggtcttgtgttcaaatccagcctcaagcacatggttAACCAGGCTCTGATACCATGgtgaatataa	gma-MIR1511-p3	GCTCTGATACCATGgtgaat	3'	New	gp2a	...((((((..(((((((((((((.(((..((((.((((((((((((((((.......)))))))))))))))).))))..))).))).))))))))))..))))))...	104	24.5	-39.7	1.5	0	0	0	6	0	8	0	0	0	6.18936	0	5.68021	low
191	gma-miR160a-5p_R-1_1ss20CT	TGCCTGGCTCCCTGTATGCT	20	scaffold10	-	42089485	42089577	ccaatgTGCCTGGCTCCCTGTATGCCatttgtagagctcaccgtcatagccgatggcctccgcggatggcgtatgaggagccaagcatatccc	4	gma-MIR160a,mes-MIR160c,csi-MIR160b,csi-MIR160c,	gma-MIR160a	catgcatacatatgtgtatgTGCCTGGCTCCCTGTATGCCAtttgtagagctcatcgaagcatcaatgacctttgtggatgGCGTATGAGGAGCCAAGCATAtttcatatacatacatg	gma-miR160a-5p	TGCCTGGCTCCCTGTATGCCA	5'	Diff	gp2b	...((((((.(((((((..(((((((((..(..(((....(((((......))))).)))..)..)))))))))..))))))).))))))...	87	58.1	-49.4	0.9	0	0	5	6	3.5	3	0	0	4.31044	6.18936	4.0664	2.13008	low
192	gma-MIR160a-p5	TATGCCATTTGTAGAGCTCATCG	23	scaffold7	+	6119022	6119166	tgatggaggaatgttgtgtgtgtatgtgcctggctccctgTATGCCATTTGTAGAGCTCATCGactctccgatgggcctccgcagatggcgtatgaggagccatgcatatgtctaatttcaccgtcctcgctccattccccaatt	1	gma-MIR160a,	gma-MIR160a	catgcatacatatgtgtatgTGCCTGGCTCCCTGTATGCCAtttgtagagctcatcgaagcatcaatgacctttgtggatgGCGTATGAGGAGCCAAGCATAtttcatatacatacatg	gma-MIR160a-p5	TATGCCAtttgtagagctcatcg	5'	New	gp2a	...(((.((((((..(((.((((((((((.(((((((..((((((((((((..((((((((((......))))))).)))..))))))))))))..))))))).)))))))........)))......)))..)))))))))...	139	51.7	-71.4	1	0	0	16	13	11	24	0	0	13.7934	13.4103	12.7801	17.0406	middle
193	gma-miR171m_L-1R+1_1ss21AC	TGAGCCGCGTCAATATCTCCT	21	scaffold4	-	6665308	6665442	tttaagatgaagatattgatgcgcctcaattgaagggcatgactatattattgttattgccaaagtttatcagcagagataattgatcagtagccatgtcatttgatTGAGCCGCGTCAATATCTCCTtcttctt	14	cme-MIR171h,gma-MIR171m,gma-MIR171t,mdm-MIR171b,mdm-MIR171a,mdm-MIR171p,stu-MIR171b,ppe-MIR171h,mes-MIR171a,vvi-MIR171b,csi-MIR171e,csi-MIR171g,sly-MIR171e,ctr-MIR171,	gma-MIR171t	gaagtgctgtatgaagcacaaatcaaggtattggcgcgcctcaatttgaagtcatggttaacatgaaacaagccatgtagttttaaTTGAGCCGCGTCAATATCTCAtcttgcactt	gma-miR171m	TTGAGCCGCGTCAATATCTCA	3'	Diff	gp2a	...((((...(((((((((((((.((((((..((.((((((.((((((((((((..((((............))))..)))).))))..)))).)))))).))..)))))).)))))))))))))...))))...	129	36.3	-48.9	1	239	46	66	70	141.5	286	219.019	61.3897	56.8979	72.2092	164.399	203.067	middle
193	gma-miR171m_L-1R+1_1ss21AC	TGAGCCGCGTCAATATCTCCT	21	scaffold8	-	41016290	41016424	aaattggatgaaggtattgacgcgtctcaatttgaaagacacggttaagaaacaaagagaaatcgaaaattatcattattattgtttagccgtgtgtgttttctgatTGAGCCGCGTCAATATCTCTTctgaaat	14	cme-MIR171h,gma-MIR171m,gma-MIR171t,mdm-MIR171a,mdm-MIR171b,mdm-MIR171p,stu-MIR171b,ppe-MIR171h,mes-MIR171a,vvi-MIR171b,csi-MIR171e,csi-MIR171g,sly-MIR171e,ctr-MIR171,	gma-MIR171t	gaagtgctgtatgaagcacaaatcaaggtattggcgcgcctcaatttgaagtcatggttaacatgaaacaagccatgtagttttaaTTGAGCCGCGTCAATATCTCAtcttgcactt	gma-miR171m	TTGAGCCGCGTCAATATCTCA	3'	Diff	gp2a	...(..((.(.(((((((((((((.((((((..(((((((((((((((...((((.((....))...(((.......))).))))))))))))))...)))))..)))))).)))))))))))))).))..)...	129	34.8	-48.7	1	239	46	66	70	141.5	286	219.019	61.3897	56.8979	72.2092	164.399	203.067	middle
194	gma-miR172a_R+3	AGAATCTTGATGATGCTGCATCCA	24						4	gma-MIR172g,ath-MIR172b,bra-MIR172b,bol-MIR172b,	gma-MIR172g	gcaggtGCAGCACCATCAAGATTCACatgcaatttacaccctataagagatttttgacaaaatttctttcctaggagagttttgacttgAGAATCTTGATGATGCTGCATcagc	gma-miR172a	AGAATCTTGATGATGCTGCAT	3'	Diff	gp3	((.(((((((((.(((((((((((.((..(((.......((((.((((((((((....))))))))))...))))......)))...)).))))))))))).))))))))).))	114	39.5	-45.2	1	0	0	0	5.5	0	3.5	0	0	0	5.67358	0	2.48509	low
195	gma-miR172g_L-1R+2	CAGCACCATCAAGATTCACAA	21	scaffold8	-	44355695	44355774	gccgaagccatggagccatgatcgattattgcagccattatttgttggtgCAGCACCATCAAGATTCACAAggcttttta	13	cme-MIR172d,ath-MIR172e,gma-MIR172g,mdm-MIR172d,mdm-MIR172f,lja-MIR172c,stu-MIR172b,aly-MIR172b,aly-MIR172e,bra-MIR172a,bol-MIR172a,bna-MIR172a,bna-MIR172c,	gma-MIR172g	gcaggtGCAGCACCATCAAGATTCACatgcaatttacaccctataagagatttttgacaaaatttctttcctaggagagttttgacttgAGAATCTTGATGATGCTGCATcagc	gma-miR172g	GCAGCACCATCAAGATTCAC	3'	Diff	gp2b	...((((((.(((((...((((......(((((.(((........))))))))....))))...))).)).))))))...	74	45	-19.4	0.5	1183	553	702	13	9	64	1084.1	738.011	605.186	13.4103	10.4565	45.4416	middle
196	gma-miR172g_L-1R+3	CAGCACCATCAAGATTCACATT	22						4	gma-MIR172g,ath-MIR172b,bra-MIR172b,bol-MIR172b,	gma-MIR172g	gcaggtGCAGCACCATCAAGATTCACatgcaatttacaccctataagagatttttgacaaaatttctttcctaggagagttttgacttgAGAATCTTGATGATGCTGCATcagc	gma-miR172g	GCAGCACCATCAAGATTCAC	5'	Diff	gp3	((.(((((((((.(((((((((((.((..(((.......((((.((((((((((....))))))))))...))))......)))...)).))))))))))).))))))))).))	114	39.5	-45.2	1	19	6.5	5	0	0	0	17.4115	8.67464	4.31044	0	0	0	middle
197	gma-miR482a-3p_L-2_1ss14GA	TTCCCAATTCCACCCATTCCTA	22						8	gma-MIR482a,gma-MIR482c,stu-MIR482a,nta-MIR482c,nta-MIR482a,sly-MIR482a,vun-MIR482,pvu-MIR482,	gma-MIR482c	AGAATTTGTGGGAATGGGCTGAttgggaagtaatgagattgagcaatacatttaattTCTTCCCAATTCCGCCCATTCCTAtgatttctg	gma-miR482a-3p	TCTTCCCAATTCCGCCCATTCCTA	3'	Diff	gp3	((((((.(..(((((((((((.((((((((((.(((..((((.........))))...))).))))))))))..)))))))))))..).))))))	95	43.2	-49.5	1.2	9	0	0	0	12	0	8.24756	0	0	0	13.942	0	middle
198	gma-miR482b-3p	TCTTCCCTACACCTCCCATACC	22						5	gma-MIR482b,gma-MIR482d,gma-MIR482e,gso-MIR482b,gso-MIR482a,	gma-MIR482e	agacaaaattgggggaaggcatgggTATGGGGGGATTGGGAAGGAATatccataagcaaaatatgctattTCTTCCCTACACCTCCCATACCactgtttttcctctctttctccccc	gma-miR482b-3p	TCTTCCCTACACCTCCCATACC	3'	Yes	gp3	(((((((((((...(((((((((((..((((.......)))).)))))))))))....)))))))))))	69	44.9	-35.8	1.2	8	0	0	0	9	0	7.33117	0	0	0	10.4565	0	middle
199	gma-MIR5032-p3_1ss19AC	ATGAAATGAGGCATAGAACGGAGC	24	scaffold5	+	3842150	3842219	aaatagagccactttgaggttctctATGAAATGAGGCATAGAACGGAGCcactacgaagaagttctggga	1	gma-MIR5032,	gma-MIR5032	gacaccaaagatagggatattaaacgaatggaattagtatatggatgtaatataatgaaatAGAGCCACTTTTGGGTTCCCTATgaaatgaggcatagaaaggagccactgtgaagaagttttacgagttacgaaggaaacttcgagttca	gma-MIR5032-p3	ATgaaatgaggcatagaaaggagc	3'	New	gp2b	...((((((..(((((.(((((((((((........))))))...)))))....)))))..))))))...	64	44.3	-19.8	0.6	0	0	0	6.5	5	10	0	0	0	6.70514	5.80915	7.10026	low
199	gma-MIR5032-p3_1ss19AC	ATGAAATGAGGCATAGAACGGAGC	24	scaffold64	-	57516	57560	ATGAAATGAGGCATGGAACGGAGCcactacgaagaagttccggga	1	gma-MIR5032,	gma-MIR5032	gacaccaaagatagggatattaaacgaatggaattagtatatggatgtaatataatgaaatAGAGCCACTTTTGGGTTCCCTATgaaatgaggcatagaaaggagccactgtgaagaagttttacgagttacgaaggaaacttcgagttca	gma-MIR5032-p5	ATgaaatgaggcatagaaaggagc	5'	New	gp2b	..................((((((..((....))..))))))...	24	51.1	-8.5	0.4	0	0	0	6.5	5	10	0	0	0	6.70514	5.80915	7.10026	low
200	gma-MIR5032-p5_1ss18AC	TGAAATGAGGCATAGAACGGAGCC	24	scaffold237	-	12910	12953	TGAAATGAGGCATGGAACGGAGCCactacgaagaagttccggga	1	gma-MIR5032,	gma-MIR5032	gacaccaaagatagggatattaaacgaatggaattagtatatggatgtaatataatgaaatAGAGCCACTTTTGGGTTCCCTATgaaatgaggcatagaaaggagccactgtgaagaagttttacgagttacgaaggaaacttcgagttca	gma-MIR5032-p5	Tgaaatgaggcatagaaaggagcc	5'	New	gp2b	.................((((((..((....))..))))))...	24	52.3	-8.5	0.4	0	0	0	0	0	5	0	0	0	0	0	3.55013	low
201	gma-MIR5368-p3_1ss13CT	TCTAACCTTGTGTCAGGAC	19	scaffold5	+	24624794	24624836	aagagctaaaATTCTAACCTTGTGTCAGGACttacgggctaag	1	gma-MIR5368,	gma-MIR5368	actgtttcctgggattggctttgggctttcctgcacagcttaggtggagggcaaagaagacttccttctgagggggccagagccatcagagagataccactctggacgagctagaattctaaccttgtgccaggacctatgggccgagGGACAGTCTCAGGTAGACAgt	gma-MIR5368-p3	tctaaccttgtgccaggac	3'	New	gp2b	...((((....((((.((.....)).))))......))))...	37	41.9	-5	0.3	6	0	0	0	0	0	5.49837	0	0	0	0	0	low
202	gma-MIR5368-p3_1ss16CT	AATTCTAACCTTGTGTCAGGACCT	24	scaffold64	+	55084	55259	ttcactgttCCCTGGGATTGGCTTTGGGCCTTtcctgcgcagcttaggtggagggcgaagaaggcccccttccgggggggcccgagccatcagtgagataccactctggaagagctagAATTCTAACCTTGTGTCAGGACCTacgggccaagggacagtctcaggtagacagtttc	1	gma-MIR5368,	gma-MIR5368	actgtttcctgggattggctttgggctttcctgcacagcttaggtggagggcaaagaagacttccttctgagggggccagagccatcagagagataccactctggacgagctagaattctaaccttgtgccaggacctatgggccgagGGACAGTCTCAGGTAGACAgt	gma-MIR5368-p3	aattctaaccttgtgccaggacct	3'	New	gp2b	...((((((.((((((((((.((((((.((..((((((((((.(((((.....(((......((((((((....))))))))....(((..((((......)))).)))....))).....))))).).)))).))))).....)).))))))..))))))))))..))))))...	170	57.4	-76.3	0.8	15	2.5	5.5	13	2.5	26.5	13.7459	3.3364	4.74149	13.4103	2.90457	18.8157	middle
203	gma-MIR5368-p3_1ss16CT	AATTCTAACCTTGTGTCAGGACCT	24	scaffold12	+	11228155	11228267	gtgagataccactctggaagagctaaAATTCTAACCTTGTGTCAGGACCTacgggccaagggacagtctcaggtagacagtttctatggggcgtaggcctcccaaaaggtaac	1	gma-MIR5368,	gma-MIR5368	actgtttcctgggattggctttgggctttcctgcacagcttaggtggagggcaaagaagacttccttctgagggggccagagccatcagagagataccactctggacgagctagaattctaaccttgtgccaggacctatgggccgagGGACAGTCTCAGGTAGACAgt	gma-MIR5368-p5	aattctaaccttgtgccaggacct	5'	New	gp2b	(((......)))..(((((.........)))))(((((.((..(((.((((((..(((((..((.((((.....)))).))..)).)))..)))))))))..)).)))))...	77	50.4	-36.3	0.6	15	2.5	5.5	13	2.5	26.5	13.7459	3.3364	4.74149	13.4103	2.90457	18.8157	middle
204	gma-MIR5368-p3_1ss18CT	AGAATTCTAACCTTGTGTCAGGAC	24	scaffold166	+	42970	43145	ttcactgttCCCTGGGATTGGCTTTGGGCCTTtcctgcgcagcttaggtggagggcgaagaaggcccccttccgggggggcccgagccatcagtgagataccactctggaagagctAGAATTCTAACCTTGTGTCAGGACctacgggccaagggacagtctcaggtagacagtttc	1	gma-MIR5368,	gma-MIR5368	actgtttcctgggattggctttgggctttcctgcacagcttaggtggagggcaaagaagacttccttctgagggggccagagccatcagagagataccactctggacgagctagaattctaaccttgtgccaggacctatgggccgagGGACAGTCTCAGGTAGACAgt	gma-MIR5368-p3	agaattctaaccttgtgccaggac	3'	New	gp2b	...((((((.((((((((((.((((((.((..((((((((((.(((((.....(((......((((((((....))))))))....(((..((((......)))).)))....))).....))))).).)))).))))).....)).))))))..))))))))))..))))))...	170	57.4	-76.3	0.8	11.5	5	11.5	0	2.5	0	10.5385	6.6728	9.91402	0	2.90457	0	middle
205	gma-MIR5368-p5_1ss15CT	ATTCTAACCTTGTGTCAGGA	20	scaffold5	+	24624794	24624836	aagagctaaaATTCTAACCTTGTGTCAGGACttacgggctaag	1	gma-MIR5368,	gma-MIR5368	actgtttcctgggattggctttgggctttcctgcacagcttaggtggagggcaaagaagacttccttctgagggggccagagccatcagagagataccactctggacgagctagaattctaaccttgtgccaggacctatgggccgagGGACAGTCTCAGGTAGACAgt	gma-MIR5368-p5	attctaaccttgtgccagga	5'	New	gp2b	...((((....((((.((.....)).))))......))))...	37	41.9	-5	0.3	0	0	0	0	0	3.5	0	0	0	0	0	2.48509	low
206	gma-MIR5368-p5_2ss1AT18CA	TGAGATACCACTCTGGAAGAGC	22	scaffold237	+	10578	10606	TGAGATACCACTCTGGAAGAGCtagaatt	1	gma-MIR5368,	gma-MIR5368	actgtttcctgggattggctttgggctttcctgcacagcttaggtggagggcaaagaagacttccttctgagggggccagagccatcagagagataccactctggacgagctagaattctaaccttgtgccaggacctatgggccgagGGACAGTCTCAGGTAGACAgt	gma-MIR5368-p5	agagataccactctggacgagc	5'	New	gp2b	...........(((((.....)))))...	15	41.4	-3.8	0.3	2.5	3.5	0	0	0	0	2.29099	4.67096	0	0	0	0	low
207	gma-MIR5368-p5_2ss1GA17CT	AAATTCTAACCTTGTGTCAGGACC	24	scaffold11	-	37920393	37920481	aAAATTCTAACCTTGTGTCAGGACCtacggttcaagggacagtctcagatagacagtttctatggagcgtaggccacccaaaaggtaac	1	gma-MIR5368,	gma-MIR5368	actgtttcctgggattggctttgggctttcctgcacagcttaggtggagggcaaagaagacttccttctgagggggccagagccatcagagagataccactctggacgagctagaattctaaccttgtgccaggacctatgggccgagGGACAGTCTCAGGTAGACAgt	gma-MIR5368-p5	gaattctaaccttgtgccaggacc	5'	New	gp2b	.........(((((.((...((.((((((.((((((..((.((((.....)))).))..)).)))).))))))))...)).)))))...	77	46.1	-32.4	0.8	3	0	3	2.5	0	6.5	2.74919	0	2.58627	2.5789	0	4.61517	low
208	gma-MIR5368-p5_2ss1TC21TC	CCCTGGGATTGGCTTTGGGCCTT	23	scaffold166	+	42970	43145	ttcactgttCCCTGGGATTGGCTTTGGGCCTTtcctgcgcagcttaggtggagggcgaagaaggcccccttccgggggggcccgagccatcagtgagataccactctggaagagctAGAATTCTAACCTTGTGTCAGGACctacgggccaagggacagtctcaggtagacagtttc	1	gma-MIR5368,	gma-MIR5368	actgtttcctgggattggctttgggctttcctgcacagcttaggtggagggcaaagaagacttccttctgagggggccagagccatcagagagataccactctggacgagctagaattctaaccttgtgccaggacctatgggccgagGGACAGTCTCAGGTAGACAgt	gma-MIR5368-p5	tcctgggattggctttgggcttt	5'	New	gp2b	...((((((.((((((((((.((((((.((..((((((((((.(((((.....(((......((((((((....))))))))....(((..((((......)))).)))....))).....))))).).)))).))))).....)).))))))..))))))))))..))))))...	170	57.4	-76.3	0.8	0	0	0	0	0	2.5	0	0	0	0	0	1.77506	low
208	gma-MIR5368-p5_2ss1TC21TC	CCCTGGGATTGGCTTTGGGCCTT	23	scaffold64	+	55084	55259	ttcactgttCCCTGGGATTGGCTTTGGGCCTTtcctgcgcagcttaggtggagggcgaagaaggcccccttccgggggggcccgagccatcagtgagataccactctggaagagctagAATTCTAACCTTGTGTCAGGACCTacgggccaagggacagtctcaggtagacagtttc	1	gma-MIR5368,	gma-MIR5368	actgtttcctgggattggctttgggctttcctgcacagcttaggtggagggcaaagaagacttccttctgagggggccagagccatcagagagataccactctggacgagctagaattctaaccttgtgccaggacctatgggccgagGGACAGTCTCAGGTAGACAgt	gma-MIR5368-p5	tcctgggattggctttgggcttt	5'	New	gp2b	...((((((.((((((((((.((((((.((..((((((((((.(((((.....(((......((((((((....))))))))....(((..((((......)))).)))....))).....))))).).)))).))))).....)).))))))..))))))))))..))))))...	170	57.4	-76.3	0.8	0	0	0	0	0	2.5	0	0	0	0	0	1.77506	low
209	gma-MIR5368-p5_2ss2AT19CA	GTGAGATACCACTCTGGAAGAGCT	24	scaffold32	+	65558	65587	GTGAGATACCACTCTGGAAGAGCTagaatt	1	gma-MIR5368,	gma-MIR5368	actgtttcctgggattggctttgggctttcctgcacagcttaggtggagggcaaagaagacttccttctgagggggccagagccatcagagagataccactctggacgagctagaattctaaccttgtgccaggacctatgggccgagGGACAGTCTCAGGTAGACAgt	gma-MIR5368-p5	gagagataccactctggacgagct	5'	New	gp2b	(((......)))(((((.....)))))...	15	43.3	-4	0.3	6	6	0	0	0	3.5	5.49837	8.00736	0	0	0	2.48509	low
210	gma-miR6300	GTCGTTGTAGTATAGTGG	18	scaffold2	+	3728716	3728809	aaGTCGTTGTAGTATAGTGGtgagtattcccgcctgtcacgcgggcgacccgggttcgatccccggcaacggcgtacatttttgctattctttt	1	gma-MIR6300,	gma-MIR6300	aggtaaaaatacttaccactatattacaacaacttgtttgtgaaattcaatggtaattttaaataataaatgttttaatattaccgatagcatttgattatatttttgttttaaagttacatttgattatatcgctatcggctataatgtaagtcatattcatccaatatcatgcaacttttttgtatagatatattaatattactcgataatcatcaaGTCGTTGTAGTATAGTGGtaagtattcccgcc	gma-miR6300	GTCGTTGTAGTATAGTGG	5'	Yes	gp2b	..(((((((.....................((((((.....))))))..(((((.......)))))))))))).....................	71	53.2	-27.7	0.6	47	15	23	30	32.5	38.5	43.0706	20.0184	19.828	30.9468	37.7595	27.336	middle
210	gma-miR6300	GTCGTTGTAGTATAGTGG	18	scaffold7	+	4109836	4109912	caaGTCGTTGTAGTATAGTGGtgagtattcccgcctgtcacgcgggcgacccgggttcgatccccggcaacggcgaa	1	gma-MIR6300,	gma-MIR6300	aggtaaaaatacttaccactatattacaacaacttgtttgtgaaattcaatggtaattttaaataataaatgttttaatattaccgatagcatttgattatatttttgttttaaagttacatttgattatatcgctatcggctataatgtaagtcatattcatccaatatcatgcaacttttttgtatagatatattaatattactcgataatcatcaaGTCGTTGTAGTATAGTGGtaagtattcccgcc	gma-miR6300	GTCGTTGTAGTATAGTGG	5'	Yes	gp2b	...(((((((.....................((((((.....))))))..(((((.......))))))))))))...	71	61	-27.7	0.6	47	15	23	30	32.5	38.5	43.0706	20.0184	19.828	30.9468	37.7595	27.336	middle
211	gma-miR6300_L+2R+5	AAGTCGTTGTAGTATAGTGGTGAGT	25	scaffold5	+	5797879	5797937	ttttattatatttaattgatttgtgaaatcaccAAGTCGTTGTAGTATAGTGGTGAGTa	1	gma-MIR6300,	gma-MIR6300	aggtaaaaatacttaccactatattacaacaacttgtttgtgaaattcaatggtaattttaaataataaatgttttaatattaccgatagcatttgattatatttttgttttaaagttacatttgattatatcgctatcggctataatgtaagtcatattcatccaatatcatgcaacttttttgtatagatatattaatattactcgataatcatcaaGTCGTTGTAGTATAGTGGtaagtattcccgcc	gma-miR6300	GTCGTTGTAGTATAGTGG	3'	Diff	gp2b	...(((((((((....(((((((((....)).)))))))....))))))))).......	49	27.1	-12.5	0.8	5	0	0	2.5	0	0	4.58198	0	0	2.5789	0	0	low
211	gma-miR6300_L+2R+5	AAGTCGTTGTAGTATAGTGGTGAGT	25	scaffold5	+	5803637	5803706	ttgatttatttttattatatttaattgatttgggaaatcaccAAGTCGTTGTAGTATAGTGGTGAGTatt	1	gma-MIR6300,	gma-MIR6300	aggtaaaaatacttaccactatattacaacaacttgtttgtgaaattcaatggtaattttaaataataaatgttttaatattaccgatagcatttgattatatttttgttttaaagttacatttgattatatcgctatcggctataatgtaagtcatattcatccaatatcatgcaacttttttgtatagatatattaatattactcgataatcatcaaGTCGTTGTAGTATAGTGGtaagtattcccgcc	gma-miR6300	GTCGTTGTAGTATAGTGG	3'	Diff	gp2b	...((((((...(((((((((....((((((((.......))))))))....)))))))))))))))...	64	25.7	-17.1	0.9	5	0	0	2.5	0	0	4.58198	0	0	2.5789	0	0	low
212	gma-miR6300_L-1R+6	TCGTTGTAGTATAGTGGTGAGTA	23	scaffold5	+	5805081	5805138	tttattatatttaattgatttgtgaaatcaccaagTCGTTGTAGTATAGTGGTGAGTA	1	gma-MIR6300,	gma-MIR6300	aggtaaaaatacttaccactatattacaacaacttgtttgtgaaattcaatggtaattttaaataataaatgttttaatattaccgatagcatttgattatatttttgttttaaagttacatttgattatatcgctatcggctataatgtaagtcatattcatccaatatcatgcaacttttttgtatagatatattaatattactcgataatcatcaaGTCGTTGTAGTATAGTGGtaagtattcccgcc	gma-miR6300	GTCGTTGTAGTATAGTGG	3'	Diff	gp2b	..(((((((((....(((((((((....)).)))))))....))))))))).......	49	27.6	-12.5	0.8	2.5	5	3	0	0	7	2.29099	6.6728	2.58627	0	0	4.97018	low
213	gma-miR6300_R+2	GTCGTTGTAGTATAGTGGTG	20	scaffold10	+	43102647	43102723	caaGTCGTTGTAGTATAGTGGTGagtattcccgcctgtcacgcgggtgacccgggttcgatccccggcaacggcgca	1	gma-MIR6300,	gma-MIR6300	aggtaaaaatacttaccactatattacaacaacttgtttgtgaaattcaatggtaattttaaataataaatgttttaatattaccgatagcatttgattatatttttgttttaaagttacatttgattatatcgctatcggctataatgtaagtcatattcatccaatatcatgcaacttttttgtatagatatattaatattactcgataatcatcaaGTCGTTGTAGTATAGTGGtaagtattcccgcc	gma-miR6300	GTCGTTGTAGTATAGTGG	5'	Diff	gp2b	...((((((((.......(((.((.....((((...(((((....))))).)))).....)).)))))))))))...	71	61	-26.6	0.6	26	3	17	13	6.5	17	23.8263	4.00368	14.6555	13.4103	7.55189	12.0704	middle
213	gma-miR6300_R+2	GTCGTTGTAGTATAGTGGTG	20	scaffold6	+	9856634	9856676	ataactacaattaacatctgGTCGTTGTAGTATAGTGGTGagt	1	gma-MIR6300,	gma-MIR6300	aggtaaaaatacttaccactatattacaacaacttgtttgtgaaattcaatggtaattttaaataataaatgttttaatattaccgatagcatttgattatatttttgttttaaagttacatttgattatatcgctatcggctataatgtaagtcatattcatccaatatcatgcaacttttttgtatagatatattaatattactcgataatcatcaaGTCGTTGTAGTATAGTGGtaagtattcccgcc	gma-miR6300	GTCGTTGTAGTATAGTGG	3'	Diff	gp2b	...((((((((..((.....)).))))))))............	28	34.9	-6.7	0.4	26	3	17	13	6.5	17	23.8263	4.00368	14.6555	13.4103	7.55189	12.0704	middle
214	gma-miR6300_R+3	GTCGTTGTAGTATAGTGGTGA	21	scaffold5	+	5793087	5793126	aatcaccaaGTCGTTGTAGTATAGTGGTGAGTAttcccgc	1	gma-MIR6300,	gma-MIR6300	aggtaaaaatacttaccactatattacaacaacttgtttgtgaaattcaatggtaattttaaataataaatgttttaatattaccgatagcatttgattatatttttgttttaaagttacatttgattatatcgctatcggctataatgtaagtcatattcatccaatatcatgcaacttttttgtatagatatattaatattactcgataatcatcaaGTCGTTGTAGTATAGTGGtaagtattcccgcc	gma-MIR6300-p5	GTCGTTGTAGTATAGTGGtaa	5'	New	gp2b	..((((((....((......))..))))))..........	28	45	-5.9	0.3	15.5	7	16	5.5	5.5	12	14.2041	9.34192	13.7934	5.67358	6.39006	8.52031	middle
214	gma-miR6300_R+3	GTCGTTGTAGTATAGTGGTGA	21	scaffold12	+	1273272	1273348	tgaGTCGTTGTAGTATAGTGGTGAgtattcccgtttgtcatacgggtgacttgggttcgatccttggcaacggcgtt	1	gma-MIR6300,	gma-MIR6300	aggtaaaaatacttaccactatattacaacaacttgtttgtgaaattcaatggtaattttaaataataaatgttttaatattaccgatagcatttgattatatttttgttttaaagttacatttgattatatcgctatcggctataatgtaagtcatattcatccaatatcatgcaacttttttgtatagatatattaatattactcgataatcatcaaGTCGTTGTAGTATAGTGGtaagtattcccgcc	gma-miR6300	GTCGTTGTAGTATAGTGG	5'	Diff	gp2b	...((((((((...........((((...(((((.......)))))..))))(((.....)))...))))))))...	71	49.4	-24.9	0.7	15.5	7	16	5.5	5.5	12	14.2041	9.34192	13.7934	5.67358	6.39006	8.52031	middle
215	gma-miR6300_R+4	GTCGTTGTAGTATAGTGGTGAG	22	scaffold12	+	40229426	40229502	aagGTCGTTGTAGTATAGTGGTGAGtattcttgcctgtcacgcaggtgacccgggttcgatccccggcaacggcgaa	1	gma-MIR6300,	gma-MIR6300	aggtaaaaatacttaccactatattacaacaacttgtttgtgaaattcaatggtaattttaaataataaatgttttaatattaccgatagcatttgattatatttttgttttaaagttacatttgattatatcgctatcggctataatgtaagtcatattcatccaatatcatgcaacttttttgtatagatatattaatattactcgataatcatcaaGTCGTTGTAGTATAGTGGtaagtattcccgcc	gma-miR6300	GTCGTTGTAGTATAGTGG	5'	Diff	gp2b	...(((((((.........((..((....))..)).(((((....)))))(((((.......))))))))))))...	71	55.8	-27.6	0.6	39.5	18.5	24.5	33.5	24.5	36	36.1976	24.6894	21.1212	34.5573	28.4648	25.5609	middle
216	gma-miR6300_R+5_1	GTCGTTGTAGTATAGTGGTAAGT	23	scaffold13	+	35438154	35438244	actgagtactatttactagagaataaatacataaaaaaaattcatctatcaaacaaGTCGTTGTAGTATAGTGGTAAGTattcccgcctgt	2	ath-MIR8175,gma-MIR6300,	gma-MIR6300	aggtaaaaatacttaccactatattacaacaacttgtttgtgaaattcaatggtaattttaaataataaatgttttaatattaccgatagcatttgattatatttttgttttaaagttacatttgattatatcgctatcggctataatgtaagtcatattcatccaatatcatgcaacttttttgtatagatatattaatattactcgataatcatcaaGTCGTTGTAGTATAGTGGtaagtattcccgcc	gma-miR6300	GTCGTTGTAGTATAGTGG	3'	Diff	gp2b	...(((((((...(((((..((((...............))))..((((..(((.....)))))))..)))))...)))))))........	80	30.8	-10.1	0.4	332	211.5	267	590.5	399.5	483.5	304.243	282.259	230.178	609.137	464.151	343.297	middle
216	gma-miR6300_R+5_1	GTCGTTGTAGTATAGTGGTAAGT	23	scaffold5	+	1614549	1614654	aacaaGTCGTTGTAGTATAGTGGTAAGTattcccgcctgtcacgcgggtgacccgggttcgatccccggcaacggcggttaattttttttttctacttaaaatttc	2	ath-MIR8175,gma-MIR6300,	gma-MIR6300	aggtaaaaatacttaccactatattacaacaacttgtttgtgaaattcaatggtaattttaaataataaatgttttaatattaccgatagcatttgattatatttttgttttaaagttacatttgattatatcgctatcggctataatgtaagtcatattcatccaatatcatgcaacttttttgtatagatatattaatattactcgataatcatcaaGTCGTTGTAGTATAGTGGtaagtattcccgcc	gma-miR6300	GTCGTTGTAGTATAGTGG	5'	Diff	gp2b	.((((....)))).....(((..((((((..((((...(((((....))))).))))...((((.(((....))).)))).............))))))..)))..	86	46.2	-26.2	0.5	332	211.5	267	590.5	399.5	483.5	304.243	282.259	230.178	609.137	464.151	343.297	middle
217	gma-miR6300_R+5_1ss10GT	GTCGTTGTATTATAGTGGTGAGT	23	scaffold7	-	2917717	2917793	ctgGTCGTTGTAGTATAGTGGTGAGTattcccgcctgtcacgcgggtgacccgggttcgatccccggcaacggcgtt	1	gma-MIR6300,	gma-MIR6300	aggtaaaaatacttaccactatattacaacaacttgtttgtgaaattcaatggtaattttaaataataaatgttttaatattaccgatagcatttgattatatttttgttttaaagttacatttgattatatcgctatcggctataatgtaagtcatattcatccaatatcatgcaacttttttgtatagatatattaatattactcgataatcatcaaGTCGTTGTAGTATAGTGGtaagtattcccgcc	gma-miR6300	GTCGTTGTAGTATAGTGG	5'	Diff	gp2b	...((((((((.......(((.((.....((((...(((((....))))).)))).....)).)))))))))))...	71	61	-26.6	0.6	3	0	0	3.5	0	0	2.74919	0	0	3.61046	0	0	low
217	gma-miR6300_R+5_1ss10GT	GTCGTTGTATTATAGTGGTGAGT	23	scaffold9	-	46152237	46152287	gttcttaaggctatattgaacatccgGTCGTTGTAGTATAGTGGTGAGTat	1	gma-MIR6300,	gma-MIR6300	aggtaaaaatacttaccactatattacaacaacttgtttgtgaaattcaatggtaattttaaataataaatgttttaatattaccgatagcatttgattatatttttgttttaaagttacatttgattatatcgctatcggctataatgtaagtcatattcatccaatatcatgcaacttttttgtatagatatattaatattactcgataatcatcaaGTCGTTGTAGTATAGTGGtaagtattcccgcc	gma-miR6300	GTCGTTGTAGTATAGTGG	3'	Diff	gp2b	...((((..((((((((((((........))).)))))))))..))))...	45	39.2	-12	0.6	3	0	0	3.5	0	0	2.74919	0	0	3.61046	0	0	low
218	gma-miR6300_R+5_2	GTCGTTGTAGTATAGTGGTGAGT	23	scaffold12	+	40226553	40226695	GTCGTTGTAGTATAGTGGTGAGTattcccgcctgtcacgcgggtgacccgggttctatccctagcaacggcgaaaatttggcaaagttacctttgccctttgatttctaatgttcaaatttccacctacgtgaaaagaaaaaa	1	gma-MIR6300,	gma-MIR6300	aggtaaaaatacttaccactatattacaacaacttgtttgtgaaattcaatggtaattttaaataataaatgttttaatattaccgatagcatttgattatatttttgttttaaagttacatttgattatatcgctatcggctataatgtaagtcatattcatccaatatcatgcaacttttttgtatagatatattaatattactcgataatcatcaaGTCGTTGTAGTATAGTGGtaagtattcccgcc	gma-miR6300	GTCGTTGTAGTATAGTGG	5'	Diff	gp2b	((((((((....(((.((..((....((((...(((((....))))).))))..))..)))))))))))))........(((((((....))))))).(((((..........)))))....(((....)))...........	71	44.8	-38.2	0.6	332	211.5	267	590.5	399.5	483.5	304.243	282.259	230.178	609.137	464.151	343.297	middle
218	gma-miR6300_R+5_2	GTCGTTGTAGTATAGTGGTGAGT	23	scaffold4	+	7405609	7405695	cagattgctgtaaaaatacaatatatgttataaaaataattaacctgtcaattggGTCGTTGTAGTATAGTGGTGAGTattcccgcc	1	gma-MIR6300,	gma-MIR6300	aggtaaaaatacttaccactatattacaacaacttgtttgtgaaattcaatggtaattttaaataataaatgttttaatattaccgatagcatttgattatatttttgttttaaagttacatttgattatatcgctatcggctataatgtaagtcatattcatccaatatcatgcaacttttttgtatagatatattaatattactcgataatcatcaaGTCGTTGTAGTATAGTGGtaagtattcccgcc	gma-miR6300	GTCGTTGTAGTATAGTGG	3'	Diff	gp2b	...((..(((((....((((((....(((((....)))))..((((.......)))).)))))).)))))..)).............	71	33.3	-12.8	0.4	332	211.5	267	590.5	399.5	483.5	304.243	282.259	230.178	609.137	464.151	343.297	middle
219	gma-miR6300_R+6	GTCGTTGTAGTATAGTGGTGAGTA	24	scaffold2	+	14150604	14150741	GTCGTTGTAGTATAGTGGTGAGTAttctcgcctgtcacgcgggtgacccgggttcgatccccggcaacggcgctttttgatttgttttttcagacttttagcaaagcactggagtgaatatatttgaacattgtaaat	1	gma-MIR6300,	gma-MIR6300	aggtaaaaatacttaccactatattacaacaacttgtttgtgaaattcaatggtaattttaaataataaatgttttaatattaccgatagcatttgattatatttttgttttaaagttacatttgattatatcgctatcggctataatgtaagtcatattcatccaatatcatgcaacttttttgtatagatatattaatattactcgataatcatcaaGTCGTTGTAGTATAGTGGtaagtattcccgcc	gma-miR6300	GTCGTTGTAGTATAGTGG	5'	Diff	gp2b	(((((((.........((((((....)))))).(((((....)))))(((((.......))))))))))))....((((...(((((((((((.((((....))))..))))))...........)))))...)))).	71	44.9	-35.9	0.6	63.5	28.5	50	25	25	34	58.1911	38.0349	43.1044	25.789	29.0457	24.1409	middle
219	gma-miR6300_R+6	GTCGTTGTAGTATAGTGGTGAGTA	24	scaffold5	+	5789476	5789534	ttttattatatttaatttatgagtggaatcatcaaGTCGTTGTAGTATAGTGGTGAGTA	1	gma-MIR6300,	gma-MIR6300	aggtaaaaatacttaccactatattacaacaacttgtttgtgaaattcaatggtaattttaaataataaatgttttaatattaccgatagcatttgattatatttttgttttaaagttacatttgattatatcgctatcggctataatgtaagtcatattcatccaatatcatgcaacttttttgtatagatatattaatattactcgataatcatcaaGTCGTTGTAGTATAGTGGtaagtattcccgcc	gma-miR6300	GTCGTTGTAGTATAGTGG	3'	Diff	gp2b	...(((((((((......((((.(((.....)))..))))...))))))))).......	49	27.1	-5.8	0.4	63.5	28.5	50	25	25	34	58.1911	38.0349	43.1044	25.789	29.0457	24.1409	middle
220	gma-miR6300_R+7	GTCGTTGTAGTATAGTGGTGAGTAT	25	scaffold12	+	40225838	40225871	GTCGTTGTAGTATAGTGGTGAGTATTCCCGCCtg	1	gma-MIR6300,	gma-MIR6300	aggtaaaaatacttaccactatattacaacaacttgtttgtgaaattcaatggtaattttaaataataaatgttttaatattaccgatagcatttgattatatttttgttttaaagttacatttgattatatcgctatcggctataatgtaagtcatattcatccaatatcatgcaacttttttgtatagatatattaatattactcgataatcatcaaGTCGTTGTAGTATAGTGGtaagtattcccgcc	gma-miR6300	GTCGTTGTAGTATAGTGG	5'	Diff	gp2b	..............((((.(......)))))...	17	50	-4.4	0.3	13.5	15	24	7	7	12	12.3713	20.0184	20.6901	7.22092	8.13281	8.52031	middle
220	gma-miR6300_R+7	GTCGTTGTAGTATAGTGGTGAGTAT	25	scaffold5	+	1615736	1615807	gaagtaatataatggcttatgtttattctagacaacatcaaGTCGTTGTAGTATAGTGGTGAGTATtcccgc	1	gma-MIR6300,	gma-MIR6300	aggtaaaaatacttaccactatattacaacaacttgtttgtgaaattcaatggtaattttaaataataaatgttttaatattaccgatagcatttgattatatttttgttttaaagttacatttgattatatcgctatcggctataatgtaagtcatattcatccaatatcatgcaacttttttgtatagatatattaatattactcgataatcatcaaGTCGTTGTAGTATAGTGGtaagtattcccgcc	gma-miR6300	GTCGTTGTAGTATAGTGG	3'	Diff	gp2b	...(((.((((((((((((((((..........))))).))))))))))).))).((((.(......)))))	51	36.1	-16.7	0.6	13.5	15	24	7	7	12	12.3713	20.0184	20.6901	7.22092	8.13281	8.52031	middle
221	gma-MIR6300-p3_1	AGTATAGTGGTAAGTATTCCCGCC	24	scaffold2	+	32910295	32910361	aaaaattcgcgtcattgtAGTATAGTGGTAAGTATTCCCGCCTGTcacacgagtgacccgagttcga	2	ath-MIR8175,gma-MIR6300,	gma-MIR6300	aggtaaaaatacttaccactatattacaacaacttgtttgtgaaattcaatggtaattttaaataataaatgttttaatattaccgatagcatttgattatatttttgttttaaagttacatttgattatatcgctatcggctataatgtaagtcatattcatccaatatcatgcaacttttttgtatagatatattaatattactcgataatcatcaaGTCGTTGTAGTATAGTGGtaagtattcccgcc	gma-MIR6300-p5	AGTATAGTGGtaagtattcccgcc	5'	New	gp2b	...((((((.((((((((.(((((((((.........))).)))).)))).)))))).))))))...	61	46.3	-17.1	0.6	141.5	60	77.5	79.5	61.5	152	129.67	80.0736	66.8119	82.0091	71.4525	107.924	middle
221	gma-MIR6300-p3_1	AGTATAGTGGTAAGTATTCCCGCC	24	scaffold8	+	30787586	30787676	tttatgaatattattatataaaacaaataattaagtcaagtttcttcaacgtaaagtcgttgtAGTATAGTGGTAAGTATTCCCGCCtgtc	2	ath-MIR8175,gma-MIR6300,	gma-MIR6300	aggtaaaaatacttaccactatattacaacaacttgtttgtgaaattcaatggtaattttaaataataaatgttttaatattaccgatagcatttgattatatttttgttttaaagttacatttgattatatcgctatcggctataatgtaagtcatattcatccaatatcatgcaacttttttgtatagatatattaatattactcgataatcatcaaGTCGTTGTAGTATAGTGGtaagtattcccgcc	gma-MIR6300-p3	AGTATAGTGGtaagtattcccgcc	3'	New	gp2b	.....((((((((((((((.............(((........)))(((((......)))))..))))))))....)))))).........	77	28.6	-10.2	0.4	141.5	60	77.5	79.5	61.5	152	129.67	80.0736	66.8119	82.0091	71.4525	107.924	middle
222	gma-MIR6300-p3_1ss10AG	TATAGTGGTGAGTATTCCCGCC	22	scaffold4	+	6401475	6401588	caagattttgctggattaacatatcaaatttactaaataataataataataataataataataataatatatcaagtcattgtagTATAGTGGTGAGTATTCCCGCCtatcatg	1	gma-MIR6300,	gma-MIR6300	aggtaaaaatacttaccactatattacaacaacttgtttgtgaaattcaatggtaattttaaataataaatgttttaatattaccgatagcatttgattatatttttgttttaaagttacatttgattatatcgctatcggctataatgtaagtcatattcatccaatatcatgcaacttttttgtatagatatattaatattactcgataatcatcaaGTCGTTGTAGTATAGTGGtaagtattcccgcc	gma-MIR6300-p3	TATAGTGGtaagtattcccgcc	3'	New	gp2b	...(((...((.(((.((...(((((....(((((...............................................)))))...)))))..)).))).))..)))...	108	23.7	-11.816	0.4	14	11.5	12.5	0	4	12	12.8295	15.3474	10.7761	0	4.64732	8.52031	middle
223	gma-MIR6300-p3_1ss11AG	GTATAGTGGTGAGTATTCCCGCC	23	scaffold12	+	40225838	40225871	GTCGTTGTAGTATAGTGGTGAGTATTCCCGCCtg	1	gma-MIR6300,	gma-MIR6300	aggtaaaaatacttaccactatattacaacaacttgtttgtgaaattcaatggtaattttaaataataaatgttttaatattaccgatagcatttgattatatttttgttttaaagttacatttgattatatcgctatcggctataatgtaagtcatattcatccaatatcatgcaacttttttgtatagatatattaatattactcgataatcatcaaGTCGTTGTAGTATAGTGGtaagtattcccgcc	gma-MIR6300-p3	GTATAGTGGtaagtattcccgcc	3'	New	gp2b	..............((((.(......)))))...	17	50	-4.4	0.3	42.5	41	41.5	10.5	34	48.5	38.9468	54.7169	35.7767	10.8314	39.5022	34.4362	middle
223	gma-MIR6300-p3_1ss11AG	GTATAGTGGTGAGTATTCCCGCC	23	scaffold19	+	5695	5812	gtcgttgtaGTATAGTGGTGAGTATTCCCGCCtgtcacgcgggtgacccgagttcgatccccggcaacggcgataccttcttttcttttttatatctcattttctatcaaacaaccac	1	gma-MIR6300,	gma-MIR6300	aggtaaaaatacttaccactatattacaacaacttgtttgtgaaattcaatggtaattttaaataataaatgttttaatattaccgatagcatttgattatatttttgttttaaagttacatttgattatatcgctatcggctataatgtaagtcatattcatccaatatcatgcaacttttttgtatagatatattaatattactcgataatcatcaaGTCGTTGTAGTATAGTGGtaagtattcccgcc	gma-MIR6300-p5	GTATAGTGGtaagtattcccgcc	5'	New	gp2b	((.(((((...((((..((((((((...((((((.....))))))....(((....(((.(((....))).))).....))).........))).)))))...))))...))))).))	118	47.5	-30	0.5	42.5	41	41.5	10.5	34	48.5	38.9468	54.7169	35.7767	10.8314	39.5022	34.4362	middle
224	gma-MIR6300-p3_1ss12AG	AGTATAGTGGTGAGTATTCCCGCC	24	scaffold5	+	5797354	5797469	atttatttttattatatttaattgttttgtgaaatcaccaagtcGTTGTAGTATAGTGGTGAGTATTCCCGCCtgtcacgcgggtgacccgggttcgatccccggcaacggcgcca	2	ath-MIR8175,gma-MIR6300,	gma-MIR6300	aggtaaaaatacttaccactatattacaacaacttgtttgtgaaattcaatggtaattttaaataataaatgttttaatattaccgatagcatttgattatatttttgttttaaagttacatttgattatatcgctatcggctataatgtaagtcatattcatccaatatcatgcaacttttttgtatagatatattaatattactcgataatcatcaaGTCGTTGTAGTATAGTGGtaagtattcccgcc	gma-MIR6300-p3	AGTATAGTGGtaagtattcccgcc	3'	New	gp2b	..........((((((((((((..(((.(((....))).)))..)))).))))))))((((.((.....((((((.....))))))..(((((.......)))))..))..)))).	47	45.7	-31.6	0.6	98.5	73	94.5	25	43	99	90.265	97.4228	81.4674	25.789	49.9587	70.2925	middle
224	gma-MIR6300-p3_1ss12AG	AGTATAGTGGTGAGTATTCCCGCC	24	scaffold4	+	14050015	14050129	cacctcaccaagaataaaaatgacaataaaaaaattataaaagataataacaaattagtaaatttagaattttggaatatcaagtcgttgtAGTATAGTGGTGAGTATTCCCGCC	1	gma-MIR6300,	gma-MIR6300	aggtaaaaatacttaccactatattacaacaacttgtttgtgaaattcaatggtaattttaaataataaatgttttaatattaccgatagcatttgattatatttttgttttaaagttacatttgattatatcgctatcggctataatgtaagtcatattcatccaatatcatgcaacttttttgtatagatatattaatattactcgataatcatcaaGTCGTTGTAGTATAGTGGtaagtattcccgcc	gma-MIR6300-p3	AGTATAGTGGtaagtattcccgcc	3'	New	gp2b	...(((((((...(((..((((((.((((.....))))....((((....((((................))))...))))..))))))....)))..)))))))..........	102	27.8	-18.6	0.6	98.5	73	94.5	25	43	99	90.265	97.4228	81.4674	25.789	49.9587	70.2925	middle
225	gma-MIR6300-p3_1ss13AG	TAGTATAGTGGTGAGTATTCCCGCC	25	scaffold10	+	46134312	46134376	aaatatcaacttgtttataaaagcaatcaacaagtcgttgTAGTATAGTGGTGAGTATTCCCGCC	1	gma-MIR6300,	gma-MIR6300	aggtaaaaatacttaccactatattacaacaacttgtttgtgaaattcaatggtaattttaaataataaatgttttaatattaccgatagcatttgattatatttttgttttaaagttacatttgattatatcgctatcggctataatgtaagtcatattcatccaatatcatgcaacttttttgtatagatatattaatattactcgataatcatcaaGTCGTTGTAGTATAGTGGtaagtattcccgcc	gma-MIR6300-p3	TAGTATAGTGGtaagtattcccgcc	3'	New	gp2b	..(((...(((((((.((.......)).)))))))...)))......((((.(......))))).	17	35.4	-9	0.4	13	12	22	9.5	14	12	11.9131	16.0147	18.966	9.79983	16.2656	8.52031	middle
225	gma-MIR6300-p3_1ss13AG	TAGTATAGTGGTGAGTATTCCCGCC	25	scaffold5	+	5804134	5804219	gttgTAGTATAGTGGTGAGTATTCCCGCCtgtcacgcgggtgacccgggttcgatccccggcaacggcgtcctattattttccttt	1	gma-MIR6300,	gma-MIR6300	aggtaaaaatacttaccactatattacaacaacttgtttgtgaaattcaatggtaattttaaataataaatgttttaatattaccgatagcatttgattatatttttgttttaaagttacatttgattatatcgctatcggctataatgtaagtcatattcatccaatatcatgcaacttttttgtatagatatattaatattactcgataatcatcaaGTCGTTGTAGTATAGTGGtaagtattcccgcc	gma-MIR6300-p5	TAGTATAGTGGtaagtattcccgcc	5'	New	gp2b	........(((((((.((((.....((((((.....))))))..(((((.......))))).....)).)))))))))........	70	54.7	-23.1	0.5	13	12	22	9.5	14	12	11.9131	16.0147	18.966	9.79983	16.2656	8.52031	middle
226	gma-MIR6300-p3_1ss18AG	CGTTGTAGTATAGTGGTGAGTA	22	scaffold5	+	5793087	5793126	aatcaccaaGTCGTTGTAGTATAGTGGTGAGTAttcccgc	1	gma-MIR6300,	gma-MIR6300	aggtaaaaatacttaccactatattacaacaacttgtttgtgaaattcaatggtaattttaaataataaatgttttaatattaccgatagcatttgattatatttttgttttaaagttacatttgattatatcgctatcggctataatgtaagtcatattcatccaatatcatgcaacttttttgtatagatatattaatattactcgataatcatcaaGTCGTTGTAGTATAGTGGtaagtattcccgcc	gma-MIR6300-p3	CGTTGTAGTATAGTGGtaagta	3'	New	gp2b	..((((((....((......))..))))))..........	28	45	-5.9	0.3	0	0	8	0	0	0	0	0	6.89671	0	0	0	low
227	gma-MIR6300-p3_2	ATAGTGGTAAGTATTCCCGCC	21	scaffold3	+	35655056	35655157	tttgaatggagtcaacagataaataaaattaattaaattaagtaaccaagcacaagccaacaacaaggtcgttgtagtATAGTGGTAAGTATTCCCGCCtgt	2	ath-MIR8175,gma-MIR6300,	gma-MIR6300	aggtaaaaatacttaccactatattacaacaacttgtttgtgaaattcaatggtaattttaaataataaatgttttaatattaccgatagcatttgattatatttttgttttaaagttacatttgattatatcgctatcggctataatgtaagtcatattcatccaatatcatgcaacttttttgtatagatatattaatattactcgataatcatcaaGTCGTTGTAGTATAGTGGtaagtattcccgcc	gma-MIR6300-p3	ATAGTGGtaagtattcccgcc	3'	New	gp2b	.......(((((..((............(((((...)))))...((((.((....))..(((((......))))).......))))..))))))).......	88	34.3	-10.2	0.3	93	48.5	69.5	83	59.5	130	85.2248	64.7261	59.9152	85.6195	69.1289	92.3033	middle
228	gma-MIR6300-p3_3	GTATAGTGGTAAGTATTCCCGCC	23	scaffold9	+	44439748	44439865	aatcttgccacttcactttctattgacaatgaattaatatagtttatttttatatgacaatattttctcttgttatcaacaagtcgttgtaGTATAGTGGTAAGTATTCCCGCCtgtc	2	ath-MIR8175,gma-MIR6300,	gma-MIR6300	aggtaaaaatacttaccactatattacaacaacttgtttgtgaaattcaatggtaattttaaataataaatgttttaatattaccgatagcatttgattatatttttgttttaaagttacatttgattatatcgctatcggctataatgtaagtcatattcatccaatatcatgcaacttttttgtatagatatattaatattactcgataatcatcaaGTCGTTGTAGTATAGTGGtaagtattcccgcc	gma-MIR6300-p3	GTATAGTGGtaagtattcccgcc	3'	New	gp2b	...(((((((((..(((........(((((((....((((((.......)))))).............((((((...))))))))))))))))..)))))))))..............	101	30.5	-23	0.6	93	48.5	69.5	83	59.5	130	85.2248	64.7261	59.9152	85.6195	69.1289	92.3033	middle
229	gma-MIR6300-p5_1ss12AG	AGTATAGTGGTGAGTATTCCC	21	scaffold6	+	21337184	21337289	gtAGTATAGTGGTGAGTATTCCCatctgtcacgcaggtgacccaggttcgatcctcggcaacgaccaaaaacatgatgtggaattttcctaccgcaagtgtacgag	1	gma-MIR6300,	gma-MIR6300	aggtaaaaatacttaccactatattacaacaacttgtttgtgaaattcaatggtaattttaaataataaatgttttaatattaccgatagcatttgattatatttttgttttaaagttacatttgattatatcgctatcggctataatgtaagtcatattcatccaatatcatgcaacttttttgtatagatatattaatattactcgataatcatcaaGTCGTTGTAGTATAGTGGtaagtattcccgcc	gma-MIR6300-p5	AGTATAGTGGtaagtattccc	5'	New	gp2b	...(((((((((((...(((((((((.(((((....)))))....(((......(((....))).....)))..)))).))))).....))))))...)))))...	100	49.1	-29.8	0.6	5.5	0	0	0	0	0	5.04018	0	0	0	0	0	low
230	gma-MIR6300-p5_1ss17AG	GTTGTAGTATAGTGGTGAGTATTCC	25	scaffold5	+	5797354	5797469	atttatttttattatatttaattgttttgtgaaatcaccaagtcGTTGTAGTATAGTGGTGAGTATTCCCGCCtgtcacgcgggtgacccgggttcgatccccggcaacggcgcca	2	ath-MIR8175,gma-MIR6300,	gma-MIR6300	aggtaaaaatacttaccactatattacaacaacttgtttgtgaaattcaatggtaattttaaataataaatgttttaatattaccgatagcatttgattatatttttgttttaaagttacatttgattatatcgctatcggctataatgtaagtcatattcatccaatatcatgcaacttttttgtatagatatattaatattactcgataatcatcaaGTCGTTGTAGTATAGTGGtaagtattcccgcc	gma-MIR6300-p5	GTTGTAGTATAGTGGtaagtattcc	5'	New	gp2b	..........((((((((((((..(((.(((....))).)))..)))).))))))))((((.((.....((((((.....))))))..(((((.......)))))..))..)))).	47	45.7	-31.6	0.6	5	0	2.5	0	0	4.5	4.58198	0	2.15522	0	0	3.19512	low
231	gma-MIR6300-p5_1ss20CT	GTATAGTGGTAAGTATTCCTGCC	23	scaffold1	-	3429892	3429923	GTATAGTGGTAAGTATTCCCGCCtgtcacgcg	1	gma-MIR6300,	gma-MIR6300	aggtaaaaatacttaccactatattacaacaacttgtttgtgaaattcaatggtaattttaaataataaatgttttaatattaccgatagcatttgattatatttttgttttaaagttacatttgattatatcgctatcggctataatgtaagtcatattcatccaatatcatgcaacttttttgtatagatatattaatattactcgataatcatcaaGTCGTTGTAGTATAGTGGtaagtattcccgcc	gma-MIR6300-p5	GTATAGTGGtaagtattcccgcc	5'	New	gp2b	.....(((..(.((......)).)..)))...	24	53.1	-4.5	0.3	3	0	2.5	0	0	5	2.74919	0	2.15522	0	0	3.55013	low
231	gma-MIR6300-p5_1ss20CT	GTATAGTGGTAAGTATTCCTGCC	23	scaffold10	-	14590225	14590257	GTATAGTGGTAAGTATTCCTGCTtgtcactcgg	1	gma-MIR6300,	gma-MIR6300	aggtaaaaatacttaccactatattacaacaacttgtttgtgaaattcaatggtaattttaaataataaatgttttaatattaccgatagcatttgattatatttttgttttaaagttacatttgattatatcgctatcggctataatgtaagtcatattcatccaatatcatgcaacttttttgtatagatatattaatattactcgataatcatcaaGTCGTTGTAGTATAGTGGtaagtattcccgcc	gma-MIR6300-p5	GTATAGTGGtaagtattcccgcc	5'	New	gp2b	....((((..(((((....)))))..))))...	26	45.5	-9.8	0.7	3	0	2.5	0	0	5	2.74919	0	2.15522	0	0	3.55013	low
232	gma-MIR6300-p5_1ss21CT	AGTATAGTGGTAAGTATTCCTGCC	24	scaffold13	-	40379265	40379312	gtcgttgtAGTATAGTGGTAAGTATTCCCGCCtgtcacgcgggtgacc	1	gma-MIR6300,	gma-MIR6300	aggtaaaaatacttaccactatattacaacaacttgtttgtgaaattcaatggtaattttaaataataaatgttttaatattaccgatagcatttgattatatttttgttttaaagttacatttgattatatcgctatcggctataatgtaagtcatattcatccaatatcatgcaacttttttgtatagatatattaatattactcgataatcatcaaGTCGTTGTAGTATAGTGGtaagtattcccgcc	gma-MIR6300-p5	AGTATAGTGGtaagtattcccgcc	5'	New	gp2b	(((.....(((((........)))))(((((.......))))).))).	18	54.2	-9.8	0.4	8	3	0	0	0	4.5	7.33117	4.00368	0	0	0	3.19512	low
232	gma-MIR6300-p5_1ss21CT	AGTATAGTGGTAAGTATTCCTGCC	24	scaffold3	-	47703380	47703427	gtcgttgtAGTATAGTGGTAAGTATTCCCGCCtgtcacgcgggtgacc	1	gma-MIR6300,	gma-MIR6300	aggtaaaaatacttaccactatattacaacaacttgtttgtgaaattcaatggtaattttaaataataaatgttttaatattaccgatagcatttgattatatttttgttttaaagttacatttgattatatcgctatcggctataatgtaagtcatattcatccaatatcatgcaacttttttgtatagatatattaatattactcgataatcatcaaGTCGTTGTAGTATAGTGGtaagtattcccgcc	gma-MIR6300-p5	AGTATAGTGGtaagtattcccgcc	5'	New	gp2b	(((.....(((((........)))))(((((.......))))).))).	18	54.2	-9.8	0.4	8	3	0	0	0	4.5	7.33117	4.00368	0	0	0	3.19512	low
233	gma-MIR6300-p5_1ss9AG	ATAGTGGTGAGTATTCCCGCC	21	scaffold12	+	40230576	40230662	tcaaggttgttgtagtATAGTGGTGAGTATTCCCGCCtgtcacgcgggtgactcgggtttgatccccgacaactgcgaaaatcttgc	1	gma-MIR6300,	gma-MIR6300	aggtaaaaatacttaccactatattacaacaacttgtttgtgaaattcaatggtaattttaaataataaatgttttaatattaccgatagcatttgattatatttttgttttaaagttacatttgattatatcgctatcggctataatgtaagtcatattcatccaatatcatgcaacttttttgtatagatatattaatattactcgataatcatcaaGTCGTTGTAGTATAGTGGtaagtattcccgcc	gma-MIR6300-p5	ATAGTGGtaagtattcccgcc	5'	New	gp2b	.(((((((.(((((((....(((.((.....((((...(((((....))))).)))).....)).)))...))))))).))))))).	85	51.7	-31.6	0.7	70	29.5	42	17	30.5	41.5	64.1477	39.3695	36.2077	17.5365	35.4358	29.4661	middle
233	gma-MIR6300-p5_1ss9AG	ATAGTGGTGAGTATTCCCGCC	21	scaffold5	+	17761459	17761504	gtATAGTGGTGAGTATTCCCGCCtgtcacgcgggtgactcgggttc	1	gma-MIR6300,	gma-MIR6300	aggtaaaaatacttaccactatattacaacaacttgtttgtgaaattcaatggtaattttaaataataaatgttttaatattaccgatagcatttgattatatttttgttttaaagttacatttgattatatcgctatcggctataatgtaagtcatattcatccaatatcatgcaacttttttgtatagatatattaatattactcgataatcatcaaGTCGTTGTAGTATAGTGGtaagtattcccgcc	gma-MIR6300-p5	ATAGTGGtaagtattcccgcc	5'	New	gp2b	.........(((((...(((((.......)))))..))))).....	32	58.7	-14.6	0.5	70	29.5	42	17	30.5	41.5	64.1477	39.3695	36.2077	17.5365	35.4358	29.4661	middle
234	gma-MIR6300-p5_2	GTGGTAAGTATTCCCGCC	18	scaffold2	+	6356297	6356430	agtcgttgtagtataGTGGTAAGTATTCCCGCCtgtcacgcgggtgacctgggttcgatcctcggcaatggtgcaattttttaaactaattaattctaggatctatgcttactaattttaaagctacaccgtat	2	ath-MIR8175,gma-MIR6300,	gma-MIR6300	aggtaaaaatacttaccactatattacaacaacttgtttgtgaaattcaatggtaattttaaataataaatgttttaatattaccgatagcatttgattatatttttgttttaaagttacatttgattatatcgctatcggctataatgtaagtcatattcatccaatatcatgcaacttttttgtatagatatattaatattactcgataatcatcaaGTCGTTGTAGTATAGTGGtaagtattcccgcc	gma-MIR6300-p5	GTGGtaagtattcccgcc	5'	New	gp2b	...((.((((((....((((((((((.((((...(((((....))))).))))...((((((..(((....)))......((((.....))))....)))))).))))))))))........)))))).))...	128	41	-34.6	0.6	141.5	60	77.5	79.5	61.5	152	129.67	80.0736	66.8119	82.0091	71.4525	107.924	middle
235	gra-miR172a_L-1_1ss8TC	CGGCATCATCAAGATTCACA	20	scaffold10	+	41832323	41832426	aatttgctggtgCGGCATCATCAAGATTCACAacaaaaccctagtttttttttttttctaacattttttgattgAGAATCTTGATGATGCTGCATtagcaataa	126	cme-MIR172c,cme-MIR172b,cme-MIR172d,cme-MIR172e,cme-MIR172a,ath-MIR172a,ath-MIR172b,ath-MIR172e,ath-MIR172c,ath-MIR172d,mtr-MIR172b,mtr-MIR172c,mtr-MIR172d,gma-MIR172b,gma-MIR172h,gma-MIR172g,gma-MIR172f,gma-MIR172j,gma-MIR172a,gma-MIR172l,gma-MIR172i,gma-MIR172k,gma-MIR172c,gma-MIR172d,gma-MIR172e,ptc-MIR172b,ptc-MIR172f,ptc-MIR172a,ptc-MIR172c,ptc-MIR172d,ptc-MIR172e,ptc-MIR172h,ptc-MIR172g,mdm…	gra-MIR172a	gtttgcagatGCGGCATTATCAAGATTCACAaacttagtacagggtttcattggagagccaaagggtgtggtttagtggtacccctccacaaaatcacctccttttacttcaaagttttcctttcaaatatgggaatcttgatgatgctgcatcagcaaaca	gra-miR172a	GCGGCATTATCAAGATTCACA	5'	Diff	gp2a	...(((((..(((((((((((((((((((.((((((((...(((.............))).....))))).))).)))))))))))))))))))..)))))...	98	31.7	-44.7	1.4	64	55	68	23	19	35	58.6493	73.4008	58.622	23.7259	22.0748	24.8509	middle
236	gra-MIR8655-p3_3ss12AC19AT20CT	TTTTTCCCACCCGCCAAGTT	20	scaffold3	+	43119841	43119966	aaggaaagtgcactgcttaatggtcttaaaatgcgatgttatggttatggttatgggggaattatacttgtacttcgcaagtggcattagtggtTTTTTCCCACCCGCCAAGTTtgtgcttttgat	1	gra-MIR8655,	gra-MIR8655	tgtcatcacaaatatgatctgaacatattaaaaacacgttgatcaaattgtaaatatatttatacttatggtgtagaaagtgcacatttatctttaacatgtaccttgtggaggtttctattattaaacaaccatggggttgtttttttcccaccagccaagacgaagggtttaatagtttttaggttatgaaatctgacaatttgatcctaaattaaattgaagtagaattgaaatatttggggaaaaagtcaaaccagtcatacaatgaataatttaagagtgttttttttatgtgaaattgttaattttttaaaggtttttattattttattattaaatttattATATGTTCTGATTATATCTGTtctttttgat	gra-MIR8655-p3	tttttcccaccagccaagac	3'	New	gp2b	...(((((..((..((((..(((.........((.(((.......))).))..((((..((...(((((((((((...))))).))..))))...))..)))).)))..)))).))..)))))...	120	40.5	-28.2	0.6	0	0	0	3	0	2.5	0	0	0	3.09468	0	1.77506	low
236	gra-MIR8655-p3_3ss12AC19AT20CT	TTTTTCCCACCCGCCAAGTT	20	scaffold3	-	43118482	43118551	ttatggttatgggggaattatacttgtacttcgcaagtggcattagtggtTTTTTCCCACCCGCCAAGTT	1	gra-MIR8655,	gra-MIR8655	tgtcatcacaaatatgatctgaacatattaaaaacacgttgatcaaattgtaaatatatttatacttatggtgtagaaagtgcacatttatctttaacatgtaccttgtggaggtttctattattaaacaaccatggggttgtttttttcccaccagccaagacgaagggtttaatagtttttaggttatgaaatctgacaatttgatcctaaattaaattgaagtagaattgaaatatttggggaaaaagtcaaaccagtcatacaatgaataatttaagagtgttttttttatgtgaaattgttaattttttaaaggtttttattattttattattaaatttattATATGTTCTGATTATATCTGTtctttttgat	gra-MIR8655-p3	tttttcccaccagccaagac	3'	New	gp2b	...((((..((((..((...(((((((((((...))))).))..))))...))..))))...))))....	63	42.9	-18.3	0.6	0	0	0	3	0	2.5	0	0	0	3.09468	0	1.77506	low
237	han-miR3630-3p_L-3	GGGAATCTCTCTGATGCTT	19	scaffold2	-	4865679	4865834	tgctagattatggattccagttttttgttgatcgattgagcaagtgacgatgaaacagacagggacatcagcactcagcttgagaatgatgatcgtctgttGGGAATCTCTCTGATGCTTactcgaccaaaaaatttcaattcttcttttctaatt	2	vvi-MIR3630,han-MIR3630,	han-MIR3630	tactaacaattaGCAAGTGATGATAGACCAGACAgggacatctgtattctttttgaacatgatgatttgtcTGTGGGAATCTCTCTGATGCTTagatttcta	han-miR3630-3p	TGTGGGAATCTCTCTGATGCTT	3'	Diff	gp2b	...((((....(((((..(((((((((....((((.((((((((.((.(((..(((((((.((..(((((...(((.....)))..))))).)))))))))....))))).))..)))))).)))).)))))))))..)))))......))))...	150	38.5	-42.8	0.7	76.5	34	52.5	357.5	297.5	358.5	70.1043	45.375	45.2597	368.783	345.644	254.544	middle
238	hbr-MIR6173-p3_1ss4CT	CAGTGCTGTAGCTAACGCGTT	21	scaffold94	+	98557	98664	GAAAGCTAGGGGAGCGAAtgggattagataccccagtagtcctagccgtaaacgatggatactaggcgctgtgcgtatcgacccgtgCAGTGCTGTAGCTAACGCGTT	1	hbr-MIR6173,	hbr-MIR6173	cgctgtgcgtatcgacccgtgcagtatccatcgtttaaagctaggggagcggaatgggattagataccccagtagtcctaAGCCGTAAACGATGGATACTgcacgggtcgatacggcacagcgctgtagctaacgcgtta	hbr-MIR6173-p3	cagcgctgtagctaacgcgtt	3'	New	gp2b	....(((((((..((....(((........)))..))..)))))))......((.(((.(((..(((((((..((........))..)))))))))).))).))....	42	53.7	-36.2	0.6	6	0	0	0	0	0	5.49837	0	0	0	0	0	low
239	hbr-MIR6173-p5_2ss1TG17GA	GAAAGCTAGGGGAGCGAA	18	scaffold94	+	98557	98664	GAAAGCTAGGGGAGCGAAtgggattagataccccagtagtcctagccgtaaacgatggatactaggcgctgtgcgtatcgacccgtgCAGTGCTGTAGCTAACGCGTT	1	hbr-MIR6173,	hbr-MIR6173	cgctgtgcgtatcgacccgtgcagtatccatcgtttaaagctaggggagcggaatgggattagataccccagtagtcctaAGCCGTAAACGATGGATACTgcacgggtcgatacggcacagcgctgtagctaacgcgtta	hbr-MIR6173-p5	taaagctaggggagcgga	5'	New	gp2b	....(((((((..((....(((........)))..))..)))))))......((.(((.(((..(((((((..((........))..)))))))))).))).))....	42	53.7	-36.2	0.6	5	0	0	0	0	0	4.58198	0	0	0	0	0	low
240	lja-miR1511-3p_R-3	AACCAGGCTCTGATACCATGA	21	scaffold6	-	30840359	30840419	AACCAAGCTCTGATACCATGAaaattttagatcaaaacttgactcaagaatcgcagagaga	1	lja-MIR1511,	lja-MIR1511	ttcatggtatcataacctgcttcacttagtggtcttgtgttcaaatactgctcaagcacatggtgAACCAGGCTCTGATACCATGAAGC	lja-miR1511-3p	AACCAGGCTCTGATACCATGAAGC	5'	Diff	gp2b	.......(((((...........(((((.((((((...)))).)).)))))..)))))...	51	36.1	-6.3	0.3	6	0	0	0	3	0	5.49837	0	0	0	3.48549	0	low
240	lja-miR1511-3p_R-3	AACCAGGCTCTGATACCATGA	21	scaffold6	-	46451450	46451488	atgtcatggttttggAACCTGGCTCTGATACCATGAaga	1	lja-MIR1511,	lja-MIR1511	ttcatggtatcataacctgcttcacttagtggtcttgtgttcaaatactgctcaagcacatggtgAACCAGGCTCTGATACCATGAAGC	lja-miR1511-3p	AACCAGGCTCTGATACCATGAAGC	3'	Diff	gp2b	...(((((((.(..((.......))..).)))))))...	33	43.6	-12.5	0.7	6	0	0	0	3	0	5.49837	0	0	0	3.48549	0	low
241	lja-miR7528_L+3_1ss6GA	GTGCCAAAATGCTAATCTGAAGCTT	25						1	lja-MIR7528,	lja-MIR7528	gagaaaggaagtgaattgagttgaattgaattttgaagtggagttgctgatgatgagagcattattggcatgagctgcgacaacatttttgcgcaccgtgttgtttttcagacagacatgggttgttgttgctatgaagaatgtgCCGAAATGCTAATCTGAAGCTTtctgtcttcacattagattgttgttctttgtgtgatatttgcttactt	lja-miR7528	CCGAAATGCTAATCTGAAGCTT	3'	Diff	gp3	(((.(((.(((((.........((((.....(((((.((((((..(((...(((...((((((.(((((((...(((((((((((.......((.((((((((((.....)))).))))))))))))))))).....))...))))))))))))).)))...))).......)))))).))))).....)))).........))))).))).)))	171	38.6	-57.3	0.7	0	0	0	0	0	5	0	0	0	0	0	3.55013	low
242	lus-miR159b_R+2_1ss21CA	TTTGGATTGAAGGGAGCTCTATT	23						35	lus-MIR159b,cme-MIR159a,ath-MIR159b,ath-MIR159c,ath-MIR159a,mtr-MIR159a,gma-MIR159e,gma-MIR159a,ptc-MIR159b,ptc-MIR159a,mdm-MIR159d,mdm-MIR159f,mdm-MIR159e,aly-MIR159a,aly-MIR159b,aly-MIR159c,ppe-MIR159,mes-MIR159b,mes-MIR159a,vvi-MIR159c,nta-MIR159,csi-MIR159a,lus-MIR159c,sly-MIR159,bra-MIR159a,bna-MIR159,cas-MIR159b,cas-MIR159c,cas-MIR159a,cpa-MIR159a,rco-MIR159,aqc-MIR159,hbr-MIR159a,ahy-MIR15…	lus-MIR159b	aagagagctcctttgggtccaaacagagggtgtggatagggtgagatggaagctgctgagctatggattccacaaccccacccttttgattattgatccggtgggttgtggctcgttttgcatatctcaggagcctccgttccctgttttcttctcttccctccTTTGGATTGAAGGGAGCTCTCtt	lus-miR159b	TTTGGATTGAAGGGAGCTCTC	3'	Diff	gp3	((((((((((((((..(((((((..(((((...((((((((...((((((.(((.(((((.(((((((.(((((((((.(((...(..(...)..)...))))))))))))...)))...)))).))))).))).)))))))))))......)))...))))).)))))))..))))))))))))))	187	50.3	-89	0.9	1151.83	1123.5	1719	1445.5	1262.17	1933.17	1055.54	1499.38	1481.93	1491.12	1466.42	1372.6	high
243	lus-miR396b_L+2	AATTCCACAGCTTTCTTGAACTT	23						74	lus-MIR396b,cme-MIR396c,cme-MIR396b,cme-MIR396a,cme-MIR396d,cme-MIR396e,ath-MIR396b,ath-MIR396a,mtr-MIR396b,mtr-MIR396a,gma-MIR396c,gma-MIR396g,gma-MIR396b,gma-MIR396f,gma-MIR396i,gma-MIR396d,gma-MIR396e,gma-MIR396a,gma-MIR396h,gma-MIR396k,ptc-MIR396d,ptc-MIR396c,ptc-MIR396b,ptc-MIR396e,ptc-MIR396a,ptc-MIR396g,mdm-MIR396c,mdm-MIR396b,mdm-MIR396d,mdm-MIR396e,mdm-MIR396a,lja-MIR396,stu-MIR396,aly-M…	lus-MIR396e	TTCCACAGCTTTCTTGAACTTtcctatctatactcgattagccctttttccaccctcaattgcggcttattaatatatataaatggagcatttccatgggagagctcaagaaagctgtggga	lus-miR396b	TTCCACAGCTTTCTTGAACTT	5'	Diff	gp3	(((((..((((((((.((((...(((((((((((((((((.((((((((.........................((((........))))...............(((((...))))))))))))).)))))))))))))))))...))))......)))))))).)))))	171	42.1	-61.6	0.9	30	5	15	81	70	121	27.4919	6.6728	12.9313	83.5564	81.3281	85.9131	middle
244	mdm-MIR11004-p3_2ss9CA20TA	CTATCCTAACTGAGCTTTTAC	21	scaffold12	+	12262981	12263020	attgttgttagccgtggtgCTATCCTAACTGAGCTTTTAC	1	mdm-MIR11004,	mdm-MIR11004	tgaatttgggacgagttttgtggtggtgttgaagggaggtggtggttgatgggaatttggtgctatcctacctgagctttttcttcgtatttctatattcgttcctaccGTATTCTTTCATCTTCTACTActtatcgatcccttccctt	mdm-MIR11004-p3	ctatcctacctgagctttttc	3'	New	gp2b	...((((.((((......))))...))))...........	26	42.5	-3.4	0.2	25	13	9	0	0	0	22.9099	17.3493	7.7588	0	0	0	middle
245	mdm-miR156t	TTGACAGAAGAGAGAGAGCAC	21	scaffold9	+	34902240	34902327	tgTTGACAGAAGAGAGAGAGCACaacccaaccattggcttaagagaatctttgtctttgttgggagtgtgctctctcttcttctgtca	6	mdm-MIR156w,mdm-MIR156t,mdm-MIR156u,mdm-MIR156v,mes-MIR156k,rco-MIR156e,	mdm-MIR156u	atgTTGACAGAAGAGAGAGAGCACaacccgccatcggctaaggagagtctttacgttgctgggagtgtgctttctcttcttctgtcatcat	mdm-miR156t	TTGACAGAAGAGAGAGAGCAC	5'	Yes	gp1	...(((((((((((((((((((((.((((((.(..(((..(((.....))).)))..)))))))..)))))))))))).)))))))))	85	44.3	-49.1	1.3	0	0	5	0	0	11	0	0	4.31044	0	0	7.81028	low
246	mdm-miR167h_R+1_1ss22AT	TGAAGCTGCCAGCATGATCTTTT	23						71	mdm-MIR167a,mdm-MIR167h,mdm-MIR167i,cme-MIR167d,cme-MIR167a,cme-MIR167f,ath-MIR167a,ath-MIR167b,ath-MIR167d,mtr-MIR167b,mtr-MIR167a,gma-MIR167b,gma-MIR167a,gma-MIR167c,gma-MIR167d,gma-MIR167l,gma-MIR167g,gma-MIR167j,ptc-MIR167f,ptc-MIR167g,ptc-MIR167c,ptc-MIR167b,ptc-MIR167d,ptc-MIR167a,mdm-MIR167j,mdm-MIR167e,mdm-MIR167b,lja-MIR167c,lja-MIR167a,aly-MIR167a,aly-MIR167b,aly-MIR167d,ppe-MIR167d,ppe…	mdm-MIR167j	agtgtgcatatgttcttatcatgcactggtagcagtTGAAGCTGCCAGCATGATCTTAtaactccctacttcgtttagggaagctcAGATCATCTGGCAGTTTCACCtgttgttggtagcatgagaccatcaaaaccct	mdm-miR167h	TGAAGCTGCCAGCATGATCTTA	5'	Diff	gp3	((((((((..(((((((.((((((((((((.(((((((.((...((((...........))))..)).))))))))))))))))))).)))))))..)).))))))	106	46.2	-56.9	1.2	69.3333	11	37.6667	0	0	0	63.5368	14.6802	32.472	0	0	0	middle
246	mdm-miR167h_R+1_1ss22AT	TGAAGCTGCCAGCATGATCTTTT	23						10	mdm-MIR167a,mdm-MIR167h,mdm-MIR167i,ath-MIR167a,ptc-MIR167g,ptc-MIR167f,mdm-MIR167j,aly-MIR167a,csi-MIR167b,cas-MIR167a,	mdm-MIR167j	agtgtgcatatgttcttatcatgcactggtagcagtTGAAGCTGCCAGCATGATCTTAtaactccctacttcgtttagggaagctcAGATCATCTGGCAGTTTCACCtgttgttggtagcatgagaccatcaaaaccct	mdm-miR167h	TGAAGCTGCCAGCATGATCTTA	5'	Diff	gp3	((((((((..(((((((.((((((((((((.(((((((.((...((((...........))))..)).))))))))))))))))))).)))))))..)).))))))	106	46.2	-56.9	1.2	69.3333	11	37.6667	0	0	0	63.5368	14.6802	32.472	0	0	0	middle
247	mdm-miR319c-5p_L+1R-1_2ss7C-20GC	AGAGCTTTCTTCAGTCCACTC	21	scaffold12	+	36068639	36068830	tgtgagggttaagAGAGCTTTCTTCAGTCCACTCatgggtggccgtagggtttaattagctgccgactcattcattcaaatactgagtcaaaaatccagctgccgattcagtaaacgACTGAATGATGCGGGAGACAAAttgaatcttaagcttcctgtacttggactgaagggagctccctttccttttcc	69	cme-MIR319c,cme-MIR319a,cme-MIR319d,ath-MIR319a,mtr-MIR319a,mtr-MIR319d,mtr-MIR319b,mtr-MIR319c,gma-MIR319j,gma-MIR319m,gma-MIR319k,gma-MIR319q,gma-MIR319g,gma-MIR319c,gma-MIR319b,gma-MIR319a,ptc-MIR319d,ptc-MIR319b,ptc-MIR319c,ptc-MIR319a,ptc-MIR319f,ptc-MIR319g,ptc-MIR319e,ptc-MIR319h,ptc-MIR319i,mdm-MIR319e,mdm-MIR319a,mdm-MIR319g,mdm-MIR319f,mdm-MIR319b,mdm-MIR319c,mdm-MIR319h,stu-MIR319a,stu…	mdm-MIR319h	atatatgaaagGAGCTCTTCTTCAGTCCAGTCCttggcagtttaagggctggcactcagctgctgactcgttggttcaaaaactcatcatacatttgctaaaagaagtggtgtttttctgatccaacgaagcaggagccgagaggttggttattgctgtcacgtcttggactgaagggagctccttacctata	mdm-miR319c-5p	GAGCTCTTCTTCAGTCCAGTCC	5'	Diff	gp2b	...(((((..(((.(((((..((((((((((...(..((..((..((((((((((((..((.(((..(((((((.((...(((((((((...............)))))))))...)).)))))))..))).))...)))))))))))).))..))..)...))))))))))..))))).))).)))))...	186	45.3	-82.7	1	191	140	252	639	426	886	175.032	186.838	217.246	659.167	494.939	629.083	middle
248	mdm-miR319d_L-1R+1_1ss21AC	ACTGCCGACTCATTCACTCCA	21						1	mdm-MIR319d,	mdm-MIR319d	aatcgaaagggttgttgaagtAACTGCCGACTCATTCACTCAagcactcagtagagattaaaggagtgtaaacatcagacaatttgctactgtgattgtgtgaatgaagcgggagatattttacatccctctttctc	mdm-miR319d	AACTGCCGACTCATTCACTCA	5'	Diff	gp3	....(((((((..(((((((((.((.(((..((((((((.(((.(((..((((((((((....((((....)).))....))))).)))))))).))).))))))))..))).)).))))))).))..)))))))..	131	40.1	-46.2	0.8	53.5	21.5	71	95	99.5	164.5	49.0272	28.693	61.2083	97.9983	115.602	116.799	middle
249	mdm-miR395d-5p	GTTCCCTTGACCACTTCATTG	21	scaffold7	-	2256014	2256133	agagaaagtcagctgcccactagaGTTCCCTTGACCACTTCATTGagacgattttccaaattttggttgaagtcccaCTGAAGTGTTTGGGGGAACTCtgggtggtaactgacatttgaa	104	cme-MIR395e,cme-MIR395f,cme-MIR395d,cme-MIR395a,ath-MIR395d,ath-MIR395a,ath-MIR395e,gma-MIR395c,gma-MIR395a,gma-MIR395b,ptc-MIR395c,ptc-MIR395k,ptc-MIR395b,ptc-MIR395d,ptc-MIR395g,ptc-MIR395h,ptc-MIR395j,ptc-MIR395i,ptc-MIR395e,ptc-MIR395f,mdm-MIR395j,mdm-MIR395i,mdm-MIR395b,mdm-MIR395c,mdm-MIR395e,mdm-MIR395f,mdm-MIR395d,mdm-MIR395h,mdm-MIR395a,mdm-MIR395g,stu-MIR395f,stu-MIR395g,stu-MIR395h,stu…	mdm-MIR395g	gaaaagaataaggtctgcaatgctatcaggtgttaccaagaGTTCCCTTGACCACTTCATTGggaaatagtctcttttgtaactataaatcctaCTGAAGTGTTTGGGGGAACTCctggttgcatttgattttacaaagaacaaaaattatc	mdm-miR395d-5p	GTTCCCTTGACCACTTCATTG	5'	Yes	gp2a	.......(((((.((((..((((((((((((..(.(((((((.((.(((..((..((((...))))..)).))).)).))))))).)..))))))))))))..)))).))))).......	106	45	-57.3	1.1	21	9	31	21	18	25	19.2443	12.011	26.7248	21.6628	20.9129	17.7506	middle
250	mdm-MIR858-p3_2ss15GA21CA	AGGTCGAACAGACAACGAACA	21	scaffold7	+	14474360	14474475	taattgttataaatttttgtatggaattgattgtgtttggacgtacgaactgaaatacgAGGTCGAACAGACAACGAACAcaagggattagcagaagactatttatttgacaaagg	2	mdm-MIR858,aly-MIR858,	mdm-MIR858	catgctatgcttgtcaagtgagcagtcctttgcaaattaatcttagtTTCGTTGTCTGTTCGACCTGAaactacggtaaaggctaggtatatagtacccctgaaaaccctaattagaaagtaatcatgtttttttatatagattaatcaacttgattgaccatctaacaaattaaacaaggcagcttcgtattatagataactatatattgygtagcatcttggtatttgacctcgtaacctaaattatagagttactttaatgcataaaagagtcattaacctagaaagaagaaagtaaattaaaactcccaatcttaatcctgtttatgcatttattggataattcatttggaaagtggtttaggtatatcttttggctccttcttttcctttcgaa…	mdm-MIR858-p3	aggtcgaacagacagcgaacc	3'	New	gp2b	...(((((((((((..((...((.((((..(((((((((..((((..........))))..(((.....)))..)))))))))..))))..))...))..))))))..)))))...	110	34.5	-23.3	0.6	49	0	10	0	0	0	44.9034	0	8.62089	0	0	0	middle
251	mes-miR159a-5p_1ss8GC	AGCTGCTCAGCTATGGATCCC	21						35	lus-MIR159b,cme-MIR159a,ath-MIR159b,ath-MIR159c,ath-MIR159a,mtr-MIR159a,gma-MIR159e,gma-MIR159a,ptc-MIR159b,ptc-MIR159a,mdm-MIR159d,mdm-MIR159f,mdm-MIR159e,aly-MIR159a,aly-MIR159b,aly-MIR159c,ppe-MIR159,mes-MIR159b,mes-MIR159a,vvi-MIR159c,nta-MIR159,csi-MIR159a,lus-MIR159c,sly-MIR159,bra-MIR159a,bna-MIR159,cas-MIR159b,cas-MIR159c,cas-MIR159a,cpa-MIR159a,rco-MIR159,aqc-MIR159,hbr-MIR159a,ahy-MIR15…	mes-MIR159a	tggagctccttgaagtccaatagaggatcttgctgggtagattgAGCTGCTGAGCTATGGATCCCacagccctatctcataataaagactttagtcttcttggataggcttgtggcttgcatatctcaggagcttcattacctcttatgttagatccttgTTTGGATTGAAGGGAGCTCTA	mes-miR159a-5p	AGCTGCTGAGCTATGGATCCC	5'	Diff	gp3	((((((((((((((..(((((((..(((((...((((((((...((((((.(((.(((((.(((((((.(((((((((.(((...(..(...)..)...))))))))))))...)))...)))).))))).))).)))))))))))......)))...))))).)))))))..))))))))))))))	187	50.3	-89	0.9	6	3	5.5	13	8.5	3.5	5.49837	4.00368	4.74149	13.4103	9.87555	2.48509	middle
252	mes-miR160c_1ss21GT	TGCCTGGCTCCCTGTATGCCT	21	scaffold10	-	41997791	41997886	ttaagaggagccggaaattgccccgaaggcggtttgctgatttggaggttggatgaagagagtccaaattgagtaTGCCTGGCTCCCTGTATGCCT	4	mes-MIR160c,csi-MIR160b,csi-MIR160c,htu-MIR160a,	mes-MIR160c	ggctaTGCCTGGCTCCCTGTATGCCGcaagctagagttcaatccccactgtggattggctgttgccggtggcgtgcgaggagccaagcataccc	mes-miR160c	TGCCTGGCTCCCTGTATGCCG	3'	Diff	gp2b	...((.((((((((.....((((((((..(((....))).))))).)))(((((.......)))))............))))))))))........	85	51	-32.3	0.7	4	0	0	9.5	3.5	10	3.66558	0	0	9.79983	4.0664	7.10026	low
252	mes-miR160c_1ss21GT	TGCCTGGCTCCCTGTATGCCT	21	scaffold8	+	45333547	45333578	TGCCTGGCTCCCTGTATGCCTacagaagtgtt	1	htu-MIR160a,	htu-MIR160a	gcaTGCCTGGCTCCCTGTATGCCtcctgcaggaaaacaactgctgggggtatgagggttgactgaaaaggacggtggaagggcaaaaccgtct	htu-miR160a	TGCCTGGCTCCCTGTATGCC	5'	Diff	gp2b	......(((..(((((....))))).)))...	23	53.1	-4.8	0.3	4	0	0	9.5	3.5	10	3.66558	0	0	9.79983	4.0664	7.10026	low
253	mes-miR171e	TTGAGCCGCGCCAATATCACT	21	scaffold2	-	6277177	6277267	gaaagCGATATTGGTGAGGTTCAATCcgaagacggattttatgcggattgtgaagtacgatctctgaTTGAGCCGCGCCAATATCACTttc	5	cme-MIR171a,mtr-MIR171e,mes-MIR171f,rco-MIR171g,ssl-MIR171b,	mes-MIR171f	agaaagcgatgttggtgaggttcaatccgaagacggatttacatattcagaattgtaaaagacgatctcagaTTGAGCCGCGCCAATATCACTttct	mes-miR171e	TTGAGCCGCGCCAATATCACT	3'	Yes	gp1	(((((.((((((((((.(((((((((.((.((((.(((((((.......))))))).)).)))).))))))))).)))))))))).)))))	91	45.1	-42	1	442	160	239	23	13	49	405.047	213.53	206.039	23.7259	15.1038	34.7913	middle
254	mes-miR171l_2ss8AG21CT	CGAGCCGGACCAATATCACTT	21	scaffold1	+	9917180	9917279	ggCGTGATATTAGTTCGGCTCATAttcactttcgttttgcatcaaagtcgaagcttcttttggtggaagagacaagaaCGAGCCGGACCAATATCACTTt	4	mes-MIR171l,vvi-MIR479,nta-MIR479a,ghr-MIR479,	mes-MIR171l	gaagtagacacggcgtgatattggcacggctcatcttctactggatcttccataactagccaggatccatttcttgataaaatgaagaagaagacgaCGAGCCGAACCAATATCACTCttgtatgctt	mes-miR171l	CGAGCCGAACCAATATCACTC	3'	Diff	gp2a	...((((((((.(((((((((.........(((((((((...))))).)))).(((((......)))))..........))))))))).))))))))...	94	43	-34.6	0.8	108	37.5	72	12	12.5	26.5	98.9707	50.046	62.0704	12.3787	14.5229	18.8157	middle
254	mes-miR171l_2ss8AG21CT	CGAGCCGGACCAATATCACTT	21	scaffold8	+	10183141	10183233	cagacaagaCGTGATATTGTTCCGGTTCATCgattttattgcacacattttgcataaatcaacgaAGAGCCGGACCAATATCACTTttgtatt	4	mtr-MIR171g,mes-MIR171l,vvi-MIR479,nta-MIR479a,	mes-MIR171l	gaagtagacacggcgtgatattggcacggctcatcttctactggatcttccataactagccaggatccatttcttgataaaatgaagaagaagacgaCGAGCCGAACCAATATCACTCttgtatgctt	mes-miR171l	CGAGCCGAACCAATATCACTC	3'	Diff	gp2a	...((((((.(((((((((.((((((((.(((..(((((.(((.......))))))))....))).)))))))).)))))))))))))))...	87	37.6	-38	1.1	108	37.5	72	12	12.5	26.5	98.9707	50.046	62.0704	12.3787	14.5229	18.8157	middle
255	mtr-miR156h-3p_2ss6TC10TG	GCTCTCTATGCTTCTGTCATC	21	scaffold10	+	46630639	46630735	atgttgTTGACAGAAGATAGAGAGCACagatgatgaaatgcatatggctgttggcatctcactcctttgtGCTCTCTATACTTCTGTCATCaccttc	14	cme-MIR156e,mtr-MIR156h,ptc-MIR156g,ptc-MIR156j,ptc-MIR156h,ptc-MIR156i,ppe-MIR156g,mes-MIR156h,mes-MIR156j,vvi-MIR156g,vvi-MIR156i,rco-MIR156h,rco-MIR156g,aqc-MIR156b,	mtr-MIR156h	tgctgTTGACAGAAGATAGAGAGCACagatgatgaaatgcatggaaggcaatggcatctcattcctttgtGCTCTTTATTCTTCTGTCATCacc	mtr-miR156h-3p	GCTCTTTATTCTTCTGTCATC	3'	Diff	gp1	....((.(((((((((((((((((((((((.(((((.((((............)))).))).)).)))))))))))))).))))))))).)).....	88	42.3	-44.1	1.1	7	0	0	69	80	90	6.41477	0	0	71.1777	92.9464	63.9023	middle
256	mtr-miR166e-5p_R+1	GGAATGTTGGCTGGCTCGAGGC	22	scaffold12	+	35005027	35005060	GGAATGTTGTCTGGCTCGAGGCcactttaatttc	15	cme-MIR166h,mtr-MIR166e,gma-MIR166e,mdm-MIR166h,stu-MIR166a,ppe-MIR166e,mes-MIR166f,mes-MIR166g,vvi-MIR166f,vvi-MIR166b,csi-MIR166a,lus-MIR166i,lus-MIR166g,cpa-MIR166e,ctr-MIR166,	mtr-MIR166e	tttgaggGGAATGTTGGCTGGCTCGAGGcttttcagtttcacaaaggaagttcagtcttaattgtatgaactataaggctTCGGACCAGGCTTCATTCCCCtcaaa	mtr-miR166e-5p	GGAATGTTGGCTGGCTCGAGG	5'	Diff	gp2b	(((((......((((.....)))).....)))))	34	47.1	-6.4	0.4	132.5	80	144	12.5	6	14.5	121.422	106.765	124.141	12.8945	6.97098	10.2954	middle
257	mtr-MIR166f-p3_1ss6GA	AATGAAGTTTGTTCCAAGATC	21	scaffold11	+	21332034	21332075	aaagagggtgtttggAATGAAGTTTGTTCCAAGATCctcgac	5	mtr-MIR166f,ptc-MIR166n,ptc-MIR166o,lus-MIR166e,lus-MIR166f,	mtr-MIR166f	tgtttggaatgaggtttgttccaagatcatcacacatcatgtttcttcttccctttcaataattcttgattaatttatgttcatacatctatatatatatctatatatattatcaagtcattacatgcatgggatgagatattgagagtgatcTCGGACCAGGCTTCATTCCTCacacc	mtr-MIR166f-p3	aatgaggtttgttccaagatc	3'	New	gp2b	...((((((.(((((((..(...)..)))))))))))))...	36	42.9	-16.4	0.9	22	14	39	6	6	18	20.1607	18.6838	33.6215	6.18936	6.97098	12.7805	middle
258	mtr-miR171e-5p_1ss5GA	CGATATTGGTGAGGTTCAATC	21	scaffold2	-	6277177	6277267	gaaagCGATATTGGTGAGGTTCAATCcgaagacggattttatgcggattgtgaagtacgatctctgaTTGAGCCGCGCCAATATCACTttc	5	cme-MIR171a,mtr-MIR171e,mes-MIR171f,rco-MIR171g,ssl-MIR171b,	mtr-MIR171e	aaagCGATGTTGGTGAGGTTCAATCcgaagacggatttacatgtatagagttgtaaaatacgatctcAGATTGAGCCGCGCCAATATCacttt	mtr-miR171e-5p	CGATGTTGGTGAGGTTCAATC	5'	Diff	gp1	(((((.((((((((((.(((((((((.((.((((.(((((((.......))))))).)).)))).))))))))).)))))))))).)))))	91	45.1	-42	1	205	60	58	0	0	0	187.861	80.0736	50.0012	0	0	0	middle
259	mtr-MIR171g-p5_2ss11AT17CT	CGTGATATTGTTCCGGTTCATC	22	scaffold8	+	10183141	10183233	cagacaagaCGTGATATTGTTCCGGTTCATCgattttattgcacacattttgcataaatcaacgaAGAGCCGGACCAATATCACTTttgtatt	4	mtr-MIR171g,mes-MIR171l,vvi-MIR479,nta-MIR479a,	mtr-MIR171g	gcttcagctgcaaaagtatacatggcgtgatattgatccggctcatctatatcttcaagttcaatcatccatattcatatcaatttcagaCGAGCCGAATCAATATCACTCttgtttgcttcattgcatattaatt	mtr-MIR171g-p5	cgtgatattgatccggctcatc	5'	New	gp2a	...((((((.(((((((((.((((((((.(((..(((((.(((.......))))))))....))).)))))))).)))))))))))))))...	87	37.6	-38	1.1	46	6	18	0	0	6	42.1542	8.00736	15.5176	0	0	4.26015	middle
260	mtr-miR172c-5p_1ss8CT	GTAGCATTATCAAGATTCACA	21	scaffold8	-	45502938	45503055	aacagttgttggttgctggtGTAGCATTATCAAGATTCACAttcaaaagtgttggtcgttccagatttctttgcaagtgAGAATCTTGATGATGCTGCATcggcaataaacgactata	87	cme-MIR172c,cme-MIR172b,cme-MIR172e,ath-MIR172a,ath-MIR172b,ath-MIR172c,ath-MIR172d,mtr-MIR172b,mtr-MIR172c,mtr-MIR172d,gma-MIR172b,gma-MIR172h,gma-MIR172g,gma-MIR172f,gma-MIR172j,gma-MIR172a,ptc-MIR172b,ptc-MIR172f,ptc-MIR172a,ptc-MIR172c,mdm-MIR172e,mdm-MIR172d,mdm-MIR172f,mdm-MIR172p,mdm-MIR172g,mdm-MIR172h,mdm-MIR172b,mdm-MIR172o,mdm-MIR172c,mdm-MIR172n,mdm-MIR172a,mdm-MIR172m,lja-MIR172c,lja…	mtr-MIR172c	tatttgcagatGTAGCATCATCAAGATTCACAtatgaaagtgcaaatggttttgttggattttgatctgatcgatgcaaatctaagttctccataggtcttttgaactgAGAATCTTGATGATGCTGCATcagccataa	mtr-miR172c-5p	GTAGCATCATCAAGATTCACA	5'	Diff	gp2a	...(((((((..((((((((((((((((((((((((((.((((..((((..((((.....))))....))))...)))).))))))))))))))))))))))))))..)))))))...	112	39	-59.1	1.3	30	62	42	18	13	37	27.4919	82.7427	36.2077	18.5681	15.1038	26.2709	middle
261	mtr-miR172c-5p_1ss9AT	GTAGCATCTTCAAGATTCACA	21	scaffold11	-	7280345	7280456	aggcgttgtttgcgggtGTAGCATCTTCAAGATTCACAtgcaaaaatcaaaacacaatttgagaaccaaagcttgAGAATCTTGATGATGCTGCATcagcaataaaacgact	107	cme-MIR172b,cme-MIR172c,cme-MIR172d,cme-MIR172e,ath-MIR172a,ath-MIR172b,ath-MIR172e,ath-MIR172c,ath-MIR172d,mtr-MIR172c,mtr-MIR172b,mtr-MIR172d,gma-MIR172b,gma-MIR172f,gma-MIR172a,gma-MIR172h,gma-MIR172g,gma-MIR172j,gma-MIR172i,gma-MIR172k,gma-MIR172l,ptc-MIR172b,ptc-MIR172f,ptc-MIR172a,ptc-MIR172c,ptc-MIR172e,ptc-MIR172d,mdm-MIR172e,mdm-MIR172d,mdm-MIR172f,mdm-MIR172p,mdm-MIR172g,mdm-MIR172h,mdm…	mtr-MIR172c	tatttgcagatGTAGCATCATCAAGATTCACAtatgaaagtgcaaatggttttgttggattttgatctgatcgatgcaaatctaagttctccataggtcttttgaactgAGAATCTTGATGATGCTGCATcagccataa	mtr-miR172c-5p	GTAGCATCATCAAGATTCACA	5'	Diff	gp2a	.((((((..((((.(((((((((((.(((((((((.((.((.....(((((......)))))........)).)).))))))))).))))))))))).))))...)))).))	111	39.3	-45.2	1	14	5	10	97	75	112	12.8295	6.6728	8.62089	100.061	87.1372	79.5229	middle
262	mtr-miR172d-5p_L-3	GGAGCATCATCAAGATTCACA	21	scaffold7	+	9005498	9005647	accagccattgttttctgatGGAGCATCATCAAGATTCACAtgaaatcgctttcttcgcttcgccggagaccggagaaatttctcgttggattgatcttccgatgggcatgGGAATCTTGATGATGCTGCAGcggccatcaatggtttta	61	cme-MIR172a,cme-MIR172d,cme-MIR172e,ath-MIR172c,ath-MIR172e,ath-MIR172d,mtr-MIR172d,gma-MIR172d,gma-MIR172e,gma-MIR172c,gma-MIR172i,gma-MIR172l,ptc-MIR172b,ptc-MIR172h,ptc-MIR172g,ptc-MIR172d,ptc-MIR172e,mdm-MIR172l,mdm-MIR172c,mdm-MIR172n,mdm-MIR172i,mdm-MIR172j,mdm-MIR172k,mdm-MIR172a,mdm-MIR172m,mdm-MIR172b,mdm-MIR172o,lja-MIR172a,gra-MIR172a,gra-MIR172b,stu-MIR172d,aly-MIR172c,aly-MIR172f,aly…	mtr-MIR172d	agtcagtgtttgctAGTGGAGCATCATCAAGATTCACAagctttatagggcttcaaatcaattagcccttcttcatgttatgAGAATCTTGATGATGCTGCAgcagcaattgatgact	mtr-miR172d-5p	AGTGGAGCATCATCAAGATTCACA	5'	Diff	gp2a	...((((((((....(((.((.((((((((((((((((.((((.......(((((((((((.....)))..))))))))...(((((((((.......))))))))))))).)))))))))))))))).)).)))....))))))))...	144	46.7	-65.2	0.9	54	24	48	0	0	0	49.4854	32.0294	41.3803	0	0	0	middle
263	mtr-miR2111a-5p_R+2	TAATCTGCATCCTGAGGTTTATT	23						3	mtr-MIR2111d,mtr-MIR2111j,mtr-MIR2111h,	mtr-MIR2111h	attattgggtaaggattagaTAATCTGCATCCTGAGGTTTAtagcaatattgtagttgtttttaatccttggaatgcaaattatcctttccttattgccaatgcaa	mtr-miR2111a-5p	TAATCTGCATCCTGAGGTTTA	5'	Diff	gp3	.((((((.((((((...((((((((((((.((((((.(((.((((((......)))).)).))).)))))).))))))))))))...))))))...)))))).	101	33	-42.9	1.3	0	0	0	0	0	9	0	0	0	0	0	6.39023	low
264	mtr-MIR2586a-p5_2ss12CG19GT	CGACACGTGTCGGACACTTGGACA	24	scaffold3	+	34985175	34985221	tgtcCGACACGTGTCGGACACTTGGACActccgacacttgttgggca	2	mtr-MIR2586a,mtr-MIR2586b,	mtr-MIR2586a	atgacaacctatgaagcacggatacggacacggacaccggacacgacacagacacgccgacacaactaataatttgaaaatatcacattatctggtgtaattacaagtgtcggtgtcatgtcggtatcggacacgacacgtgtccgacactgggacacgcctaatcCGAGGAGTGTCCGTGCTTCATagatgacaa	mtr-MIR2586a-p5	cgacacgtgtccgacactgggaca	5'	New	gp2b	.((((((((.((((((((...........)))))))).)))))))).	45	57.4	-25.5	0.9	3.5	0	4.5	0	0	0	3.20738	0	3.8794	0	0	0	low
264	mtr-MIR2586a-p5_2ss12CG19GT	CGACACGTGTCGGACACTTGGACA	24	scaffold8	+	12927067	12927113	tgtcCGACACGTGTCGGACACTTGGACActccgacacttgttggcac	2	mtr-MIR2586a,mtr-MIR2586b,	mtr-MIR2586a	atgacaacctatgaagcacggatacggacacggacaccggacacgacacagacacgccgacacaactaataatttgaaaatatcacattatctggtgtaattacaagtgtcggtgtcatgtcggtatcggacacgacacgtgtccgacactgggacacgcctaatcCGAGGAGTGTCCGTGCTTCATagatgacaa	mtr-MIR2586a-p5	cgacacgtgtccgacactgggaca	5'	New	gp2b	((.((((((.((((((((...........)))))))).)))))))).	46	57.4	-21.5	0.8	3.5	0	4.5	0	0	0	3.20738	0	3.8794	0	0	0	low
265	mtr-MIR2586a-p5_2ss9TC24CG	AGCACGGACACGGACACGGACACG	24	scaffold12	+	890180	890207	aAGCACGGACACGGACACGGACACGaca	1	mtr-MIR2586a,	mtr-MIR2586a	atgacaacctatgaagcacggatacggacacggacaccggacacgacacagacacgccgacacaactaataatttgaaaatatcacattatctggtgtaattacaagtgtcggtgtcatgtcggtatcggacacgacacgtgtccgacactgggacacgcctaatcCGAGGAGTGTCCGTGCTTCATagatgacaa	mtr-MIR2586a-p5	agcacggatacggacacggacacc	5'	New	gp2b	.....((....((....))....))...	20	60.7	-2.6	0.2	10	4.5	11.5	11.5	7.5	8.5	9.16396	6.00552	9.91402	11.8629	8.71372	6.03522	middle
265	mtr-MIR2586a-p5_2ss9TC24CG	AGCACGGACACGGACACGGACACG	24	scaffold6	+	422613	422640	aAGCACGGACACGGACACGGACACGaca	1	mtr-MIR2586a,	mtr-MIR2586a	atgacaacctatgaagcacggatacggacacggacaccggacacgacacagacacgccgacacaactaataatttgaaaatatcacattatctggtgtaattacaagtgtcggtgtcatgtcggtatcggacacgacacgtgtccgacactgggacacgcctaatcCGAGGAGTGTCCGTGCTTCATagatgacaa	mtr-MIR2586a-p5	agcacggatacggacacggacacc	5'	New	gp2b	.....((....((....))....))...	20	60.7	-2.6	0.2	10	4.5	11.5	11.5	7.5	8.5	9.16396	6.00552	9.91402	11.8629	8.71372	6.03522	middle
266	mtr-MIR2592bj-p3_1ss12TC	ATTCCCACTGTCCCTGTC	18	scaffold58	+	6848	6974	aagcgcgggtaaacggcgggagtaactatgactctcttaaggtagccaaatgcctcgtcatctaattagtgacgcgcatgaatggattaacgagATTCCCACTGTCCCTGTCtactatccagcgaaa	2	mtr-MIR2592bj,mtr-MIR2592bi,	mtr-MIR2592bj	ccaatatttgaccggaattcccactgttcctgtcaaaagattaaattcttgttaggctgatttaaatgaaggtattgaagtgtcaaggaatggacctcattcttttcacatttgaataccatcatttaatcccaacctaacaagaatttaatcttttgaaTGGAACATTGGGAATGCCGGTcgaatattgg	mtr-MIR2592bj-p3	attcccactgttcctgtc	3'	New	gp2b	...((((((((...((((((..((.....((.((((((((..((.....((((..((((((.......)))))).))))...))..)))).)))).))....))..))))))...))))).)))...	121	48	-35.2	0.6	4.5	0	0	0	0	2.5	4.12378	0	0	0	0	1.77506	low
266	mtr-MIR2592bj-p3_1ss12TC	ATTCCCACTGTCCCTGTC	18	scaffold58	+	66078	66204	aagcgcgggtaaacggcgggagtaactatgactctcttaaggtagccaaatgcctcgtcatctaattagtgacgcgcatgaatggattaacgagATTCCCACTGTCCCTGTCtactatccagcgaaa	2	mtr-MIR2592bj,mtr-MIR2592bi,	mtr-MIR2592bj	ccaatatttgaccggaattcccactgttcctgtcaaaagattaaattcttgttaggctgatttaaatgaaggtattgaagtgtcaaggaatggacctcattcttttcacatttgaataccatcatttaatcccaacctaacaagaatttaatcttttgaaTGGAACATTGGGAATGCCGGTcgaatattgg	mtr-MIR2592bj-p3	attcccactgttcctgtc	3'	New	gp2b	...((((((((...((((((..((.....((.((((((((..((.....((((..((((((.......)))))).))))...))..)))).)))).))....))..))))))...))))).)))...	121	48	-35.2	0.6	4.5	0	0	0	0	2.5	4.12378	0	0	0	0	1.77506	low
267	mtr-MIR2592bj-p3_2ss12TC19AT_1	ATTCCCACTGTCCCTGTCT	19	scaffold1	+	57112481	57112607	aagcgcgggtaaacggcgggagtaactatgactctcttaaggtagccaaatgcctcgtcatctaattagtgacgcgcatgaatggattaacgagATTCCCACTGTCCCTGTCTactatccagcgaaa	2	mtr-MIR2592bj,mtr-MIR2592bi,	mtr-MIR2592bj	ccaatatttgaccggaattcccactgttcctgtcaaaagattaaattcttgttaggctgatttaaatgaaggtattgaagtgtcaaggaatggacctcattcttttcacatttgaataccatcatttaatcccaacctaacaagaatttaatcttttgaaTGGAACATTGGGAATGCCGGTcgaatattgg	mtr-MIR2592bj-p3	attcccactgttcctgtca	3'	New	gp2b	...((((((((...((((((..((.....((.((((((((..((.....((((..((((((.......)))))).))))...))..)))).)))).))....))..))))))...))))).)))...	121	48	-35.2	0.6	12	0	2.5	2.5	0	3.5	10.9967	0	2.15522	2.5789	0	2.48509	middle
267	mtr-MIR2592bj-p3_2ss12TC19AT_1	ATTCCCACTGTCCCTGTCT	19	scaffold58	+	94147	94273	aagcgcgggtaaacggcgggagtaactatgactctcttaaggtagccaaatgcctcgtcatctaattagtgacgcgcatgaatggattaacgagATTCCCACTGTCCCTGTCTactatccagcgaaa	2	mtr-MIR2592bj,mtr-MIR2592bi,	mtr-MIR2592bj	ccaatatttgaccggaattcccactgttcctgtcaaaagattaaattcttgttaggctgatttaaatgaaggtattgaagtgtcaaggaatggacctcattcttttcacatttgaataccatcatttaatcccaacctaacaagaatttaatcttttgaaTGGAACATTGGGAATGCCGGTcgaatattgg	mtr-MIR2592bj-p3	attcccactgttcctgtca	3'	New	gp2b	...((((((((...((((((..((.....((.((((((((..((.....((((..((((((.......)))))).))))...))..)))).)))).))....))..))))))...))))).)))...	121	48	-35.2	0.6	12	0	2.5	2.5	0	3.5	10.9967	0	2.15522	2.5789	0	2.48509	middle
268	mtr-MIR2592bj-p3_2ss12TC19AT_2	ATTCCCACTGTCCCTGTCTA	20	scaffold251	+	7568	7694	aagcgcgggtaaacggcgggagtaactatgactctcttaaggtagccaaatgcctcgtcatctaattagtgacgcgcatgaatggattaacgagATTCCCACTGTCCCTGTCTActatccagcgaaa	2	mtr-MIR2592bj,mtr-MIR2592bi,	mtr-MIR2592bj	ccaatatttgaccggaattcccactgttcctgtcaaaagattaaattcttgttaggctgatttaaatgaaggtattgaagtgtcaaggaatggacctcattcttttcacatttgaataccatcatttaatcccaacctaacaagaatttaatcttttgaaTGGAACATTGGGAATGCCGGTcgaatattgg	mtr-MIR2592bj-p3	attcccactgttcctgtcaa	3'	New	gp2b	...((((((((...((((((..((.....((.((((((((..((.....((((..((((((.......)))))).))))...))..)))).)))).))....))..))))))...))))).)))...	121	48	-35.2	0.6	12	0	2.5	2.5	0	3.5	10.9967	0	2.15522	2.5789	0	2.48509	middle
268	mtr-MIR2592bj-p3_2ss12TC19AT_2	ATTCCCACTGTCCCTGTCTA	20	scaffold54	+	146121	146247	aagcgcgggtaaacggcgggagtaactatgactctcttaaggtagccaaatgcctcgtcatctaattagtgacgcgcatgaatggattaacgagATTCCCACTGTCCCTGTCTActatccagcgaaa	2	mtr-MIR2592bj,mtr-MIR2592bi,	mtr-MIR2592bj	ccaatatttgaccggaattcccactgttcctgtcaaaagattaaattcttgttaggctgatttaaatgaaggtattgaagtgtcaaggaatggacctcattcttttcacatttgaataccatcatttaatcccaacctaacaagaatttaatcttttgaaTGGAACATTGGGAATGCCGGTcgaatattgg	mtr-MIR2592bj-p3	attcccactgttcctgtcaa	3'	New	gp2b	...((((((((...((((((..((.....((.((((((((..((.....((((..((((((.......)))))).))))...))..)))).)))).))....))..))))))...))))).)))...	121	48	-35.2	0.6	12	0	2.5	2.5	0	3.5	10.9967	0	2.15522	2.5789	0	2.48509	middle
269	mtr-MIR2671d-p3_2ss4TC24AT	AGTCAAGGGACCAAAATGAAACCT	24	scaffold1	-	46817455	46817495	attgtttagtttgaaaAGTCAAGGGACCAAAATGAAACCTa	1	mtr-MIR2671d,	mtr-MIR2671d	tcgttttggttccttaactaTTAAAAGTTTCGTTTCGGTCCcataacttatttttgggttttcttttggtcccttaactattaaaagtttcgttttggtcccttaacttattttttggtttcgttttggtcccttaacttattttttttgtttcattttggtcccttaactctaatacattcatcctaacataaaggaccaaagaggctgacgaaggaagagttaagggaccaaaatgaaaccaaaaagtaagttaaaggaccaaaaagaaacttttaatagttaagggaccaaaatgaaaccaaaaagtaagttaagggaccaaaacaaaacttttaatagttaagggaccaaaacgaa	mtr-MIR2671d-p3	agttaagggaccaaaatgaaacca	3'	New	gp2b	...((((..((((....(((....)))))))...))))...	35	31.7	-4	0.3	0	2.5	3.5	0	0	0	0	3.3364	3.01731	0	0	0	low
269	mtr-MIR2671d-p3_2ss4TC24AT	AGTCAAGGGACCAAAATGAAACCT	24	scaffold4	-	42903526	42903628	ACTCAAGGGACCAAAATGAAACCTaactcaaaccttagtcatttttccctattttaaataatgaaatgattagttttgagttttaatcactcatatccctaaa	1	mtr-MIR2671d,	mtr-MIR2671d	tcgttttggttccttaactaTTAAAAGTTTCGTTTCGGTCCcataacttatttttgggttttcttttggtcccttaactattaaaagtttcgttttggtcccttaacttattttttggtttcgttttggtcccttaacttattttttttgtttcattttggtcccttaactctaatacattcatcctaacataaaggaccaaagaggctgacgaaggaagagttaagggaccaaaatgaaaccaaaaagtaagttaaaggaccaaaaagaaacttttaatagttaagggaccaaaatgaaaccaaaaagtaagttaagggaccaaaacaaaacttttaatagttaagggaccaaaacgaa	mtr-MIR2671d-p5	agttaagggaccaaaatgaaacca	5'	New	gp2b	.....(((((......(((.....((((((((.(.((((((((((.................))))))))))).))))))))....)))......)))))...	95	29.1	-22.8	0.8	0	2.5	3.5	0	0	0	0	3.3364	3.01731	0	0	0	low
270	mtr-MIR2671d-p3_2ss5AC24AT	AGTTCAGGGACCAAAATGAAACCT	24	scaffold7	+	8695056	8695207	gggttaggtttcattttggttcctgagttttcaaactcaataatttagcccctgaggtttggttttagcccctatcgtggtttcaaaccaaacctcaggggctaaattgtcgagtttgaaAGTTCAGGGACCAAAATGAAACCTaacccaaa	1	mtr-MIR2671d,	mtr-MIR2671d	tcgttttggttccttaactaTTAAAAGTTTCGTTTCGGTCCcataacttatttttgggttttcttttggtcccttaactattaaaagtttcgttttggtcccttaacttattttttggtttcgttttggtcccttaacttattttttttgtttcattttggtcccttaactctaatacattcatcctaacataaaggaccaaagaggctgacgaaggaagagttaagggaccaaaatgaaaccaaaaagtaagttaaaggaccaaaaagaaacttttaatagttaagggaccaaaatgaaaccaaaaagtaagttaagggaccaaaacaaaacttttaatagttaagggaccaaaacgaa	mtr-MIR2671d-p3	agttaagggaccaaaatgaaacca	3'	New	gp2a	((((((((((((((((((((((((((..((((((((((.((((((((((((((((((((((((((.((((........))))..)))))))))))))))))))))))))).))))))))))..))))))))))))))))))))))))))...	149	41.4	-111.2	1.8	5	10	6	0	0	0	4.58198	13.3456	5.17253	0	0	0	middle
270	mtr-MIR2671d-p3_2ss5AT24AT	AGTTTAGGGACCAAAATGAAACCT	24	scaffold12	+	4052248	4052365	aaaatgtcgagtttgaaAGTTTAGGGACCAAAATGAAACCTaaccaaaaccaggtactaaaaatgtattttttccttaaattttatactagtccttaaacttttagattctttatgtt	1	mtr-MIR2671d,	mtr-MIR2671d	tcgttttggttccttaactaTTAAAAGTTTCGTTTCGGTCCcataacttatttttgggttttcttttggtcccttaactattaaaagtttcgttttggtcccttaacttattttttggtttcgttttggtcccttaacttattttttttgtttcattttggtcccttaactctaatacattcatcctaacataaaggaccaaagaggctgacgaaggaagagttaagggaccaaaatgaaaccaaaaagtaagttaaaggaccaaaaagaaacttttaatagttaagggaccaaaatgaaaccaaaaagtaagttaagggaccaaaacaaaacttttaatagttaagggaccaaaacgaa	mtr-MIR2671d-p5	agttaagggaccaaaatgaaacca	5'	New	gp2b	...(((..((((((((((((((((((((....((((((..(((..((((....((((.......)))).))))..)))..))))))....))))))))))))))))))))..)))...	112	27.1	-28.6	0.9	0	0	0	3	2.5	3	0	0	0	3.09468	2.90457	2.13008	low
270	mtr-MIR2671d-p3_2ss5AT24AT	AGTTTAGGGACCAAAATGAAACCT	24	scaffold12	-	40409884	40409917	aaattccaaaAGTTTAGGGACCAAAATGAAACAT	1	mtr-MIR2671d,	mtr-MIR2671d	tcgttttggttccttaactaTTAAAAGTTTCGTTTCGGTCCcataacttatttttgggttttcttttggtcccttaactattaaaagtttcgttttggtcccttaacttattttttggtttcgttttggtcccttaacttattttttttgtttcattttggtcccttaactctaatacattcatcctaacataaaggaccaaagaggctgacgaaggaagagttaagggaccaaaatgaaaccaaaaagtaagttaaaggaccaaaaagaaacttttaatagttaagggaccaaaatgaaaccaaaaagtaagttaagggaccaaaacaaaacttttaatagttaagggaccaaaacgaa	mtr-MIR2671d-p3	agttaagggaccaaaatgaaacca	3'	New	gp2b	...((((.........))))..............	17	29.4	-1.3	0.1	0	0	0	3	2.5	3	0	0	0	3.09468	2.90457	2.13008	low
271	mtr-MIR2671i-p3_2ss4GC18CT	AGACTTAAGGACCAAAATGAAACC	24	scaffold12	-	41502342	41502377	tgttgagtttgaAGACTCAAGGACCAAAATGAAACC	1	mtr-MIR2671i,	mtr-MIR2671i	tcgttttggttccttaactaTTAAAAGTTTCGTTTCGGTCCcataacttatttttgggttttcttttggtcccttaagtattagaagtttcgttttggtaccttaacttattttttggtttcgttttggtcccttaacttattttttggtttcgttttggtcccttaactctaatacattcatcctaacataaaggactaaagtggttgacgaaggaagagttaaggaccaaaacgaaaccaaaaagtaagttaaaggaccaaaacgaaacttttaatagttaagggaccaaaacgaaaccaaaaagtaagttaagagaccaaaacgaaacttttaatagttaagggaccaaaacgaa	mtr-MIR2671i-p3	agagttaaggaccaaaacgaaacc	3'	New	gp2b	..(((((((....)))))))................	18	38.9	-6.3	0.4	0	3	3	4	6.5	7	0	4.00368	2.58627	4.12624	7.55189	4.97018	low
271	mtr-MIR2671i-p3_2ss4GC18CT	AGACTTAAGGACCAAAATGAAACC	24	scaffold8	+	42194853	42194892	aggggccaaaatgttaAGACTTAAGGACCAAAATGAAACC	1	mtr-MIR2671i,	mtr-MIR2671i	tcgttttggttccttaactaTTAAAAGTTTCGTTTCGGTCCcataacttatttttgggttttcttttggtcccttaagtattagaagtttcgttttggtaccttaacttattttttggtttcgttttggtcccttaacttattttttggtttcgttttggtcccttaactctaatacattcatcctaacataaaggactaaagtggttgacgaaggaagagttaaggaccaaaacgaaaccaaaaagtaagttaaaggaccaaaacgaaacttttaatagttaagggaccaaaacgaaaccaaaaagtaagttaagagaccaaaacgaaacttttaatagttaagggaccaaaacgaa	mtr-MIR2671i-p3	agagttaaggaccaaaacgaaacc	3'	New	gp2b	...((((.....((....))....)).))...........	26	40	-2.8	0.2	0	3	3	4	6.5	7	0	4.00368	2.58627	4.12624	7.55189	4.97018	low
272	mtr-MIR319b-p5	AGCTGCTGACTCATTCATCCA	21	scaffold6	+	8312681	8312818	AGCTGCTGACTCATTCATCCAaatactgagttggggaacttgaactcaaaaattgctcattaaatgagtgaatgatgcaggagactgattcaatcttaaaccttcctttcTTGGACTGAAGGGAGCTCCCTTtcaata	45	cme-MIR319a,ath-MIR319a,mtr-MIR319b,mtr-MIR319a,mtr-MIR319d,mtr-MIR319c,gma-MIR319b,gma-MIR319m,gma-MIR319j,gma-MIR319k,gma-MIR319a,ptc-MIR319a,ptc-MIR319d,ptc-MIR319b,ptc-MIR319c,ptc-MIR319i,mdm-MIR319e,mdm-MIR319b,mdm-MIR319a,mdm-MIR319g,mdm-MIR319f,stu-MIR319a,aly-MIR319a,ppe-MIR319a,mes-MIR319c,mes-MIR319d,mes-MIR319b,mes-MIR319a,vvi-MIR319b,vvi-MIR319f,vvi-MIR319c,nta-MIR319b,csi-MIR159c,lus…	mtr-MIR319b	taagaGAGCTTTCTTTAGTCCACTCAtgggtgacaataagatttcaattagctgctgactcattcatccaaatgttgagtaaaatatatagaaacatatactcatcaaatgagtgaatgatgcgggagacaaattgaatcttaagtttcctatacTTGGACTGAAGGGAGCTCCCttttc	mtr-MIR319b-p5	agctgctgactcattcatcca	5'	New	gp2b	((((.(((..((((((..........((((((..(....)..))))))......((((((...))))))))))))..))).)).)).................(((......))).(((((((.....)))))))...	86	39.9	-35.2	0.6	0	0	10	0	0	0	0	0	8.62089	0	0	0	low
273	mtr-miR396a-3p_L-2R+2	TCAAGAAAGCTGTGGGAGAAC	21						74	lus-MIR396b,cme-MIR396c,cme-MIR396b,cme-MIR396a,cme-MIR396d,cme-MIR396e,ath-MIR396b,ath-MIR396a,mtr-MIR396b,mtr-MIR396a,gma-MIR396c,gma-MIR396g,gma-MIR396b,gma-MIR396f,gma-MIR396i,gma-MIR396d,gma-MIR396e,gma-MIR396a,gma-MIR396h,gma-MIR396k,ptc-MIR396d,ptc-MIR396c,ptc-MIR396b,ptc-MIR396e,ptc-MIR396a,ptc-MIR396g,mdm-MIR396c,mdm-MIR396b,mdm-MIR396d,mdm-MIR396e,mdm-MIR396a,lja-MIR396,stu-MIR396,aly-M…	mtr-MIR396a	tgcttTTCCACAGCTTTCTTGAACTTctttcgtatcttaaatctgttttcaagattaaaagtcctagaaGCTCAAGAAAGCTGTGGGAGAata	mtr-miR396a-3p	GCTCAAGAAAGCTGTGGGAGA	3'	Diff	gp3	(((((..((((((((.((((...(((((((((((((((((.((((((((.........................((((........))))...............(((((...))))))))))))).)))))))))))))))))...))))......)))))))).)))))	171	42.1	-61.6	0.9	16	5	0	0	10	14	14.6623	6.6728	0	0	11.6183	9.94036	middle
274	nta-MIR167a-p3_2ss4CA24AT	TTGAAAAGAAGAAAAGAAAAGAAT	24	scaffold132	+	58731	58819	ggatcatttactcttgtcatctattgcggtttcatggttgaatctaagttgttgggacttgctaaTTGAAAAGAAGAAAAGAAAAGAAT	1	nta-MIR167a,	nta-MIR167a	tttgagaggtTGAAGCTGCCAGCATGATCTGGtacgaacaaagtccatttctttctatatataaatattttcttgcaaagaagaaaagaaaagaaagtccattttttcttaaaattttgaggtcttttaatttcctgttttgggtttgaaattgaagtgatattttcgaaaagaaaatggaatttttcgaagttttcttgaaagaaaatataggtatcgtctttcataggtttggttccatcaggtcatctagcagcttcaatcactcaccaa	nta-MIR167a-p3	ttgcaaagaagaaaagaaaagaaa	3'	New	gp2b	...((.(((..((((.(((......(((((..(((..((.......))..).))..)).)))....))).))))..))).)).......	79	33.7	-13	0.4	3.5	0	4.5	4.5	3	4.5	3.20738	0	3.8794	4.64202	3.48549	3.19512	low
274	nta-MIR167a-p3_2ss4CA24AT	TTGAAAAGAAGAAAAGAAAAGAAT	24	scaffold4	+	30760050	30760143	ggatcatttactcttgtcatctattgtggtttcatggttgaacctaagttgttgggacttgctaaTTGAAAAGAAGAAAAGAAAAGAATggaaa	1	nta-MIR167a,	nta-MIR167a	tttgagaggtTGAAGCTGCCAGCATGATCTGGtacgaacaaagtccatttctttctatatataaatattttcttgcaaagaagaaaagaaaagaaagtccattttttcttaaaattttgaggtcttttaatttcctgttttgggtttgaaattgaagtgatattttcgaaaagaaaatggaatttttcgaagttttcttgaaagaaaatataggtatcgtctttcataggtttggttccatcaggtcatctagcagcttcaatcactcaccaa	nta-MIR167a-p3	ttgcaaagaagaaaagaaaagaaa	3'	New	gp2b	...((((((..((((.((.(((.......(((((((((....(((((....)))))....))))..)))))))).)).))))...))))))...	88	34	-15.1	0.5	3.5	0	4.5	4.5	3	4.5	3.20738	0	3.8794	4.64202	3.48549	3.19512	low
275	PC-3p-100394_36	AAAGTTAAAGGACCTATTGGACAC	24	scaffold9	+	7033812	7033991	aattgaattttatatctattgagaccttaaacttccaattttgtatctaataggcttgtaaattttaaaaaacatcaaatggatcaatgacttattagacacaaaattgAAAGTTAAAGGACCTATTGGACACaaaagtaaaagtttaagaacttattggatactttttaaagttcatgg	0						3'	New	gp4	...(((((((((((((((.((((..(((((((((....((((((.((((((((((((.(((.((((((......((.((((..((...))..)))).)).......)))))).))).))).))))))))).))))))....)))))))))..)))).)))))).....)))))))))...	174	25.6	-45.2	1	13	0	13	18	14	15	11.9131	0	11.2072	18.5681	16.2656	10.6504	middle
276	PC-3p-101064_36	AAACATGTTTCGGAGTGATTTTGA	24	scaffold3	+	42263087	42263244	ctttttgtcatgttcgaaatcctcgaaatatacttttaattattcaaaatcaatttcatgtttaattttacacttttaaaggtaattttcatatcatcaaaattgattttgaattattaaAAACATGTTTCGGAGTGATTTTGAatttgacaaaagtg	0						3'	New	gp4	.(((((((((..(((((((((((((((((((..(((((((.(((((((((((((((.(((...((..((((.(((...)))))))..)).....)))..))))))))))))))).)))))))..)))))))).)).)))))))))..)))))))))..	155	22.8	-50.3	1.4	5	7	15	5	5	6	4.58198	9.34192	12.9313	5.1578	5.80915	4.26015	middle
277	PC-3p-102092_36	AATTTTAATGGATGTGTAGGGAGA	24	scaffold6	-	32143285	32143401	ccagatcttcctacatactaccattaaaatgttgacgagagagaaaaaagttttcaaattttctacatttctctttcttagtggtcaaAATTTTAATGGATGTGTAGGGAGAtccct	0						3'	New	gp4	...((((((((((((((...((((((((((.(((((((((((((((((((((....)))))).....))))))))))......))))).)))))))))).))))))))))))))...	111	33.3	-45.3	1.2	0	17	14	5	7	31	0	22.6875	12.0692	5.1578	8.13281	22.0108	middle
278	PC-3p-102335_36	ACGATAGACACTGATGGACTTTGA	24	scaffold4	-	44814191	44814363	tagtctactaatagacttcgattattcagagtctatcagtatctatcgctgataaactccggttaatcaaagtctatcagggatagtcactaatagattttgattaatcgaagtctatcaACGATAGACACTGATAGACTTTGAataatcaaaatctatcagtgatagacaca	0						3'	New	gp4	..(((((((.(((((.((.(((((((((((((((((((((.(((((((.(((((.(((.((((((((((((((((((.((((....)).)).)))))))))))))))))).))).))))).))))))).))))))))))))))))))))).)).))))).)))...))))...	168	32.9	-86.2	1.5	9.5	5	18.5	6	9.5	16.5	8.70576	6.6728	15.9486	6.18936	11.0374	11.7154	middle
279	PC-3p-102566_36	ATCGGCTATAGGCTCTGATTAATC	24	scaffold4	+	5752957	5753034	acactgattaattagaatctatctgatagacttcgattatcagaattttATCGGCTATAGGCTCTGATTAATCagaat	0						3'	New	gp4	...(((((((((((((..((((((((((((.(((........))).))))))))..))))..)))))))))))))...	72	30.8	-30.2	1.3	0	0	0	17	5	14	0	0	0	17.5365	5.80915	9.94036	middle
280	PC-3p-10341_215	CTCCCTCCTCCTCTTCTCTGT	21	scaffold3	+	33843221	33843340	ttaaacagagaagaggaggagggagtctccctcctccccgttccggcaactccctccttcttgttccggcgtcgaaacagggaggagggaccttcCTCCCTCCTCCTCTTCTCTGTtata	0						3'	New	gp4	...((((((((((((((((((((((..(((((((((((.(((((((.(((............)))))))......))).))))))))))).....))))))))))))))))))))))...	114	56.7	-76.2	1.1	34	12	16	40	45	68	31.1575	16.0147	13.7934	41.2624	52.2823	48.2817	middle
281	PC-3p-107187_34	AACACGATATCAGAGTAGAAGGTC	24	scaffold4	+	42427339	42427459	ttcgaactcgagatctcttttactttgatatcatgttaaatcacaaaaaagtaaagccaaacttttgggttggctggatttAACACGATATCAGAGTAGAAGGTCttatgttttgagaagg	0						3'	New	gp4	(((((((..(((((((..((((((((((((((.(((((((((((......))..((((((.((....)))))))).))))))))).)))))))))))))))))))))..)))).)))....	117	34.7	-43.4	1	6	19	27	16	6	6	5.49837	25.3566	23.2764	16.505	6.97098	4.26015	middle
282	PC-3p-109493_33	AATTGTGGTATGCAGGAAGATCCC	24	scaffold3	-	39627745	39627912	tttgtctgcataccggtatgtagggatcttcctacataccccattaaaatcttgacaagtaagaaagaggaatggagaaaatgagagttttttgttatctctcttaattgtcaacgttttAATTGTGGTATGCAGGGAGATCCCtacatatcggtatgcacgcaagtt	0						3'	New	gp4	((((..(((((((((((((((((((((((((((.((((((.((((((((..(((((((.(((((.(((..(((..(((((((....)))))))))).))).))))).)))))))..)))))).)).)))))).)))))))))))))))))))))))))))..))))..	166	38.1	-88.1	1.4	15	13	11	10	0	17	13.7459	17.3493	9.48298	10.3156	0	12.0704	middle
283	PC-3p-110216_33	AATTCGGCCGGGAATGCATGGAGC	24	scaffold11	+	33070365	33070512	gtcaggattcatacattcccggtcgaattttggccggaaatcatgcaaatccagccaaaattaatgaatcccggccgaaaataatgactcccggccgggattcatgcattcccggccaaAATTCGGCCGGGAATGCATGGAGCctttt	0						3'	New	gp4	...(((.(((((.((((((((((((((((((((((((.......((.......))........((((((((((((((..............))))))))))))))......)))))))))))))))))))))))).))))).)))...	142	49.3	-82.7	1.1	11	6	11	0	0	11	10.0804	8.00736	9.48298	0	0	7.81028	middle
284	PC-3p-111077_33	ATTATATATCAATTACCGCTGAGC	24	scaffold12	+	17138782	17138929	tagcttagtagtaattgacatgtacccttaaccaaactaaaaaaaaactgttgcatttttttttttttaattcaacaacatttagggtggggaattcaaatctttgaccacttggttgagAGTATATATCAATTACCGCTGAGCtatg	0						3'	New	gp4	((((((((..((((((((.((((((.((((((((..............(((((.(((...........))).)))))........(((((..((.........))..))))))))))))).)))))).))))))))..))))))))..	146	31.8	-48.4	1	8	0	11	8	0	6	7.33117	0	9.48298	8.25249	0	4.26015	low
285	PC-3p-111083_33	ACGACGTCGGCAGAAATGGTTTGC	24	scaffold13	+	2658479	2658631	tcagcaaaggtcacttctatcgacgccgattaacacagcgtcggcagaagtcttgcttctctcgacgcaaatataaacggcgttgagagagaaggtctctgccgacgcggtcttaACGACGTCGGCAGAAATGGTTTGCgcgtcggcagaagg	0						3'	New	gp4	...(((((..(((.((((..(((((.((.((((.((.(((((((((((..((((.(.(((((((((((...........))))))))))))))))..))))))))))).)).)))))).)))))..)))).))))))))..............	136	53.6	-70.3	0.9	19	22	21	0	5	6	17.4115	29.3603	18.1039	0	5.80915	4.26015	middle
286	PC-3p-111385_33	ACGTGTCATATGCTGAATGGAGGG	24	scaffold3	-	5174077	5174249	atttctagtactaccgtagtatgaaaaattttccatactacctccattcattgtttgccacgaaggaagtatttaagaattgtgtgggacccatggaataaaatattatatcattaaatgACGTGTCAAATGCTGAATGGAGGGagtatgtactacggtagtactagaaattt	0						3'	New	gp4	(((((((((((((((((((((............((((((.((((((((((..(((((.((((.....(((((((....(((..((((...))))..))).)))))))...((((...)))))))).)))))..)))))))))).)))))))))))))))))))))))))))..	171	34.1	-67.2	1.1	9	6	18	0	0	0	8.24756	8.00736	15.5176	0	0	0	middle
287	PC-3p-112466_33	AGGGTACTTTTAATGTCGGGCAGA	24	scaffold12	+	6973564	6973660	aatgagtggttgactgacattaaaagagcccttttaatgtcgggcaatgactgacattaaaAGGGTACTTTTAATGTCGGGCAGAgcttttaatgtc	0						3'	New	gp4	...((((..(((.(((((((((((((..(((((((((((((((.......)))))))))))))))..))))))))))))).))).))))........	86	39.2	-46.7	1.2	22	5	10	0	0	8	20.1607	6.6728	8.62089	0	0	5.68021	middle
288	PC-3p-112632_33	AATCGGAGTCTATCAGCGAACAGA	24	scaffold11	-	2163201	2163362	cggagtttatcagtgtctatcgctgatagacttccggttaatcgaaatctatcagtgactatcattgatagactatgattaatcaaaacctatcatgatagtcactgatagattttgattAATCGGAGTCTATCAGCGAACAGAcactgataaactttgaat	0						3'	New	gp4	(..(((((((((((((((.((((((((((((.(((((((((((((((((((((((((((((((((.(((((....(((....)))....))))))))))))))))))))))))))))))))))))))))))))))))))..)))))))))))))))..)...	159	35.2	-104.8	1.8	0	0	12	5	7	15	0	0	10.3451	5.1578	8.13281	10.6504	middle
289	PC-3p-113346_32	TTTAATGGGGTATGTAGAGATGCC	24	scaffold9	-	24685344	24685515	aaacttccctacataccggtatgtagggatctccctgcataccaccattaaaatattgacaactaggagagataaaaaaaaatttcattttctcccttcctctttcttagttgtcaagatTTTAATGGGGTATGTAGAGATCCCtacataccggtatgcaggaaagttttgt	0						3'	New	gp4	((((((.(((.((((((((((((((((((((((..((((((((.((((((((((.(((((((((((((((((............................))))))))))))))))).)))))))))))))))))))))))))))))))))))))))).))).))))))...	169	37.2	-95.7	1.5	5	5	0	6	0	16	4.58198	6.6728	0	6.18936	0	11.3604	middle
290	PC-3p-113386_32	ACTATGCGTCGGGAGAAATGGTCT	24	scaffold8	+	4288059	4288227	gcttttctgccgatgcgttgactatcgcgtcggcagagggcatttctgccgacgcggtggtcaacgcgtcggcagaaagcgatggactcgattctttgcctacgcgttgACTATGCGTCGGGAGAAATGGTCTctgccgacgcgaaagtcaacgcgtcggcagaaagtt	0						3'	New	gp4	..(((((((((((((((((((((.((((((((((((((..(((((((.((((((((.((((((((((((.((((((...(((.....)))....)))))).)))))))))))))))))))).)))))))..)))))))))))))).)))))))))))))))))))))..	165	57.4	-128.9	1.3	7	14	12	5	10	6	6.41477	18.6838	10.3451	5.1578	11.6183	4.26015	middle
291	PC-3p-114565_32	AGAGAATGTGACTTTAGTGCGTGT	24	scaffold11	-	2060488	2060562	aatacacatgtctaaagtcacattctctatctcttatttaagagatAGAGAATGTGACTTTAGTGCGTGTgtttc	0						3'	New	gp4	...((((((((((((((((((((((((((((((((....)))))))))))))))))))))))).))))))))...	69	33.3	-48.1	1.9	0	6	7	6	8	5	0	8.00736	6.03462	6.18936	9.29464	3.55013	low
292	PC-3p-118021_31	AATATTTTAATGGTGGTGTGTAGG	24	scaffold13	+	37810543	37810672	ataaggtatctttgtacacatgaccattaaaatgttgacaaattaggagagaaaaaaaagtttctcattttctattttcatcctcttaattgtcAATATTTTAATGGTGGTGTGTAGGgagatacctcta	0						3'	New	gp4	...(((((((((..((((((..(((((((((((((((((((.(((((((.(((((.(((((.....)))))...)))))...))))))))))))))))))))))))))..))))))..)))))))))...	124	30	-55.9	1.4	10	11	24	0	5	10	9.16396	14.6802	20.6901	0	5.80915	7.10026	middle
293	PC-3p-119691_31	ACTAAGAGGTCTGTGGTTTGAATC	24	scaffold11	+	40944407	40944579	ttttttttttacaatatatgggggtggagattcgaatcacaaacctcgtggttatagtacaactttatgccagttgaactatactcttgttgacaaaaaaaacttatattagtatcaatgACTAAGAGGTCTGTGGTTTGAATCttcgttcccacatgttgtcataaaaatat	0						3'	New	gp4	..(((((...(((((((.((((..(((((((((((((((((.(((((.(((((((.((.(((((.......))))).)).(((((..(((...............)))..)))))..))))))).))))).)))))))))))))))))..)))).)))))))...)))))...	168	32.4	-62.8	1.1	5	15	15	12	0	0	4.58198	20.0184	12.9313	12.3787	0	0	middle
294	PC-3p-12_90363	AAATGCTCTGATACCATGTTGAAG	24	scaffold6	-	7667930	7668039	tgcaattcatgtggttgaattaaaatTCTTCATGATATCAGAGTATTTGAtcaaaataattAAATGCTCTGATACCATGTTGAAGtttagatttaatcatttgaattttt	0						3'	New	gp4	...((((((..(((((((((((((.(((..((((.((((((((((((((((.......)))))))))))))))).))))..))).))).))))))))))..))))))...	104	24.5	-39.7	1.5	15413	13488	17100	17456	13005	25536	14124.4	18000.5	14741.7	18006.9	15109.6	18131.2	high
295	PC-3p-120392_30	AAGTGTGTTTGGTCCCTGAGTTTT	24	scaffold2	+	14554260	14554335	aaaaaaatatagggaaaaatacatttttggtccctgagttttgaggaatAAGTGTGTTTGGTCCCTGAGTTTTata	0						3'	New	gp4	...((((..((((((.((((((((((....(((..((...))..)))..))))))))))..))))))..))))...	70	31.6	-21.3	0.9	19	6	6	0	5	13	17.4115	8.00736	5.17253	0	5.80915	9.23033	middle
296	PC-3p-120925_30	ATGTAAAACTACTCGGAGCATTGC	24	scaffold13	+	41644340	41644500	attaggtactcccggtgCAATCCTCCGAGTAGTTTTACATCgttgaatgtaatagagagaaattgtaaaagtacctcgattttgtatccaacggttactaggggcagacaaatttgaagatatacatccaacgATGTAAAACTACTCGGAGCATTGCactg	0						3'	New	gp4	............(((((((((.(((((((((((((((((((((((.(((((.......(((.((((.......((((......(((.((...)).)))..))))...)))).))).......))))).))))))))))))))))))))))).)))))))))	149	39.8	-64.9	1	7	8	9	0	0	6	6.41477	10.6765	7.7588	0	0	4.26015	middle
297	PC-3p-122678_30	TTGAACAATACAAACCGACTTCCT	24	scaffold7	+	6917273	6917476	agtggataagaattattcgttctatagataggagaaagtgatttgcaatttggtgtacaaggaagtcggtttgtattgttcaacaagtagaatcattcatattcaagtttagactcattgTTGAACAATACAAACCGACTTCCTtctaaaccaaattgcaaatcactttctcttatctatagaacaaataattcttatccaatt	0						3'	New	gp4	..(((((((((((((((.((((((((((((((((((((((((((((((((((((.((.((((((((((((((((((((((((((((...((((.......)))).(((....)))..)))))))))))))))))))))))))))).)).)))))))))))))))))))))))))))))))))))).)))))))))))))))...	199	30.9	-123.3	2	7	0	0	15	8	6	6.41477	0	0	15.4734	9.29464	4.26015	middle
298	PC-3p-122845_30	ATCATAGATCTCGTGGTTATCAGT	24	scaffold6	-	6287632	6287742	ttgtactaataataatgagataatatgagtttcaataagaatatatatatatgatttatcatatgtgggagtggaggatttgaATCATAGATCTCGTGGTTATTAGTaatg	0						3'	New	gp4	...(((((((((..(((((((..(((((..(((((......(((.(((((((((....)))))))))...)))......)))))))))).)))))))..)))))))))...	105	26.1	-29.4	1	11	0	8	6	0	5	10.0804	0	6.89671	6.18936	0	3.55013	middle
299	PC-3p-122939_30	ATTCGAAACTCTGACCTCTTGACC	24	scaffold7	-	9643178	9643364	aaagcgagcttagctcagcggtaattggcatgtatcctcgaccatgaggtcagaggttcgaatccccccacccccaaatgttgatgtactcaaaaaaaaaaaaaaaacattgggagccggATTCGAAACTCTGACCTCTTGATCgaggatatacatgttaattaccactgagctatgttcactttga	0						3'	New	gp4	((((.((((.((((((((.(((((((..(((((((((((((.((.((((((((((.(((((((((.......(((((.((((.......................)))))))))....))))))))).)))))))))).)).)))))))..))))))..))))))).)))))))).)))).))))..	185	43.3	-94.8	1.2	10	13	20	0	0	6	9.16396	17.3493	17.2418	0	0	4.26015	middle
300	PC-3p-125060_29	AAAGTTCAGGGACCAAAATGAACC	24	scaffold7	+	8695054	8695211	ccgggttaggtttcattttggttcctgagttttcaaactcaataatttagcccctgaggtttggttttagcccctatcgtggtttcaaaccaaacctcaggggctaaattgtcgagtttgAAAGTTCAGGGACCAAAATGAAACctaacccaaactct	0						3'	New	gp4	..((((((((((((((((((((((((((..((((((((((.((((((((((((((((((((((((((.((((........))))..)))))))))))))))))))))))))).))))))))))..)))))))))))))))))))))))))).......	149	42.4	-111.2	1.7	18	14	0	8	0	14	16.4951	18.6838	0	8.25249	0	9.94036	middle
301	PC-3p-125281_29	AAAGTGAGGATTGATGTAGTGAGT	24	scaffold7	-	32560768	32560826	tgtctcactttatctttccttaactttaaaaatAAAGTGAGGATTGATGTAGTGAGTgg	0						3'	New	gp4	...((((((..(((..(((((.((((((....)))))))))))..)))..))))))...	53	32.2	-21.2	1.1	6	0	7	10	5	6	5.49837	0	6.03462	10.3156	5.80915	4.26015	middle
302	PC-3p-126065_29	AAGATTTTAATGGTGGTATGCAGC	24	scaffold4	-	5101665	5101800	ttacatactccattaaaatcttgacaactaagaaagaggagaggagttttttcaaaaaaaaagaaagaggagaggagaaaatgagaaaacttttttctctctcatagttgtcAAGATTTTAATGGTGGTATGCAGC	0						3'	New	gp4	...(((((((((((((((((((((((((((.((.(((((((((.((((((((((...........................))))))))))))))))))).)).))))))))))))))))))))).))))))....	129	32.4	-56	1.3	5	9	9	0	0	6	4.58198	12.011	7.7588	0	0	4.26015	middle
303	PC-3p-126410_29	ATGCTTCGGAGTGATTTTGAATAT	24	scaffold13	+	6916761	6916910	gtcatgtttgaaatcactctgaaacatacatttaattattcaaaatcaatttcatgttcgattctatacttttgaacgtgattttcatatcatcaaaattgattttgaattattaaaagtATGCTTCGGAGTGATTTTGAATATgacaaa	0						3'	New	gp4	((((((((..(((((((((((((.(((((.((((((.((((((((((((((((((((((((..........))))))))))...............)))))))))))))).)))))).))))).)))))))))))))..))))))))...	147	25.3	-65.8	1.7	3	4.5	4.5	0	0	2.5	2.74919	6.00552	3.8794	0	0	1.77506	low
303	PC-3p-126410_29	ATGCTTCGGAGTGATTTTGAATAT	24	scaffold3	+	35973259	35973406	catgttcgaagtagcttcgaaacatgcttttaatcattcaaaatcaatttaatgtttgatattttacatttttatatgtgattttcttatcatcaaaattgcttttcaattgttaataacATGCTTCGGAGTGATTTTGAATATgaca	0						3'	New	gp4	((((((((((((..(((((((.((((...((((..(((.((((.((((((..((..(((((..((((((......))))))......))))).)))))))).)))).)))..))))...)))).)))))))..))))))))))))...	145	25.7	-40.3	1.1	3	4.5	4.5	0	0	2.5	2.74919	6.00552	3.8794	0	0	1.77506	low
304	PC-3p-126668_29	ATGTTCGGTTCGGTCTTCGCCTCT	24	scaffold10	-	33301517	33301639	aaatataggggtgaaaagaactgaaccgaactggtaaaccgaacgaaccggttcggttcgattgtcaactttaattctgatcgagccgaaccgATGTTCGGTTCGGTCTTCGCCTCTttaaaa	0						3'	New	gp4	...((.((((((((..((.((((((((((((.((....))........(((((((((((((((...............)))))))))))))))..)))))))))))))))))))))).))...	117	44.7	-57.5	1	20	8	8	0	0	0	18.3279	10.6765	6.89671	0	0	0	middle
305	PC-3p-127634_29	GAGAGAAATGTTTCTGCCGACGCC	24	scaffold5	-	16523818	16523982	tctggggtagggctttttctaaggctatctgccgacgccgttataatggcttcggcagcaagcatctctctcgacgcctatatttacggcgtcGAGAGAAATGTTTCTGCCGACGCCtttactaatggcgtcggaagaaagtttttaaaaaaatttctccccacg	0						3'	New	gp4	..(((((.(((..(((((..((..((.(((.(((((((((((((((.(((.(((((((.((((((.((((((((((((((....)).)))))))))))).))))))))))))).))).))).)))))))))))).))).))..))...)))))..))))))))..	161	47.9	-91	1.2	5	0	0	9	6	9	4.58198	0	0	9.28405	6.97098	6.39023	low
306	PC-3p-130018_28	AAAAAACCGAACCGAACCGACTAT	24	scaffold3	+	24053190	24053251	ttttcggtttggttcggttcttaattgaaaaaaccaatAAAAAACCGAACCGAACCGACTAT	0						3'	New	gp4	...((((((((((((((((.((.((((.......)))).)).))))))))))))))))....	55	35.5	-28.9	1.3	0	8	7	5	0	8	0	10.6765	6.03462	5.1578	0	5.68021	middle
307	PC-3p-130469_28	AGATTTTATTGGTGGTATGTAAGA	24	scaffold11	-	1191373	1191510	acaaaacttagctggtgtgtagggatctccttgcatatctcatcaaaatcttaacaattgagaaagtgagaaaaaaaatttatctagttgtcaAGATTTTATTGGTGGTATGTAAGAagatccctagtcaagtttttt	0						3'	New	gp4	..(((((((..((.......((((((((.(((((((((((((..((((((((.((((((.(((((((..........)))).))))))))).))))))))..))).)))))))))).))))))))))..)))))))..	134	31.9	-46.8	1.1	0	6	13	5	7	5	0	8.00736	11.2072	5.1578	8.13281	3.55013	middle
308	PC-3p-130501_28	AAGAGACGACATGCTGACACGCGA	24	scaffold4	-	24316578	24316767	aaatttgcaggtgtaagtcgtctcttgaagagacgaccatgacccacgtgtctgcatgtcgtctcttgaaagcgttttcaaaaagcgttttctcttatcacgtttgcatgtcgtctctttAAGAGACGACATGCAGACACGCGAgtcatgatcgtctcttcaagagacgacctacacctgcaaatttaaa	0						3'	New	gp4	(((((((((((((((.((((((((((((((((((((.((((((...((((((((((((((((((((((((((((((((...))))))))))).......(((.........)))......)))))))))))))))))))))...)))))).)))))))))))))))))))).)))))))))))))))...	187	44.2	-119.7	1.4	7	5	0	0	6	15	6.41477	6.6728	0	0	6.97098	10.6504	middle
309	PC-3p-132441_27	AGATTTTGATGGGGTATGTGGGGA	24	scaffold4	-	46206459	46206634	aacaacttggctgcatactagtatgcaagattctctctacataccaccattaaaatcttgacaattaggagagataaatttttttcttattttctacctctctttcttagttgtcaAGATTTTGATGGGGTATGTGGAGAgattcatgcaaaccggtatgtagcggccgagtttta	0						3'	New	gp4	...(((((((((((((((..((.((((.((.((((((((((((((.((((((((((((((((((((((((((((..........................)))))))))))))))))))))))))))))))))))))))))).)).)))).))..))))...)))))))))))...	170	36.4	-93.7	1.5	6	10	11	7	0	9	5.49837	13.3456	9.48298	7.22092	0	6.39023	middle
310	PC-3p-132517_27	ATTTTAATGGTAGTGCGTAGGGAG	24	scaffold8	-	42657408	42657532	tgttttccttacatacctcattaaaatcttgacaactaagaaagagagaaaggtagaaaatgagaaaaaaaaaattatctcttccggttgtcaagATTTTAATGGTAGTGTGTAGGGAGattagt	0						3'	New	gp4	...(((((((((((((.((((((((((((((((((((....((((((..............................))))))..))))))))))))))))))))..))))))))))))).....	117	31.2	-46.5	1.2	10	11	11	0	5	14.5	9.16396	14.6802	9.48298	0	5.80915	10.2954	middle
311	PC-3p-133131_27	AATGAAAGTTTAACGACCTATTGG	24	scaffold9	-	40295126	40295271	taataggttcctgaactttcaattttatatccaataagtccattacatatttaagatttttaaaaattaaccaatttattagacacaaaattgaaaattgagggacttattggacataaaAATGAAAGTTTAAGGACCTATTGGac	0						3'	New	gp4	((((((((((.((((((((((.((((((.((((((((((((.............(((((....)))))...((((((.((((........))))))))))..)))))))))))).)))))).)))))))))).))))))))))...	143	25.3	-49.5	1.3	0	12	19	5	0	12	0	16.0147	16.3797	5.1578	0	8.52031	middle
312	PC-3p-133713_27	AGATTTTAATGGTGGTATACAGAG	24	scaffold4	-	47530152	47530305	ctaacctcgggtgtcataggttctccctacataccctattaaaatcttgacaattaagaaagataaaggttgaaaatataaaaaccttttttgtgtttcttagttgtcaAGATTTTAATGGTGGTATACAGGGagatccttacatactggtatg	0						3'	New	gp4	...(((...(((((...(((.(((((((..(((((((((((((((((((((((((((((((.(((((((((...........)))))...)))).)))))))))))))))))))))))))).)))))..))))))).)))...))))))))...	148	33.8	-69.5	1.3	6	0	6	13	0	9	5.49837	0	5.17253	13.4103	0	6.39023	middle
313	PC-3p-133884_27	ATTGTTTCTCCCCACGTCGTTTAC	24	scaffold5	+	24762409	24762552	actaacgacgtcggcagagaccaatttaaaactgcctctctcgacgcggtggttagctgcgtcgggagagaccacttctgccgacgcgtttagtgattgcgtcggcagaaaatccgcgtaATTGTTTCTCCCCACGTCGTTTAC	0						3'	New	gp4	...((((((((.((.(((((.(((((.........(((((((((((((((.....))))))))))))))).....(((((((((((((.........))))))))))))).........)))))))))).)).))))))))...	138	53.5	-72.7	0.9	5	2.5	6	0	0	0	4.58198	3.3364	5.17253	0	0	0	low
314	PC-3p-134005_27	AAGCTTAGGGCCTGTTTGATAACC	24	scaffold10	-	17712194	17712342	atggttatcaaacgggtctatagttttcaaaaaaacttgtttttgtttttggaatttgactagaaatgcaaatgtgtccttaagaaaaatgaaaaccaatctaaggaaattgaggggaaaAAGCTTAGGGCCTGTTTGATAACCatttc	0						3'	New	gp4	(((((((((((((((((((..((((((.........(..(((((.((...((((((((..((....)))))))...)))..)).)))))..)...((..((..........))..))..))))))..)))))))))))))))))))...	146	32.2	-43.2	0.9	6	8	8	0	0	5	5.49837	10.6765	6.89671	0	0	3.55013	middle
315	PC-3p-13403_178	AATGGTGGTGTGTAAGGAGATCCT	24	scaffold12	+	3403505	3403673	acttaactgcataccaatgtgtagagatcttcctacacacctcattaaaatcttgacaactaagagagaaatgtagaaaatgagaaaaaaaaaattatctcacctaattgtcaacattttAATGGTGGTGTGTAAGGAGATCCTtatacaccagtatacagccaagcat	0						3'	New	gp4	.(((..(((.((((...((((((..(((((((.((((((((((((((((((.(((((((.((...(((((((.....................))).))))...)).))))))).)))))))))).)))))))).)))))))..))))))...)))).)))..)))...	165	33.7	-54.7	1	19	21	34	25	27	58	17.4115	28.0257	29.311	25.789	31.3694	41.1815	middle
316	PC-3p-137971_26	ATGTTTCGGGGTGGTTTCGAACCT	24	scaffold5	+	42307519	42307709	atcgtattcaaaatcactccgaaacatgcctttaataatttaaaattagttttgatgccatgaaaatcatgtttaagaatgtaaaatcaaacatgaaattgattttgaataattaaagatATGTTTCGGGGTGGTTTCGAACCTgacaaaagtgattttagtcctttcaaaatcgctcccaaacatgccct	0						3'	New	gp4	.(((..(((.(((((((((((((((((..(((((((.((((((((((((((((.....((((.....)))).......((((........)))))))))))))))))))).)))))))..))))))))))))))))).)))..)))....(((((((((.........)))))))))..............	145	30.9	-57.3	1	11	17	26.5	0	0	5	10.0804	22.6875	22.8454	0	0	3.55013	middle
317	PC-3p-139300_26	AGATTTTAATGGGGTATGTAGAGG	24	scaffold7	-	2517506	2517684	aaaatttggctacataccgatacgtatggatctctctctgtatatcaccattcaaatgttgacaattaggagagataaaaaaagtttctcattttttcccttcctcttttttaattgtcaAGATTTTAATGGGGTATGTAGAGAgatccctacatatcggtatgcagccaaattttgtt	0						3'	New	gp4	(((((((((((.((((((((((.(((.((((((((((...((((((.(((((.((((.((((((((((..(((((...(((((((.....))))))).......)))))..)))))))))).)))).))))))))))).)))))))))).))).)))))))))).)))))))))))...	176	33.5	-81.1	1.4	6	0	9	0	5	13	5.49837	0	7.7588	0	5.80915	9.23033	low
318	PC-3p-140707_26	AATGGCGGTATGTAGGCAGATCCC	24	scaffold2	-	38969682	38969816	taggtagggatctccctgcatttcccattaaaatcttgacaactaagaaagacaagggtaaaaattgagatttttttttttatctctcttagttgtcaatattttAATGGAGGTATGTAGGCAGATCCCtacata	0						3'	New	gp4	...((((((((((.(((((((..(((((((((((.(((((((((((((.(((.((..(.(((((.......))))))..)).))).))))))))))))).)))))))))).)..))))))).))))))))))...	129	33.3	-64.3	1.4	20	9	7	0	8	0	18.3279	12.011	6.03462	0	9.29464	0	middle
319	PC-3p-140734_26	ATCAAAAGACACAACTCTTACACG	24	scaffold4	+	41738125	41738227	AGGACACAACACTATGTGAAAGAGtgtgtcttttggaaaaggatacaaccctatgtgaatggatatgtgtccatttATCAAAAGACACAACTCTTACACGaaa	0						3'	New	gp4	..............((((.((((((((((((((((((((.(((((((...((((....))))...))))))).))).)))))))))))).))))).))))...	86	36.9	-38.1	1	9	17	11	0	0	8	8.24756	22.6875	9.48298	0	0	5.68021	middle
320	PC-3p-1424_878	ACTTAGTGGTGGACAACAGGAATT	24	scaffold9	+	46154018	46154179	attagtAGGAAATTTCTACTGTCCACCACTaaatttttgacaatttgtggagagaagaaaaaaaaagaagagactttttctttcctttttaaaaaataaacacgtgtcaaaaACTTAGTGGTGGACAACAGGAATTctctgctctccaattagtacgaaagt	0						3'	New	gp4	...(((((..(((((((..(((((((((((((.(((((((((...((((((((((((((...............)))))))))))..............)))..))))))))).)))))))))))))..)))))))..)))))...........((....))	140	32.1	-57.7	1.1	567	625	752	303	233	461	519.596	834.1	648.291	312.563	270.706	327.322	middle
321	PC-3p-143071_25	AGATTTTAATGGGGGTATGCAAGG	24	scaffold13	+	5869586	5869769	gaaaaaacttccctacataccggtatgtaaggatcttcctgcataccatcattaaaatgttgacaactaggagagataaaaaaatttctcattttctcccttcctctttcttagttgtcaAGATTTTAATGGGGGTATGCAGGGagattcctacataccggtatgcaggaaagttttgttcata	0						3'	New	gp4	((((((((((.(((.((((((((((((((.(((((((((((((((((..(((((((((.(((((((((((((((((............................))))))))))))))))).)))))))))..))))))))))))))))).)))))))))))))).))).))))))).)))...	181	37	-100.7	1.5	0	4	5.5	0	0	3	0	5.33824	4.74149	0	0	2.13008	low
321	PC-3p-143071_25	AGATTTTAATGGGGGTATGCAAGG	24	scaffold3	-	36302805	36302924	gatcttcctgcataccaccattaaaatgttgacaactaggagagataaaaaaaatttctcattttctcccttcctctttcttagttgtcaAGATTTTAATGGGGGTATGCAAGGaagttt	0						3'	New	gp4	...(((((((((((((.((((((((((.(((((((((((((((((.............................))))))))))))))))).)))))))))).)))))))).)))))...	114	35	-56.1	1.3	0	4	5.5	0	0	3	0	5.33824	4.74149	0	0	2.13008	low
322	PC-3p-143291_25	ATTGACGGAGGGACTAAGAATGAA	24	scaffold5	+	46165632	46165855	ctgaggtttaggttacgtttcattttggtgtctgaattttcaaattcgacaatttagtccctgaagtttgaattgcgttacattcttagtctctccgtcaatttttctgttaaacactaaATTGACGGAGGGACTAAGAATGAAacaaacttcaaatctcaggagttaaattgtcgagtttgaaaacttagagaccaaaatgaaacttaatccaaacttcaggg	0						3'	New	gp4	(((((((((.(((((.(((((((((((((.(((((.(((((((((((((((((((((..(((((..((((((....(((.((((((((((((((((((((((((...((.....))..)))))))))))))))))))))))).)))....))))))..)))))..))))))))))))))))))))).))))).))))))))))))).))))).)))))))))..	222	34.8	-124.8	1.6	6	8	6	0	0	5	5.49837	10.6765	5.17253	0	0	3.55013	middle
323	PC-3p-145106_25	AGATTTTGATGGAGTATGTAGGGT	24	scaffold1	+	4829394	4829509	agagccctatataccaccattgaaatgttgacaactaggagagataaaaaaaagttttctcattttctctttttctttcttagttgtcaAGATTTTGATGGAGTATGTAGGGTagg	0						3'	New	gp4	...(((((((((((..((((..((((.(((((((((((((((((.(((..(((((......)))))...))).))))))))))))))))).))))..)))).)))))))))))...	110	33.6	-53.4	1.4	11	5	7	0	0	7	10.0804	6.6728	6.03462	0	0	4.97018	middle
324	PC-3p-147501_24	AAAGGTATGTTTCGAGATGATTTC	24	scaffold11	+	15795851	15796001	ctttcaaattttaaatcactccgaaacatgcttttaataattcaaaatcaattttgatgatatgaaaattatctttaaaagtgtaaaattaaacatgaaattgattttgaataattAAAGGTATGTTTCGAGATGATTTCgaatatgacaa	0						3'	New	gp4	...(((.(((..((((((.(((((((((((((((((((.(((((((((((((((.((((((......)))))).......((((........)))).))))))))))))))).))))))))))))))))).))))))))..))).)))...	145	21.9	-51	1.5	3	0	6	0	0	3	2.74919	0	5.17253	0	0	2.13008	low
324	PC-3p-147501_24	AAAGGTATGTTTCGAGATGATTTC	24	scaffold9	+	15226791	15226945	ttctgtcaaatttaaaatcactccgaaacattcttttaataattcaaaatcaattttgatgatatgaaaattacctttaaaagtgtaaaattaaacatgaaattgattttgaataattAAAGGTATGTTTCGAGATGATTTCgaatatgacaaaa	0						3'	New	gp4	...(((((.(((..((((((.((((((((((.((((((((.((((((((((((((((.(((...(((...(((((((...))).))))..)))..))))))))))))))))))).)))))))).)))))))).))))))))..))).)))))...	149	21.9	-50.3	1.5	3	0	6	0	0	3	2.74919	0	5.17253	0	0	2.13008	low
325	PC-3p-147897_24	AGATTTTAATATGGTGTGTGGAGA	24	scaffold4	+	41767902	41768022	ggtatctccctatacaccaccattaaaatgtgacaattaggggagataattttttttttctcattttctaccttttttctcttagttgttaAGATTTTAATATGGTGTGTGGAGAgatcca	0						3'	New	gp4	((.(((((.((((((((((..((((((((.((((((((((((((((.............................))))))))))))))))..)))))))).)))))))))).))))))).	120	32.2	-45.2	1.2	8	0	0	5	6	18	7.33117	0	0	5.1578	6.97098	12.7805	middle
326	PC-3p-149339_24	CATCCCTACATACCGATATGCAGT	24	scaffold2	-	7687967	7688116	caagaacaaaacttggctgcataccggtacgtagggatctaagaaagaggaagagaaaaaatgagaaaaaaaatttatctttcctcggtgtcaacattttaatggcggtatgCATCCCTACATACCGATATGCAGTcaagttttttccta	0						3'	New	gp4	...(((.((((((((((((((((.(((((.((((((((........(((((.((((..((((..........)))).)))))))))...((((.........)))).......)))))))).))))).)))))))))))))))))))...	144	38	-55.8	1	0	0	11	0	7	28	0	0	9.48298	0	8.13281	19.8807	middle
327	PC-3p-150399_24	ATAGCTCAGTGTAATTGATATGTA	24	scaffold12	-	7875564	7875718	gtcgagggtacatgccaattaccgctgagctaggctcactttggccatgtcaattacggttgagttatgtttgttttggctattacagtattatcttaaatatgtttagccaaagtgagcATAGCTCAGTGTAATTGGTATGTActctcgaccaa	0						3'	New	gp4	((((((((((((((((((((((.(((((((((.((((((((((((....(((((....)))))..((((((((.....(((.....))).......))))))))....)))))))))))).)))))))))))))))))))))))))))))))...	152	40.6	-81.6	1.3	7	0	9	0	0	8	6.41477	0	7.7588	0	0	5.68021	low
328	PC-3p-15065_164	TTAACCGCGTCGGCAGAAATCACT	24	scaffold2	+	42662577	42662663	tgagtttctgccgacgcagttaaaatggcgtcggcagaggctatacttctgccgacgtcgttTTAACCGCGTCGGCAGAAATCACTt	0						3'	New	gp4	(((.(((((((((((((.((((((((((((((((((((((.....)))))))))))))))))))))).))))))))))))))))...	84	51.7	-64.1	1.4	21	18	46	32	14	38	19.2443	24.0221	39.6561	33.0099	16.2656	26.981	middle
329	PC-3p-150733_24	ATCAAAATCACTCCCAAACATGTC	24	scaffold9	-	47215472	47215559	gaaggacatgtttggaagtgattttgagatggtcaaaatcactttaggcatgacaaaagtATCAAAATCACTCCCAAACATGTTcata	0						3'	New	gp4	...((((((((((((.(((((((((((....((((...((......))..)))).......))))))))))).))))))))))))...	82	35.2	-35.4	1.1	0	10	7	0	0	7	0	13.3456	6.03462	0	0	4.97018	middle
330	PC-3p-150970_24	AATTTTAATGGGGTGTGTAGGGAC	24	scaffold9	+	34356984	34357160	aaacttgactgcataccagtatgtagggatctccctgtataccaccattaaaatctcgacaattaggagagagaaattttttttttctcattttctcccttcctctttcttagttgtcaaAATTTTAATGGGGTGTGTAGGGAGatccctacatatgggtatgcagccaagttttgt	0						3'	New	gp4	(((((((.(((((((((..(((((((((((((((((..(((((.((((((((((...((((((((((((((((.............................))))))))))))))))...)))))))))))))))..)))))))))))))))))..))))))))).)))))))...	174	37.9	-97.2	1.4	7	5	6	6	0	0	6.41477	6.6728	5.17253	6.18936	0	0	low
331	PC-3p-151832_24	AATGGTGGTACGTAGGGAAATCCC	24	scaffold1	+	13962101	13962268	cttggttgcataccggtatgtagggagctccctacatactccattaaaatcttgacaattaaggaagaggaagggagaaaatgagaaattttttttatctctcttagttgtcaacattttAATGGTGGTACGTAGGGAAATCCCtacataccggtatgcaaccaaatt	0						3'	New	gp4	.(((((((((((((((((((((((((..(((((((.((((((((((((((.((((((((((((..(((......((((((((.....))))))))..)))..)))))))))))).)))))))))).)))).)))))))..)))))))))))))))))))))))))...	164	38.1	-99.3	1.6	0	0	0	2.5	2.5	7	0	0	0	2.5789	2.90457	4.97018	low
331	PC-3p-151832_24	AATGGTGGTACGTAGGGAAATCCC	24	scaffold4	-	3488959	3489112	cccgtaaccgatatatagggatgtccatacatacctcattaaaatcttgacaactaagaaagagaaagggagaaaatgagaaaactttttttatctctcttagttgtcaagattttAATGGTGGTATGTAGGGAAATCCCtacgtacctgcaac	0						3'	New	gp4	...(((.....((..(((((((.(((.((((((((((((((((((((((((((((((((.(((.(((..(((............)))..))).))).)))))))))))))))))))))))).)))))))).))).)))))))..))..)))...	148	36.4	-68.5	1.2	0	0	0	2.5	2.5	7	0	0	0	2.5789	2.90457	4.97018	low
332	PC-3p-152937_23	AGAGGATTGGTATTGCTCCTTTAT	24	scaffold738	+	692	756	gagagtaaaggagcaataaccatttcttgttttctcaAGAGGATTGGTATTGCTCCTTTATtatg	0						3'	New	gp4	...(((((((((((((((.(((.((((((......))))))...))))))))))))))))))...	59	35.4	-28.3	1.2	14	15	12	0	0	9	12.8295	20.0184	10.3451	0	0	6.39023	middle
333	PC-3p-15397_161	ATCAAAAGAGGCACCATCTTGAGG	24	scaffold8	-	3455051	3455197	cccctcaagatggtgcctctttgggttccccatgtaatttgatatggtatcagagcccatgaaacccaaacgggtattcggtccatgaaaaaaaatgggatccgatccaagaatggtgaaCTCAAAAGAGGCACCATCTTGAGGagg	0						3'	New	gp4	((((((((((((((((((((((((((((.((((...........(((.(((.((.(((((...((((....)))).((((.....)))).....))))).)).))))))...)))).)))))).)))))))))))))))))))).))	147	46.9	-70.9	1	31	11	44	46	47	62	28.4083	14.6802	37.9319	47.4518	54.606	44.0216	middle
334	PC-3p-154009_23	CAGATCTTTAATGATGGGCAGT	22	scaffold11	-	6920994	6921112	atctttaatgacgggcattgcccgtcattaaaagtcgttcgtcatgaaaagtccgtcattaaagggtattttccaaccaacCAGATCTTTAATGATGGGCAGTgcccgtcattaaaaga	0						3'	New	gp4	.(((((((((((((((((((((((((((((((..((.......((((........))))....(((.....))).........))..))))))))))))))))))))))))))))).))	118	41.2	-57.2	1.2	0	0	4	4.5	0	3	0	0	3.44836	4.64202	0	2.13008	low
335	PC-3p-154760_23	ATAATTAAAGGTGTGTTTTGGAGT	24	scaffold4	+	12406629	12406802	aaaatcacttttgtcatattcaaaatcactccgaaacatgtttttaataattcaaaatcaatttttatggtaagaaaatgacgtttaaaattgtataatcaaacatgaaattggttttgaATAATTAAAGGTGTGTTTTGGAGTgatttcgaacctattaaaagtgattttagt	0						3'	New	gp4	(((((((((((((.....(((.(((((((((((((((((..(((((((.((((((((((((((((.(((....((.....(((........)))....))...))))))))))))))))))).)))))))..))))))))))))))))).))).....)))))))))))))...	171	24.1	-63.7	1.5	4.5	2.5	4.5	0	0	6	4.12378	3.3364	3.8794	0	0	4.26015	low
335	PC-3p-154760_23	ATAATTAAAGGTGTGTTTTGGAGT	24	scaffold5	+	39737311	39737484	aaaatcacttttgtcatattcaaaatcacttcgaaacatgtttttaataattcaaaatcaatttttatggtaagaaaatgacgtttaaaattgtataatcaaacatgaaattggttttgaATAATTAAAGGTGTGTTTTGGAGTgatttcgaacctattaaaagtgattttagt	0						3'	New	gp4	(((((((((((((.....(((.(((((((((((((((((..(((((((.((((((((((((((((.(((....((.....(((........)))....))...))))))))))))))))))).)))))))..))))))))))))))))).))).....)))))))))))))...	171	23.6	-60.8	1.5	4.5	2.5	4.5	0	0	6	4.12378	3.3364	3.8794	0	0	4.26015	low
336	PC-3p-158636_22	ATGCTTTGGAGTGATTTTGAATAT	24	scaffold1	+	33833234	33833382	atcaggttcaaaatcactcctaaacatacatttaatcattcaaaatcaattttgatggtatgtaaattgcatttaaaagtgtaaaatcaaacattaaaataattttgaatgaataaatgtATGCTTTGGAGTGATTTTGAATATgacaa	0						3'	New	gp4	.(((..((((((((((((((.((.((((((((((.(((((((((((..(((((((((...((....(((((((....)))))))...))..))))))))).))))))))))).)))))))))).)).))))))))))))))..)))...	145	23.5	-58.6	1.7	0	0	0	7	7	8	0	0	0	7.22092	8.13281	5.68021	low
337	PC-3p-158710_22	ATTAACCGGAGTCTGTGAGCGATA	24	scaffold12	-	37825262	37825422	aaagtctatcagtgtctatcgctaatagattccgattaatcaaaatctaccagtgactatctctgatagaatttgattaattaaagtctatcaatcaatgatagtcattgatagatttcgATTAACCGGAGTCTATGAGCGATAgacactgatagattctg	0						3'	New	gp4	..(((((((((((((((((((((.((((((((((.((((((.(((((((.(((((((((((..(((((((.(((((....))))).)))))))......))))))))))).))))))).)))))).)))))))))).)))))))))))))))))))))...	156	32.9	-88.6	1.7	0	5	0	7	0	20	0	6.6728	0	7.22092	0	14.2005	middle
338	PC-3p-158753_22	ATGGATCCCTACATATTGATATGC	24	scaffold13	-	38690693	38690847	acttggctgcatagcggtatgtagggatctcccaacatatcaccattcaaatgttgacaactaagaaagagaattttttttttctcatttttcccttctttcttaattgtcaagattttaATGGATCCCTACATATTGATATGCagtcaagtttt	0						3'	New	gp4	(((((((((((((.(..(((((((((((..............(((((.((((.(((((((.((((((((((........................)))))))))).))))))).)))).))))))))))))))))..).)))))))))))))...	152	33.5	-62.5	1.2	0	0	9	6	0	7	0	0	7.7588	6.18936	0	4.97018	low
339	PC-3p-159668_22	AAATGGTGGTACGTAGGAAGATCC	24	scaffold5	-	11392000	11392149	tacataccggtagggatctccctacataccccattgaaatcttgacaattaagaaagagaaaggcagaaaatgagaaaactttttcacctctcctaattttcaacatttTAATGGTGGTACGTAGGAAGATCCctacataccggtattca	0						3'	New	gp4	...((((((((((((((((.(((((.((((((((((((((.((((.((((((((..(((((((................)))))))...)))..))))).)))).)))))))))).)))).))))).))))))))....))))))))...	144	38	-61.1	1.1	0	0	7	0	10	12	0	0	6.03462	0	11.6183	8.52031	middle
340	PC-3p-159804_22	ATTCAAAATCACTCCGAGACATGT	24	scaffold3	-	42263161	42263234	atgtatgtttgggagtgattttgaaatgattaaaatcacttttgtcaaATTCAAAATCACTCCGAAACATGTtt	0						3'	New	gp4	...(((((((.((((((((((((((.((((.((((....))))))))..)))))))))))))).)))))))...	68	28.4	-29.6	1.4	0	6	11	0	0	5	0	8.00736	9.48298	0	0	3.55013	low
341	PC-3p-160764_22	GATTAATCGGAGTCTATCAGCGGT	24	scaffold5	-	34366555	34366685	tgtctatcgctgatagactccgattaatcaaaatctatcagtgactgtcagaatctatcagaatctatcagtgtctatcagtgatagtcattgatagatttcGATTAATCGGAGTCTATCAGCGGTagaca	0						3'	New	gp4	.((((((((((((((((((((((((((((.(((((((((((((((((((.((.((.....)).))......((.....))..))))))))))))))))))).)))))))))))))))))))))))))))).	129	37.4	-79	1.6	0	0	0	6	6	10	0	0	0	6.18936	6.97098	7.10026	low
342	PC-3p-162_5630	CATTCTGAAAAAATCGCCTGC	21	scaffold3	-	43358206	43358328	ccaattaggctttcgcaggcgattttttcagaatggatcgatttcaaacactccatctcgaaataatatggagtgtttgaaatccaccCATTCTGAAAAATTCGCCTGCgaaaacctaataga	0						3'	New	gp4	...((((((.((((((((((((.(((((((((((((...(((((((((((((((((...........)))))))))))))))))...))))))))))))).)))))))))))).))))))...	117	39	-73.1	1.5	949.5	693	1065	1349.5	1182	2088.5	870.118	924.85	918.125	1392.09	1373.28	1482.89	high
343	PC-3p-164108_22	TTTCAATGGAGTATGTAGGAAAAT	24	scaffold9	+	39155915	39156077	tacatactagtatgtaaggatcttcctacataccgctattaaaatattaaaatgttgacagctagaagagataaaaaagttttctcattttcctaactttctctttcttagttgtcaaggTTTCAATGGAGTATGTAGGAAAATcccacataccgatatgcat	0						3'	New	gp4	..((((...((((((..((((.(((((((((((..(((((.((((.........(((((((((((((((((.....(((((.............))))))))))))..)))))))))).)))).))))).))))))))))).)))).))))))...))))...	158	31.9	-49.5	1	20	5	17	0	6	20	18.3279	6.6728	14.6555	0	6.97098	14.2005	middle
344	PC-3p-170341_21	TTTAATGGTGGTATGCAGAGATCC	24	scaffold9	-	35793582	35793755	caaagcttccctgcataccggtatgtagggatctccctacatactccattaaaatcttgacaattaaaaaatgaaggaaaaaaatgggaaaatttttttatctctcttagttgtcaacatTTTAATGGTGGTATGTAGAGATCCctacacaccggtatgcagtgaagttttttc	0						3'	New	gp4	.((((((((.((((((((((((.((((((((((((..((((((((((((((((((.(((((((((((.....((..(((((((((......)))))))..))..))))))))))))).)))))))))).)))))))))))))))))))).)))))))))))).))))))))...	170	35.6	-89.6	1.4	6	21	15	0	0	13	5.49837	28.0257	12.9313	0	0	9.23033	middle
345	PC-3p-170760_21	TTTTAATGGGGTATGTAGGACATC	24	scaffold3	-	40654196	40654312	tacggatctccctacataccatcattaaaatgttgagagataaaaagttttctcattttctaccttcctctctttcttagttgttaagaTTTTAATGGGGTATGTAGGAGATCctta	0						3'	New	gp4	...((((((.((((((((((.(((((((((...(((((((........)))))))...................((((((...)))))))))))))))))))))))))))))))...	111	33.3	-41.1	1.1	0	5	10	0	0	6	0	6.6728	8.62089	0	0	4.26015	low
346	PC-3p-17290_148	ATTTTAATGGAGTATGTAGGCAGA	24	scaffold13	-	38755872	38756048	aaaatttggctgcattccagtatgtatggatctccctacataccaccattaaaatcttgacaattaggagagataaaaaagttttcttattttttcacttcatctttcttagttgtcaaaATTTTAATGGAGTATGTAGGCAGAtctctacttactcgtatgtagccaaattttgtt	0						3'	New	gp4	(((((((((((((((...((((.(((..(((((.(((((((((..((((((((((.((((((((((((((((((.(((((((......)))))))......)))))))))))))))))).)))))))))).))))))))).)))))..))).))))...)))))))))))))))...	174	31.6	-81.3	1.5	35	53	48	0	16	16	32.0738	70.7317	41.3803	0	18.5893	11.3604	middle
347	PC-3p-173080_20	ACATTTTAATAGGGTATGTAGGAA	24	scaffold10	-	32022523	32022706	gtaggaaaatatttggctgcatatcagaattttcctccataccactattaaaatgttgacaattggaaagatataaaagttttctcattttttttctttctctttcttagttgtcaACATTTTAATAGGGTATGTAGGAAgatccctacatacggatatacaaccaagtatcgttcttcttagt	0						3'	New	gp4	..((((..((((((((.((.(((((((.((((((((.((((((.(((((((((((((((((((((((((((...((((((......))))))..))))))).......)))))))))))))))))))))))))).))))))))..)).......))))).)).))))))))..)))).......	175	31	-64.6	1.1	9	0	5	8	5	6	8.24756	0	4.31044	8.25249	5.80915	4.26015	low
348	PC-3p-174683_20	AATTAAAGGTATGTTTTGGAGTGA	24	scaffold9	+	45452510	45452679	aatcacttttgtcatattcaaaatcattccgaaacatgtctttaataatttaaaattaattttgatggtatgaaaatcacgtattaaagtgtaaaatcaaacataaaattgattttgaatAATTAAAGGTATGTTTTGGAGTGAtttccaacatgacaaaagtgatttta	0						3'	New	gp4	(((((((((((((((.((..(((((((((((((((((..(((((((.(((((((((((((((((.((...(((....(((........))).....)))..))))))))))))))))))).)))))))..)))))))))))))))))..)).)))))))))))))))...	167	22.9	-69	1.8	9	5	0	0	0	6	8.24756	6.6728	0	0	0	4.26015	low
349	PC-3p-17473_147	ATCGATGTGGCGTCGGCAGAAAGT	24	scaffold13	+	3339035	3339138	ATGGCGTCGGGAAGAAAGTCGAAAattctgccgacgccacatcaatggcgtcggcagagatagtctctgccgacgccATCGATGTGGCGTCGGCAGAAAGTgat	0						3'	New	gp4	..(((.((.....))..))).....((((((((((((((((((.(((((((((((((((.....))))))))))))))).))))))))))))))))))......	18	55.8	-72.8	1.3	34	27	33	25	9	30	31.1575	36.0331	28.4489	25.789	10.4565	21.3008	middle
350	PC-3p-175156_20	ATTAGAGGTATGTTTCGAGGTGAT	24	scaffold6	+	4464696	4464842	ttcatattcaaaatcattctgaaacacgtctttgataattaaaaatcaattttaatgatatgaaaatcacgtttgaaagtataaaatcaaacatgaaattgattttgaataATTAGAGGTATGTTTCGAGGTGATttcgaatatcac	0						3'	New	gp4	...((((((.(((((((..(((((((..((((((((.(((.(((((((((((((.((((......)))).((((((..........)))))).))))))))))))).))).))))))))..)))))))..))))))).))))))...	141	24.5	-46.9	1.3	7	9	14	5	0	7	6.41477	12.011	12.0692	5.1578	0	4.97018	middle
351	PC-3p-175759_20	ATCGAGAGGTTAGAAGTTCATATC	24	scaffold12	-	41419283	41419453	tttagtacatcaacatttgggggtggggggattcgaacctctgacctcttggtcgagggtatatgccgattaccgctgaactaagctcactttagcaacgataattgacatgtaaccttgATCGAGAGGTTAGAAGTTCAAATCccccaccccagatattgtggaacttta	0						3'	New	gp4	...(((.((.(((.((((((((...((((((((.((((.(((((((((((((((((((.((((((.((((((.((.((....(((....)))...)).)).)))))).)))))).))))))))))))))))))).)))).)))))))).)))))))).)))))..)))...	165	45	-83.1	1.1	0	7	13	0	0	6	0	9.34192	11.2072	0	0	4.26015	middle
352	PC-3p-176451_20	TGAAATTTGAAGAACCTATTGAAT	24	scaffold11	-	41136041	41136216	aaatccctgaattttaaaaagtatttaatagcttttcaaaactttcaattttgtttctagtagatctttaaacgttaaaaatataaattaaaagttgagggatctattagacacaaaaaTGAAAGTTGAAGAACCTATTGAATacttcttaaaattcagggactattggaaacaaa	0						3'	New	gp4	...((((((((((((((.(((((((((((((.((((((..(((((((.((((((.(((((((((((..(.(((....................))).)..))))))))))).)))))).)))))))))))))..))))))))))))).))))))))))))))...(((....))).	159	24.4	-70.5	1.6	0	6	15	0	10	12	0	8.00736	12.9313	0	11.6183	8.52031	middle
353	PC-3p-176627_20	AAATCTTGAATATGTCAGAGACCT	24	scaffold6	+	7401345	7401511	cttttaattttgtgtaataactttttgacatattcgacattttttaaaattattagatacaaaattgaaagtttagggtttcaaaaggcgtaaaattcaattttgaaagttaatttttaaAAATCTTGAATATGTCAGAGACCTattagacacaaaattggaagttt	0						3'	New	gp4	(((..((((((((((((((..((((((((((((((((.((((((.(((((((.......((((((((((..((((..((........)).)))).)))))))))).....))))))).)))))).))))))))))))))))..))))..))))))))))..)))...	164	22.8	-48	1.3	0	0	7	5	0	8	0	0	6.03462	5.1578	0	5.68021	low
354	PC-3p-17699_146	ATGTGGCGTCGGCAGAAAGTAATC	24	scaffold2	+	33618076	33618203	atcactttctgccgacgccacatcgatggcgtcggcagagactatctctgccgacgccattgATGTGGCGTCGGCAGAAAGTAATCcggatgactttctgccgacgccgtaaaatggcgtcggcagag	0						3'	New	gp4	...(((((((((((((((((((((((((((((((((((((.....)))))))))))))))))))))))))))))))))))))..............((((((((((((((...)))))))))))))).	79	57	-105.9	1.5	32	33	48	18	18	43	29.3247	44.0405	41.3803	18.5681	20.9129	30.5311	middle
355	PC-3p-177159_20	AGGATTTATTGGACATAGAAGTGA	24	scaffold13	-	2642150	2642282	gactctaaactttcaattttatatctagtaggcttgtgaatttttaaaaaatgttgaataggtcaatgacttattagacacaagattaaaagttaaAGGACTTATTGGACATAGAAGTGAaagtttaagaacc	0						3'	New	gp4	...((((((((((((.((((((.((((((((((((...(((((((((....(((..((((((((...))))))))..))).....)))))))))..))).))))))))).)))))).)))))))))).))...	127	27.8	-41	1.1	0	3.5	4	2.5	0	0	0	4.67096	3.44836	2.5789	0	0	low
355	PC-3p-177159_20	AGGATTTATTGGACATAGAAGTGA	24	scaffold6	+	43522574	43522706	aatgtgattctaaacttatttttatgtctagtagacgtgaatttaaaaaatgtcgaataggtcaagaacctattagacgcaaatttgaaagttgaAGGATTTATTGGACATAGAAGTGAgtttaaagaactat	0						3'	New	gp4	...((..((.(((((((((((((((((((((((((......((((((...((((.(((((((.....))))))).))))....))))))..........)))))))))))))))))))))))))))..))...	127	28.6	-37.7	1	0	3.5	4	2.5	0	0	0	4.67096	3.44836	2.5789	0	0	low
356	PC-3p-178024_19	AGTACCTACCCCTTCCATTGAGCA	24	scaffold1	+	14958331	14958525	tagaataaaatattatatcattaaatgcccattaaatgacgtgtcaaatgctgaatggaggaagtaagtactactagaaattttcccatgttactatcggaaaatttctagtactacggtAGTACCTACTCCTTCCATTGAGCAtttgacacgttatttaatgagcatttaatgatataatattttattctatgg	0						3'	New	gp4	((((((((((((((((((((((((((((.(((((((((((((((((((((((.((((((((.((((.((((.((((((((((((((.(((....))).))))))))))))))((....)).)))).)))).)))))))).))))))))))))))))))))))).))))))))))))))))))))))))))))...	192	30.3	-110	1.9	17	0	7	0	0	0	15.5787	0	6.03462	0	0	0	middle
357	PC-3p-178077_19	AGACATTGATAGACTCCGATTATC	24	scaffold13	+	12259096	12259213	aaatgattatacggagtctattgatagtttatcagtgtctatctctcatagtaattgatagatttcgattaaccagagtttattagtgatAGACATTGATAGACTCCGATTATCagaa	0						3'	New	gp4	...((((.((.((((((((((..((.((((((((.((.....((((.....(((((((......)))))))...)))).....)).))))))))))..)))))))))))).))))...	112	30.5	-43.1	1.2	7	0	0	0	6	6	6.41477	0	0	0	6.97098	4.26015	low
358	PC-3p-178704_19	ACAATAGACACTGATATACTTTGA	24	scaffold10	-	45380492	45380658	ctactgatagactctgattattcagagtctattagtgtctatcgctgataaactctggttaatcaaaatctatctatcagtgactatcactgatagactttgattaatcgaagtctatcaACAATAGACACTGATATACTTTGAataatcagagtctatcagtgata	0						3'	New	gp4	.(((((((((((((((((((((((((((.(((((((((((((...(((((.(((..(((((((((((.....((((((((((.....)))))))))).)))))))))))..))).)))))...))))))))))))).)))))))))))))))))))))))))))...	163	32.3	-93	1.7	0	6	13	0	0	0	0	8.00736	11.2072	0	0	0	middle
359	PC-3p-178715_19	TTGACTTACGCGTCGACAGAGCCT	24	scaffold1	+	27403828	27403960	aatggcctctcccgacgtgaaagtcaatgcctcggaaaaagttttgcggagcaatttctgccgacgcgttgacttgcacgtcggcagaaatggccattgccgacacgTTGACTTACGCGTCGACAGAGCCTtt	0						3'	New	gp4	...((.((((..(((((((.(((((((((..((((.....(.....)...((.(((((((((((((.((......)).))))))))))))).)).....))))..))))))))).)))))))..))))))...	127	53.4	-63.2	0.9	8	5	6	0	0	0	7.33117	6.6728	5.17253	0	0	0	low
360	PC-3p-178871_19	AATGACGGTATGCAGGGAGATCCC	24	scaffold10	+	3901843	3901990	ataccggtatgtagagatctccctacatatcccattaaaattttgacaactaagaaagaggaaaagagaaaatgagaaaaaaaatttatctttcttggttgtcaacattttAATGACGGTATGCAGGGAGATCCCtacctaccggttt	0						3'	New	gp4	..(((((((.((((.(((((((((.((((((.(((((((((.(((((((((((((((((.............................))))))))))))))))).)))))))))..)))))).))))))))).)))).)))))))..	144	35.1	-70.7	1.4	0	0	5	7	0	12	0	0	4.31044	7.22092	0	8.52031	low
361	PC-3p-180043_19	AAGAGTCACCCCACTCATTGCTAA	24	scaffold12	-	36070887	36071057	tatggagttccatctcaaaaccaattgacAATGAGTGAGGTGACTCTTGTACCttataaattgtgagatccccactaatcttttcaatgtagaatcctcaacatacaatttataaggtacAAGAGTCACCCCACTCATTGCTAAttggttttgagatgaaaccccatgtaa	0						3'	New	gp4	(((((.(((.((((((((((((((((..(((((((((.((((((((((((((((((((((((((.((((........)))).....((((.((....)).)))))))))))))))))))))))))))))).)))))))))..)))))))))))))))).))).)))))...	168	36.8	-92.1	1.5	0	0	12	0	0	7	0	0	10.3451	0	0	4.97018	middle
362	PC-3p-182027_19	ATGATTAAGGACATGTTGCGAAGT	24	scaffold9	-	31042575	31042734	cacttttgtcatattcgaatcacttcgaaatatgtctttaataattcaaaatcaattttgatgatatgaaaaatcagatttaaaagtgtaaatcaaacatcaaaatgattttgaATGATTAAGGACATGTTTCGAAGTgattttgaatatgacgaaaatg	0						3'	New	gp4	...(((((((((((((((((((((((((((((((((((((((.(((((((((((.((((((((...(((....)))((((((......))))))...))))))))))))))))))).)))))))))))))))))))))))))).)))))))))))))...	154	25	-74.7	1.9	11	5	7	0	5	8	10.0804	6.6728	6.03462	0	5.80915	5.68021	middle
363	PC-3p-182503_19	AATAATGGTGTGTAGGAAGATACT	24	scaffold2	-	2807132	2807287	gaaacaccggtaggtatttttctatacaccgtcattaaaatgttgacagctaggagaggaaaaaagaatttatcaatttttgcttttttttttttctttctaactgtcaactttttAATAATGGTGTGTAGGAAGATACTcacggatgtatagcca	0						3'	New	gp4	...((((((...((((((((((((((((((((.(((((((.((((((((.((((((..((((((((((..((........))..))))))))))..)))))).)))))))).))))))).))))))))))))))))))))..))).))).......	146	32.1	-64.5	1.3	10	0	14	0	0	0	9.16396	0	12.0692	0	0	0	middle
364	PC-3p-183072_19	TCAGTTTTGATGGTGAATTTTT	22	scaffold12	+	25502859	25503007	tttataggcaaaatttcgaaatcaaaacatgataaaattgcttgccatctggcaaaaatttgttttgaaaccagatttttaacatctttttctaaaacgaattttgacgctctagaaTCAGTTTTGATGGTGAATTTTTtgtttattaa	0						3'	New	gp4	...(((..(((((.((((..((((((((.((((......((..(((....))).((((((((((((((((..((((.......)))).)))).))))))))))))...))......))))))))))))..))))..)))))..)))...	143	26.8	-38.8	1	7	0	0	5	0	7	6.41477	0	0	5.1578	0	4.97018	low
365	PC-3p-184149_19	AATCGGACTCCATCAGCGATAGAC	24	scaffold11	+	15718424	15718563	tcagtgtctatcgctgatagactccggttaattgaaatctatccgtaactatcattgatagactttgattaatcaaattctattagtgatagtcactaatagattttgattAATCGGAGTCCATCAGCGATAGACacgga	0						3'	New	gp4	...(((((((((((((((.(((((((((((((..((((((((..((.(((((((((((((((.(((((....))))).))))))))))))))).))..))))))))..))))))))))))).)))))))))))))))...	134	35	-85.1	1.7	0	6	6	0	0	7	0	8.00736	5.17253	0	0	4.97018	low
366	PC-3p-185754_18	ATGTTTCGGGGTGATTTTGAACGT	24	scaffold9	-	16942286	16942429	atattcaaaatcactctaaaacaagtttttaataattcaaagtcaattttgatgatatgaaaatcatgtttaaaagattaaaatcaaacatgaaactgattttgaatgactaaaggtATGTTTCGGGGTGATTTTGAACGTaac	0						3'	New	gp4	(..(((((((((((((..(((((...(((((...(((((((((((.((((........)))).((((((((....(((....)))))))))))...)))))))))))...)))))...)))))..)))))))))))))..)...	141	25	-40.1	1.1	6	0	5	0	5	7	5.49837	0	4.31044	0	5.80915	4.97018	low
367	PC-3p-185980_18	ATTTAATGGTGGTATGTAGGGAGA	24	scaffold8	+	34838535	34838709	aacttggttgcataccgataagtagagttctctcaacatactccattaaaatcttgacaattaagaaagagggagggagaaaatgagaatttttttttttatctctcctagttgtcaataATTTAATGGTGGTATGTAGGGAGAtccttacatacaagtatgcagccaagttttt	0						3'	New	gp4	(((((((((((((((...((.((((...((((((.(((((((((((((((...((((((((((.((.(((..((..((((((((....))))))))..)).))).)).))))))))))...)))))))).))))))).))))))...)))).))...)))))))))))))))...	172	33.7	-72.2	1.2	0	0	11	0	0	7	0	0	9.48298	0	0	4.97018	low
368	PC-3p-186114_18	AAATTCGGTCGTCGGAAAAGTTGC	24	scaffold6	-	48629706	48629839	ttgctggccattttttcagcgaccgattttttttttttaatctttattctcatttgcatttcgaaaaaatattaaaaaaacaaaaataaagaagataaggaaaaAAATTCGGTCGTCGGAAAAGTTGCcagtcg	0						3'	New	gp4	..((((((.((((((((..(((((((.(((((((..(((.((((((((....((((..(((..((......))..)))..))))))))))))...)))..))))))).)))))))..)))))))).))))))..	130	29.9	-42.7	1.1	0	10	8	0	0	5	0	13.3456	6.89671	0	0	3.55013	middle
369	PC-3p-186434_18	AACTAGAGATTGTAATCCACTACA	24	scaffold3	+	33283511	33283722	tgttcacacgagatttcaggagagaaatttgattcgtgaaacaactacttgtatgtactgatttctgtagtggattacaatctctagttacaagtagtgatagcttcttactgggattgtAACTAGAGATTGTAATCCACTACAaaaatcaatacatacaagtagttgtttcacgaatcaaatttctctcctgaaatctcgtgtgaacagtt	0						3'	New	gp4	(((((((((((((((((((((((((((((((((((((((((((((((((((((((((.((((((.((((((((((((((((((((((((((((.((((((.......))))))...)))))))))))))))))))))))))))).)))))).)))))))))))))))))))))))))))))))))))))))))))))))))))))))))...	209	34.4	-154	2.1	8	19	0	0	0	0	7.33117	25.3566	0	0	0	0	middle
370	PC-3p-18681_140	AAGTATGTTTCGGGATGATTTTGA	24	scaffold6	+	516378	516535	ttttgacatattcaaaatcactcagaaacatgtctttaataattaaaaataaattttaacggtatgaaaatcacatttaaaagtgtaaaatcaaacatgaaattgattttgaataattaaAAGTATGTTTCGGGATGATTTTGAatatgacaaaagtg	0						3'	New	gp4	(((((.(((((((((((((((((.((((((((..((((((.(((.(((((.(((((((...((.(((....(((........))).....))).)).))))))).))))).))).))))))..))))))))))).)))))))))))))).)))))...	155	22.2	-45.4	1.3	10	15.5	18	11.5	6.5	11.5	9.16396	20.6857	15.5176	11.8629	7.55189	8.1653	middle
370	PC-3p-18681_140	AAGTATGTTTCGGGATGATTTTGA	24	scaffold8	+	39158013	39158170	ttttgacatattcaaaatcactcagaaacatgtctttaataattaaaaatcaattttaaaggtatgaaaatcacatttaaaagtgtaaaatcaaacatgaaattgattttgaataattaaAAGTATGTTTCGGGATGATTTTGAatatgacaaaagtg	0						3'	New	gp4	(((((.(((((((((((((((((.((((((((..((((((.(((.(((((((((((((...((.(((....(((........))).....))).)).))))))))))))).))).))))))..))))))))))).)))))))))))))).)))))...	155	22.2	-51.6	1.5	10	15.5	18	11.5	6.5	11.5	9.16396	20.6857	15.5176	11.8629	7.55189	8.1653	middle
371	PC-3p-187776_18	AAGGGTGGTATGTAGGGAGATTCC	24	scaffold319	-	17240	17406	atttggctacatactagtacgtagggatctccctgcatacccatcaaaatcttgacaactgagaaagaggaaggtagaaaatgagaaaaaaaatttatctctcctagttgtcaacattttAATGGTGGTATGTAGGGAGATTCCtacatacgttatgcagctaagta	0						3'	New	gp4	((((((((.((((...(((.((((((((((((((((((((((((.(((((.(((((((((.......(((((((((((...............))))))).))))))))))))).))))).)))..))))))))))))))))))))).)))..)))).)))))))).	166	37.1	-74.1	1.2	5	6	0	0	5	7	4.58198	8.00736	0	0	5.80915	4.97018	low
372	PC-3p-18878_139	AAAGATAAGTGGAGACCTTGCAAT	24	scaffold5	+	6482552	6482703	tagcttataaattgtgaggtctccactaatcttttcaatgtgggatcctcaacatgccccctcaagatggtgcctctttgggttcaccatagagggcatgttaaggatcacacattgaAAAGATAAGTGGAGACCTTGCAATttataagata	0						3'	New	gp4	...(((((((((((..(((((((((((.((((((((((((((.((((((.(((((((((.((....(((((((((....)))..)))))))).))))))))).)))))).)))))))))))))).)))))))))))..)))))))))))...	146	40.8	-94.1	1.5	43	26	43	15	9	19	39.405	34.6985	37.0698	15.4734	10.4565	13.4905	middle
373	PC-3p-19045_138	AACGGTGGTATGTCGGGAGATCCC	24	scaffold4	-	48193248	48193417	agtacttgactgcataccgacaagggaatctccctacataccacgttaaaatcttgacaaataagaaagaatggtagaaaatgagaaaatttttttatctctcatggctgtcaacattttAACGGTGGTATGTCGGGAGATCCCtacataccgatatgcagccaagtttt	0						3'	New	gp4	...(((((.(((((((.((...((((.(((((((.(((((((((((((((((.((((((..((.((.(((.....(((((((......)))))))..))).)).))..)))))).)))))))).))))))))).)))))))))))......)).))))))).)))))...	164	38.2	-68.8	1.1	41	27	52	35	22	54	37.5722	36.0331	44.8286	36.1046	25.5602	38.3414	middle
374	PC-3p-190523_18	ATCGGTCGGTTCGGTTCGGTTGTC	24	scaffold10	-	8874965	8875086	ttaatgtagaggtgtaaaaaactgaaccgaaccgaaccggttgattcggtttaaaaaactcttaaactcaaaaccgaaccgaACCGGTCGGTTCGGTTCGGTTGTCtaaaccgatatataat	0						3'	New	gp4	...(((((..(((......((((((((((((((((.(((((((.((((((((..................)))))))).).))))))))))))))))))))))......)))..)))))...	116	40.2	-54.6	1.1	0	0	2.5	3	0	3.5	0	0	2.15522	3.09468	0	2.48509	low
374	PC-3p-190523_18	ATCGGTCGGTTCGGTTCGGTTGTC	24	scaffold2	-	5995153	5995255	ggtgtaagaaaccgaaccgaaccgaaccggttggttcggtttaaaaactgttgctttcaaaaaccaaacagaATCGGTCGGTTCGGTTCGGTTGTCtaacccg	0						3'	New	gp4	((.((.(((((((((((((((((((.((((((.(((.(((((..................))))).)))..)))))))))))))))))))))).))).)))).	102	47.6	-49.2	1	0	0	2.5	3	0	3.5	0	0	2.15522	3.09468	0	2.48509	low
375	PC-3p-190912_18	AATGGTGTTATGTAGGGAGATTCC	24	scaffold6	+	44912346	44912501	caacatatcggtatgtagcaatctccctacatactctattaaaatcttcacaactaagaaagaggaaggaaaaaaatgagagaacttttttatctctcttagttgtcaacattttAATGGTGTTATGTAGGGAGATTCCtgtatactggtatgcag	0						3'	New	gp4	...(((((((((((..((.(((((((((((((((.((((((((((.((.((((((((((.(((..((..(...............)..))..))).)))))))))).)).)))))))))).).)))))))))))))).))..)))))))))))...	150	34	-64.4	1.2	5	0	6	0	0	7	4.58198	0	5.17253	0	0	4.97018	low
376	PC-3p-193004_18	ATATGTCAGGGACCTAGTAGACAT	24	scaffold10	-	1071725	1071877	caattttgtgtctaatatgttcttgacctatttgatattttttaaaaattcatatgtcacaaaattgagagtttagagtctaaatatctaatagattggtttaatttttaaaaatctcgaATATGTCAGGGACCTATTAGACATaagattaaa	0						3'	New	gp4	.((((((((((((((((.(((((((((.(((((((...((((((((((((...........((((..(....(((((.........)))))....)..))))))))))))))))..))))))).))))))))).))))))))))))))))...	149	24.2	-48.6	1.3	0	0	0	5	7	6	0	0	0	5.1578	8.13281	4.26015	low
377	PC-3p-193178_18	ATTTGTACCTCTGACCTCTTAGTC	24	scaffold3	+	43937070	43937256	caaaataagtttagtttaacggtaattgacatgtactctcaaccaagaggttagaggttcgaatcccctcacctcccaattgttgttgatctaaaaaaaacatcatctaagaatggatgaATTTGTACCTCTGACCTCTTAGTCgagaatatatgtcaattattgttgaactaaattcactttgact	0						3'	New	gp4	((((...(((((((((((((..(((((((((((((.((((.((.((((((((((((((.(((((............((((....))))..............(((((((....)))))))))))).)))))))))))))).)).)))).)))))))))))))..)))))))))))))...))))...	184	34.2	-74.6	1.2	0	5	5	8	0	0	0	6.6728	4.31044	8.25249	0	0	low
378	PC-3p-194846_17	AACCGATGCCGACCGACCGATGCT	24	scaffold10	+	2834274	2834329	tatgtcggtggtcggcgtcggtttttgctcaaAACCGATGCCGACCGACCGATGCT	0						3'	New	gp4	...((((((((((((((((((((((.....)))))))))))))))).))))))...	50	57.1	-37.6	1.2	0	0	9	8	0	0	0	0	7.7588	8.25249	0	0	low
379	PC-3p-196651_17	AATGATGGTATGCAGAGAGATCCC	24	scaffold4	-	6914752	6914920	tttgcctgcatatcggtatgtagggatctccctacataccccattaaaatcttgacaagtaagaaagaggtagggagaaaatgagaattttttgttatctttcttagttgtcaacgttttAATGATGGTATGCAGAGAGATCCCtacataccggtatgcagacaagttt	0						3'	New	gp4	((((.(((((((((((((((((((((((((.((.((((((.((((((((..(((((((.(((((((((.......(((((((....)))))))....))))))))).)))))))..))))))))..)))))).)).))))))))))))))))))))))))).))))...	166	37.9	-90	1.4	0	6	6	5	0	0	0	8.00736	5.17253	5.1578	0	0	low
380	PC-3p-198842_17	AGGATTAAATATATGTTTTGGAGT	24	scaffold12	+	32928680	32928824	attttcaaaatcactaaaaacacatacatttaatcattcaaaattatttcaatgtttagttttatacttttaataagcacaatttacataccatcaaaattgattttggAGGATTAAATATATGTTTTGGAGTgattttgaaccc	0						3'	New	gp4	...((((((((((((..(((.(((((.((((((((.(((((((((((((..(((....((......(((.....)))........))....)))..))).)))))))))).)))))))).))))))))..))))))))))))...	139	22.8	-34.5	1	0	5	0	13	0	14	0	6.6728	0	13.4103	0	9.94036	middle
381	PC-3p-199389_17	ACATACCGGTATGCAGCCAACTAC	24	scaffold4	-	5090917	5091034	aaaacttggttgcgtaccgatatgtaggaatcatgaaaatcttgacaactaggagagagaaaaaaagttgtcgggattttaatggggtgccctACATACCGGTATGCAGCCAAGTACa	0						3'	New	gp4	...((((((((((((((((.((((((((.(((...((((((..(((((((...............)))))))..)))))).....)))..)))))))).))))))))))))))))...	112	41.5	-58	1.2	0	5	7	0	5	0	0	6.6728	6.03462	0	5.80915	0	low
382	PC-3p-200797_17	AAATCTTCTACCACTCATAGGAAT	24	scaffold12	-	6993224	6993310	attgatttctattagtgatagaagatttctatcattgatagaaagtctatcagtgataaAAATCTTCTATCACTCATAGGAATctat	0						3'	New	gp4	...(((((((((.(((((((((((((((.((((((((((((.....)))))))))))).))))))))))))))).)))))))))...	81	26.4	-47.9	2.1	0	0	0	7	5	5	0	0	0	7.22092	5.80915	3.55013	low
383	PC-3p-202057_17	ATGTCTCGGAGTGATTTTGAATAT	24	scaffold4	-	12406526	12406668	taggttcgaaatcactccaaaacacacctttaattattcaaaaccaatttcatgtttgattatacaattttaaacgtcattttcttaccataaaaattgattttgaattattaaaaacATGTTTCGGAGTGATTTTGAATATg	0						3'	New	gp4	...(((((((((((((((.(((((....((((((.((((((((.((((((.((((((((..........))))))))................)))))).)))))))).))))))....))))).)))))))))))))))...	137	25.2	-40.2	1.1	0	7	5	0	5	0	0	9.34192	4.31044	0	5.80915	0	low
384	PC-3p-202690_17	ACATTTTAATGGTGGTAGGTAGGG	24	scaffold8	+	24446613	24446729	ggttctacatactccattaaaattttgacaactatgaaaaagaaaggaagacaatgagaaatttttttttatctctctcctcgttttgtcaACATTTTAATGGTGGTAGGTAGGGag	0						3'	New	gp4	...(((((.((((((((((((((.(((((((..((((........((((((..((((((((...)))))))).))).))))))).))))))).)))))))))).)))).)))))...	111	32.5	-32.7	0.9	0	12	0	0	5	5	0	16.0147	0	0	5.80915	3.55013	middle
385	PC-3p-202761_17	ATTCGAACCTCAAACCTCTTGATT	24	scaffold7	+	5441352	5441521	aacggtcagcatatactctcgatcaagaggtaagaggttcgaatccccccaccccaaatgttgatgtactcaaaaaaaaaaattaaaagaaaaacatgagagattaagttaagtttaagaATTCGAACCTCAAACCTCTTGATTgaagttatatgccaattaccgttagc	0						3'	New	gp4	((((((..(((((((((.(((((((((((((..(((((((((((................((((.....)))).........(((((.....(((.(((....))).)))...)))))..)))))))))))..)))))))))))))))).)))))).....))))))...	167	35.9	-53	0.9	6	0	5	0	0	6	5.49837	0	4.31044	0	0	4.26015	low
386	PC-3p-205770_16	ACATTTGGAGGTGAGGAATTCGAA	24	scaffold6	+	2484461	2484603	AACTCATCAACGGTAATTAGCATTtaccctcgatcaagaggtcagaggtttgaatccccaccctaaaggttgttttttttttttttgagttcaacaacaACATTTGGAGGTGAGGAATTCGAAcctctgacctagtggtcaac	0						3'	New	gp4	...........(((((.......)))))...(((((..(((((((((((((((((.(((((((((((.((((((.((..(((....)))...)).)))))).))))).)))).)).)))))))))))))))))..)))))...	17	40.6	-59	1	10	5	5	0	0	6	9.16396	6.6728	4.31044	0	0	4.26015	low
387	PC-3p-206080_16	ATTGGTGGTATGTAGGGAGATCCC	24	scaffold1	-	19738946	19739115	actgggctacataccggtatgcagggatctcctacatatcccattaaaatcttgacaactaaggaggagaaagggaaaaaatgagaaaatctttttatctctcctagttgtcaacattttATTGGTGGTATGTAGGGAGATCACtacacatctgtatgcagccaagtttt	0						3'	New	gp4	(((.((((.(((((.(((.((.((.((((((((((((((((((.((((((.((((((((((.(((((((((((((..............))))))).)).)))))))))))))).)))))).))).)))))))))).))))).)).)).))).))))).)))).)))...	167	38.8	-74.1	1.1	5	6	5	0	0	6	4.58198	8.00736	4.31044	0	0	4.26015	low
388	PC-3p-207787_16	TTTAATGGGGTACGTAGGAAGATC	24	scaffold10	+	34207517	34207663	gatctccctgcataccaccattaaaatgttgacaactatgagaggtaatttttttttttttttttttttttttttttttttttttcattttctagatttttctttcttaattgtcaagacTTTAATGGGGTACGTAGGAAGATCcct	0						3'	New	gp4	(((((.(((((.((((.((((((((...(((((((.((.((((((.(((((..........................................)))))..)))))).)).)))))))...)))))))))))).))))).)))))...	144	27.2	-39.837	1	0	0	2.5	0	2.5	8	0	0	2.15522	0	2.90457	5.68021	low
388	PC-3p-207787_16	TTTAATGGGGTACGTAGGAAGATC	24	scaffold12	-	7017725	7017866	ccagtatgtagggatctccctgcataccaccattaaaatgttgacaattaagagagataaaataattttctcattttcccccttcctctttcttagttgttaagatTTTAATGGGGTATGTAGGAAGATCcctacctacagg	0						3'	New	gp4	((.(((.((((((((((.((((((((((.((((((((((.(((((((((((((((((.............................))))))))))))))))).)))))))))))))))))))).)))))))))).))).))	142	37.3	-71.2	1.3	0	0	2.5	0	2.5	8	0	0	2.15522	0	2.90457	5.68021	low
389	PC-3p-208372_16	ATGCAAACACATCATTTTCCGTCC	24	scaffold9	+	43460925	43461100	actacccttagagacattttttttgttaaatttattgacaaaaaagatgtgtttgtatgtgtttttcttgttttttcaacgtatgtgtttaaatctattcacataagcaacaatatatATGCAAACACATCATTTTCCGTCCatgaatttaacagaaaaaaactttcaagggtcat	0						3'	New	gp4	...((((((.((((..(((((((((((((((((((.(((.((((.(((((((((((((((((..((.(((((.........((((((..((....))..))))))))))).)).))))))))))))))))).))))..))).)))))))))))))))))))..))))))))))...	170	27.3	-61.2	1.3	2.5	0	2.5	3	0	0	2.29099	0	2.15522	3.09468	0	0	low
390	PC-3p-20914_129	ATCCCTACGTACTAGTATGCAGCT	24	scaffold5	-	41016005	41016181	aaaacttaGTTGCATATCGGTGTATAGGGATCttcctgacaattaggagagataaaaaaaaatctcattttctcccttcctctttcatagttttcaagattttaataaggtatgtgggagATCCCTACGTACCAGTATGCAGCTaagtcaattaattcaaggtacggtgagtctagt	0						3'	New	gp4	...(((((((((((((..((((..((((((((((((..(((....(((((((................)))))))...(((..((...((((.....))))..))..)))..)))))))))))))))..))))..)))))))))))))......(((((........))))).....	145	36.2	-58.8	0.9	23	18	39	51	16	58	21.0771	24.0221	33.6215	52.6096	18.5893	41.1815	middle
391	PC-3p-21057_128	TTGTCCTTCTCGCTCGTTTTCT	22	scaffold13	+	3509636	3509818	atggagaagaattggggggaaaagAAAACGAGCGAGAAGGACAAAATCtggttatattttatgaaaaaaaaaaatataaccttaaacaaagacttaatggtgatgaaaaaaagcgagattTTGTCCTTCTCGCTCGTTTTCTtttccccccaattcttctccatctcccttttcatttacttc	0						3'	New	gp4	((((((((((((((((((((((((((((((((((((((((((((((((((((((((((((..........)))))))))))..........(((....)))..............)))))))))))))))))))))))))))))))))))))))))))))))))...................	164	35	-99.9	1.6	7	8	23	209	147	299	6.41477	10.6765	19.828	215.596	170.789	212.298	middle
392	PC-3p-211257_16	ATGCAAACCCGTCATTTTCCATCC	24	scaffold3	+	38918362	38918554	gtttgtttcaaaacaatccttgtagacattttctgttaaatttatggatgaaaaatgacgtgtttgtattgttttttttcacatatatgtttgaagacgttcacataagcaacaatacatATGCAAACCCGTCATTTTCCATCCataaatttaacggaaaaatgccttcaaggattattttgaaacaaacttc	0						3'	New	gp4	(((((((((((((.((((((((.((.((((((((((((((((((((((((.(((((((((.(((((((((((...((((((.((....)).)))))).(((......)))......))).)))))))).))))))))).)))))))))))))))))))))).)).)).)))))))).)))))))))))))...	190	29.5	-81.2	1.4	6	0	0	5	0	5	5.49837	0	0	5.1578	0	3.55013	low
393	PC-3p-211894_16	AATTAATTGGATTCTATCAGTGTC	24	scaffold9	+	13799697	13799881	atcggtgtccatctatcactaataaattttgattaatcagattctattagtgtcaatcattgatagactctaattaatcaatgtctatcactgaaagagttcAATTAATTGGATTCTATCAGTGTCtatcactgatagattttgattaatcaaagtctatcagtgatagatttgttggcaccctt	0						3'	New	gp4	...((((((.((((((((((.(((.((((((((((((((((.((((((((((.....((((((((((.((((((((((.....(((.((...)).))).....)))))))))).)))))))))).....)))))))))).)))))))))))))))).))).)))))))))).....))))))...	179	30.3	-78.2	1.4	5	6	5	0	0	0	4.58198	8.00736	4.31044	0	0	0	low
394	PC-3p-21247_127	ACATTTTAATGCGGTATGTAGGGA	24	scaffold11	-	38252555	38252723	tgcataccggtatgtagggatctccctacatatcccattaaaatcttgacaactacgaaagagaaagagagaaaataagtttcctaaaaaaaaaaaaaaaattatctctcctagttgtcaACATTTTAATGAGGTATGTAGGGAgatccctacatacagatatgcagcc	0						3'	New	gp4	((((((...(((((((((((((((((((((((((.(((((((((.((((((((((.((.(((.....((.((((.....))))))...................))).)).)))))))))).))))))))).)))))))))))))))))))))))))...))))))...	166	34.9	-80	1.4	13	15.5	13	9.5	7	11.5	11.9131	20.6857	11.2072	9.79983	8.13281	8.1653	middle
395	PC-3p-215291_15	AAACTATGATAATCGAAGTCTGTC	24	scaffold13	-	666511	666620	actgatagactccgattattcatagtctatcagtgtctatcagtagactgatagattctgattaatcagagtctatcgttgatAAACTATGATAATCGAAGTCTGTCaga	0						3'	New	gp4	.((((((((((.((((((.(((((((.((((((.(((((....))))).((((((((((((....)))))))))))).)))))).))))))))))))).)))))))))).	108	34.5	-56.6	1.5	5	0	10	0	0	0	4.58198	0	8.62089	0	0	0	low
396	PC-3p-21855_125	AACGGTGGTATGTAGAGAGGTCCC	24	scaffold13	-	38471688	38471855	ttggctggatactggtatgtagggatctccctacataccccattaaaatcttgacaactaagagagagaaaggggaaaaatgagaattttttttttgtctcttctaattatcaacattttAACGGTGGTATGTAGAGAGATCCCtacataccggtatgtagtcaaatt	0						3'	New	gp4	((((((..(((((((((((((((((((((.(((((((((((.(((((((.((((.((.((..(((((.((((..((((........))))..)))).)))))..)).)).)))).))))))).)).))))))))).)))))))))))))))))))))..))))))...	165	36.3	-85.3	1.4	38	24	63	73	55	97	34.823	32.0294	54.3116	75.3039	63.9006	68.8725	middle
397	PC-3p-218778_15	AATCACCGGTAGATTTCGATTAGC	24	scaffold9	+	47263844	47263931	tattccaaataatcaaaatctatcagtgattatcatctatcaaagtctatcaatgatAATCACCGGTAGATTTCGATTAGCcggagcc	0						3'	New	gp4	..((((...(((((.(((((((((.(((((((((((..((........))..))))))))))).))))))))).)))))...))))..	84	34.1	-30.8	1	9	11	0	0	0	0	8.24756	14.6802	0	0	0	0	middle
398	PC-3p-218833_15	ATTAGCGATAGACACCGATAGACT	24	scaffold2	+	6820430	6820602	cgtgtctatcattgatagactacgattattcagagtctatcagtgtctatcgctgatagactccggttaatcaaaatctatcatgattatcattgatagacttcgattaaccgaaatctATTAGCGATAGACACCGATAGACTctaaataatcgaagtctatcagtagactga	0						3'	New	gp4	...((((((...(((((((((.((((((((.((((((((((.((((((((((((((((((...(((((((((.((.(((((((((.....)).))))))).)).)))))))))...)))))))))))))))))).)))))))))).)))))))).)))))))))))))))...	167	35.8	-97.2	1.6	0	4	3.5	0	0	0	0	5.33824	3.01731	0	0	0	low
399	PC-3p-219049_15	ATACAAAGTTGGAAGTTTAGGTCT	24	scaffold11	-	30868803	30868937	cacttttgtatccaataagtctttcaactttcaattttgtgtctaataaatcattgacctattcaacattttttaaaatccagaagtctactagATACAAAATTGGAAGTTTAGGTCTtaataggtataaaatta	0						3'	New	gp4	...(((((((((...((((.(((..((((((((((((((((((((........((((.....)))).((((((........))))))....)))))))))))))))))))).))).))))...)))))))))...	129	25.9	-34.7	1	0	7.5	5	0	0	0	0	10.0092	4.31044	0	0	0	middle
400	PC-3p-219221_15	AATAAACCACATCAGAAAGTAAGT	24	scaffold10	-	21518150	21518248	tcctgcttatttctagtggtttatttatactaaatttagtaaataagtggtcactatgtgtgatccacataAATAAACCACATCAGAAAGTAAGCacaa	0						3'	New	gp4	...(((((((((((.(((((((((((((((((....))))).....((((((((.....)))).)))).))))))))))))...))))).))))))...	93	30.3	-34.9	1.2	0	0	0	6	0	9	0	0	0	6.18936	0	6.39023	low
401	PC-3p-220772_15	ATGCAAACACATCATTTACCGTCC	24	scaffold12	-	37829455	37829564	aatttatacacaaaaaatgatgtgtttgcatatgtttttaatatttttttcacatgtatatgttcaaatatgttcacatATGCAAACACATCATTTTCCGTCCataattt	0						3'	New	gp4	...((((..((..((((((((((((((((((((((.....((((((.....((((....))))..))))))....))))))))))))))))))))))..))..))))...	104	23.6	-33.3	1.3	8	0	15	0	0	0	7.33117	0	12.9313	0	0	0	middle
402	PC-3p-221352_15	AATGGTGGTATGCATGGAGATCCT	24	scaffold10	-	34932363	34932531	cttccctacataccggtatgtagggatctccctgcataccccattaaaatcttgacaactaagaaagaggaaggaagaaaatgagaaaaaaaatttatctgtcctagttgtcaacattttAATGGTGGTATGCATGGAGATCCCtacataccgttatgcaggaaagttt	0						3'	New	gp4	(((.(((.((((.((((((((((((((((((.((((((((((((((((((.((((((((((.((.(((..((.....................))..))).)).)))))))))).)))))))))).)))))))).)))))))))))))))))).)))).))).)))...	166	38.5	-87.7	1.3	0	0	7	0	0	8	0	0	6.03462	0	0	5.68021	low
403	PC-3p-222251_14	ATTCGAACATTTGACTCTTTGGTC	24	scaffold12	-	12723828	12723926	gaataagaggttagatgtttgaattcactttcttgaaattttgttaaactcaaaaaaatatttatgaaggcaatgATTCGAACATTTGACTTTTTGGTC	0						3'	New	gp4	...((((((((((((((((((((((..(((((.(((((((((............))))).)))).)))))....))))))))))))))))))))))...	93	27.3	-27.9	1	0	0	9	0	5	0	0	0	7.7588	0	5.80915	0	low
404	PC-3p-222334_14	AGCGTCAACGTAGGCACCTTTGTT	24	scaffold4	+	22559813	22559943	ttataggacgtcaacgaagatgtcgttgttgacgtttataagccatcaacaaagatattattggcacgttttatccgtcaatgatattcataaAGCGTCAACGTAGGCACCTTTGTTgacgtttactagcc	0						3'	New	gp4	......(((((((((((((.((((..(((((((((((................((((((((((((...........))))))))))))....)))))))))))..)))).)))))))))))))........	117	38.9	-45.2	0.9	0	0	2.5	0	0	4.5	0	0	2.15522	0	0	3.19512	low
405	PC-3p-222683_14	AATGGTGGTATGTAGAAAGATCGC	24	scaffold4	-	44171254	44171425	atacttagctgcatactggtaatgttgggatctctctacatactccattaaaattttgacaactaagaaagagaaaggtaaaaagtgaggaaaaaaatatctcctggatgtcaaaattttAATGGTGGTATGTAGGAAGATCGCtacataccggtcaccagccaagtattgt	0						3'	New	gp4	((((((.((((...((((((.(((.((((((((..((((((((((((((((((((((((((.(((.....((((.........................)))).))).))))))))))))))))).)))))))))..))))).))))))))))))...)))).))))))...	169	36	-66.1	1.1	0	6	7	7	0	12	0	8.00736	6.03462	7.22092	0	8.52031	low
406	PC-3p-225990_14	AGAACCGGATCTGGGAATTGCGAT	24	scaffold10	+	7885760	7885951	aattgttaggcgataaaagtataatcaatctaaattcaaacaatatataatttatcgcaattcccagatccggctcttggtttcaaattatttgtttcacattatatttgaaaccAGAACCGGATCTGGGAATTGCGATaaattatatattgtctgaatttagattgattatacttttatcgcctaacacct	0						3'	New	gp4	...(((((((((((((((((((((((((((((((((((.((((((((((((((((((((((((((((((((((.(((.((((((((((....((.....))....))))))))))))).)))))))))))))))))))))))))))))))))).)))))))))))))))))))))))))))))))))))...	186	29.7	-126.7	2.2	5	0	16	0	0	0	4.58198	0	13.7934	0	0	0	middle
407	PC-3p-22810_121	ACATTTTAATGGTGGTGTGTAGGT	24	scaffold1	-	1259236	1259343	tctcttatataccactattataatcttgacaacttggacaaaatattctcattttttactttttttcctcacttagttgtcaACATTTTAATGGTGGTGTGTAGGTat	0						3'	New	gp4	...(((((((((((((((((.(((.(((((((((.(((.((((.................)))).)))......))))))))).))).)))))))))))))))))...	102	28.7	-34.7	1.1	23	23	19	19	15	22	21.0771	30.6949	16.3797	19.5997	17.4274	15.6206	middle
408	PC-3p-228156_14	ATCAGAGTATACCAGCGATAGACT	24	scaffold13	+	19557352	19557445	tctatcagagtatattactgatagactctggttaattagaatctatctgatagatttcgattATCAGAGTATATCAGCGATAGACTctgattag	0						3'	New	gp4	...((((((((.(((..((((((.(((((((.((((..((((((((...))))))))..))))))))))).))))))..))).))))))))...	88	31.9	-41.1	1.4	9	0	5	0	0	0	8.24756	0	4.31044	0	0	0	low
409	PC-3p-22975_120	AATGGTAGTATGCAGGCAGATCCC	24	scaffold8	-	46254924	46255092	cttccctgcataccggtatgtagggatctccctacataccccattaaaatcttgacaactaagaaagagaaagggagaaaatgagaaaaaaaatttatatcaactagttgtcaacattttAATGGTAGTATGCAGGGAGATCCCtacctaccagtatgtagggaagttt	0						3'	New	gp4	(((((((((((((.((((.((((((((((((((.(((((.((((((((((.((((((((((...........................................)))))))))).))))))))))..))))).)))))))))))))).)))).)))))))))))))...	166	37.9	-84.012	1.3	17	16	21	34	23	36	15.5787	21.353	18.1039	35.0731	26.7221	25.5609	middle
410	PC-3p-230084_14	ATGATCTCTCTGCATACCACCATT	24	scaffold4	+	48703106	48703246	ataaatgttggtatgcagggagatccctacttggtatgtagtcaagttttttccgtaaaacaaacttgaaagtttagagactgaaatgaacaatttaaaaagaaaatgaaggtaATGATCTCCCTGCATACCACCATTaaa	0						3'	New	gp4	...((((.(((((((((((((((((..(((((..(((....((((((((.((......)).))))))))..(((((..........)))))..............))).)))))..))))))))))))))))).))))...	135	33.3	-48.2	1	0	0	7	0	0	9.5	0	0	6.03462	0	0	6.74524	low
411	PC-3p-230109_14	ATATGTTAGAGACCCTATTAGACC	24	scaffold5	-	39908886	39909067	tgtgtttaatatgtctttgacttattagacattatttaaaatttatgaacctattttggatacaaaatcgaaagttttatgtctaatagattcattcattttaaaaatgttaaATATGTTAGAGACCCTATTAGACCcaaaattaaaagttcacacacaaacatgaaagttgaggacggagt	0						3'	New	gp4	((.((((((((.(((((((((.((((..(((((.((((((((..(((((.((((..((((((.(((((.....))))).)))))))))).)))))..)))))))))))))..)))).)))))))))..)))))))).)).........((((.((.((..........)))).)))).....	139	26.4	-44	0.9	6	10	14	0	0	0	5.49837	13.3456	12.0692	0	0	0	middle
412	PC-3p-230133_14	AGTAGTGGTGTGTAGGAAGATCCC	24	scaffold3	+	41622282	41622453	ttggcagcataccggtatatagggatcttcttatatattccattagaaacttgacaactaagaaagaaaaatgtagaaagtgagaaaaaaaaaattatctctcttgattgtcaaaattttAGTAGTGGTGTGTAGGAAGATCCCtacatatatactagtatacagccaaata	0						3'	New	gp4	(((((...((((..(((((((((((((((((((((((..((((((((((.(((((((..((((.(((..............................))).))))..)))))))..))))..))))))))))))))))))))))))....)))))..))))...)))))...	169	30.8	-56.1	1.1	0	0	7	0	0	12	0	0	6.03462	0	0	8.52031	low
413	PC-3p-230846_14	ATAGATCAATGACTTACTAGACAT	24	scaffold4	-	5106825	5106981	ttttagttttttttgtctaataagtctttgacatatttgagatttaaaaattaactgatctattagatataaagttgagttttaagcttatcgggactctaagattttaaaaaatgttgaATAGATCAATGACTTATTAGACATgaaattaaaagtt	0						3'	New	gp4	((((((((((...(((((((((((((.((((..((((..(.((((.........((((....))))...(((((((((((..(.........)..))))...)))))))..)))).)..))))..)))).))))))))))))).))))))))))...	154	22.3	-40	1.1	0	0	5	6	0	8	0	0	4.31044	6.18936	0	5.68021	low
414	PC-3p-231016_14	ATTCAAACTCATTCCGAAACATGT	24	scaffold10	+	3454999	3455074	ggtgcatgtttgggagtgattttaaaatggtcaaaatcacttttgtcatATTCAAACTCATTCCGAAACATGTctt	0						3'	New	gp4	...((((((((.(((((((.(((((.((((.(((((....))))))))).)).))).))))))).))))))))...	70	34.2	-24.7	1	8	0	6	0	0	0	7.33117	0	5.17253	0	0	0	low
415	PC-3p-231142_14	TTCAAAATCACTTCCAAACACGCC	24	scaffold9	-	39314363	39314450	ctaagaggatgtttgggagtgattttgaaacggttaaaatcattttcctttttttcacgTTCAAAATCACTTCCAAACATGCCctaat	0						3'	New	gp4	...((.(((((((((((((((((((((((.((...((((...........))))...))))))))))))))))))))))).))))...	82	34.1	-34.5	1.1	0	0	8	0	0	6	0	0	6.89671	0	0	4.26015	low
416	PC-3p-231383_14	CCACATGGCCAATACTACAATTAT	24	scaffold11	+	32275535	32275681	cacaattgagtAACAATTGTAGTATTGGCTATGTGGtgaaggtgtgacctttcttcctccctttctcatgttcaaatcccaacggctacaatcttgaaggtcacaccttcaCCACATGGCCAATACTACAATTATtattcaattaaa	0						3'	New	gp4	...((((((((((.((((((((((((((((((((((((((((((((((((((................((((........))))...........)))))))))))))))))))))))))))))))))))))).))))))))))...	141	38.8	-75.4	1.3	0	0	0	8	13	16	0	0	0	8.25249	15.1038	11.3604	middle
417	PC-3p-232838_14	ATAGAAAGCCTTCCTATCACTGAT	24	scaffold5	+	43858618	43858702	agctttctatcagtgatagaaaggctttctatcagtgatcatttctttcactgATAGAAAGCCTTCCTATCACTGATagaaatcc	0						3'	New	gp4	...((((((((((((((((.((((((((((((((((((.........)))))))))))))))))).))))))))))))))))...	79	36.5	-54.2	1.7	4	0	3	0	0	0	3.66558	0	2.58627	0	0	0	low
417	PC-3p-232838_14	ATAGAAAGCCTTCCTATCACTGAT	24	scaffold8	+	41541271	41541466	atagaaagctttctatcagtgatagaaaggctttctatcagtgatcatttctttcactgATAGAAAGCCTTCCTATCACTGATagaaagccttcctatcactgatagaaatccttcctatcactgatagaaatcctttctatcagtgatagaaaggttttctactttcactgatagaaagccttcctatcactgat	0						3'	New	gp4	...(((.((((((((((((((((((.((((((((((((((((((.........)))))))))))))))))).)))))))))))))))))).)))..((((.((((((.........((((((((((((((((...)))))))))))))))).(((((((((((.((.....))))))))))))).)))))).))))	91	35.7	-104.2	1.5	4	0	3	0	0	0	3.66558	0	2.58627	0	0	0	low
418	PC-3p-23303_119	CAGTGCCACGCTGCGTGCGTC	21	scaffold11	-	32202150	32202262	tacaggcgttcctttttttcaggCGCACGGCGGCCTGCCACTGCCacccaccaccgccgtatgcggtggttgtgtCAGTGCCACGCTGCGTGCGTCtgaaatggccgccttgt	0						3'	New	gp4	.(((((((..((....(((((((((((((.((((.((.(((((.(((..((((((((.....)))))))).))).))))).)).))))))))))))))))).)).))))).))	112	62.8	-64	0.9	67	11	28	0	0	13	61.3985	14.6802	24.1385	0	0	9.23033	middle
419	PC-3p-233716_13	AAACGGAAACAAGAAGCTAGAACG	24	scaffold3	-	44360290	44360440	gacatgtgttggtttttttttcctttttatatttatagaaagattctcacaattaaatgattgcaaatttctttctttaaaaaaaaatgaaattctatttttctttattaaaaatgaagAAACGGAAACAAGAAGCTAGAACGttaccaaa	0						3'	New	gp4	...((((..((((((((((((((........((((.(((((((......(((((....)))))......))))))).))))..................((((((((((...)))))))))).))))).)))))))))..)))).......	141	23.2	-29.9	0.9	0	0	0	5	5	23	0	0	0	5.1578	5.80915	16.3306	middle
420	PC-3p-237282_13	ATAAGTTTAAGGAAGGTGATTGAT	24	scaffold10	+	33070289	33070402	atatttgatttgatcagtctacttctaaacttatgaaatgttgcaattaaccgtttaattgtttaattgtaaaatttcATAAGTTTAAGGAAGGTGATTGATgagattgaaaat	0						3'	New	gp4	...((..((((.(((((((..((((((((((((((((((.((((((((((.((......)).)))))))))).)))))))))))))..)))))..))))))).))))..))...	108	24.6	-43.4	1.5	0	5	8	0	0	0	0	6.6728	6.89671	0	0	0	low
421	PC-3p-237750_13	ATCCTTACATATCGGTATGCAACC	24	scaffold9	+	2232601	2232752	aacttggctgcataccggtatgtagggtaccccattaaaatcttgacatgtaagaaagaggaaggaagaaaatgagaattttttgttatctctcttagtgttgtcaacgttttaatggagATCCTTACATATCGGTATGCAACCaagttttt	0						3'	New	gp4	(((((((.(((((((((((((((((((....(((((((((..((((((..(((((.(((.......(((((((....)))))))....))).)))))....))))))..)))))))))....))))))))))))))))))).)))))))...	149	36.2	-67.3	1.2	0	0	0	11	0	14	0	0	0	11.3472	0	9.94036	middle
422	PC-3p-238997_13	ATCGACAATAGACACTGATAGATT	24	scaffold2	-	29254581	29254745	gtctattgatagactccgattattcaaagtctattagtgtatatagttgatagactacgattaatcaaaatctatccgtgatagtcactgatagattttgattaatcgtagtctATCAACAATAGACACTGATAGATTttgaatgatcggagtctatcagtgata	0						3'	New	gp4	(((.((((((((((((((((((((((((((((((((((((.(((.(((((((((((((((((((((((((((((((.(((.....))).))))))))))))))))))))))))))))))).))).))))))))))))))))))))))))))))))))))))))).	164	31.5	-112	2.2	0	0	0	7	6	0	0	0	0	7.22092	6.97098	0	low
423	PC-3p-239686_13	ATTAAAGACGTGTATTGGAGTGAT	24	scaffold10	-	40388513	40388680	atcacttttgtcatgttcaaaatcattccaaaatatatctttaattattcaaaaccaatttcatgtttgattttacgcttttaaacgtgattttcacatcatcaaaattgattttgaattATTAAAGACGTGTATTGGAGTGATtttgaatatgacaaaattgatttt	0						3'	New	gp4	((((.((((((((((((((((((((((((((.(((..((((((((.((((((((.((((((.(((..(((..(((((........)))))...)))...)))..)))))).)))))))).))))))))..))).)))))))))))))))))))))))))).))))...	165	23.8	-67.1	1.7	3	0	9	2.5	0	2.5	2.74919	0	7.7588	2.5789	0	1.77506	low
424	PC-3p-242866_13	CAGTTGCGATTTGAAGGGGGT	21	scaffold3	-	43852949	43853084	tttaaaaagaggaatgaaggggaaaacccctttcgaatcgtgattggaacgatcccgactggttcgttccagatctagacctttcgttcCAGTTGCGATTTGAAGGGGGTtttcccccttcattcctttttttttt	0						3'	New	gp4	...(((((((((((((((((((((((((((((((((((((..((((((((((((..((((((......)))).))..))....))))))))))..)))))))))))))))))))))).)))))))))))))))...	130	43.4	-84.2	1.4	8	5	0	0	0	0	7.33117	6.6728	0	0	0	0	low
425	PC-3p-244971_13	AAAATATCGAATATGTCAGGGACC	24	scaffold11	-	1240900	1241045	agtccttgacctatttgacatttttttaaattgacaagcatactagatacaaaattgaaagttttggatcccaaaaggcataaaattcaattttatacctaataagttggtcaatttttaAAAATATCGAATATGTCAGGGACCta	0						3'	New	gp4	.(((((((((.(((((((.((((((..((((((((.(((.((.(((.((.((((((((..((((((...((.....))..)))))))))))))).)).))).)).))).))))))))..)))))).))))))).)))))))))...	142	28.1	-47.7	1.2	7	0	6	0	0	0	6.41477	0	5.17253	0	0	0	low
426	PC-3p-246177_13	ATCAAGAGATCAGAGGTTCGAATT	24	scaffold10	+	32254880	32255036	tggaggggattcaaacttctaatttcttggtcgaatatatatgtcaattactagcaagttatgtttactttgacatagtcaaagcgaacataactcaacggtaattggtatataccttcgATCAAGAGATCAGAGGTTCGAATTcctcattccaaat	0						3'	New	gp4	((((((((((((.(((((((.((((((((((((((..(((((..((((((((....(((((((((..(((((((...)))))))..)))))))))....))))))))..)))))..)))))))))))))).))))))).))))))))...))))...	154	35	-75.8	1.4	5	0	0	14	0	6	4.58198	0	0	14.4418	0	4.26015	middle
427	PC-3p-24686_114	TTTGTTGAAATACCTGTCGCA	21	scaffold10	+	39791173	39791302	agcccaataatatttTCGCGGGTATTTCAACAAACTagaaaccgatccatgacatagaaagcggtccatgacatgtcatgatctttttctagTTTGTTGAAATACCTGTCGCAaattccaattttggact	0						3'	New	gp4	...((((....((((.(((((((((((((((((((((((((..((((.(((((((........(((...))))))))))))))..))))))))))))))))))))))).)).)))).......))))...	124	37.7	-51.2	1	105	48	85	25	11	30	96.2215	64.0589	73.2775	25.789	12.7801	21.3008	middle
428	PC-3p-25453_112	ATTAAAGGTATGTTTCGGAGTGAT	24	scaffold2	+	31297518	31297685	atcacttttatcatattcaaaatcactccgaaacatgtctttaataattcaaaattaattttgatggtatgaaaatcacgtcttaaagtgtaaaatcaaacataaaattgattttgaataATTAAAGGTATGTTTCGGAGTGATttcgaacatgacaaaagtgatttt	0						3'	New	gp4	(((((((((.((((.(((.(((((((((((((((((..(((((((.(((((((((((((((((.((...(((....(((........))).....)))..))))))))))))))))))).)))))))..))))))))))))))))).))).)))).)))))))))...	165	25	-72.3	1.7	24	20	21.5	16.5	13	36	21.9935	26.6912	18.5349	17.0208	15.1038	25.5609	middle
429	PC-3p-25453_112	ATTAAAGGTATGTTTCGGAGTGAT	24	scaffold5	+	39865003	39865174	taaaatcacttttgtcatattcaaatcactccgaaatattcttttaataattcaaaatcaattttgatgatatgaaaactatgttgagtgtaaaatcaaacctgaaattaatttcgaataATTAAAGGTATGTTTCGGAGTGATttcgaacatgacaaaagtgattttaaca	0						3'	New	gp4	((((((((((((((((((.((((((((((((((((((((.((((((((.((((.((((.((((((..((((......(((......))).....)))).....)))))).)))).)))).)))))))).))))))))))))))))).))).))))))))))))))))))...	169	25	-65.4	1.5	24	20	21.5	16.5	13	36	21.9935	26.6912	18.5349	17.0208	15.1038	25.5609	middle
430	PC-3p-254698_12	TTTAATGGAGTGTGTAGAAAGATC	24	scaffold5	-	39778845	39778971	ttaactgcatataccggtgtgtaAAGATCTCCCTACACACTACCATTaaaatgttgacaattaaaagagataaaataagatTTTAATGGAGTGTGTAGGAAGATCctatacactcgtatgcagtcaa	0						3'	New	gp4	...(((((((((...((((((((..(((((.((((((((((.((((((((((.(((...(((......)))....))).)))))))))))))))))))).))))).)))))))).)))))))))...	121	33.9	-54.3	1.3	5	0	7	0	0	0	4.58198	0	6.03462	0	0	0	low
431	PC-3p-254729_12	AGGATTGGTATTGCTCCTTTATTC	24	scaffold64	-	103748	103813	gagagtaaaggagcaataaccaatttcttgttttctcaagAGGATTGGTATTGCTCCTTTATTAtg	0						3'	New	gp4	...(((((((((((((((.(((((((((((......))))).)))))))))))))))))))))...	60	34.8	-31.9	1.4	3.5	2.5	2.5	0	0	0	3.20738	3.3364	2.15522	0	0	0	low
431	PC-3p-254729_12	AGGATTGGTATTGCTCCTTTATTC	24	scaffold738	-	2659	2724	gagagtaaaggagcaataaccaatttcttgttttctcaagAGGATTGGTATTGCTCCTTTATTAtg	0						3'	New	gp4	...(((((((((((((((.(((((((((((......))))).)))))))))))))))))))))...	60	34.8	-31.9	1.4	3.5	2.5	2.5	0	0	0	3.20738	3.3364	2.15522	0	0	0	low
432	PC-3p-25735_111	AATGGTGGTATGTAGTGAGATCCT	24	scaffold1	+	8225305	8225473	acttgattgcatactagtatgtagggatctttctatatatcccattaaaatcttgacaactaagaaatagaaatgtagaaaatgagaattttttttatcttttctagttgtctacattttAATGGTGGTATGTAGTGAGATCCTacataccggtatgcagctaagtttt	0						3'	New	gp4	(((((..(((((((..(((((((.((((((..(((((((((((((((((((...((((((((.((((.(((.....(((((((....)))))))...)))))))))))))))...)))))))))).)))))))))..)))))))))))))..)))))))..)))))...	166	30.2	-73.9	1.4	25	18	22	15	19	28	22.9099	24.0221	18.966	15.4734	22.0748	19.8807	middle
433	PC-3p-258442_12	AATTAACCGGAGTCTATCAGCGAT	24	scaffold1	+	13471580	13471711	tgtctatcactgatagattctgattaatcaaaatctatccgtgactatcattgatagactttgattaatcaaagtctatcagtgatagtcactgatagatttcAATTAACCGGAGTCTATCAGCGATagaga	0						3'	New	gp4	..((((((.(((((((((((((.(((((..(((((((((.((((((((((((((((((((((((....)))))))))))))))))))))))).)))))))))..))))).))))))))))))).))))))..	128	33.3	-81	1.8	2.5	3.5	0	0	0	0	2.29099	4.67096	0	0	0	0	low
433	PC-3p-258442_12	AATTAACCGGAGTCTATCAGCGAT	24	scaffold8	+	22312589	22312745	tctgattattcaaagtctatccgtgtctatcgctgatagactccgattaatcaaaatttatcttgaataatcaaagtctaccaatgatagtcactgatagatttcAATTAACCGGAGTCTATCAGCGATagacattgatagactctgaataatcgca	0						3'	New	gp4	...(((((((((.((((((((..((((((((((((((((((((((.(((((..(((((((((.(((...((((...........))))..)))..)))))))))..))))).))))))))))))))))))))))..)))))))).)))))))))...	151	34.4	-80.3	1.5	2.5	3.5	0	0	0	0	2.29099	4.67096	0	0	0	0	low
434	PC-3p-259780_12	AGAAAATCTTACATACCGATATGC	24	scaffold1	-	6008996	6009157	gaaaaatacttggttgcatattggtatgtaaggatcttcctacataccatgtttgagaaaaaaagtttcctcattatctacctttcttttttttaattgtcaaaatttattagaatagaaAGAGAATCTTACATACCGATATGCagctaagtattgttcttc	0						3'	New	gp4	(((.((((((((((((((((((((((((((((..((.................((((.(((....))).))))........((((((.((((..((((.....))))....)))).)))))).))..)))))))))))))))))))))))))))).)))...	159	29	-55.6	1.2	0	5	7	0	0	0	0	6.6728	6.03462	0	0	0	low
435	PC-3p-259869_12	ATTAAAAGTATGTTTCGGGGTGAT	24	scaffold6	+	48249673	48249807	ATTCAAAATCACTCCAAAGCATGCctttaataattcaaaatcaattttgatgatatgaaaataacatttaaaaatgtaaaatcaaacctgaaattaattttgaataATTAAAAGTATGTTTCGGGGTGATttcaa	0						3'	New	gp4	.....((((((((((.((((((((.((((((.(((((((((.((((((((((.(((....))).)))).....................)))))).))))))))).)))))).)))))))).))))))))))...	127	23	-38.7	1.2	3	0	0	0	3	0	2.74919	0	0	0	3.48549	0	low
435	PC-3p-259869_12	ATTAAAAGTATGTTTCGGGGTGAT	24	scaffold3	+	45060747	45060881	ttgaaaatcactctgaaacatgtctttaataattcagaatcaattttgatgatatgaaaatcacatttaaaaatgtaaaatcaaacctgaaattaattttgaatgATTAAAAGTATGTTTCGGGGTGATtttaaa	0						3'	New	gp4	...(((((((((((((((((((..((((((.(((((((((.((((((.......(((.....(((((....)))))....))).....)))))).))))))))).))))))..)))))))))))))))))))...	129	23	-41.9	1.3	3	0	0	0	3	0	2.74919	0	0	0	3.48549	0	low
436	PC-3p-260929_12	AGAGTCACCTCACTCATTGTCAAT	24	scaffold12	+	36070984	36071152	atggggtttcatctcaaaaccaaTTAGCAATGAGTGGGGTGACTcttgtaccttataaattgtatgttgaggattctacattgaaaagattagtggggatctcacaatttataaggtacaAGAGTCACCTCACTCATTGTCAATtggttttgagatggaactccatata	0						3'	New	gp4	(((((((((((((((((((((((((..((((((((((((((((((((((((((((((((((((.....(((.(((((.((((((.....))))))))))))))))))))))))))))))))))))))))))))))))))..)))))))))))))))))))))))))...	166	36.7	-110.2	1.8	0	0	0	5	0	7	0	0	0	5.1578	0	4.97018	low
437	PC-3p-263470_12	ACATTTCAATGGTGGTATATAGGG	24	scaffold4	+	6013736	6013861	ataggaatcttcctacatccccattaaaatcttgacaactaagaaagagaaagagagaaaatgagaaaacttttttatttttcctagttgtcaACATTTCAATGGTGGTATGTAGGGagatcccga	0						3'	New	gp4	...((.(((((((((((((((((((.((((.((((((((((.((((((..(((((((............))))))).)))))).)))))))))).)))).))))).)).)))))))))))).))..	121	34.1	-52.6	1.2	0	7	0	0	5	0	0	9.34192	0	0	5.80915	0	low
438	PC-3p-263932_12	ATTAAAGACGTGTTTTGGAGTGAT	24	scaffold9	+	42575068	42575234	tcacttttgtcatgtttgaagtcaacctgaaacatgtctttaatcattcaaaatcaatataaatgtttgattttaaacttttaaatgtgattttcatatcatcaaatttgattttgaattATTAAAGACGTGTTTTGGAGTGATtttgaatatgacaaaagtgattt	0						3'	New	gp4	((((((((((((((((..((((((..(..(((((((((((((((.((((((((((((..((((.(((((....))))).))))...(((((......))))).....)))))))))))).)))))))))))))))..)..))))))..))))))))))))))))...	164	24	-72.8	1.8	2.5	3.5	0	2.5	0	0	2.29099	4.67096	0	2.5789	0	0	low
439	PC-3p-264026_12	AAGGGTGGTGTGTAGGGAGATCTC	24	scaffold8	+	25813460	25813588	taaagagtcttcctacacatcccactaaaatcttgaaaactatgaaagagatagaaaaccaaaaattttattttattttctctcctaattgttgacgttttAAGGGTGGTGTGTAGGGAGATCTCtaca	0						3'	New	gp4	...((((((((((((((((((((..(((((..(..(.((.((.((.((((((((((..............))))).))))).)).)).)).)..)..)))))..)).)))))))))))))).))))...	123	32.6	-38.4	0.9	5	0	0	5	0	7	4.58198	0	0	5.1578	0	4.97018	low
440	PC-3p-265738_11	TAAAACTATTCGGAACGTTGCACC	24	scaffold6	+	4549792	4549953	attaggtgctcccggtgcAATGTTTTCGGGCAGTTTTACACCgttgatgtaagagagaaattgtaaaagtatcttgattttgtatctaatggttattagaggcagacaaatttgaagatatatatcaaacggtgTAAAACTACTCGGAACGTTGCACCggaa	0						3'	New	gp4	...........(((((((((((.(((((((.((((((((((((((((((((...((((.(((.....))).))))...((((..((((((....))))))..))))..............)))))).)))))))))))))).))))))))))))))))))..	149	37.7	-65	1.1	5	0	6	0	0	8	4.58198	0	5.17253	0	0	5.68021	low
441	PC-3p-266801_11	ATCGATGATAGACACTGATAGACT	24	scaffold5	+	43781146	43781279	ctttctatcagtgtctatcactgatagactttgataatcggagtctagcagtgtctatcactgatagactccgattaatcgaagtctatatcagtgactatcagtgactATCGATGATAGACACTGATAGACTa	0						3'	New	gp4	...(((((((((((((((((..(((((((((((((((((((((((((.(((((.....))))).)))))))))))).)))))))))))..(((.((.....)).)))...))..)))))))))))))))))...	128	38.1	-72.9	1.4	0	0	0	0	0	5.5	0	0	0	0	0	3.90514	low
441	PC-3p-266801_11	ATCGATGATAGACACTGATAGACT	24	scaffold3	+	29066416	29066500	tgactATCGATGATAGACACTGATAGACTattatgccgatacactttgtataatcttttctatcagtgtctattactgatagatt	0						5'	New	gp4	...(((((..(((((((((((((((((..(((((((.((......)))))))))....)))))))))))))))))..)))))...	79	31.8	-34.7	1.3	0	0	0	0	0	5.5	0	0	0	0	0	3.90514	low
442	PC-3p-266910_11	ATCAACGATAGACTCTAATTAATC	24	scaffold7	+	9504757	9504910	aatatagtcaaatctatcataatatatcactgtagacactgatagactctggttaattagaatctatctgatagacttcgattatcagagtttATCAACGATAGACTCTAATTAATCaaaatctatcagtctactgatagactttgattattca	0						3'	New	gp4	...((((((((((((((((............((((((..(((((((...((((((((((((.(((((((((((((((..(.....)..)))))))))..)))))).))))))))))))...)))))))))))))))))))).)))))))))...	148	28.6	-58.9	1.3	0	0	5	6	0	0	0	0	4.31044	6.18936	0	0	low
443	PC-3p-267871_11	ATCGATATACTTTGAATAACCAGA	24	scaffold5	-	35952886	35953025	tcagtgtctatcgctgataaactctggttattcaaagtatatcagtcactatcattgatagactttgattaatcaaaatttatcagcgatagacATCGATATACTTTGAATAACCAGAgcctatcagtgatagacacgga	0						3'	New	gp4	...((((((((((((((((..((((((((((((((((((((((.....(((((..(((((((.(((((....))))).)))))))..))))).....))))))))))))))))))))))..))))))))))))))))...	134	34.3	-76.5	1.6	5	0	0	0	0	6	4.58198	0	0	0	0	4.26015	low
444	PC-3p-268301_11	AATAAAGACACATGCAAACACGTT	24	scaffold3	+	45900699	45900813	aaatgaaaaatgacatgtttacatgtgtattgttgcttatatgaataatatttgaacacatacgtggaaaagaaaaaataAATAAAGACACATGCAAACACGTTatttttcacct	0						3'	New	gp4	...(((((((((((.(((((.(((((((.(((((....((((.....)))).....(((....)))..............)))))..))))))).))))).)))))))))))...	109	26.1	-27.7	0.9	0	0	11	0	0	0	0	0	9.48298	0	0	0	low
445	PC-3p-268336_11	AAAACTACCAGAGCATTGCACCGG	24	scaffold11	-	1803748	1803908	attaggtattcccggtgCAATGCTCTGGATAGTTTTACACTgttggaattatatcttcaaatttgtctgtccctagtaatcgttggatacaaaattgaggtacttttgcaatttctctctcttacctccaacgatgtAAAACTACCAGAGCATTGCACCGG	0						3'	New	gp4	...........(((((((((((((((((.((((((((((..((((((.........((((.(((((..((((............))))))))).)))).(((....))).................))))))..)))))))))))))))))))))))))))	150	39.1	-64.4	1	0	5	6	0	0	0	0	6.6728	5.17253	0	0	0	low
446	PC-3p-268553_11	AATCGAGTTGGTTCGGTTCGGTTC	24	scaffold249	+	28879	28972	gaaaaccgaaccgaaccgagttggttcgttggttcaatttttatatatatccagacggaaccaaaacgAATCGAGTTGGTTCGGTTCGGTTCtc	0						3'	New	gp4	((.((((((((((((((((.(((((((((((((((..(((..((....))..)))..))))))..))))))))).)))))))))))))))).))	94	43.6	-47.8	1.2	9	0	0	5	0	6	8.24756	0	0	5.1578	0	4.26015	low
447	PC-3p-268684_11	AAATGACGTGTCAAATGTTGAAGC	24	scaffold5	-	39539886	39540026	cattcaatatttgacacgtcatttaacgagcatttaatgatataatattttatttcatgggacccacaatattattaaatacttctttcatggcaaacaatgaatggaggtatggttAAATGACGTGTCAAATGTTGAAGC	0						3'	New	gp4	..(((((((((((((((((((((((((.....((..((((.((((....)))).))))..))................(((((((((((((........))))).)))))))).)))))))))))))))))))))))))..	137	30.5	-51.5	1.2	5	0	0	6	0	0	4.58198	0	0	6.18936	0	0	low
448	PC-3p-270684_11	AGTCACCGATAGATTTTGAATAAT	24	scaffold1	-	14800791	14800970	atcatagacttcgattattcagagtctatcactgtctattgctgatgataaattctggttaatcaaaatctatcagtgactatcattgagtctatcagtgatAGTCACCGATAGATTTTGATTAATcgaagtctatctgcgatagacactgatatactttgaataatcagagtctatcag	0						3'	New	gp4	...(((((((..(((((((((((((.(((((.((((((((((.((((((...(((.((((((((((((((((((.((((((((((((((.....)))))))))))))).)))))))))))))))))))))))).))).)))))))))).))))).)))))))))))))..)))))))...	174	33.3	-98	1.6	0	0	0	6	0	5	0	0	0	6.18936	0	3.55013	low
449	PC-3p-271072_11	AGCATGTTTCGGAGTGATTTTGAA	24	scaffold4	+	4837859	4838010	ttatcatgtttgaaatcatccccgaaacatacttttaattattcaaaatcaatttcatgtttgattttacacttttaaacataattttcatactatcaaagttaattttaaattgttaaaAGCATGTTTCGGAGTGATTTTGAAtatgacaa	0						3'	New	gp4	...(((((((..(((((((..(((((((((.((((((((.....((((((((........)))))))).....((((((..(((((((.........)))))))..))))))..)))))))).))))))))).)))))))..)))))))...	146	23	-43	1.2	0	0	0	6	5	0	0	0	0	6.18936	5.80915	0	low
450	PC-3p-271305_11	CGAAATCACCCCCAAACATGCTCT	24	scaffold4	-	1845170	1845245	gtacatgtttggggagtgattttgaaatgacaagaatcacctttgtcatgctCGAAATCACCCCAAAACATGCTCT	0						3'	New	gp4	...(((((((.(((.((((((((((.((((((((.......))))))))..))))))))))))).)))))))....	69	40.8	-34	1.1	0	0	11	0	0	0	0	0	9.48298	0	0	0	low
451	PC-3p-27146_107	TCAAATAAGTTGGTTGAGACGAAT	24	scaffold8	-	47051720	47051839	ctcttattgttatttttcttttaactaattgaatttgaaacaagtatattaacatgtatattaaaatgtgagtatgtattagagTCAAATAAGTTGGTTGAGACGAATattaaatgaata	0						3'	New	gp4	...(((((..(((((...((((((((((((..((((((....(((((((..((((..........))))....)))))))....)))))).)))))))))))).)))))...)))))...	114	21.7	-23.5	0.9	30	16	38	38	15	42	27.4919	21.353	32.7594	39.1993	17.4274	29.8211	middle
452	PC-3p-271916_11	CTGATGCCATCCTCTTGCAAC	21	scaffold10	+	43848609	43848763	aatagtgaagagttggaggattcatgcTGCAGGAGAGATGGCATCGTCtgagcaaaatggtgtatcaaatttaataacaatttggttgtctgattgcttgcttgtagCTGATGCCATCCTCTTGCAACatgatgcctttgcaacttctcatttat	0						3'	New	gp4	...(((((..(((((((((..(((((.((((((((.(((((((((....((((((...(..(.((((((((.......)))))))))..)...))))))((.....)).))))))))))))))))).)))))..))))..)))))..)))))...	149	40	-62.7	1	0	0	0	0	0	5.5	0	0	0	0	0	3.90514	low
453	PC-3p-273338_11	AGATTTTGATGGGATATGTAAGGA	24	scaffold13	+	3495134	3495241	gtctacatatcatcattaaaatcttgacaactaagagagataaaacaaaatctcattttctacatttctgtttcttaattgtcaAGATTTTGATGGGATATGTAAGGA	0						3'	New	gp4	...((((((((.((((((((((((((((((.((((((((((........))))).......(((....))).))))).))))))))))))))))))))))))))....	101	27.8	-39.7	1.3	6	5	5	0	0	0	5.49837	6.6728	4.31044	0	0	0	low
454	PC-3p-276670_11	ATGTAAGGTAGGGGGATTCAAACC	24	scaffold5	+	47816388	47816498	acCGAATTCCCCTCCTCACATATTGTcaaaaaaaaaaaaaacattatttaggtttacctaccattttaaaaatacatatatataaatATGTAAGGTAGGGGGATTCAAACC	0						3'	New	gp4	...(((((((((((((.(((((((........................((((....))))...........(((....)))...))))))).))).)))))))))).....	103	28.8	-28.5	0.9	0	0	0	5	0	6	0	0	0	5.1578	0	4.26015	low
455	PC-3p-277638_11	ACCACAGACCTCTCGATAATTAGT	24	scaffold5	-	1465198	1465327	tatatatataaatcttgtACTAATTACCGAGAGATCTGTGGTttgtggtttacaacatgtggaggtgggcgattcaaACCACAGACCTCTCGATAATTAGTacaagattttatgtcagctaaactatgct	0						3'	New	gp4	...(((((.(((((((((((((((((.((((((.((((((((((((.((..((...........))..)).)..))))))))))).)))))).)))))))))))))))))))))).(((........)))	112	36.2	-55.3	1.2	5	5	0	5	0	17	4.58198	6.6728	0	5.1578	0	12.0704	middle
456	PC-3p-279699_11	AGCTTAGAAACACTCCTTCCACCT	24	scaffold12	-	2756234	2756373	ttaggtgtggaaggagtgtttataagcttaattttaaaaaactaacaacaaaaaactaaggtcccgtttgataaccattttgttttttgtttttggtttttgaaaattaAGCTTATAAACACTCCTTCCACCTatccatt	0						3'	New	gp4	...((.(((((((((((((((((((((((((((((.(((((((((.((((((((((...(((...........))).....)))))))))).))))))))).))))))))))))))))))))))))))))))).......	130	29.3	-65.1	1.6	0	0	5	6	0	0	0	0	4.31044	6.18936	0	0	low
457	PC-3p-279860_11	AGACTTTAACAGTGGTATGTAGGA	24	scaffold1	-	11782871	11782997	gggatctccttacatatacctccattaaaatcttgacaactaagaaagagaaatgtagaaaatgagaaaaaaaaaatgtatctctcctagttgtcaAGACTTTAACAGTGGTATGTAGGGagataga	0						3'	New	gp4	...((((((((((((((..((...(((((.((((((((((((.((..((((.(..(...................)..).)))))).)))))))))))).))))).))..))))))))))))))...	121	33.1	-42.7	1	5	6	10	0	5	10	4.58198	8.00736	8.62089	0	5.80915	7.10026	low
458	PC-3p-280727_11	AATTGTGGTACGTAAGGAGATCCC	24	scaffold8	+	42991296	42991451	tggataccggtatgtagggatctccctacatatcccattaaaatattgacaactaagaaagaggaagggagaaaatgataatttttttttttatctctcctagttgtcaacattttAATTGTGGTACGTAAGGAGATCCCtacataccggtatgta	0						3'	New	gp4	...((((((((((((((((((((((.(((.((((.(((((((((.((((((((((.((.(((..((..((((((((....))))))))..)).))).)).)))))))))).))))))).)).)))).))).))))))))))))))))))))))...	150	35.3	-79.2	1.4	6	0	0	5	0	0	5.49837	0	0	5.1578	0	0	low
459	PC-3p-281403_11	TCATTGCACCCGAAACACCTA	21	scaffold13	+	1550785	1550857	gaaaaattattaggtgttctcggtgcagtgagactacctgccTCATTGCACCCGAAACACCTAaaaatttctc	0						3'	New	gp4	((.(((((.(((((((((.(((((((((((((.........))))))))))).))))))))))).))))).))	73	42.5	-32.7	1.1	6	0	5	0	0	0	5.49837	0	4.31044	0	0	0	low
460	PC-3p-284564_11	AATGCCGATCGACCGATGATCACC	24	scaffold2	+	13463916	13464048	gccggtatcatcggtcggtcggcgtaatgtatccctctcaaaccgacgagaaccgaccgccggagactgacttgtcggtggtcggcgtcgatttgagtccaaaaccAATGCCGACCGACCGATGATCACCcct	0						3'	New	gp4	...((((((((((((((((((((((...((......((((((.(((((....((((((((((..((.....))..))))))))))))))).))))))......))..))))))))))))))))))).)))...	127	58.6	-74.3	1	6	5	0	0	0	0	5.49837	6.6728	0	0	0	0	low
461	PC-3p-284832_11	ATTAAAGATATGTTTTGGGGTGAT	24	scaffold9	+	37068168	37068334	tcatctttttcgtattcaaaatcactccgaaaacattcttttaatatttcaaaatcaattttgatgatatgaaaatcgcgtttaagagtgtaaaatcaaacataaaattgattttgaataATTAAAGATATGTTTTGGGGTGATtttgaacatggcaaaagtgattt	0						3'	New	gp4	(((.(((((((((.((((((((((((((.(((((((..(((((((..((((((((((((((((.((...(((....(((........))).....)))..))))))))))))))))))..)))))))..))))))))))))))))))))).)))).))))))))...	164	25.1	-56.5	1.3	0	5	6	0	0	5	0	6.6728	5.17253	0	0	3.55013	low
462	PC-3p-28546_103	AATCGTCAGTCACATTGTACCAGT	24	scaffold4	+	2470205	2470402	taaaattgactaagcttggcaacttgtcaaatttcataggtgtgaggaattattcgAGGAGACTGATACAATGTGACTGAcgattctatatcatttgaccagtctcctcaaataatatagAATCGTCAGTCACATTGTACCAGTctcctccaataatttctcacacctatgaaatttgacgagcttagttgatttagc	0						3'	New	gp4	..((((..(((((((((........(((((((((((((((((((((((((((((.((((((((((.(((((((((((((((((((((((((.((((((.........)))))).))))))))))))))))))))))))).)))))))))).))))))))))))))))))))))))))))))))))))))..))))...	193	36.4	-124.2	1.7	9.5	13.5	22.5	12	11	11.5	8.70576	18.0166	19.397	12.3787	12.7801	8.1653	middle
462	PC-3p-28546_103	AATCGTCAGTCACATTGTACCAGT	24	scaffold4	+	2479983	2480180	taaaattgactaagcttggcaacttgtcaaatttcataggtgtgaggaattattcgAGGAGACTGATACAATGTGACTGAcgattctatatcatttgaccagtctcctcaaataatatagAATCGTCAGTCACATTGTACCAGTctcctccaataatttctcacacctatgaaatttgacgagcttagttgatttagc	0						3'	New	gp4	..((((..(((((((((........(((((((((((((((((((((((((((((.((((((((((.(((((((((((((((((((((((((.((((((.........)))))).))))))))))))))))))))))))).)))))))))).))))))))))))))))))))))))))))))))))))))..))))...	193	36.4	-124.2	1.7	9.5	13.5	22.5	12	11	11.5	8.70576	18.0166	19.397	12.3787	12.7801	8.1653	middle
463	PC-3p-288036_10	AGGAAGATCCCTACGTACCGGTAT	24	scaffold8	+	41831549	41831692	ccggtatgtagggatctctctgcataccactattaaaatgttgacaactaggagagataaaaaaaaatttcattttctcccttcctctttcttagttgtcaagattttaatggggtatgtAGGAAGATCCCTACGTACCGGTAT	0						3'	New	gp4	(((((((((((((((((..(((((((((.((((((((((.(((((((((((((((((............................))))))))))))))))).)))))))))))))))))))..)))))))))))))))))...	141	37.5	-83.3	1.5	0	0	0	5	0	5	0	0	0	5.1578	0	3.55013	low
464	PC-3p-288105_10	ATTTGGACCCCGTTTGATGACCAT	24	scaffold2	-	25657254	25657402	tgaaatggttatcaaacggggccttaatgatttaaattctatgaatttaaggagacatatatatttattggctgtattgactttctaccatggtaatattttaggctccgtttgataatcATTTGGACCCCGTTTGATAACCATttggt	0						3'	New	gp4	..(((((((((((((((((((((..((((((((((((((...))))))).((((......(((((...(((................)))....)))))......)))).......))))))).)).)))))))))))))))))))...	144	32.9	-51	1	0	0	0	5	0	5	0	0	0	5.1578	0	3.55013	low
465	PC-3p-289013_10	ATCAATGATAGTCACGAATAGATT	24	scaffold9	+	42842699	42842921	cgtatctatcactgatagactctgattattcaaagtatattagtgtttatcgctgatatatttcgattaattaaaatctatcagtgaatatcattgatagactttgattaatcaaagtctATCAATGATAGTCACGAATAGATTttgattaaccagagtttatcagcgatagacactgatagactctgaataattggagtctatcagtagactaataggttat	0						3'	New	gp4	...(((((((((((((((((((..((((((((.(((.(((((((((((((((((((((...(((..(((((((((((((((..((((.(((((((((((((((((((....))))))))))))))))))).))))..)))))))))))))))...)))..))))))))))))))))))))).))).))))))))..)))))))))))).))....)))))...	217	29.6	-119.8	1.8	0	5	0	0	0	5	0	6.6728	0	0	0	3.55013	low
466	PC-3p-291570_10	CAGTTTTGTATCTAGTAGACTCGT	24	scaffold9	-	40279210	40279396	aactttcaattttgtatttaatagatctgagatttttaaaaattaatcaatctattggatataaaattaaattttatgtttgttaataccataaacttcCAGTTTTGTATCTAGTAGACTTGTgaattttttttttaaaaaaaaaatcaaatagatcaatgacttgttagacacaaaattgaaattc	0						3'	New	gp4	...((((((((((((.(((((((((((((.((((((((((((((...(((((((((((((((((((((.((.((((((...........)))))).))..)))))))))))))))))).)))..)))))))..........)))))))...)))))).......))))))).))))))))))))...	181	19.8	-46.3	1.3	5	0	0	5	0	0	4.58198	0	0	5.1578	0	0	low
467	PC-3p-294295_10	AACTACCGAAGCATTGCACTGAAA	24	scaffold2	+	5098920	5099065	tttggtgcaatgtttggggtagttttacaccaattagatgaattgtaaaatatacctcgattttgtatccaacagttattaatggtagacaaatttgaagatatacatctatcggtgtaaAACTACCGAAGCATTGCACTGAAAga	0						3'	New	gp4	((..(((((((((((.(.(((((((((((((...((((((....(((.....))).((((.(((((..(((...........)))...))))).)))).......))))))..)))))))))))))).)))))))))))..))...	143	32.9	-55.1	1.1	0	5	0	5	0	0	0	6.6728	0	5.1578	0	0	low
468	PC-3p-294845_10	AGATTCCTACGTACCGGTATGCAG	24	scaffold4	+	48176120	48176269	tacatactggtatgtagggatctccattaaaatcttgacaactaagacagaggaaaggagaaaatgagaaaaaaattttatctctccaagttgtcaacattctaatggtggtatgcagtaAGATTCCTACGTACCGGTATGCAGgaaagt	0						3'	New	gp4	..(((((((((((((((((((((((((((.(((.(((((((((.............(((((..((((((......)))))).))))).))))))))).))).))))))............))))))))))))))))))))).........	139	36.7	-54.8	1	0	6	5	0	0	10	0	8.00736	4.31044	0	0	7.10026	low
469	PC-3p-29499_100	AAAAGTTGAGGGATCTATTGGACA	24	scaffold4	+	8436575	8436707	agactctaaactttcaattttgtatctagtagacttgtgaatttttaaaaatgtttaatacgtcaatgacttattaaacacaaaattAAAAGTTGAGGGATCTATTGGACAcaaaagtgaaagtttaaggacc	0						3'	New	gp4	...(..((((((((((.((((((.(((((((((((..(.(((((((((...(((((((((.(((...))).))))))))).....))))))))))..)).))))))))).)))))).))))))))))..)...	127	27.8	-41.3	1.1	30	22	21	11	9	35	27.4919	29.3603	18.1039	11.3472	10.4565	24.8509	middle
470	PC-3p-296717_10	AATCGGAGTCTCTCAGCGATAGAC	24	scaffold8	-	36972397	36972557	cagagtttatcagcgtctatcgctgatagactccagttaatcgaaatctatcagtgactatcattgataggctttgattaattaaactctatcagtgatagtcactgataaatttggattAATCGGAGTCTATCAGCGATAGACactgatagactttgaat	0						3'	New	gp4	(((((((((((((.((((((((((((((((((((..((((((.((((.((((((((((((((((((((((..(((((....)))))..)))))))))))))))))))))).)))).))))))..)))))))))))))))))))).)))))))))))))...	158	35.4	-106.9	1.9	0	5	0	5	0	0	0	6.6728	0	5.1578	0	0	low
471	PC-3p-298288_10	CTAAATCGCCTCCGATCGCCAAGT	24	scaffold4	-	15937505	15937619	agttagggtttacttggcgttcggaggtgatttagggctgaaccgagcggaattggactccaatttcgctcggttcagccCTAAATCGCCTCCGAACGCCAAGTaaaccctaagg	0						3'	New	gp4	..((((((((((((((((((((((((((((((((((((((((((((((((((((((...))))))))))))))))))))))))))))))))))))))))))))))))))))))..	111	52.2	-105.6	1.8	0	5	0	0	0	5	0	6.6728	0	0	0	3.55013	low
472	PC-3p-298424_10	AAGTCAACCTGAGCATAACTTAGT	24	scaffold7	-	9764055	9764179	agatagtacaatgtcttaaccaattgagctatgttcaagttgacaacaccaaagttaaaattgaatgactattcattaAAGTCAACTTGAGCATAACTTAGTacataaagacacttatattacaa	0						3'	New	gp4	...(((((.((((((((.....((((((.((((((((((((((((((......))).......(((((....)))))...))))))))))))))).)))))).....)))))).)).)))))...	119	28.8	-33.9	0.9	0	0	5	0	5	0	0	0	4.31044	0	5.80915	0	low
473	PC-3p-298576_10	ACAATACATATGCAGACACGTTAT	24	scaffold5	+	2773410	2773519	cgttaaatttatgtaaagaaaatgatgtgttttcacgtatttgtttaaatatgttcacataagcaACAATACATATGCAGACACGTTATttttcgcccatgaatttataa	0						3'	New	gp4	...((((((((((....(((((((((((((((.((.(((((.(((....((((....))))...))))))))...)).)))))))))))))))....))))))))))...	104	27.3	-27.7	0.9	0	0	0	5	0	5	0	0	0	5.1578	0	3.55013	low
474	PC-3p-301320_10	AACATGTTGGGTGGGGATTTGATC	24	scaffold8	-	39005362	39005527	atataccctcgaccaagaggtcagaggttcgaatcctccacctccatatgttgatgtactaaaaaaaaatggcagatgacattgtgaattaattatttggaatcgttatatattacAACATGTGGGGTGGGGATTTGATCttctaacctcttgatcaagagtacaa	0						3'	New	gp4	...(((.((.((.((((((((.(((((.((((((((.(((((.((((((((((.....(((........)))..(((..((..((((.....)))).))..)))...........))))))))))))))))))))))).))))).)))))))).)).)).)))...	160	37.3	-63.4	1	0	5	0	0	0	5	0	6.6728	0	0	0	3.55013	low
475	PC-3p-301846_10	AGATTTTAATGAGGCATGTAGGGA	24	scaffold6	-	47193127	47193304	aaaaacttggttgcataccggtatgtagggatcttcctacataccaccgttaaaatgttgacaactatgagagataattttttttttctcattttttacctttctctttcttagttctcaAGATTTTAATGAGGCGTGTAGGGAgatccctacacaccggtatgcagcaagttttgtt	0						3'	New	gp4	.(((((((.(((((((((((((.((((((((((((((((((..((..(((((((((.((((.(((((.((((((.((........................)).)))))).))))).)))).))))))))).))..)))))))))))))))))).))))))))))))))))))))...	174	36.5	-89.3	1.4	0	5	0	0	0	5	0	6.6728	0	0	0	3.55013	low
476	PC-3p-303088_10	ATTAAAGGTATGTTTTGGGGTGAT	24	scaffold6	+	13300685	13300852	atcacttttttcatattcaaaatcactccgaaacatgcaattaataattcaaaatcaattttgatgatatgaaaatcacatttaaaagtgtaaaatcaaacatgaaattgattttgaataATTAAAGGTATGTTTTGGGGTGATttcggagtagacaaaagtgatttt	0						3'	New	gp4	(((((((((.((.(((((.(((((((((((((((((((..(((((.((((((((((((((((.(((...(((....(((........))).....)))..))))))))))))))))))).)))))..)))))))))))))))))))..))))))).)))))))))...	165	25	-65	1.5	5	0	0	0	0	5	4.58198	0	0	0	0	3.55013	low
477	PC-3p-303331_10	ATTTTTGGTCCTTGAGGTTTGAGT	24	scaffold7	+	5003814	5003961	aacttaaaacttcaaggactaaaatgaaacttttgaaaattcaggggtataattgaaaccaacaccatagtttagaagtatttttagtaatttaaccttaaaaaataaaggaaaaaatacATTTTTGGTCCTTGAGGTTTGAGTtacg	0						3'	New	gp4	(((((.((((((((((((((((((....(((((((((........(((.........)))..........))))))))).......(((.(((..((((........))))..))).)))..)))))))))))))))))))))))...	145	27	-39.7	1	0	0	5	0	5	0	0	0	4.31044	0	5.80915	0	low
478	PC-3p-3043_516	AATAGGATCCACTGGTATCAGAGC	24	scaffold9	+	4429719	4429924	cccagaaaaaatttgaaatcaacaattgaacactcagaaattgaaaaatttgaaatttattgaaTGGCTCTGATACCAGTGGATCCtattaagggcgcccaggttgagtgggcgcccttAATAGGATCCACTGGTATCAGAGCcattcaataaatttcaaatttttcaatttctgagtgttcaattgttgatttcaaattttttct	0						3'	New	gp4	...((((((((((((((((((((((((((((((((((((((((((((((((((((((((((((((((((((((((((((((((((((((((((((((((((.......))))))))))))))))))))))))))))))))))))))))))))))))))))))))))))))))))))))))))))))))))))))))))))))))))	203	34.5	-165.8	2.3	136.5	129.5	189.5	68	72	149	125.088	172.825	163.366	70.1461	83.6517	105.794	middle
478	PC-3p-3043_516	AATAGGATCCACTGGTATCAGAGC	24	scaffold9	-	4429778	4429983	cccagaaaaaatttgaaatcaacaattgaacactcagaaattgaaaaatttgaaatttattgaaTGGCTCTGATACCAGTGGATCCtattaagggcgcccactcaacctgggcgcccttAATAGGATCCACTGGTATCAGAGCcattcaataaatttcaaatttttcaatttctgagtgttcaattgttgatttcaaattttttct	0						3'	New	gp4	...((((((((((((((((((((((((((((((((((((((((((((((((((((((((((((((((((((((((((((((((((((((((((((((((((.......))))))))))))))))))))))))))))))))))))))))))))))))))))))))))))))))))))))))))))))))))))))))))))))))))	203	34.5	-165.8	2.3	136.5	129.5	189.5	68	72	149	125.088	172.825	163.366	70.1461	83.6517	105.794	middle
479	PC-3p-30482_98	AATTGTGGGCATTTGGATTCCAAC	24	scaffold2	+	5774827	5775047	gaaaaaaatggagagagaaatagtggatccaccaaaatgtgaaaaatttgttggAATCCACATGTCCACAATTTCATTccaaccccacccaaatctggccatttgggtgggttggaatggAATTGTGGGCATTTGGATTCCAACccattttccacatttgggtggatctctgtttttttctccattttttcttcataattttgatgggatccattatttct	0						3'	New	gp4	(((((((((((((((((((((((.(((((((((.(((((((.(((((..(((((((((((.((((((((((((((((((((((((.((((((((......)))))))))))))))))))))))))))))))).)))))))))))..))))).))))))).))))))))))))))))))))))))))))))..)).......((((((...)))))).....	194	38.5	-127.1	1.5	22	26	38	120	98	208	20.1607	34.6985	32.7594	123.787	113.859	147.685	middle
480	PC-3p-305649_9	ATGTAAAACTACCCGAAGCATTGC	24	scaffold5	-	46225990	46226141	ctggtgcaatgctttgggtaattttacactgttggatgtaagagagaaattgtaaaagtacctcgattttgtttccaacagttactaaggacagacaaatttgaagatatacatccaacgATGTAAAACTACCCGAAGCATTGCactgggag	0						3'	New	gp4	(..(((((((((((((((((.(((((((..((((((((((...((....))...........((((.(((((((((............)))..)))))).)))).....))))))))))..))))))).)))))))))))))))))..)...	149	38.2	-65.4	1.1	5	0	9	0	5	0	4.58198	0	7.7588	0	5.80915	0	low
481	PC-3p-30577_98	CTTCGCTGTGACTGTTGTAAT	21	scaffold5	-	42272833	42272969	cttggtggtagtgcaggcagcaTTACAATAGGCACAGTGAAGTgctgaagaagccccaaatgaagcaatttcgtttcaagtttcagtctttcgCTTCGCTGTGACTGTTGTAATattgcctgcaactccttgcctta	0						3'	New	gp4	...(((((.((((((((((..((((((((((.((((((((((((..((.(((((...((((((((...))))))))...)))))..))...)))))))))))).))))))))))..)))))))).))))..)))...	131	45.3	-62	1	69	54	40	0	0	0	63.2313	72.0662	34.4836	0	0	0	middle
482	PC-3p-311538_9	TCTTCAAGAGACGACCTACACCTG	24	scaffold5	+	42374759	42374908	atacacgtggaggtcgtctgttgaagagacgaccttcacgattttttttttttaattattgccacatctgcatatcgtctcttgaagagacgacatgcagacacgtgggtcatggtcgtcTCTTCAAGAGACGACCTACACCTGaaaaat	0						3'	New	gp4	...((.(((.(((((((((.((((((((((((((....((((..((.......))..))))((((.(((((((.(((((((.....))))))).)))))))...)))).....)))))))))))))).))))))))).))).))......	141	43.3	-75.5	1.2	0	0	17	0	0	6	0	0	14.6555	0	0	4.26015	middle
483	PC-3p-314254_8	AGGGAGATCTCTACGTACCGATGT	24	scaffold13	-	37506233	37506376	cggtatgtagggatttccttacctattccattaaaattttgaccactaagaaagaggggggagaaaatgagaaaactttttttatctctcctacttatcaagattttgatggtggtatgtAGGGAGATCTCTACGTACCGATGT	0						3'	New	gp4	((((((((((((((((((((((.((..(((((((((((((((....((((....((((((((.((((..((....))..)))).)))))))).)))))))))))))))))))...)).))))))))))))))))))))))....	140	37.5	-66	1.2	0	0	0	0	0	8	0	0	0	0	0	5.68021	low
484	PC-3p-317814_8	ATTTTAATGGGGTATGTAGAAAGA	24	scaffold10	-	33743967	33744143	aaaacttgcatgcataccggtatgtaggaatctccctacataccaccattaaaacattgacaactaagagagataacaaaaaaatctcattttcttccttcctctttcttacttgtcaagATTTTAATGGGGTATGTAGAAAGAtccttacataccggtatgcaggcaagttttgtt	0						3'	New	gp4	(((((((((.((((((((((((((((((.((((..(((((((((.(((((((((..(((((((.(((((((((.............................))))))))).)))))))..))))))))))))))))))..)))).)))))))))))))))))).)))))))))...	174	35.6	-89.6	1.4	0	2.5	4	0	0	0	0	3.3364	3.44836	0	0	0	low
485	PC-3p-318525_8	AATGGTGGTATGTAGGAAGATTCT	24	scaffold10	-	36642894	36643048	AAAACTTGGCTGCATACCGGTGGAatctccctacatacaccattaaaatcttgaaaactaagaaaggaaaaggtagaaaatgagaatatttttttatctctcctaattgtcaacattttAATGGTGGTATGTAGGAAGATTCTtatatactgatt	0						3'	New	gp4	.................(((((((((((.((((((((((((((((((((.((((....(((...((((..((((((((((.........)))))))))).))))..))))))).)))))))))))).)))))))).))))))).....))))...	135	31.6	-48.7	1	0	0	8	0	0	0	0	0	6.89671	0	0	0	low
486	PC-3p-318678_8	ATGTTTCGGGGTGATTTTGGCCAT	24	scaffold6	+	2057776	2057896	tattcaaaatcaccccaaaacatgcatttaataattcaaaattaattttgatggtatgaaaatcacgttttaaaattgattttgaatgattaaaggaATGTTTCGGGGTGATTTTGGCCAT	0						3'	New	gp4	...(((((((((((((.((((((...((((((.((((((((((((((((((..((((....)).))...)))))))))))))))))).))))))...)))))).)))))))))))))....	114	27.3	-47.9	1.5	0	0	0	0	0	15	0	0	0	0	0	10.6504	middle
487	PC-3p-32326_94	ACTTTTGGTCCCTGAGGTTTAAGC	24	scaffold3	-	15969818	15969933	acctaactcaaacctcagggactaaaagtgtatttttcccttttttcactacattgaatacgaatttatttattaagacaaaatacACTTTTGGTCCCTGAGGTTTAAGGttgatg	0						3'	New	gp4	...(((((.(((((((((((((((((((((((((((........((((......))))......((((.....))))..)))))))))))))))))))))))))))..)))))...	110	32.8	-44.2	1.2	7	5	7	21	16	38	6.41477	6.6728	6.03462	21.6628	18.5893	26.981	middle
488	PC-3p-323554_8	CAAACCCGCGTCGGCGTAGACAAC	24	scaffold1	+	14823416	14823572	gtgtcggcatgttgtctacgccgacgcgggtttgcgtcggcgtagatatgtacgccgacgcacacattttgtgtcggcgttgataaatagaagttgttggaatgatgatctacgtcgacaCAAACCCGCGTCGGCGTAGACAACatgtcgacacaat	0						3'	New	gp4	((((((((((((((((((((((((((((((((((.((((((((((((.....((((((((((.......))))))))))(..((((.......))))..).......)))))))))))).))))))))))))))))))))))))))))))))))...	154	51.6	-111.4	1.4	0	0	4	0	0	0	0	0	3.44836	0	0	0	low
488	PC-3p-323554_8	CAAACCCGCGTCGGCGTAGACAAC	24	scaffold1	-	14823313	14823452	catgttgtctacgccgacgcgggtttgtgtcgacgtagatcatcattccaacaacttctatttatcaacgccgacacaaaatgtgtgcgtcggcgtacatatctacgccgacgCAAACCCGCGTCGGCGTAGACAACatg	0						3'	New	gp4	((((((((((((((((((((((((((((((((.(((((((............((......)).....((((((((.((.......)).))))))))....))))))).))))))))))))))))))))))))))))))))	140	51.4	-86.5	1.2	0	0	4	0	0	0	0	0	3.44836	0	0	0	low
489	PC-3p-323879_8	ATGTTTCGGGATGATTTTGAATAT	24	scaffold12	+	4453844	4453991	gacatattcaaaatcactcagaaacatgtctttaataattaaaaatcaattttaacggtatgaaaatcacatttaaaagtgtaaaatcaaacatgaaattgattttgaataattaaaagtATGTTTCGGGATGATTTTGAATATgaca	0						3'	New	gp4	..(((((((((((((((((.((((((((..((((((.(((.(((((((((((((...((.(((....(((........))).....))).)).))))))))))))).))).))))))..))))))))))).))))))))))))))...	143	23	-48.4	1.4	0	0	0	3	0	8	0	0	0	3.09468	0	5.68021	low
490	PC-3p-324334_8	ATGCAAACACGTCGTCTTCTGCCC	24	scaffold11	+	41551980	41552121	ttttcattaaattcacggacgggaaatgacgtacttgcatatgtttttaatattttttttccacgtatgtgttcaaatctattcacataagcaacaatacatATGCAAACACGTCGTCTTCTGCCCatgaatttaatgaatt	0						3'	New	gp4	..(((((((((((((.((.(((((.(((((((..((((((((((.....................((((((............)))))).........))))))))))..))))))).))))).)).)))))))))))))..	138	31.7	-46.7	1	0	0	22	0	0	0	0	0	18.966	0	0	0	middle
491	PC-3p-328123_8	AATTTTATCATCGATCAAGAGGTC	24	scaffold2	-	13223543	13223722	cacgtgtcaacgttttcttttactaaggtgggaatttgaagctttgacctcttggtcgagggtacaagctatatgtcagcttatgttggtcacgtcgacatgatagcactcatcagtAATTGTATCATCGATCAAGAGGTCaaaggttcgaattctcctatccagttgatgttgaactca	0						3'	New	gp4	...((.((((((((..((........((.(((((((((((.((((((((((((((((((.((((((((((..(((...(((((((((((.....))))))))..)))...))).)))..))))))).)))))))))))))))))).)))))))))))))....))..))))))))))...	174	41.7	-73.6	1	0	0	0	6	0	8	0	0	0	6.18936	0	5.68021	low
492	PC-3p-337415_7	AAGATTTTAATTGTGGTAGGTAGG	24	scaffold6	-	36798163	36798312	cataccgatatgtagggatctccctgcatatcccattaaaatcttgacagctaagaaagaggaagggagaaaataagaaaattttttgatctctcctaattgtcAAGATTTTAATTGTGGTATGTAGGgagatccctacacaccggtttt	0						3'	New	gp4	...((((...((((((((((((((((((((((.(((((((((((((((((.........((((.((((..(((.((.....)).)))..))))))))..))))))))))))))).)).))))))))))))))))))))))...))))...	144	37.3	-71.6	1.3	0	7	0	0	0	6	0	9.34192	0	0	0	4.26015	low
493	PC-3p-344739_7	ATCGTGTATACCTGAGACCCTGAC	24	scaffold5	-	21671424	21671513	gagaatgTCAGGGTCTCAGGTATACACGatcgaggactgacattaaaatgtcagtcctcgATCGTGTATACCTGAGACCCTGACattgag	0						3'	New	gp4	...((((((((((((((((((((((((((((((((((((((((....))))))))))))))))))))))))))))))))))))))))...	84	46.7	-79	1.9	2.5	0	0	0	3.5	3.5	2.29099	0	0	0	4.0664	2.48509	low
494	PC-3p-347103_7	AAGGTATGTTTCGGAGTGATTTCG	24	scaffold3	+	36548540	36548672	tcaaaatcactctaaaacatatctttaataattcaaaattaattttgatggtatgaaaatcacgtcttaaagtgtaaaatcaaacataaaattgattttaaataattaAAGGTATGTTTCGGAGTGATTTCGa	0						3'	New	gp4	((.(((((((((..(((((((((((((((.(((.(((((((((((((.((...(((....(((........))).....)))..))))))))))))))).))).)))))))))))))))..))))))))).))	133	22.6	-45.3	1.5	0	7	0	0	0	0	0	9.34192	0	0	0	0	low
495	PC-3p-350313_7	ATTTGAACTACAAACTTCTTGGTC	24	scaffold11	-	3777007	3777181	aagagcatagctcaactgacataaagatatattgataaccacgaggtctgtggttcgaatcccctacccccatattgtcaaaaaaaaaaaagataatatatgtgaggtgggagATTTGAACTACAAACTTCTTGGTCattagtataactttttataccaattaagttatgttata	0						3'	New	gp4	...(((((((((.((.((..((((((((((((((((.((((.(((((.(((((((((((((.((((((...((((((((............))))))))......)))))).))))))))))))).))))).)))).)))))))))..)))))))..)).)).)))))))))...	169	32.6	-64	1.1	7	0	0	6	0	0	6.41477	0	0	6.18936	0	0	low
496	PC-3p-352381_7	AAGTATAGGGACCGAAATGAATGT	24	scaffold6	+	46160437	46160583	acattcattttggtatttgtgcttttatgattggaaaaagaatgagaaaaaaaaaattaaaatgtagggaccaaattggttactttttaaaagtataatgacaaaactgaaccaaagcaaAAGTATAGGGACCGAAATGAATGTttt	0						3'	New	gp4	((((((((((((((..((((((((((....((((......................((((((...((..(((.....)))..))))))))..((......)).........))))...))))))))))..))))))))))))))...	144	27.2	-34.2	0.9	7	0	5	0	0	0	6.41477	0	4.31044	0	0	0	low
497	PC-3p-353175_7	ATTCGAACCTCTTGCCTCTTGATC	24	scaffold7	-	5441252	5441415	ggtaattggcatataacttcaatcaagaggtttgaggttcgaattcttaaacttaacttaatctctcatgtttttcttttaatttttttttttgagtacatcaacatttggggtggggggATTCGAACCTCTTACCTCTTGATCgagagtatatgctgaccgtt	0						3'	New	gp4	((...(..(((((((..(((.((((((((((..(((((((((((((..........((..(((((..(((((.....(((((.........)))))......)))))..)))))..)))))))))))))))..)))))))))).)))..)))))))..)))...	161	35.4	-59.6	1	0	0	0	0	0	7	0	0	0	0	0	4.97018	low
498	PC-3p-354207_7	ATTTAAGGACCTACTGGATACGTT	24	scaffold4	-	4865403	4865530	tttgtatctagtaggcttgtgaattttaaaaattgtggaataggtcaatgacttattagacacgaaattgaaaattgggggacctattggacacaaagaaaaaaATTTAAGGACCTACTGGATACTTT	0						3'	New	gp4	...(((((((((((((((.((((((((.....(((((.((((((((...))))))))...............(((.((....)).)))...))))).....))))))))))).))))))))))))...	122	32	-38.8	0.9	0	7	0	0	0	0	0	9.34192	0	0	0	0	low
499	PC-3p-355805_7	CCTTCATTCCTTCGTGGGTCA	21	scaffold13	+	4328021	4328101	attttgtgacccacgaaggaacgatttcgttccagatttggaacgaagggacctCCTTCGTTCCTTCGTGGGTCAcgactg	0						3'	New	gp4	...(((((((((((((((((((((.((((((((......))))))))(((...))).)))))))))))))))))))))...	75	50.6	-52	1.3	0	0	0	7	0	0	0	0	0	7.22092	0	0	low
500	PC-3p-356453_7	ATTGAATGTATGTTTCGGAGTGAT	24	scaffold4	+	46815909	46816110	atcacttttgtcatattcaaaatcattccgaaatatgtctttaataattcaaaattaattttgatggtatgaaaatcacatcttaaagtgtaaactcaaacataaaattgattttgaataATTGAATGTATGTTTCGGAGTGATttcgaacatgacaaaagtgattttaaacatttcaaaatcactcccaaacatgcactcc	0						3'	New	gp4	((((((((((((((.(((.((((((((((((((((((..((((((.(((((((((((((((((.((...(((....(((........))).....)))..))))))))))))))))))).))))))..)))))))))))))))))).))).)))))))))))))).....................................	165	26.7	-69.2	1.3	0	0	13	0	0	0	0	0	11.2072	0	0	0	middle
501	PC-3p-358277_7	ATTTTGATGGGGTGTGTAGGAAGA	24	scaffold13	+	3357284	3357438	ccctggtgtagataggaatctccttatatatcaccgttaaaatctttacaattaggagaaagactaaaaaaaaaaaaaaaatccttttctacgtgcctcttttttagttgtcaaaATTTTGATGGGGTGTGTAGGAAGAttcctacctgccaaat	0						3'	New	gp4	...((((..((.(((((((((.((((((((((.((((((((((.((.((((((((..((((((.........((((........)))).........)))))))))))))).)).)))))))))))))))))))).))))))))).))))))...	149	33.5	-47	0.9	0	0	3.5	0	0	10	0	0	3.01731	0	0	7.10026	low
502	PC-3p-36458_85	TTTTCTGGCGAGAATCGAGGG	21	scaffold1	+	15198642	15198793	aaaagagggagggacctccccctcgatttctagctggaaaatcgaggggaggtccctctctccctccctgtttcagatctgaaatgggaagggagggacctccctccttcaaTTTTCTGGCGAGAATCGAGGGagggagccctccctctccg	0						3'	New	gp4	...((((((((((..(((.(((((((.((((.((..((((((.((((((((((((((((((...((((.((((((....))))))))))))))))))))))))))...)).))))))..)).))))))))))).)))..))))))))))...	146	57.2	-100	1.2	26	17	16	7	10	28	23.8263	22.6875	13.7934	7.22092	11.6183	19.8807	middle
503	PC-3p-366719_6	AGAAATGTTGTCTCTCTCGACGCC	24	scaffold4	-	5949552	5949805	taggtttctctcgactccgtcaagagggcgtcggcaaaaacggtatctctctcgacgccatcttgatggcgtcgagagagatgtcatttctcccgacgctatcttgatggcgtcgagAGAAATGTTGTCTCTCTCGACGCCatcttgacagcgtcgagagagagtcatcccaccatgtttctcccgacgtgatttttttggcgtcgagagaaataggttctcgcgacgccatctgctggcgtcgagaaagaatt	0						3'	New	gp4	...((((((((((((.(((..((((..(((((((...((((((..(((((((((((((..((..((((((((((((((((((..((((((((.(((((((((....))))))))).))))))))..))))))))))))))))))..))..))))))))))))).....))......))))...)))))))..))))..))).))))))))))))..(((((..((((((((.....))))))))....))))).	211	52	-149.2	1.1	6	0	5	0	0	0	5.49837	0	4.31044	0	0	0	low
504	PC-3p-369657_6	AACGAGACCGGGAAATTTGATAGC	24	scaffold8	-	1803694	1803782	gaaatgggagctcgctgtcaaatttcccggtctcgttgtcgggaccgagAACGAGACCGGGAAATTTGATAGCgagctgatgccatgca	0						3'	New	gp4	...((((.(((((((((((((((((((((((((((((.(((....))).)))))))))))))))))))))))))))))....))))...	83	53.9	-64.4	1.3	0	6	0	0	0	0	0	8.00736	0	0	0	0	low
505	PC-3p-379311_6	AAAACTACCCAGAGCATTGCAACA	24	scaffold11	+	4480834	4480990	ggtgctcctggtgCAATGCTCCGGATAGTTTTACACTgatatatcttcaaatttgtctgtcccctaataatcgttggatacaaaatcgagatacttttacaacttctctctcttacatccaacggtgtAAAACTACCCAGAGCATTGCAACAggagc	0						3'	New	gp4	...(((((((.((((((((((.((.(((((((((((.((((............))))..............((((((((........((((.............))))........))))))))))))))))))).)).)))))))))).)))))))	154	41.4	-60.8	0.9	6	0	5	0	0	0	5.49837	0	4.31044	0	0	0	low
506	PC-3p-39570_80	AATGGTGGTATGTAAGGAGATCCC	24	scaffold4	+	6204056	6204220	cttggctgcatacccatacgtggagatctccctacattctccattaaaatattgacaactaagaaagagaaaatgagaaagtgagaaaatttgtttatctctcctagttgtcaacattttAATGGTGGTATGTAAGGAGATCCCtaccggtatgcagtcaagttt	0						3'	New	gp4	((((((((((((((.....((((.(((((((.(((((((.((((((((((.((((((((((.((..(((((((..((............))..))).)))))).)))))))))).)))))))))).)).))))).))))))).)))).))))))))))))))...	162	37.6	-73.9	1.2	4.5	6.5	7.5	7	4.5	10	4.12378	8.67464	6.46567	7.22092	5.22823	7.10026	low
507	PC-3p-401335_6	AAAGATTTTAATGGAGTGTAGGAG	24	scaffold1	+	14703997	14704137	taccatactggtatgtaggaacctttctaaacactacgttaaaatgttgacaattaggagaaataattttttttcttattttctatctcgtttgtAAAGATTTTAATGGAGTGTAGGAGgttcctacacaccagtatgcac	0						3'	New	gp4	...(((((((((.((((((((((((.((..(((((.(((((((((.((.((((..((((((((................))))).)))...)))).)).))))))))).))))))))))))))))))).)))))))))...	135	32.6	-54.2	1.2	0	0	0	6	0	6	0	0	0	6.18936	0	4.26015	low
508	PC-3p-406156_6	AGTCTCATTGCACCGGAAACACCT	24	scaffold4	+	40394763	40394911	gagaaatttttaggtgttctcggtacaatgaggccgatagttttgcaccgttggatataagagagagaaatggtaagagtactttgattttgtatccaacggttataaaaagagAGTCTCATTGCACCGGAAACACCTaataattttcg	0						3'	New	gp4	..((((((.(((((((((..((((.(((((((((......(((((.((((((((((((((((..((.....((((....))))))..))))))))))))))))..))))).....))))))))).))))..))))))))).))))))..	145	37.6	-60.9	1.1	0	0	0	0	0	11	0	0	0	0	0	7.81028	low
509	PC-3p-411027_6	ATGCGCTGTGTTCTCAGGTCACCC	24	scaffold7	-	2741214	2741325	gatggtaatcccagaGGAGTGAACCGGAGAACACAGCtgcattgggaattgcccaattttgatatattcacaATGCGCTGTGTTCTCAGGTCACCCctttgggagcactttg	0						3'	New	gp4	...(((..(((((((((.(((.(((.(((((((((((.((((((.((((....((....))....)))).))))))))))))))))).)))))).)))))))))..)))...	106	48.2	-57.5	1.1	0	0	11	0	0	0	0	0	9.48298	0	0	0	low
510	PC-3p-418348_6	AATTTTAATGATAGTATGCAGGGA	24	scaffold12	-	7441968	7442093	aaaggatctccttacatacttcattaaaatcttgacaactaagaaagaaaattgtagaaaatgagaaaactcttttaccctttatagttgtcaaAATTTTAATGATAGTATGCAGGGAgatctcta	0						3'	New	gp4	...((((((((((.((((((((((((((((.((((((((((..((((......((((((...(((....))))))))).)))).)))))))))).)))))))))).)))))).))))))))))...	120	28.6	-48.3	1.3	0	0	6	0	0	0	0	0	5.17253	0	0	0	low
511	PC-3p-42229_76	CCGTGCCATCCATCCAACTTGTGT	24	scaffold5	-	9149595	9149735	ggaataacACAAGTTGGATGGTTGGCACGGTGgtaaggaaactgtttttctccttgagttcctgtgttcgattcccagcgagcgcatcttgaaaaacggtttcccttaccaCCGTGCCATCCATCCAACTTGTGTtataca	0						3'	New	gp4	...((((((((((((((((((.((((((((((((((((((((((((((((.....((.....((((((((........))))))))))..)))))))))))).)))))))))))))))).))))))))))))))))))...	135	46.8	-87	1.3	29	11	15	19	14	39	26.5755	14.6802	12.9313	19.5997	16.2656	27.691	middle
512	PC-3p-422639_6	AGAAAATCATTCCAAACAGACTCT	24	scaffold13	+	32097942	32098034	cttttaagtgtatgtttggaatgattttctaagtgtttaaaatttatataattttaaacacttAGAAAATCATTCCAAACAGACTCTtagttt	0						3'	New	gp4	...(((((.((.((((((((((((((((((((((((((((((((.....)))))))))))))))))))))))))))))))).)).)))))...	87	22.6	-48.5	2.3	0	0	0	0	6	0	0	0	0	0	6.97098	0	low
513	PC-3p-42495_76	CGTGTGCCCTTTTTCTCCAAC	21	scaffold13	+	41666254	41666373	aggagataggaagagtgagccatgttggagaggcagggcacatgctagattttttaccagcaagatgggaggtcttagCGTGTGCCCTTTTTCTCCAACttggattctcttccttctgaa	0						3'	New	gp4	...(((.((((((((....(((.(((((((((..(((((((((((((((..((...(((......)))))..)).)))))))))))))..))))))))).)))...)))))))))))...	114	47.5	-63.3	1.1	12.5	3	9	6.5	3	6.5	11.4549	4.00368	7.7588	6.70514	3.48549	4.61517	middle
513	PC-3p-42495_76	CGTGTGCCCTTTTTCTCCAAC	21	scaffold3	+	49456892	49457007	ggagataggaagagtgagccatgttggagaggcagggcacatgcttgatttaccagcaagatggaaggtcttagCGTGTGCCCTTTTTCTCCAACttggattctctttcttttgaa	0						3'	New	gp4	...((.((((((((....(((.(((((((((..((((((((((((.((..(.(((......))).)..))..))))))))))))..))))))))).)))...)))))))).))...	110	46.6	-57.8	1.1	12.5	3	9	6.5	3	6.5	11.4549	4.00368	7.7588	6.70514	3.48549	4.61517	middle
514	PC-3p-428891_6	ATCAGCGATAGACACCGATAGATT	24	scaffold3	+	44626461	44626599	tctcgattattcaaagtctatcagtgtctatcgctgatagacttcgattaatcgaaatctatcagtgactatcactgatagattttgattaattggactctATCAGCGATAGACACCGATAGATTttgaataatcggat	0						3'	New	gp4	..((((((((((((((((((((.((((((((((((((((((.(((((((((((((((((((((((((.....))))))))))))))))))))))))).)))))))))))))))))).))))))))))))))))))))..	135	34.5	-95.8	2	0	0	0	0	0	6	0	0	0	0	0	4.26015	low
515	PC-3p-43270_75	AGATTTTAATGGTGGTATGCTGGG	24	scaffold11	-	36134578	36134760	gaacaaaacttccctgcataccggtatgtagggatctccctacataccccattaaaatcttgacaactaagaaagaggaagggagaaaatgaaaaaaaaaaatttctctcctagttgtcaAGATTTTAATGGTGGTATGCAGGGagatccctacataccggtatgcagggaagttttttccat	0						3'	New	gp4	(((.(((((((((((((((((((((((((((((((((((((.((((((((((((((((((((((((((.......((((.((((((................)))))))))))))))))))))))))))))).)))))).))))))))))))))))))))))))))))))))))))))))...	180	39.3	-121.4	1.7	7	7	5	19	11	26	6.41477	9.34192	4.31044	19.5997	12.7801	18.4607	middle
516	PC-3p-435033_5	ATTCATGGTCCTTTCGTCCCAACT	24	scaffold11	-	41792736	41792960	tgtttttttgagaaaagttgggaagaaaggaccaagaatttgaaagttggaaaatgaaaagtttttgtagaaaagttgggaagaaaggaccacgaatttcaaagggaacgttttgaaaagATTCATGGTCCTTTCTTCCCAACTcttctccaataacttttccttttccaaacgttctctttcaaattcttggtcttttcttcccaacttttctccaaaagcttt	0						3'	New	gp4	.((((((..(((((((((((((((((((((((((((((((((((((((((((((.((((((((.(((.((((.(((((((((((((((((((.(((((((((((......))))))...))))).))))))))))))))))))).)))).))).)))))))).)))))))).......))))))))))))))))))))))))))))))))))))).))))))...	221	34.7	-128.1	1.6	0	0	0	0	0	5	0	0	0	0	0	3.55013	low
517	PC-3p-439115_5	AGAGGATTTTATGTCAGTTGAGTT	24	scaffold12	-	24948971	24949048	agagcatgattcaattgacataaatcttctatcgtgaccaagatgtcAGAGGATTTTATGTCAGTTGAGTTatgcgtt	0						3'	New	gp4	...(((((((((((((((((((((((((((..(((.......)))..)))))).)))))))))))))))))))))...	72	35.9	-36.4	1.3	0	0	5	0	0	5	0	0	4.31044	0	0	3.55013	low
518	PC-3p-44432_73	AAAACTATCCAGAGCATTGCACCG	24	scaffold11	+	1803650	1803796	gcaatgctctggtagttttacatcgttggaggtaagagagagaaattgcaaaagtacctcaattttgtatccaacgattactagggacagacaaatttgaagatataattccaacagtgtAAAACTATCCAGAGCATTGCACCGgga	0						3'	New	gp4	((((((((((((((((((((((..((((((((((.....((....)).......))))((((.(((((.(((............)))...))))).)))).........))))))..)))))))))).)))))))))))).......	140	38.8	-54.6	1	19	20.5	29.5	13.5	11.5	36.5	17.4115	27.3585	25.4316	13.9261	13.361	25.9159	middle
519	PC-3p-446487_5	TCAGAATTTATCAACGATAGACTC	24	scaffold1	+	19254151	19254238	tatagagtatattattgatagattctgattaattagaatctatttgatagattttgattaTCAGAATTTATCAACGATAGACTCttat	0						3'	New	gp4	...(((((.(((..(((((((((((((((.(((((((((((((...))))))))))))))))))))))))))))..))).)))))...	82	21.6	-38	2	5	0	0	0	0	0	4.58198	0	0	0	0	0	low
520	PC-3p-44939_73	AACGATAGTGAAACAGAAGGAAGG	24	scaffold13	+	36345820	36345920	ccaagccttctttgtgcttaactatctttaaattctaaaaaaaaattgtacaaagttttttttttagaatttAACGATAGTGAAACAGAAGGAAGGctatc	0						3'	New	gp4	...((((((((((.((.((.((((((.((((((((((((((((((...........)))))))))))))))))).)))))).)).)).))))))))))...	95	27.7	-40.4	1.4	15	18	35	30	21	30	13.7459	24.0221	30.1731	30.9468	24.3984	21.3008	middle
521	PC-3p-44949_73	AGCCTTTAGAACGTCATTCCAAGC	24	scaffold13	-	38351703	38351789	ggtttgtttggaatgattatttaaatgcttaaaaatacttttttaaaacccatttttaAGCCTTTAGAACGTCATTCCAAGCagaac	0						3'	New	gp4	..(((((((((((((((..((((((.((((((((((...............)))))))))).))))))..)))))))))))))))..	83	28.7	-30.3	1.2	8	3.5	10	6	8.5	12.5	7.33117	4.67096	8.62089	6.18936	9.87555	8.87532	low
521	PC-3p-44949_73	AGCCTTTAGAACGTCATTCCAAGC	24	scaffold5	+	45685259	45685370	aacttaattaaaggatctgtttggaatgattatttaaatgcttaaaaatacttttttaaaacccatttttaAGCCTTTAGAACGTCATTCCAAGCagaacttaaattaaacc	0						3'	New	gp4	...((((((.(((..(((((((((((((((..((((((.((((((((((...............)))))))))).))))))..))))))))))))))).))).))))))...	106	25.9	-37.7	1.3	8	3.5	10	6	8.5	12.5	7.33117	4.67096	8.62089	6.18936	9.87555	8.87532	low
522	PC-3p-455651_5	ACCGATAGACTTTGAATAACTAGA	24	scaffold5	+	42505051	42505227	ctactgattcagagtctattagtgtttatcgctaatagactctggttaatcgaaatctatcagtgactatcattgatggactttgattaatcaaattctatcagtgatagtcACCGATAGACTTTGAATAACTAGAgtctatcagagatagacacggatagaatctgacaacagctt	0						3'	New	gp4	...(((..(((((.(((((..(((((((((.((.((((((((((((((.(((((.((((((.((((((((((((((((((.(((((....))))).)))))))))))))))))).)))))).))))).)))))))))))))).)).)))))))))..))))).)))))...)))...	171	35	-95.2	1.5	5	5	0	0	0	0	4.58198	6.6728	0	0	0	0	low
523	PC-3p-45592_72	AATACACTTTTGGTCGTCCCTGAG	24	scaffold10	+	5406569	5406747	acttagggaccaaaatgaaacctaacccaaacttcagggaccaaaaatgtatttttttcctaaattaaatatatatattaaaatgtaatttaaaaggtataatactttaaaggaaaaaaaAATACACTTTTGGTCGTCCATGAGgtttgggttaggtttcattttggtccctaagtttt	0						3'	New	gp4	((((((((((((((((((((((((((((((((((((((((((((((.((((((((((((((...((((((.(((((......)))))))))))((((((...))))))..))))..)))))))))).))))))))..)).))))))))))))))))))))))))))))))))))))...	176	28.5	-90.7	1.8	16	13	27	8	7	8	14.6623	17.3493	23.2764	8.25249	8.13281	5.68021	middle
524	PC-3p-45784_72	AGTACCGGGGTTGATTGCAACACT	24	scaffold4	-	7827810	7828042	gcactttgttaagtgtttcaataagctctgtgtactttgttaagtgttgcaataaactccttgtttattttttaaaaaatatacaactaataaaagggggttgattgcaacattttacaaAGTACAGGGGTTGATTGCAACACTtaacaaagtacgagaggttgattgttcaaattaaaaattcatgggtgtgattgcaacacttacatatagtaccggaggctgatagatca	0						3'	New	gp4	..(((((((((((((((.((((.((((((.((((((((((.((((((((((((.((((((((((.((((((....)))))).)))..........))))))).)))))))))))).)))))))))))))))).)))).)))))))))))))))..(((...((((((.....))))))...)))...(((((.......)))))......((((.......))))........	151	33	-77.9	1	11	12	16.5	3	5	11.5	10.0804	16.0147	14.2245	3.09468	5.80915	8.1653	middle
525	PC-3p-46615_71	TCGTGTTTGCTCGCCTGTTGC	21	scaffold10	-	38545760	38545870	tcagtcagcgaggccgcaacaggcgagcatacatgacgttggtcgagcgaggatgccgccgtcattgagacccacgTCGTGTTTGCTCGCCTGTTGCggcctcgttgcatt	0						3'	New	gp4	...(.((((((((((((((((((((((((.(((((((((.((((...(((.((((....)))).))).)))).))))))))).)))))))))))))))))))))))))...	105	60.4	-78.5	1.2	26	8	27	5	0	5	23.8263	10.6765	23.2764	5.1578	0	3.55013	middle
526	PC-3p-466919_5	AAAACTTAGTAGACACAAAATTGA	24	scaffold2	-	39656417	39656572	aattgtttaatagatcataaactttcaattttgtgcctattgagaccataaatttccaattttgtatcaagtaggcttgtgaatttttaaaaatatcaaataggttaAAAACTTAGTAGACACAAAATTGAaagttgagggatctattagacacaa	0						3'	New	gp4	...(((((((((((((...((((((((((((((((.((((((((..(((((....((.((((......)))).)).)))))..(((((((...(((...)))..))))))))))))))).))))))))))))))))....)))))))))))))...	150	26.3	-49.3	1.2	0	0	5	0	0	5	0	0	4.31044	0	0	3.55013	low
527	PC-3p-46714_71	AATGGTGGTATGTAGGGAGATTCC	24	scaffold6	+	11034432	11034602	caaaacttgactgcatatcggtatgtaggtatctctgtgcatatcccattaacaactaagaaagaagaagggagaaaatgagaaaaaaaattatatctctctcctagttgtcaagattttAATGGTGGTATGTAGGGAGATTCCtacacagcagtatgcaggcaagttctt	0						3'	New	gp4	...((((((.((((((((..((.((((((.(((((..((((((((((((((((((((............((((((....((((............))))))))))))))))........)))))).))))))))..))))).))))))..)).)))))))).))))))...	165	36.8	-61.8	1	9	8.5	15.5	9	0	3.5	8.24756	11.3438	13.3624	9.28405	0	2.48509	middle
527	PC-3p-46714_71	AATGGTGGTATGTAGGGAGATTCC	24	scaffold6	+	36449965	36450130	ctgggctgcatatgggtatgtagggatctccctacctacctcattaaaatcttgacaactaagaaggaggaagggaaaaaatgagaaaatctttttatctttcttagttgtcaacattttAATGGTGGTATGTAGGGAGATTCCtacacatcggtatgcagccaag	0						3'	New	gp4	...(((((((((..(((.(((((((((((((((((.((((((((((((((.(((((((((((((((((..((..((.............))..))..))))))))))))))))).)))))))))).)))).))))))))))))))))).)))..)))))))))...	160	39.8	-94.3	1.4	9	8.5	15.5	9	0	3.5	8.24756	11.3438	13.3624	9.28405	0	2.48509	middle
528	PC-3p-47032_70	AGTCTCATTGCACCGGGAACACCT	24	scaffold1	+	49360529	49360673	gtgttctcggtgcaataaggttggtagttttgaaccgttgaatgtaagagagagaaatggtaaaagtacctcgattttgtatctaatggttattagggtttacatccgacgattttaaagAGTCTCATTGCACCGGGAACACCTa	0						3'	New	gp4	((((((((((((((((.(((((..(((..((((((((((..((..((((..((.....((((....))))))..))))..))..)))))))....(((......)))..)))..)))..)).))).))))))))))))))))...	142	39.3	-48.8	0.9	5	0	9	17	10	29	4.58198	0	7.7588	17.5365	11.6183	20.5907	middle
529	PC-3p-473993_5	CTAAATACTTAAGACTCCAAGGAT	24	scaffold2	+	13855625	13855820	catgaacgcttcttctcgagtttgataagcttcaatcaatatttggagtcttaagtatttaggttttgaaaaccaaacactcttctaacacttcatgaagactgaacactcttcaagacCTAAATACTTAAGACTCCAAGGATtaattgaggcttatcaaactcaagaacaaacgttccagtccttgagtgaaaca	0						3'	New	gp4	...(((((.((.((((.(((((((((((((((((((.(((..((((((((((((((((((((((((((((.......((.(((((...........))))).)).......))))))))))))))))))))))))))))..))).))))))))))))))))))).)))).)).)))))..................	175	35.7	-86.5	1.2	5	0	0	5	5	15	4.58198	0	0	5.1578	5.80915	10.6504	middle
530	PC-3p-475378_5	AGATTTTAATGGGTATGCAGGGAG	24	scaffold13	-	37539666	37539847	ggaaaaaacttggctacataccggtgtagggatctccctccatatcaccattaaaatgttgacaattaggagagataaaaaaaatttctcattttctccctttctctttcttagttgtcaAGATTTTAATGGGTATGTAGGGAGatccctagataccggtatgcagccgagttttgttcata	0						3'	New	gp4	(((.(((((((((((.(((((((((((((((((((((((.(((((..((((((((((.(((((((((((((((((.(((.....................))).))))))))))))))))).))))))))))))))).))))))))))))..))))))))))).))))))))))).)))...	179	37.9	-97.6	1.4	0	0	5	0	0	5	0	0	4.31044	0	0	3.55013	low
531	PC-3p-500004_5	TAAAAACACATGCAGACACATCAT	24	scaffold6	+	47551166	47551359	tcaaaatgacccttgaagggtttttttttgttgttaaattcatggacagaaaatgatatgtttgcatatgtattgttgtttgtgtgaatagatgtgaacacatacatggagaaaaaacaaTAAAAACACATGCAGACACATCATtttttatcaataaatttaacggaaaatgtctccaagggttattttgaaac	0						3'	New	gp4	(((((((((((((((.(((..(((((.....(((((((((.((.((.((((((((((.(((((((((.(((.(((((((((..........((((....))))...........)))))))))..))).))))))))).)))))))))).)).)).))))))))))))))..))).)))))))))))))))...	191	29.4	-64.4	1.1	5	0	5	0	0	0	4.58198	0	4.31044	0	0	0	low
532	PC-3p-5082_359	CATTGGCACTCCCATTGGTGCT	22	scaffold12	+	13484173	13484360	gtttggtaagcaccaatgaaagtgtcaatgcaataactatttgccccaacgacacctctacttggaatccaaataatttgtattccaatcagaagtgtctgttgtggcaaatagctattgCATTGACACTCCCATTGGTGCTtgccaaaccaacctcgtagacttgcaagtcgtctgtcgaatgaaaa	0						3'	New	gp4	((((((((((((((((((..(((((((((((((((.(((((((((.(((((((((.(((..(((((((.((((...)))).)))))))..))).))))).)))).))))))))).)))))))))))))))..)))))))))))))))))).....((((((((.........))))).))).......	150	41.5	-99.6	1.3	5	5	0	134	153	171	4.58198	6.6728	0	138.229	177.76	121.414	middle
533	PC-3p-514876_5	AGACCGAACCGAACCAAACCAGTC	24	scaffold12	+	34105141	34105233	accgaactgaatctgttggttcggttcggttcggtttaaaagactcttacacttaAGACCGAACCGAACCAAACCAGTCggtttcggttcagt	0						3'	New	gp4	...((((((((.(((((((((.(((((((((((((((..(((.........))).))))))))))))))).)))))).))).))))))))...	87	46.2	-46.8	1.1	0	0	5	0	0	0	0	0	4.31044	0	0	0	low
534	PC-3p-51726_65	AGATTTTAACGGTGGTATGCAGGA	24	scaffold1	-	29824847	29824936	ctccctgcataccaccattaaaatcttgacaactaggagaggccttcctctttcttagttgtcaAGATTTTAATGGTGGTATGCAGGAaa	0						3'	New	gp4	...(((((((((((((((((((((((((((((((((((((((......)))))))))))))))))))))))))))))))))))))))...	84	41.1	-65.3	1.8	16	12	19	10	0	14	14.6623	16.0147	16.3797	10.3156	0	9.94036	middle
535	PC-3p-517543_5	AGATCTTAATGGAGTATGTAGGGA	24	scaffold11	+	1476550	1476728	aaaacttggttgcataccggtatgtagggatcttcctgcataccaccattaaaatgttgacaactaggagagatatattttttttttctcattttctcccttcctctttcttagttgtcaAGATCTTAATGGAGTATGTAGGGAgatctctatataccggtatgcaaccaagttttgtt	0						3'	New	gp4	(((((((((((((((((((((((((((((((((((((((((((..(((((((.((.(((((((((((((((((...............................))))))))))))))))).)).))))))).)))))))))))))))))))))))))))))))))))))))))))...	176	36.3	-105.765	1.6	0	0	0	5	0	0	0	0	0	5.1578	0	0	low
[truncated: 365 more rows]

## Sheet: miRNA expression and DE-miRNAs
red is pvalue<0.001, orange is pvalue <0.01, blue is pvalue<0.05, green is pvalue <0.1.
[truncated: 863 more rows]
