# Supplementary material for: Integrated analysis of the transcriptome, sRNAome, and degradome reveals the network regulating fruit skin coloration in sponge gourd (Luffa cylindrica)
Source: Sci Rep. 2022 Feb 28;12:3338. doi: 10.1038/s41598-022-07431-w (PMC8885689; doi:10.1038/s41598-022-07431-w)
Supplement: Supplementary file 6 — Supplementary Information 6. [file 41598_2022_7431_MOESM6_ESM.xlsx]

## Sheet: all results
Query	SiteID	Transcript	TStart	TStop	TSlice	MFEperfect	MFEsite	MFEratio	AllenScore	Paired	Unpaired	Structure	Sequence	DegradomeRawReads	DegradomeNormReads	DegradomeCategory	DegradomePval	Tplot_file_path	GO	KEGG
aly-miR166a-3p_R+2_1ss20CA	Maker00012076:1496	Maker00012076	1483	1505	1496	-46.7	-38.9	0.832976	4.5	2-20,1504-1486	1-1,1505-1505[UP5];21-23,1485-1483[UP3]	...(((((((((((((((((((.&.)))))))))))))))))))...	GAUUGGGAUGAAGCCUGGUCCGG&UCGGACCAGGCUUCAUUCCACCA	518	8510.36	0	0.000787353	Output/WS_GS/cleaveLand_result/t_plot/aly-miR166a-3p_R+2_1ss20CA_Maker00012076_1496_TPlot.pdf	GO:0003677(DNA binding);GO:0003700(DNA binding transcription factor activity);GO:0005634(nucleus);GO:0006351(transcription, DNA-templated);GO:0006355(regulation of transcription, DNA-templated);GO:0008289(lipid binding);GO:0009855(determination of bilateral symmetry);GO:0009944(polarity specification of adaxial/abaxial axis);GO:0009955(adaxial/abaxial pattern specification);GO:0010014(meristem in…	NA
aly-miR166a-3p_R+2_1ss20CA	Maker00012823:278	Maker00012823	264	289	278	-46.7	-32.5	0.695931	7	1-3,289-287;4-14,284-274;17-20,271-268;21-23,266-264	x-x,286-285[BULt];15-16,273-272[SIL];x-x,267-267[BULt]	(((.((((..(((((((((((..(((&)))--)))))))))))..))))-)))	UGGCUGGACGGAAGCCUGGUCGGCGA&UCG--GACCAGGCUUCAUUCCA-CCA	2	32.8585	3	0.612849	Output/WS_GS/cleaveLand_result/t_plot/aly-miR166a-3p_R+2_1ss20CA_Maker00012823_278_TPlot.pdf	GO:0009416(response to light stimulus);GO:0009535(chloroplast thylakoid membrane);GO:0009768(photosynthesis, light harvesting in photosystem I);GO:0009941(chloroplast envelope);GO:0010287(plastoglobule);GO:0016168(chlorophyll binding);GO:0031409(pigment binding)	ko00196(Photosynthesis - antenna proteins)
aly-miR166a-3p_R+2_1ss20CA	Maker00013739:1765	Maker00013739	1752	1774	1765	-46.7	-39.4	0.843683	4	2-20,1773-1755	1-1,1774-1774[UP5];21-23,1754-1752[UP3]	...(((((((((((((((((((.&.)))))))))))))))))))...	GCCUGGAAUGAAGCCUGGUCCGG&UCGGACCAGGCUUCAUUCCACCA	165	2710.83	0	0.000393754	Output/WS_GS/cleaveLand_result/t_plot/aly-miR166a-3p_R+2_1ss20CA_Maker00013739_1765_TPlot.pdf	GO:0003677(DNA binding);GO:0003700(DNA binding transcription factor activity);GO:0005634(nucleus);GO:0006351(transcription, DNA-templated);GO:0006355(regulation of transcription, DNA-templated);GO:0008289(lipid binding);GO:0009855(determination of bilateral symmetry);GO:0009965(leaf morphogenesis);GO:0010014(meristem initiation);GO:0010073(meristem maintenance);GO:0010075(regulation of meristem g…	NA
aly-miR166a-3p_R+2_1ss20CA	Maker00021922:836	Maker00021922	822	845	836	-46.7	-32.1	0.687366	9	3-13,843-833;18-23,827-822	1-2,845-844[UP5];14-17,832-828[AILt]	((((((.....(((((((((((..&..)))))))))))-....))))))	UGGUGGUCUCCAGGCCUGGUCCUA&UCGGACCAGGCUU-CAUUCCACCA	1	16.4293	4	0.663715	Output/WS_GS/cleaveLand_result/t_plot/aly-miR166a-3p_R+2_1ss20CA_Maker00021922_836_TPlot.pdf	GO:0005783(endoplasmic reticulum);GO:0005788(endoplasmic reticulum lumen);GO:0005886(plasma membrane);GO:0006508(proteolysis);GO:0008152(metabolic process);GO:0008237(metallopeptidase activity);GO:0009507(chloroplast);GO:0009611(response to wounding);GO:0010179(IAA-Ala conjugate hydrolase activity);GO:0046872(metal ion binding)	NA
aly-miR166a-3p_R+2_1ss20CA	Maker00027567:660	Maker00027567	648	670	660	-46.7	-30.5	0.653105	9	3-8,668-663;9-14,661-656;17-23,654-648	1-2,670-669[UP5];x-x,662-662[BULt];15-16,655-655[AILq]	(((((((.-((((((.((((((..&..))))))-))))))..)))))))	UGGUGGAC-GAGGUCGUGGUCCUG&UCGGACCA-GGCUUCAUUCCACCA	2	32.8585	3	0.91347	Output/WS_GS/cleaveLand_result/t_plot/aly-miR166a-3p_R+2_1ss20CA_Maker00027567_660_TPlot.pdf	GO:0003676(nucleic acid binding);GO:0003729(mRNA binding);GO:0005515(protein binding);GO:0005654(nucleoplasm);GO:0051028(mRNA transport)	ko03040(Spliceosome);ko03013(RNA transport);ko03015(mRNA surveillance pathway)
aly-miR166a-3p_R+2_1ss20CA	Maker00035948:1365	Maker00035948	1352	1374	1365	-46.7	-38.9	0.832976	4.5	2-20,1373-1355	1-1,1374-1374[UP5];21-23,1354-1352[UP3]	...(((((((((((((((((((.&.)))))))))))))))))))...	GAUUGGGAUGAAGCCUGGUCCGG&UCGGACCAGGCUUCAUUCCACCA	68	1117.19	0	0.0011808	Output/WS_GS/cleaveLand_result/t_plot/aly-miR166a-3p_R+2_1ss20CA_Maker00035948_1365_TPlot.pdf	GO:0003677(DNA binding);GO:0003700(DNA binding transcription factor activity);GO:0005634(nucleus);GO:0006351(transcription, DNA-templated);GO:0006355(regulation of transcription, DNA-templated);GO:0008289(lipid binding);GO:0009855(determination of bilateral symmetry);GO:0009944(polarity specification of adaxial/abaxial axis);GO:0009955(adaxial/abaxial pattern specification);GO:0010014(meristem in…	NA
aly-miR166a-3p_R+2_1ss20CA	Maker00037946:2367	Maker00037946	2354	2375	2367	-46.7	-31	0.663812	6.5	1-4,2375-2372;6-13,2371-2364;15-22,2362-2355	5-5,x-x[BULq];14-14,2363-2363[SIL];23-23,2354-2354[UP3]	.((((((((.((((((((-((((&)))).)))))))).)))))))).	CGGUGGAAUCGAGUUUGG-CCGA&UCGGACCAGGCUUCAUUCCACCA	1	16.4293	4	0.826772	Output/WS_GS/cleaveLand_result/t_plot/aly-miR166a-3p_R+2_1ss20CA_Maker00037946_2367_TPlot.pdf	GO:0003674(molecular_function);GO:0005634(nucleus);GO:0051513(regulation of monopolar cell growth)	NA
aly-miR166a-3p_R+2_1ss20CA	Maker00038607:1693	Maker00038607	1681	1702	1693	-46.7	-32.1	0.687366	7.5	1-4,1702-1699;6-7,1697-1696;9-14,1694-1689;16-22,1688-1682	5-5,1698-1698[SIL];8-8,1695-1695[SIL];15-15,x-x[BULq];23-23,1681-1681[UP3]	.(((((((-((((((.((.((((&)))).)).)))))).))))))).	AGGUGGAG-GAGGCCGGGGCCGA&UCGGACCAGGCUUCAUUCCACCA	1	16.4293	4	0.679277	Output/WS_GS/cleaveLand_result/t_plot/aly-miR166a-3p_R+2_1ss20CA_Maker00038607_1693_TPlot.pdf	GO:0003676(nucleic acid binding);GO:0003729(mRNA binding);GO:0005654(nucleoplasm);GO:0005730(nucleolus);GO:0006952(defense response);GO:0051028(mRNA transport)	ko03040(Spliceosome);ko03013(RNA transport);ko03015(mRNA surveillance pathway)
aly-miR166a-5p_L+2	Maker00005859:2073	Maker00005859	2060	2085	2073	-43.6	-29.1	0.667431	13.5	3-6,2083-2080;7-15,2076-2068;17-23,2066-2060	1-2,2085-2084[UP5];x-x,2079-2077[BULt];16-16,2067-2067[SIL]	(((((((.(((((((((...((((..&..))))---))))))))).)))))))	CCUCGGGGUGGGCAGCAAAUUUCCGU&AAGGAA---UGUUGUCUGGCUCGAGG	1	16.4293	4	0.553136	Output/WS_GS/cleaveLand_result/t_plot/aly-miR166a-5p_L+2_Maker00005859_2073_TPlot.pdf	GO:0005515(protein binding);GO:0005774(vacuolar membrane);GO:0009507(chloroplast);GO:0009536(plastid);GO:0009658(chloroplast organization);GO:0009735(response to cytokinin);GO:0009941(chloroplast envelope);GO:0010006(Toc complex);GO:0015450(P-P-bond-hydrolysis-driven protein transmembrane transporter activity);GO:0016020(membrane);GO:0031359(integral component of chloroplast outer membrane);GO:00…	NA
aly-miR166a-5p_L+2	Maker00008594:3102	Maker00008594	3088	3111	3102	-43.6	-30.4	0.697248	9	3-5,3109-3107;7-16,3105-3096;17-23,3094-3088	1-2,3111-3110[UP5];6-6,3106-3106[SIL];x-x,3095-3095[BULt]	(((((((.((((((((((.(((..&..))).))))))))))-)))))))	CUUCGAGACCGGACAGCAAUCUAU&AAGGAAUGUUGUCUGG-CUCGAGG	2	32.8585	3	0.295037	Output/WS_GS/cleaveLand_result/t_plot/aly-miR166a-5p_L+2_Maker00008594_3102_TPlot.pdf	GO:0005515(protein binding);GO:0005634(nucleus);GO:0005654(nucleoplasm);GO:0005737(cytoplasm);GO:0006355(regulation of transcription, DNA-templated);GO:0007623(circadian rhythm);GO:0009409(response to cold);GO:0009585(red, far-red light phototransduction);GO:0009637(response to blue light);GO:0009908(flower development);GO:0010218(response to far red light);GO:0010378(temperature compensation of …	ko04712(Circadian rhythm - plant)
aly-miR166a-5p_L+2	Maker00009955:902	Maker00009955	890	911	902	-43.6	-28.8	0.66055	8	1-4,911-908;6-7,906-905;9-10,903-902;12-23,901-890	5-5,907-907[SIL];8-8,904-904[SIL];11-11,x-x[BULq]	((((((((((((-((.((.((((&)))).)).)).))))))))))))	CCUCGAGCCAGG-AGGAUACCUU&AAGGAAUGUUGUCUGGCUCGAGG	3	49.2878	3	0.713096	Output/WS_GS/cleaveLand_result/t_plot/aly-miR166a-5p_L+2_Maker00009955_902_TPlot.pdf	GO:0009705(plant-type vacuole membrane);GO:0015140(malate transmembrane transporter activity)	NA
aly-miR166a-5p_L+2	Maker00013374:273	Maker00013374	260	283	273	-43.6	-28.5	0.65367	10.5	3-7,281-277;8-11,275-272;12-17,270-265;19-23,264-260	1-2,283-282[UP5];x-x,276-276[BULt];x-x,271-271[BULt];18-18,x-x[BULq]	(((((-((((((.((((.(((((..&..)))))-))))-)))))).)))))	CCUUG-GCCAGAGCAGCUGUUCCGA&AAGGAAU-GUUG-UCUGGCUCGAGG	2	32.8585	3	0.797743	Output/WS_GS/cleaveLand_result/t_plot/aly-miR166a-5p_L+2_Maker00013374_273_TPlot.pdf	GO:0000015(phosphopyruvate hydratase complex);GO:0000287(magnesium ion binding);GO:0003677(DNA binding);GO:0004634(phosphopyruvate hydratase activity);GO:0005507(copper ion binding);GO:0005634(nucleus);GO:0005737(cytoplasm);GO:0005739(mitochondrion);GO:0005740(mitochondrial envelope);GO:0005741(mitochondrial outer membrane);GO:0005829(cytosol);GO:0005886(plasma membrane);GO:0006096(glycolytic pro…	ko00010(Glycolysis / Gluconeogenesis);ko03018(RNA degradation)
aly-miR166a-5p_L+2	Maker00015250:2575	Maker00015250	2562	2584	2575	-43.6	-31.4	0.720183	4	1-7,2584-2578;9-22,2576-2563	8-8,2577-2577[SIL];23-23,2562-2562[UP3]	.((((((((((((((.(((((((&))))))).)))))))))))))).	AUUUGAGCCAGACAAAAUUCCUU&AAGGAAUGUUGUCUGGCUCGAGG	1	16.4293	4	0.0904132	Output/WS_GS/cleaveLand_result/t_plot/aly-miR166a-5p_L+2_Maker00015250_2575_TPlot.pdf	GO:0004652(polynucleotide adenylyltransferase activity);GO:0005634(nucleus);GO:0006378(mRNA polyadenylation)	ko03015(mRNA surveillance pathway)
aly-miR166a-5p_L+2	Maker00023627:406	Maker00023627	393	420	406	-43.6	-30.12	0.690826	18	3-5,418-416;7-23,409-393	1-2,420-419[UP5];6-6,415-410[AILt]	(((((((((((((((((......(((..&..)))-----.)))))))))))))))))	CUUCGAGCCGGACGGCAAGGUCGUCCCU&AAGGA-----AUGUUGUCUGGCUCGAGG	5	82.1463	2	0.321456	Output/WS_GS/cleaveLand_result/t_plot/aly-miR166a-5p_L+2_Maker00023627_406_TPlot.pdf	GO:0003735(structural constituent of ribosome);GO:0005840(ribosome);GO:0006412(translation);GO:0009507(chloroplast);GO:0009570(chloroplast stroma);GO:0009941(chloroplast envelope);GO:0016020(membrane);GO:0019843(rRNA binding)	ko03010(Ribosome)
aly-miR167a-5p_R+2_1ss21AT	Maker00000019:1374	Maker00000019	1361	1383	1374	-42.3	-39	0.921986	3	1-20,1383-1364	21-23,1363-1361[UP3]	...((((((((((((((((((((&))))))))))))))))))))...	CCCAGAUCAUGCUGGCAGCUUCA&UGAAGCUGCCAGCAUGAUCUUUC	1	16.4293	4	0.0462774	Output/WS_GS/cleaveLand_result/t_plot/aly-miR167a-5p_R+2_1ss21AT_Maker00000019_1374_TPlot.pdf	GO:0009055(electron transfer activity);GO:0009507(chloroplast);GO:0009543(chloroplast thylakoid lumen);GO:0015979(photosynthesis);GO:0020037(heme binding);GO:0046872(metal ion binding)	ko00195(Photosynthesis)
aly-miR167a-5p_R+2_1ss21AT	Maker00004097:986	Maker00004097	972	996	986	-42.3	-27.5	0.650118	8	2-5,995-992;6-11,990-985;13-14,983-982;15-23,980-972	1-1,996-996[UP5];x-x,991-991[BULt];12-12,984-984[SIL];x-x,981-981[BULt]	(((((((((.((.((((((.((((.&.))))-)))))).))-)))))))))	GAAAGAUCAUUGGUGGUGGUCUUCC&UGAAG-CUGCCAGCA-UGAUCUUUC	1	16.4293	4	0.98041	Output/WS_GS/cleaveLand_result/t_plot/aly-miR167a-5p_R+2_1ss21AT_Maker00004097_986_TPlot.pdf	GO:0006779(porphyrin-containing compound biosynthetic process);GO:0009507(chloroplast);GO:0030170(pyridoxal phosphate binding);GO:0042802(identical protein binding)	ko00860(Porphyrin and chlorophyll metabolism)
aly-miR167a-5p_R+2_1ss21AT	Maker00022266:1662	Maker00022266	1641	1671	1662	-42.3	-27.5	0.650118	15	4-15,1668-1657;16-23,1648-1641	1-3,1671-1669[UP5];x-x,1656-1649[BULt]	((((((((........((((((((((((...&...))))))))))))--------))))))))	GAAAGAUUGCAGCAUAGUGUUGGCAGCUGCU&UGAAGCUGCCAGCAU--------GAUCUUUC	1	16.4293	4	0.97946	Output/WS_GS/cleaveLand_result/t_plot/aly-miR167a-5p_R+2_1ss21AT_Maker00022266_1662_TPlot.pdf	GO:0000977(RNA polymerase II regulatory region sequence-specific DNA binding);GO:0003700(DNA binding transcription factor activity);GO:0005634(nucleus);GO:0006357(regulation of transcription by RNA polymerase II)	NA
aly-miR167a-5p_R+2_1ss21AT	Maker00039209:891	Maker00039209	876	900	891	-42.3	-27.8	0.65721	8.5	2-10,899-891;11-13,888-886;16-23,883-876	1-1,900-900[UP5];x-x,890-889[BULt];14-15,885-884[SIL]	((((((((..(((..(((((((((.&.)))))))))--)))..))))))))	GAAAGAUUUGGCUGAGGCAGCUUUU&UGAAGCUGCC--AGCAUGAUCUUUC	4	65.7171	3	0.975174	Output/WS_GS/cleaveLand_result/t_plot/aly-miR167a-5p_R+2_1ss21AT_Maker00039209_891_TPlot.pdf	GO:0006629(lipid metabolic process);GO:0016020(membrane);GO:0016298(lipase activity)	ko00561(Glycerolipid metabolism)
aly-miR167b-3p	Maker00002840:2053	Maker00002840	2036	2062	2053	-47.1	-34.7	0.73673	13	2-6,2061-2057;8-12,2055-2051;13-23,2046-2036	1-1,2062-2062[UP5];7-7,2056-2056[SIL];x-x,2050-2047[BULt]	(((((((((((....(((((.(((((.&.))))).)))))----)))))))))))	GGUGGGGCUGUGGGGCAGAGGGUGACG&GGUCAUGCUCUG----ACAGCCUCACU	8	131.434	2	0.0825701	Output/WS_GS/cleaveLand_result/t_plot/aly-miR167b-3p_Maker00002840_2053_TPlot.pdf	GO:0030599(pectinesterase activity);GO:0046910(pectinesterase inhibitor activity);GO:0071944(cell periphery)	ko00040(Pentose and glucuronate interconversions)
aly-miR167b-3p	Maker00006842:1867	Maker00006842	1854	1878	1867	-47.1	-31.3	0.664544	11.5	1-5,1878-1874;6-9,1872-1869;12-23,1865-1854	x-x,1873-1873[BULt];10-11,1868-1866[AILt]	((((((((((((...((((.(((((&)))))-))))-..))))))))))))	AGUGGGGCUGUCUAAAGUGUUGGCC&GGUCA-UGCU-CUGACAGCCUCACU	4	65.7171	2	0.748136	Output/WS_GS/cleaveLand_result/t_plot/aly-miR167b-3p_Maker00006842_1867_TPlot.pdf	GO:0005516(calmodulin binding);GO:0005524(ATP binding);GO:0005634(nucleus);GO:0009507(chloroplast);GO:0009535(chloroplast thylakoid membrane);GO:0016887(ATPase activity)	ko03008(Ribosome biogenesis in eukaryotes)
aly-miR167b-3p	Maker00016830:1661	Maker00016830	1649	1670	1661	-47.1	-31.1	0.660297	7	1-9,1670-1662;11-20,1660-1651;22-23,1650-1649	10-10,1661-1661[SIL];21-21,x-x[BULq]	((-((((((((((.(((((((((&))))))))).)))))))))).))	GG-GAGGCUGUUGCAGCAUGGCU&GGUCAUGCUCUGACAGCCUCACU	1	16.4293	4	0.842434	Output/WS_GS/cleaveLand_result/t_plot/aly-miR167b-3p_Maker00016830_1661_TPlot.pdf	GO:0000030(mannosyltransferase activity);GO:0005783(endoplasmic reticulum)	ko00510(N-Glycan biosynthesis)
aly-miR167b-3p	Maker00027222:431	Maker00027222	418	440	431	-47.1	-31.4	0.666667	10	1-4,440-437;7-12,434-429;14-20,426-420;22-23,419-418	5-6,436-435[SIL];13-13,428-427[AILt];21-21,x-x[BULq]	((-(((((((..((((((..((((&))))..))))))-.))))))).))	AG-GAGGCUGACCGGAGCUGGGCC&GGUCAUGCUCUG-ACAGCCUCACU	1	16.4293	4	0.74693	Output/WS_GS/cleaveLand_result/t_plot/aly-miR167b-3p_Maker00027222_431_TPlot.pdf	GO:0003700(DNA binding transcription factor activity);GO:0005634(nucleus);GO:0006355(regulation of transcription, DNA-templated);GO:0010192(mucilage biosynthetic process);GO:0019760(glucosinolate metabolic process);GO:0043565(sequence-specific DNA binding);GO:0044212(transcription regulatory region DNA binding)	ko00040(Pentose and glucuronate interconversions)
aly-miR167b-3p	Maker00033000:671	Maker00033000	653	680	671	-47.1	-34	0.721868	14	2-12,679-669;13-23,663-653	1-1,680-680[UP5];x-x,668-664[BULt]	(((((((((((.....(((((((((((.&.)))))))))))-----)))))))))))	GGUGAGGUUGUAUGUGCAGAGUAUGGCG&GGUCAUGCUCUG-----ACAGCCUCACU	8	131.434	2	0.158322	Output/WS_GS/cleaveLand_result/t_plot/aly-miR167b-3p_Maker00033000_671_TPlot.pdf	GO:0001671(ATPase activator activity);GO:0005634(nucleus);GO:0005829(cytosol);GO:0006950(response to stress);GO:0051087(chaperone binding)	NA
aly-miR167b-3p	Maker00039796:1207	Maker00039796	1198	1216	1207	-47.1	-31.8	0.675159	8.5	1-10,1216-1207;15-22,1206-1199	11-14,x-x[BULq];23-23,1198-1198[UP3]	.((((((((----((((((((((&))))))))))....)))))))).	CGUGGGGCU----GAGCAUGGCC&GGUCAUGCUCUGACAGCCUCACU	2	32.8585	3	0.649652	Output/WS_GS/cleaveLand_result/t_plot/aly-miR167b-3p_Maker00039796_1207_TPlot.pdf	GO:0003682(chromatin binding);GO:0005737(cytoplasm);GO:0008150(biological_process);GO:0008536(Ran GTPase binding)	ko04120(Ubiquitin mediated proteolysis)
aly-miR167b-3p	Maker00039843:1252	Maker00039843	1243	1261	1252	-47.1	-31.8	0.675159	8.5	1-10,1261-1252;15-22,1251-1244	11-14,x-x[BULq];23-23,1243-1243[UP3]	.((((((((----((((((((((&))))))))))....)))))))).	CGUGGGGCU----GAGCAUGGCC&GGUCAUGCUCUGACAGCCUCACU	2	32.8585	3	0.66672	Output/WS_GS/cleaveLand_result/t_plot/aly-miR167b-3p_Maker00039843_1252_TPlot.pdf	GO:0003682(chromatin binding);GO:0005737(cytoplasm);GO:0008150(biological_process);GO:0008536(Ran GTPase binding)	ko04120(Ubiquitin mediated proteolysis)
aly-miR167b-3p	Maker00039947:492	Maker00039947	473	501	492	-47.1	-31.9	0.677282	12	1-15,501-487;16-18,481-479;19-22,477-474	x-x,486-482[BULt];x-x,478-478[BULt];23-23,473-473[UP3]	.((((.(((.....(((((((((((((((&)))))))))))))))-----)))-)))).	UGUGAGGGCGUUUAUGUUGGGGCGUGGCC&GGUCAUGCUCUGACA-----GCC-UCACU	1	16.4293	4	0.593538	Output/WS_GS/cleaveLand_result/t_plot/aly-miR167b-3p_Maker00039947_492_TPlot.pdf	NA	NA
aly-miR167d-3p_2ss9CT20GA	Maker00000538:1998	Maker00000538	1984	2007	1998	-36.1	-24.3	0.67313	6.5	1-14,2007-1994;15-19,1990-1986	x-x,1993-1991[BULt];20-21,1985-1984[UP3]	..(((((...((((((((((((((&))))))))))))))---)))))..	UCUGAAGGAUUUGCAAGAUGACUU&AGGUCAUCUUGCAG---CUUCAAU	2	32.8585	3	0.999997	Output/WS_GS/cleaveLand_result/t_plot/aly-miR167d-3p_2ss9CT20GA_Maker00000538_1998_TPlot.pdf	GO:0003924(GTPase activity);GO:0005622(intracellular);GO:0006412(translation)	NA
aly-miR167d-3p_2ss9CT20GA	Maker00000723:1725	Maker00000723	1710	1733	1725	-36.1	-24.6	0.68144	12.5	1-5,1733-1729;7-11,1728-1724;12-21,1719-1710	6-6,x-x[BULq];x-x,1723-1720[BULt]	((((((((((....(((((-(((((&))))).)))))----))))))))))	GUUGAAGCUGAUGACAGGG-GACCU&AGGUCAUCUUG----CAGCUUCAAU	2	32.8585	3	0.999958	Output/WS_GS/cleaveLand_result/t_plot/aly-miR167d-3p_2ss9CT20GA_Maker00000723_1725_TPlot.pdf	GO:0005215(transporter activity);GO:0005524(ATP binding);GO:0005886(plasma membrane);GO:0016887(ATPase activity)	NA
aly-miR167d-3p_2ss9CT20GA	Maker00001305:1544	Maker00001305	1533	1555	1544	-36.1	-29.6	0.819945	7.5	2-9,1554-1547;10-19,1544-1535	1-1,1555-1555[UP5];x-x,1546-1545[BULt];20-21,1534-1533[UP3]	..((((((((((..((((((((.&.))))))))--))))))))))..	AAUGGAGCUGCAAUAGAUGACCA&AGGUCAUCU--UGCAGCUUCAAU	3	49.2878	2	0.260386	Output/WS_GS/cleaveLand_result/t_plot/aly-miR167d-3p_2ss9CT20GA_Maker00001305_1544_TPlot.pdf	GO:0005634(nucleus);GO:0006355(regulation of transcription, DNA-templated);GO:0008270(zinc ion binding);GO:0009639(response to red or far red light)	NA
aly-miR167d-3p_2ss9CT20GA	Maker00001343:3783	Maker00001343	3769	3792	3783	-36.1	-24.3	0.67313	6.5	1-14,3792-3779;15-19,3775-3771	x-x,3778-3776[BULt];20-21,3770-3769[UP3]	..(((((...((((((((((((((&))))))))))))))---)))))..	UCUGAAGGAUUUGCAAGAUGACUU&AGGUCAUCUUGCAG---CUUCAAU	2	32.8585	3	0.999998	Output/WS_GS/cleaveLand_result/t_plot/aly-miR167d-3p_2ss9CT20GA_Maker00001343_3783_TPlot.pdf	GO:0003924(GTPase activity);GO:0005622(intracellular);GO:0006412(translation)	NA
aly-miR167d-3p_2ss9CT20GA	Maker00001469:3074	Maker00001469	3062	3083	3074	-36.1	-24.6	0.68144	10.5	2-10,3082-3074;12-13,3072-3071;14-18,3069-3065	1-1,3083-3083[UP5];11-11,3073-3073[SIL];x-x,3070-3070[BULt];19-21,3064-3062[UP3]	...(((((.((.(((((((((.&.))))))))).))-)))))...	UUGGGAGCAUGGGAGGUGGCCA&AGGUCAUCUUGCA-GCUUCAAU	8	131.434	2	0.999901	Output/WS_GS/cleaveLand_result/t_plot/aly-miR167d-3p_2ss9CT20GA_Maker00001469_3074_TPlot.pdf	GO:0004843(thiol-dependent ubiquitin-specific protease activity);GO:0005634(nucleus);GO:0006511(ubiquitin-dependent protein catabolic process);GO:0016579(protein deubiquitination);GO:0036459(thiol-dependent ubiquitinyl hydrolase activity)	NA
aly-miR167d-3p_2ss9CT20GA	Maker00001478:1462	Maker00001478	1451	1472	1462	-36.1	-23.8	0.65928	10	1-3,1472-1470;5-6,1467-1466;8-18,1464-1454	4-4,1469-1468[AILt];7-7,1465-1465[SIL];19-21,1453-1451[UP3]	...(((((((((((.((..(((&)))-.)).)))))))))))...	GUCGAAGCUGCGAGUUGCUCCU&AGG-UCAUCUUGCAGCUUCAAU	1	16.4293	4	1	Output/WS_GS/cleaveLand_result/t_plot/aly-miR167d-3p_2ss9CT20GA_Maker00001478_1462_TPlot.pdf	GO:0004674(protein serine/threonine kinase activity);GO:0005515(protein binding);GO:0005524(ATP binding);GO:0005622(intracellular);GO:0005634(nucleus);GO:0005737(cytoplasm);GO:0006468(protein phosphorylation);GO:0009615(response to virus);GO:0016032(viral process);GO:0016301(kinase activity);GO:0018105(peptidyl-serine phosphorylation);GO:0018107(peptidyl-threonine phosphorylation);GO:0035556(intr…	NA
aly-miR167d-3p_2ss9CT20GA	Maker00001559:804	Maker00001559	793	816	804	-36.1	-24.7	0.684211	10.5	1-3,816-814;5-9,812-808;10-21,804-793	4-4,813-813[SIL];x-x,807-805[BULt]	((((((((((((...(((((.(((&))).)))))---))))))))))))	AUUGAGGCUGCAUAUAGGUGUCUU&AGGUCAUCU---UGCAGCUUCAAU	2	32.8585	3	0.999938	Output/WS_GS/cleaveLand_result/t_plot/aly-miR167d-3p_2ss9CT20GA_Maker00001559_804_TPlot.pdf	GO:0005634(nucleus);GO:0016787(hydrolase activity)	NA
aly-miR167d-3p_2ss9CT20GA	Maker00002621:1840	Maker00002621	1828	1849	1840	-36.1	-23.8	0.65928	7	2-10,1848-1840;12-17,1838-1833;18-20,1831-1829	1-1,1849-1849[UP5];11-11,1839-1839[SIL];x-x,1832-1832[BULt];21-21,1828-1828[UP3]	.(((.((((((.(((((((((.&.))))))))).))))))-))).	CUUGUGAGUUGGAAGAUGGCCC&AGGUCAUCUUGCAGCUU-CAAU	1	16.4293	4	1	Output/WS_GS/cleaveLand_result/t_plot/aly-miR167d-3p_2ss9CT20GA_Maker00002621_1840_TPlot.pdf	GO:0005739(mitochondrion);GO:0009507(chloroplast);GO:0009535(chloroplast thylakoid membrane);GO:0009536(plastid);GO:0009941(chloroplast envelope);GO:0016021(integral component of membrane)	NA
aly-miR167d-3p_2ss9CT20GA	Maker00003352:771	Maker00003352	760	782	771	-36.1	-23.84	0.660388	11	2-5,781-778;7-9,777-775;11-21,770-760	1-1,782-782[UP5];6-6,x-x[BULq];10-10,774-771[AILt]	(((((((((((....(((-((((.&.)))).)))---.)))))))))))	AUUGAAGCUGCCAUUAGA-GACCC&AGGUCAUCU---UGCAGCUUCAAU	3	49.2878	3	1	Output/WS_GS/cleaveLand_result/t_plot/aly-miR167d-3p_2ss9CT20GA_Maker00003352_771_TPlot.pdf	GO:0005829(cytosol);GO:0006545(glycine biosynthetic process);GO:0006567(threonine catabolic process);GO:0008732(L-allo-threonine aldolase activity)	ko00260(Glycine, serine and threonine metabolism)
aly-miR167d-3p_2ss9CT20GA	Maker00004239:552	Maker00004239	541	561	552	-36.1	-23.7	0.65651	8	1-2,561-560;4-10,558-552;12-19,550-543	3-3,559-559[SIL];11-11,551-551[SIL];20-21,542-541[UP3]	..((((((((.(((((((.((&)).))))))).))))))))..	GAUGAAGCUGAAGGGUGAGCU&AGGUCAUCUUGCAGCUUCAAU	2	32.8585	3	1	Output/WS_GS/cleaveLand_result/t_plot/aly-miR167d-3p_2ss9CT20GA_Maker00004239_552_TPlot.pdf	GO:0003677(DNA binding);GO:0005634(nucleus);GO:0006351(transcription, DNA-templated);GO:0006355(regulation of transcription, DNA-templated);GO:0009294(DNA mediated transformation);GO:0045931(positive regulation of mitotic cell cycle);GO:0048364(root development)	NA
aly-miR167d-3p_2ss9CT20GA	Maker00005252:1430	Maker00005252	1419	1440	1430	-36.1	-23.5	0.65097	11.5	2-8,1439-1433;11-18,1429-1422	1-1,1440-1440[UP5];9-10,1432-1430[AILt];19-21,1421-1419[UP3]	...((((((((...(((((((.&.)))))))-..))))))))...	GGAGAAGUUGCCUUGGUGACCA&AGGUCAUC-UUGCAGCUUCAAU	4	65.7171	2	1	Output/WS_GS/cleaveLand_result/t_plot/aly-miR167d-3p_2ss9CT20GA_Maker00005252_1430_TPlot.pdf	GO:0003755(peptidyl-prolyl cis-trans isomerase activity);GO:0005528(FK506 binding);GO:0005789(endoplasmic reticulum membrane);GO:0061077(chaperone-mediated protein folding)	NA
aly-miR167d-3p_2ss9CT20GA	Maker00008400:2120	Maker00008400	2109	2129	2120	-36.1	-25.5	0.706371	8.5	1-2,2129-2128;4-5,2126-2125;7-18,2123-2112	3-3,2127-2127[SIL];6-6,2124-2124[SIL];19-21,2111-2109[UP3]	...((((((((((((.((.((&)).)).))))))))))))...	UCAGGAGCUGCGAGAGGAGCU&AGGUCAUCUUGCAGCUUCAAU	1	16.4293	4	0.993093	Output/WS_GS/cleaveLand_result/t_plot/aly-miR167d-3p_2ss9CT20GA_Maker00008400_2120_TPlot.pdf	GO:0003700(DNA binding transcription factor activity);GO:0005515(protein binding);GO:0005634(nucleus);GO:0006351(transcription, DNA-templated);GO:0006355(regulation of transcription, DNA-templated);GO:0009733(response to auxin);GO:0009734(auxin-activated signaling pathway);GO:0009908(flower development);GO:0043565(sequence-specific DNA binding)	ko04075(Plant hormone signal transduction)
aly-miR167d-3p_2ss9CT20GA	Maker00008572:843	Maker00008572	832	853	843	-36.1	-24.1	0.66759	10.5	1-4,853-850;5-9,847-843;11-18,842-835	x-x,849-848[BULt];10-10,x-x[BULq];19-21,834-832[UP3]	...((((((((-(((((..((((&))))--))))).))))))))...	CAAGAGGCUGC-AGAUGAAGCCU&AGGU--CAUCUUGCAGCUUCAAU	1	16.4293	4	0.999999	Output/WS_GS/cleaveLand_result/t_plot/aly-miR167d-3p_2ss9CT20GA_Maker00008572_843_TPlot.pdf	GO:0005516(calmodulin binding);GO:0005634(nucleus);GO:0005886(plasma membrane);GO:0008150(biological_process)	NA
aly-miR167d-3p_2ss9CT20GA	Maker00010932:515	Maker00010932	504	523	515	-36.1	-24.7	0.684211	8.5	1-6,523-518;10-19,515-506	7-9,517-516[AILq];20-21,505-504[UP3]	..((((((((((..-((((((&))))))...))))))))))..	AAUGGAGCUGCACU-UGACCU&AGGUCAUCUUGCAGCUUCAAU	1	16.4293	4	0.999893	Output/WS_GS/cleaveLand_result/t_plot/aly-miR167d-3p_2ss9CT20GA_Maker00010932_515_TPlot.pdf	GO:0002230(positive regulation of defense response to virus by host);GO:0004806(triglyceride lipase activity);GO:0005515(protein binding);GO:0005634(nucleus);GO:0005737(cytoplasm);GO:0006629(lipid metabolic process);GO:0006952(defense response);GO:0007568(aging);GO:0009507(chloroplast);GO:0016020(membrane);GO:0016021(integral component of membrane);GO:0016042(lipid catabolic process);GO:0016787(h…	ko04626(Plant-pathogen interaction)
aly-miR167d-3p_2ss9CT20GA	Maker00013393:1020	Maker00013393	1007	1029	1020	-36.1	-24.5	0.67867	9	1-2,1029-1028;4-11,1026-1019;12-18,1016-1010	3-3,1027-1027[SIL];x-x,1018-1017[BULt];19-21,1009-1007[UP3]	...(((((((..((((((((.((&)).))))))))--)))))))...	CCAGAAGCUGGACAAGAUGAGCU&AGGUCAUCUUG--CAGCUUCAAU	3	49.2878	2	0.999948	Output/WS_GS/cleaveLand_result/t_plot/aly-miR167d-3p_2ss9CT20GA_Maker00013393_1020_TPlot.pdf	GO:0003674(molecular_function);GO:0005739(mitochondrion);GO:0008150(biological_process);GO:0009507(chloroplast)	NA
aly-miR167d-3p_2ss9CT20GA	Maker00014475:564	Maker00014475	553	573	564	-36.1	-23.6	0.65374	11	6-19,568-555	1-5,573-569[UP5];20-21,554-553[UP3]	..((((((((((((((.....&.....))))))))))))))..	UCUGAAGCUGCAAGAUUUAAA&AGGUCAUCUUGCAGCUUCAAU	1	16.4293	4	1	Output/WS_GS/cleaveLand_result/t_plot/aly-miR167d-3p_2ss9CT20GA_Maker00014475_564_TPlot.pdf	GO:0005534(galactose binding);GO:0005575(cellular_component);GO:0017148(negative regulation of translation);GO:0030598(rRNA N-glycosylase activity);GO:0045807(positive regulation of endocytosis)	NA
aly-miR167d-3p_2ss9CT20GA	Maker00014882:1411	Maker00014882	1400	1420	1411	-36.1	-23.7	0.65651	10.5	3-10,1418-1411;12-18,1409-1403	1-2,1420-1419[UP5];11-11,1410-1410[SIL];19-21,1402-1400[UP3]	...(((((((.((((((((..&..)))))))).)))))))...	UGGGAAGUUGGGAGAUGGCAA&AGGUCAUCUUGCAGCUUCAAU	2	32.8585	3	1	Output/WS_GS/cleaveLand_result/t_plot/aly-miR167d-3p_2ss9CT20GA_Maker00014882_1411_TPlot.pdf	GO:0003755(peptidyl-prolyl cis-trans isomerase activity);GO:0005528(FK506 binding);GO:0005789(endoplasmic reticulum membrane);GO:0061077(chaperone-mediated protein folding)	NA
aly-miR167d-3p_2ss9CT20GA	Maker00014884:998	Maker00014884	987	1009	998	-36.1	-26.1	0.722992	9.5	2-9,1008-1001;10-18,998-990	1-1,1009-1009[UP5];x-x,1000-999[BULt];19-21,989-987[UP3]	...(((((((((..((((((((.&.))))))))--)))))))))...	AUGGGAGCUGCAGAAGAUGACUC&AGGUCAUCU--UGCAGCUUCAAU	4	65.7171	2	0.924632	Output/WS_GS/cleaveLand_result/t_plot/aly-miR167d-3p_2ss9CT20GA_Maker00014884_998_TPlot.pdf	GO:0004842(ubiquitin-protein transferase activity);GO:0010305(leaf vascular tissue pattern formation);GO:0010928(regulation of auxin mediated signaling pathway);GO:0019005(SCF ubiquitin ligase complex);GO:0031146(SCF-dependent proteasomal ubiquitin-dependent protein catabolic process);GO:0060776(simple leaf morphogenesis)	NA
aly-miR167d-3p_2ss9CT20GA	Maker00015024:564	Maker00015024	553	573	564	-36.1	-23.6	0.65374	11	6-19,568-555	1-5,573-569[UP5];20-21,554-553[UP3]	..((((((((((((((.....&.....))))))))))))))..	UCUGAAGCUGCAAGAUUUAAA&AGGUCAUCUUGCAGCUUCAAU	2	32.8585	3	1	Output/WS_GS/cleaveLand_result/t_plot/aly-miR167d-3p_2ss9CT20GA_Maker00015024_564_TPlot.pdf	GO:0005534(galactose binding);GO:0005575(cellular_component);GO:0017148(negative regulation of translation);GO:0030598(rRNA N-glycosylase activity);GO:0045807(positive regulation of endocytosis)	NA
aly-miR167d-3p_2ss9CT20GA	Maker00015128:2882	Maker00015128	2869	2891	2882	-36.1	-24.6	0.68144	8	2-10,2890-2882;12-13,2880-2879;14-19,2876-2871	1-1,2891-2891[UP5];11-11,2881-2881[SIL];x-x,2878-2877[BULt];20-21,2870-2869[UP3]	..((((((..((.(((((((((.&.))))))))).))--))))))..	AAUGAAGCUAUGGAAGAUGGCCG&AGGUCAUCUUGCA--GCUUCAAU	1	16.4293	4	0.999959	Output/WS_GS/cleaveLand_result/t_plot/aly-miR167d-3p_2ss9CT20GA_Maker00015128_2882_TPlot.pdf	GO:0003777(microtubule motor activity);GO:0005871(kinesin complex);GO:0007018(microtubule-based movement);GO:0016887(ATPase activity)	NA
aly-miR167d-3p_2ss9CT20GA	Maker00015992:911	Maker00015992	900	923	911	-36.1	-23.64	0.654848	13	1-6,923-918;8-18,913-903	7-7,917-914[AILt];19-21,902-900[UP3]	...(((((((((((....((((((&))))))---.)))))))))))...	ACAGAAGCUGCGAGUUUCUGAUCU&AGGUCA---UCUUGCAGCUUCAAU	4	65.7171	2	1	Output/WS_GS/cleaveLand_result/t_plot/aly-miR167d-3p_2ss9CT20GA_Maker00015992_911_TPlot.pdf	GO:0004784(superoxide dismutase activity);GO:0005507(copper ion binding);GO:0005737(cytoplasm);GO:0008270(zinc ion binding);GO:0019430(removal of superoxide radicals)	ko04146(Peroxisome)
aly-miR167d-3p_2ss9CT20GA	Maker00016799:2727	Maker00016799	2716	2735	2727	-36.1	-23.8	0.65928	8	1-2,2735-2734;4-5,2732-2731;7-18,2730-2719	3-3,2733-2733[SIL];6-6,x-x[BULq];19-21,2718-2716[UP3]	...((((((((((((-((.((&)).)).))))))))))))...	CCCGAAGCUGUAAGA-GAGCU&AGGUCAUCUUGCAGCUUCAAU	2	32.8585	3	1	Output/WS_GS/cleaveLand_result/t_plot/aly-miR167d-3p_2ss9CT20GA_Maker00016799_2727_TPlot.pdf	GO:0005737(cytoplasm);GO:0005886(plasma membrane);GO:0006508(proteolysis);GO:0008270(zinc ion binding);GO:0042277(peptide binding);GO:0043171(peptide catabolic process);GO:0070006(metalloaminopeptidase activity)	NA
aly-miR167d-3p_2ss9CT20GA	Maker00016848:2525	Maker00016848	2514	2532	2525	-36.1	-25	0.692521	9.5	2-8,2531-2525;11-18,2524-2517	1-1,2532-2532[UP5];9-10,x-x[BULq];19-21,2516-2514[UP3]	...((((((((--(((((((.&.)))))))..))))))))...	GAGGAGGCUGC--GAUGGCCA&AGGUCAUCUUGCAGCUUCAAU	3	49.2878	3	0.999384	Output/WS_GS/cleaveLand_result/t_plot/aly-miR167d-3p_2ss9CT20GA_Maker00016848_2525_TPlot.pdf	GO:0005871(kinesin complex);GO:0007018(microtubule-based movement);GO:0008574(ATP-dependent microtubule motor activity, plus-end-directed)	NA
aly-miR167d-3p_2ss9CT20GA	Maker00016939:2095	Maker00016939	2084	2103	2095	-36.1	-24	0.66482	9	3-5,2101-2099;7-19,2098-2086	1-2,2103-2102[UP5];6-6,x-x[BULq];20-21,2085-2084[UP3]	..(((((((((((((-(((..&..))).)))))))))))))..	GCUGAAGCUGUAAGG-GACGG&AGGUCAUCUUGCAGCUUCAAU	5	82.1463	2	0.999999	Output/WS_GS/cleaveLand_result/t_plot/aly-miR167d-3p_2ss9CT20GA_Maker00016939_2095_TPlot.pdf	GO:0004197(cysteine-type endopeptidase activity);GO:0005576(extracellular region);GO:0006511(ubiquitin-dependent protein catabolic process);GO:0016021(integral component of membrane);GO:0016579(protein deubiquitination);GO:0036459(thiol-dependent ubiquitinyl hydrolase activity);GO:0046872(metal ion binding)	NA
aly-miR167d-3p_2ss9CT20GA	Maker00018536:2687	Maker00018536	2676	2697	2687	-36.1	-28	0.775623	6	1-5,2697-2693;6-18,2691-2679	x-x,2692-2692[BULt];19-21,2678-2676[UP3]	...(((((((((((((.(((((&)))))-)))))))))))))...	CUGGAAGCUGCAAGAUCGAUCU&AGGUC-AUCUUGCAGCUUCAAU	3	49.2878	2	0.428885	Output/WS_GS/cleaveLand_result/t_plot/aly-miR167d-3p_2ss9CT20GA_Maker00018536_2687_TPlot.pdf	GO:0005524(ATP binding);GO:0005737(cytoplasm);GO:0009408(response to heat);GO:0009507(chloroplast);GO:0009532(plastid stroma);GO:0009570(chloroplast stroma);GO:0009658(chloroplast organization);GO:0016485(protein processing);GO:0016887(ATPase activity)	NA
aly-miR167d-3p_2ss9CT20GA	Maker00022023:609	Maker00022023	599	617	609	-36.1	-24.5	0.67867	7.5	2-9,616-609;12-19,608-601	1-1,617-617[UP5];10-11,x-x[BULq];20-21,600-599[UP3]	..((((((((--((((((((.&.))))))))..))))))))..	AAUGGAGCUG--AGAUGACCG&AGGUCAUCUUGCAGCUUCAAU	2	32.8585	3	0.99999	Output/WS_GS/cleaveLand_result/t_plot/aly-miR167d-3p_2ss9CT20GA_Maker00022023_609_TPlot.pdf	GO:0003700(DNA binding transcription factor activity);GO:0005515(protein binding);GO:0005634(nucleus);GO:0006351(transcription, DNA-templated);GO:0006355(regulation of transcription, DNA-templated);GO:0046982(protein heterodimerization activity)	NA
aly-miR167d-3p_2ss9CT20GA	Maker00022537:577	Maker00022537	568	586	577	-36.1	-23.5	0.65097	5	2-11,585-576;14-21,575-568	1-1,586-586[UP5];12-13,x-x[BULq]	((((((((--((((((((((.&.))))))))))..))))))))	AUUGAAGC--CAAGAUGACUG&AGGUCAUCUUGCAGCUUCAAU	3	49.2878	3	1	Output/WS_GS/cleaveLand_result/t_plot/aly-miR167d-3p_2ss9CT20GA_Maker00022537_577_TPlot.pdf	GO:0000055(ribosomal large subunit export from nucleus);GO:0000447(endonucleolytic cleavage in ITS1 to separate SSU-rRNA from 5.8S rRNA and LSU-rRNA from tricistronic rRNA transcript (SSU-rRNA, 5.8S rRNA, LSU-rRNA));GO:0005730(nucleolus);GO:0030687(preribosome, large subunit precursor);GO:0042273(ribosomal large subunit biogenesis)	NA
aly-miR167d-3p_2ss9CT20GA	Maker00022598:1394	Maker00022598	1383	1403	1394	-36.1	-24.8	0.686981	8.5	2-17,1402-1387	1-1,1403-1403[UP5];18-21,1386-1383[UP3]	....((((((((((((((((.&.))))))))))))))))....	GCACAAGUUGUAGGAUGGCCA&AGGUCAUCUUGCAGCUUCAAU	2	32.8585	3	0.999784	Output/WS_GS/cleaveLand_result/t_plot/aly-miR167d-3p_2ss9CT20GA_Maker00022598_1394_TPlot.pdf	GO:0003700(DNA binding transcription factor activity);GO:0005515(protein binding);GO:0005622(intracellular);GO:0005634(nucleus);GO:0006351(transcription, DNA-templated);GO:0006355(regulation of transcription, DNA-templated);GO:0006417(regulation of translation);GO:0009733(response to auxin);GO:0009734(auxin-activated signaling pathway)	ko04075(Plant hormone signal transduction)
aly-miR167d-3p_2ss9CT20GA	Maker00022712:1785	Maker00022712	1774	1796	1785	-36.1	-23.7	0.65651	10.5	2-5,1795-1792;6-9,1788-1785;11-21,1784-1774	1-1,1796-1796[UP5];x-x,1791-1789[BULt];10-10,x-x[BULq]	(((((((((((-((((...((((.&.))))---)))).)))))))))))	AUUGAGGCUGC-AGAUCAGGACUA&AGGUC---AUCUUGCAGCUUCAAU	14	230.01	3	1	Output/WS_GS/cleaveLand_result/t_plot/aly-miR167d-3p_2ss9CT20GA_Maker00022712_1785_TPlot.pdf	GO:0005515(protein binding);GO:0005524(ATP binding);GO:0005739(mitochondrion);GO:0005794(Golgi apparatus);GO:0005829(cytosol);GO:0005886(plasma membrane);GO:0006457(protein folding);GO:0007005(mitochondrion organization);GO:0008219(cell death);GO:0009409(response to cold);GO:0009507(chloroplast);GO:0009570(chloroplast stroma);GO:0009627(systemic acquired resistance);GO:0009941(chloroplast envelop…	ko03018(RNA degradation)
aly-miR167d-3p_2ss9CT20GA	Maker00022857:2969	Maker00022857	2958	2978	2969	-36.1	-27.6	0.764543	5.5	2-12,2977-2967;14-19,2965-2960	1-1,2978-2978[UP5];13-13,2966-2966[SIL];20-21,2959-2958[UP3]	..((((((.(((((((((((.&.))))))))))).))))))..	GCUGAAGUGGCAAGAUGGCCC&AGGUCAUCUUGCAGCUUCAAU	1	16.4293	4	0.593538	Output/WS_GS/cleaveLand_result/t_plot/aly-miR167d-3p_2ss9CT20GA_Maker00022857_2969_TPlot.pdf	GO:0005634(nucleus);GO:0008150(biological_process)	NA
aly-miR167d-3p_2ss9CT20GA	Maker00023907:245	Maker00023907	226	254	245	-36.1	-24.7	0.684211	19.5	1-2,254-253;4-10,251-245;11-21,236-226	3-3,252-252[SIL];x-x,244-237[BULt]	(((((((((((........(((((((.((&)).)))))))--------)))))))))))	AUUGGAGCUGCCCAUAACAAGGAUGAGCU&AGGUCAUCUU--------GCAGCUUCAAU	6	98.5756	2	0.999733	Output/WS_GS/cleaveLand_result/t_plot/aly-miR167d-3p_2ss9CT20GA_Maker00023907_245_TPlot.pdf	GO:0004725(protein tyrosine phosphatase activity);GO:0005515(protein binding);GO:0005516(calmodulin binding);GO:0005634(nucleus);GO:0005737(cytoplasm);GO:0005886(plasma membrane);GO:0006979(response to oxidative stress);GO:0008138(protein tyrosine/serine/threonine phosphatase activity);GO:0010193(response to ozone);GO:0033549(MAP kinase phosphatase activity);GO:0034051(negative regulation of plan…	NA
aly-miR167d-3p_2ss9CT20GA	Maker00024708:635	Maker00024708	624	644	635	-36.1	-24.3	0.67313	8	1-4,644-641;7-9,638-636;11-20,634-625	5-6,640-639[SIL];10-10,635-635[SIL];21-21,624-624[UP3]	.((((((((((.(((..((((&))))..))).)))))))))).	UUUGAAGCUGCUAGAAAGCCU&AGGUCAUCUUGCAGCUUCAAU	1	16.4293	4	0.999995	Output/WS_GS/cleaveLand_result/t_plot/aly-miR167d-3p_2ss9CT20GA_Maker00024708_635_TPlot.pdf	GO:0004165(dodecenoyl-CoA delta-isomerase activity);GO:0004300(enoyl-CoA hydratase activity);GO:0006635(fatty acid beta-oxidation);GO:0008692(3-hydroxybutyryl-CoA epimerase activity);GO:0009514(glyoxysome);GO:0018812(3-hydroxyacyl-CoA dehydratase activity)	ko00071(Fatty acid degradation);ko00592(alpha-Linolenic acid metabolism)
aly-miR167d-3p_2ss9CT20GA	Maker00024813:2607	Maker00024813	2596	2617	2607	-36.1	-24.8	0.686981	11	2-8,2616-2610;11-19,2606-2598	1-1,2617-2617[UP5];9-10,2609-2607[AILt];20-21,2597-2596[UP3]	..(((((((((...(((((((.&.)))))))-..)))))))))..	CCUGAAGCUGCUUUGAUGGCUC&AGGUCAUC-UUGCAGCUUCAAU	1	16.4293	4	0.999465	Output/WS_GS/cleaveLand_result/t_plot/aly-miR167d-3p_2ss9CT20GA_Maker00024813_2607_TPlot.pdf	GO:0006886(intracellular protein transport);GO:0006888(ER to Golgi vesicle-mediated transport);GO:0006890(retrograde vesicle-mediated transport, Golgi to ER);GO:0006891(intra-Golgi vesicle-mediated transport);GO:0030126(COPI vesicle coat)	NA
aly-miR167d-3p_2ss9CT20GA	Maker00025241:652	Maker00025241	641	660	652	-36.1	-26	0.720222	7.5	2-6,659-655;10-21,652-641	1-1,660-660[UP5];7-9,654-653[AILq]	((((((((((((..-(((((.&.)))))...))))))))))))	GUUGAAGCUGCACC-UGACCC&AGGUCAUCUUGCAGCUUCAAU	1	16.4293	4	0.967009	Output/WS_GS/cleaveLand_result/t_plot/aly-miR167d-3p_2ss9CT20GA_Maker00025241_652_TPlot.pdf	GO:0009507(chloroplast)	NA
aly-miR167d-3p_2ss9CT20GA	Maker00029289:1527	Maker00029289	1516	1538	1527	-36.1	-23.68	0.655956	13	2-9,1537-1530;12-18,1525-1519	1-1,1538-1538[UP5];10-11,1529-1526[AILt];19-21,1518-1516[UP3]	...(((((((....((((((((.&.))))))))--..)))))))...	UUGGAAGCUGGUGCAGAUGGCCG&AGGUCAUCU--UGCAGCUUCAAU	1	16.4293	4	1	Output/WS_GS/cleaveLand_result/t_plot/aly-miR167d-3p_2ss9CT20GA_Maker00029289_1527_TPlot.pdf	GO:0005524(ATP binding);GO:0005739(mitochondrion);GO:0005829(cytosol);GO:0009409(response to cold);GO:0009507(chloroplast);GO:0009570(chloroplast stroma);GO:0010319(stromule);GO:0016491(oxidoreductase activity);GO:0016656(monodehydroascorbate reductase (NADH) activity);GO:0046686(response to cadmium ion);GO:0050660(flavin adenine dinucleotide binding);GO:0055114(oxidation-reduction process)	ko00053(Ascorbate and aldarate metabolism)
aly-miR167d-3p_2ss9CT20GA	Maker00029451:1244	Maker00029451	1233	1261	1244	-36.1	-24	0.66482	19	1-6,1261-1256;7-9,1248-1246;10-19,1244-1235	x-x,1255-1249[BULt];x-x,1245-1245[BULt];20-21,1234-1233[UP3]	..((((((((((.(((.......((((((&))))))-------)))-))))))))))..	UCUGAAGCUGCACAGGCACACACUGACCU&AGGUCA-------UCU-UGCAGCUUCAAU	5	82.1463	2	0.999999	Output/WS_GS/cleaveLand_result/t_plot/aly-miR167d-3p_2ss9CT20GA_Maker00029451_1244_TPlot.pdf	GO:0005829(cytosol);GO:0009507(chloroplast);GO:0009644(response to high light intensity);GO:0016491(oxidoreductase activity);GO:0030154(cell differentiation);GO:0055114(oxidation-reduction process)	NA
aly-miR167d-3p_2ss9CT20GA	Maker00031800:1287	Maker00031800	1276	1296	1287	-36.1	-25.3	0.700831	8.5	3-3,1294-1294;5-10,1292-1287;12-21,1285-1276	1-2,1296-1295[UP5];4-4,1293-1293[SIL];11-11,1286-1286[SIL]	((((((((((.((((((.(..&..).)))))).))))))))))	AUUGGAGCUGGGAGAUGUCGA&AGGUCAUCUUGCAGCUUCAAU	3	49.2878	3	0.997505	Output/WS_GS/cleaveLand_result/t_plot/aly-miR167d-3p_2ss9CT20GA_Maker00031800_1287_TPlot.pdf	NA	NA
aly-miR167d-3p_2ss9CT20GA	Maker00032094:1649	Maker00032094	1638	1658	1649	-36.1	-26.3	0.728532	9	4-18,1655-1641	1-3,1658-1656[UP5];19-21,1640-1638[UP3]	...(((((((((((((((...&...)))))))))))))))...	UCAGAAGCUGCAAGAUGGAGA&AGGUCAUCUUGCAGCUUCAAU	7	115.005	2	0.893611	Output/WS_GS/cleaveLand_result/t_plot/aly-miR167d-3p_2ss9CT20GA_Maker00032094_1649_TPlot.pdf	GO:0005634(nucleus);GO:0005737(cytoplasm)	NA
aly-miR167d-3p_2ss9CT20GA	Maker00032655:3249	Maker00032655	3238	3258	3249	-36.1	-27.1	0.750693	3	2-12,3257-3247;14-16,3245-3243;18-21,3241-3238	1-1,3258-3258[UP5];13-13,3246-3246[SIL];17-17,3242-3242[SIL]	((((.(((.(((((((((((.&.))))))))))).))).))))	AUUGCAGCAGCAAGAUGACCA&AGGUCAUCUUGCAGCUUCAAU	2	32.8585	3	0.797743	Output/WS_GS/cleaveLand_result/t_plot/aly-miR167d-3p_2ss9CT20GA_Maker00032655_3249_TPlot.pdf	GO:0003677(DNA binding);GO:0003700(DNA binding transcription factor activity);GO:0005634(nucleus);GO:0006351(transcription, DNA-templated);GO:0006355(regulation of transcription, DNA-templated);GO:0007389(pattern specification process);GO:0010076(maintenance of floral meristem identity);GO:0010077(maintenance of inflorescence meristem identity);GO:0010223(secondary shoot formation);GO:0010228(veg…	NA
aly-miR167d-3p_2ss9CT20GA	Maker00033065:221	Maker00033065	210	233	221	-36.1	-24	0.66482	12	1-9,233-225;10-10,221-221;12-19,219-212	x-x,224-222[BULt];11-11,220-220[SIL];20-21,211-210[UP3]	..((((((((.(...(((((((((&)))))))))---).))))))))..	ACUGAAGCUGGAUUUGGAUGACUU&AGGUCAUCU---UGCAGCUUCAAU	2	32.8585	2	0.999999	Output/WS_GS/cleaveLand_result/t_plot/aly-miR167d-3p_2ss9CT20GA_Maker00033065_221_TPlot.pdf	GO:0005886(plasma membrane);GO:0016021(integral component of membrane);GO:0042626(ATPase activity, coupled to transmembrane movement of substances)	ko02010(ABC transporters)
aly-miR167d-3p_2ss9CT20GA	Maker00033202:783	Maker00033202	770	792	783	-36.1	-26.1	0.722992	7.5	3-16,790-777;18-21,773-770	1-2,792-791[UP5];17-17,776-774[AILt]	((((...((((((((((((((..&..))))))))))))))--.))))	GUUGUUCAGCUGCGAGAUGACGA&AGGUCAUCUUGCAGCU--UCAAU	4	65.7171	2	0.936564	Output/WS_GS/cleaveLand_result/t_plot/aly-miR167d-3p_2ss9CT20GA_Maker00033202_783_TPlot.pdf	GO:0008195(phosphatidate phosphatase activity)	ko00561(Glycerolipid metabolism);ko00564(Glycerophospholipid metabolism)
aly-miR167d-3p_2ss9CT20GA	Maker00033465:1463	Maker00033465	1452	1471	1463	-36.1	-23.5	0.65097	8.5	1-5,1471-1467;7-17,1466-1456	6-6,x-x[BULq];18-21,1455-1452[UP3]	....(((((((((((-(((((&))))).)))))))))))....	AUAUGAGCUGCAGGA-GAUCU&AGGUCAUCUUGCAGCUUCAAU	4	65.7171	3	1	Output/WS_GS/cleaveLand_result/t_plot/aly-miR167d-3p_2ss9CT20GA_Maker00033465_1463_TPlot.pdf	GO:0004842(ubiquitin-protein transferase activity);GO:0005515(protein binding);GO:0005737(cytoplasm);GO:0005886(plasma membrane);GO:0008270(zinc ion binding);GO:0009737(response to abscisic acid);GO:0016567(protein ubiquitination);GO:0046872(metal ion binding);GO:0080144(amino acid homeostasis);GO:1901527(abscisic acid-activated signaling pathway involved in stomatal movement)	ko04120(Ubiquitin mediated proteolysis)
aly-miR167d-3p_2ss9CT20GA	Maker00034113:1531	Maker00034113	1519	1540	1531	-36.1	-24.7	0.684211	8	1-6,1540-1535;8-10,1533-1531;11-19,1529-1521	7-7,1534-1534[SIL];x-x,1530-1530[BULt];20-21,1520-1519[UP3]	..(((((((((.(((.((((((&)))))).)))-)))))))))..	GAUGAAGCUGUGAAGUUGGCCU&AGGUCAUCUU-GCAGCUUCAAU	6	98.5756	2	0.999572	Output/WS_GS/cleaveLand_result/t_plot/aly-miR167d-3p_2ss9CT20GA_Maker00034113_1531_TPlot.pdf	GO:0004372(glycine hydroxymethyltransferase activity);GO:0005739(mitochondrion);GO:0005747(mitochondrial respiratory chain complex I);GO:0005829(cytosol);GO:0006544(glycine metabolic process);GO:0006563(L-serine metabolic process);GO:0008270(zinc ion binding);GO:0050897(cobalt ion binding)	ko00630(Glyoxylate and dicarboxylate metabolism);ko00260(Glycine, serine and threonine metabolism);ko00460(Cyanoamino acid metabolism);ko00670(One carbon pool by folate)
aly-miR167d-3p_2ss9CT20GA	Maker00034444:1724	Maker00034444	1713	1732	1724	-36.1	-27.1	0.750693	9	2-5,1731-1728;7-18,1727-1716	1-1,1732-1732[UP5];6-6,x-x[BULq];19-21,1715-1713[UP3]	...((((((((((((-((((.&.)))).))))))))))))...	UGGGAAGCUGCGAGG-GGCCA&AGGUCAUCUUGCAGCUUCAAU	1	16.4293	4	0.790623	Output/WS_GS/cleaveLand_result/t_plot/aly-miR167d-3p_2ss9CT20GA_Maker00034444_1724_TPlot.pdf	GO:0005515(protein binding);GO:0005634(nucleus);GO:0005737(cytoplasm);GO:0005874(microtubule);GO:0005886(plasma membrane)	ko00500(Starch and sucrose metabolism)
aly-miR167d-3p_2ss9CT20GA	Maker00036436:1704	Maker00036436	1693	1713	1704	-36.1	-24.2	0.67036	8	2-11,1712-1703;14-18,1700-1696	1-1,1713-1713[UP5];12-13,1702-1701[SIL];19-21,1695-1693[UP3]	...(((((..((((((((((.&.))))))))))..)))))...	GGAGAAGCGACAAGAUGACUC&AGGUCAUCUUGCAGCUUCAAU	3	49.2878	3	0.999999	Output/WS_GS/cleaveLand_result/t_plot/aly-miR167d-3p_2ss9CT20GA_Maker00036436_1704_TPlot.pdf	GO:0005634(nucleus);GO:0008143(poly(A) binding)	ko03013(RNA transport)
aly-miR167d-3p_2ss9CT20GA	Maker00036436:603	Maker00036436	592	612	603	-36.1	-23.9	0.66205	9	2-11,611-602;14-18,599-595	1-1,612-612[UP5];12-13,601-600[SIL];19-21,594-592[UP3]	...(((((..((((((((((.&.))))))))))..)))))...	GGAGAAGCGACAGGAUGACUC&AGGUCAUCUUGCAGCUUCAAU	9	147.863	2	1	Output/WS_GS/cleaveLand_result/t_plot/aly-miR167d-3p_2ss9CT20GA_Maker00036436_603_TPlot.pdf	GO:0005634(nucleus);GO:0008143(poly(A) binding)	ko03013(RNA transport)
aly-miR167d-3p_2ss9CT20GA	Maker00036881:1047	Maker00036881	1036	1057	1047	-36.1	-25.5	0.706371	9	2-3,1056-1055;5-8,1053-1050;10-19,1047-1038	1-1,1057-1057[UP5];4-4,1054-1054[SIL];9-9,1049-1048[AILt];20-21,1037-1036[UP3]	..((((((((((..((((.((.&.)).))))-.))))))))))..	AGUGAAGCUGCAUUGAUGUCCG&AGGUCAUC-UUGCAGCUUCAAU	1	16.4293	4	0.991246	Output/WS_GS/cleaveLand_result/t_plot/aly-miR167d-3p_2ss9CT20GA_Maker00036881_1047_TPlot.pdf	GO:0005351(carbohydrate:proton symporter activity);GO:0005355(glucose transmembrane transporter activity);GO:0005887(integral component of plasma membrane);GO:0046323(glucose import)	NA
aly-miR167d-3p_2ss9CT20GA	Maker00038473:875	Maker00038473	863	884	875	-36.1	-24.7	0.684211	8.5	2-11,883-874;12-18,872-866	1-1,884-884[UP5];x-x,873-873[BULt];19-21,865-863[UP3]	...(((((((.((((((((((.&.))))))))))-)))))))...	UUCGAGGCUGUCAAGAUGAUUG&AGGUCAUCUUG-CAGCUUCAAU	10	164.293	3	0.999947	Output/WS_GS/cleaveLand_result/t_plot/aly-miR167d-3p_2ss9CT20GA_Maker00038473_875_TPlot.pdf	GO:0003852(2-isopropylmalate synthase activity);GO:0009098(leucine biosynthetic process);GO:0009507(chloroplast);GO:0009941(chloroplast envelope);GO:0016829(lyase activity);GO:0019752(carboxylic acid metabolic process);GO:0046912(transferase activity, transferring acyl groups, acyl groups converted into alkyl on transfer)	ko00620(Pyruvate metabolism);ko00290(Valine, leucine and isoleucine biosynthesis)
aly-miR167d-3p_2ss9CT20GA	Maker00039796:900	Maker00039796	889	909	900	-36.1	-23.7	0.65651	8	3-10,907-900;12-16,898-894;18-21,892-889	1-2,909-908[UP5];11-11,899-899[SIL];17-17,893-893[SIL]	((((.(((((.((((((((..&..)))))))).))))).))))	AUUGCAGCUGGAGGAUGGCAU&AGGUCAUCUUGCAGCUUCAAU	5	82.1463	3	1	Output/WS_GS/cleaveLand_result/t_plot/aly-miR167d-3p_2ss9CT20GA_Maker00039796_900_TPlot.pdf	GO:0003682(chromatin binding);GO:0005737(cytoplasm);GO:0008150(biological_process);GO:0008536(Ran GTPase binding)	ko04120(Ubiquitin mediated proteolysis)
aly-miR167d-3p_2ss9CT20GA	Maker00039843:945	Maker00039843	934	954	945	-36.1	-23.7	0.65651	8	3-10,952-945;12-16,943-939;18-21,937-934	1-2,954-953[UP5];11-11,944-944[SIL];17-17,938-938[SIL]	((((.(((((.((((((((..&..)))))))).))))).))))	AUUGCAGCUGGAGGAUGGCAU&AGGUCAUCUUGCAGCUUCAAU	2	32.8585	3	1	Output/WS_GS/cleaveLand_result/t_plot/aly-miR167d-3p_2ss9CT20GA_Maker00039843_945_TPlot.pdf	GO:0003682(chromatin binding);GO:0005737(cytoplasm);GO:0008150(biological_process);GO:0008536(Ran GTPase binding)	ko04120(Ubiquitin mediated proteolysis)
aly-miR169c-3p_1ss9AG	Maker00001013:178	Maker00001013	167	188	178	-41.3	-27.3	0.661017	9.5	1-3,188-186;4-17,184-171	x-x,185-185[BULt];18-21,170-167[UP3]	....((((((((((((((.(((&)))-))))))))))))))....	AACCGCCGGAGAUGGCUUCGUC&GGC-AAGUCGUCUCUGGCUAUG	4	65.7171	2	0.99407	Output/WS_GS/cleaveLand_result/t_plot/aly-miR169c-3p_1ss9AG_Maker00001013_178_TPlot.pdf	GO:0004108(citrate (Si)-synthase activity);GO:0005777(peroxisome);GO:0006099(tricarboxylic acid cycle);GO:0006635(fatty acid beta-oxidation);GO:0009506(plasmodesma)	ko00020(Citrate cycle (TCA cycle));ko00630(Glyoxylate and dicarboxylate metabolism)
aly-miR169c-3p_1ss9AG	Maker00001920:1531	Maker00001920	1520	1540	1531	-41.3	-28.8	0.697337	7.5	2-16,1539-1525	1-1,1540-1540[UP5];17-21,1524-1520[UP3]	.....(((((((((((((((.&.))))))))))))))).....	CUGCCCCGGAGGCGACUUGCA&GGCAAGUCGUCUCUGGCUAUG	2	32.8585	2	0.813718	Output/WS_GS/cleaveLand_result/t_plot/aly-miR169c-3p_1ss9AG_Maker00001920_1531_TPlot.pdf	GO:0004674(protein serine/threonine kinase activity);GO:0005634(nucleus);GO:0005737(cytoplasm);GO:0005886(plasma membrane);GO:0035556(intracellular signal transduction)	NA
aly-miR169c-3p_1ss9AG	Maker00002618:655	Maker00002618	644	665	655	-41.3	-28.6	0.692494	9.5	1-5,665-661;7-19,658-646	6-6,660-659[AILt];20-21,645-644[UP3]	..(((((((((((((..(((((&)))))-.)))))))))))))..	UUUGGCCAGGGAUGGAAUUGCC&GGCAA-GUCGUCUCUGGCUAUG	5	82.1463	3	0.888925	Output/WS_GS/cleaveLand_result/t_plot/aly-miR169c-3p_1ss9AG_Maker00002618_655_TPlot.pdf	GO:0004722(protein serine/threonine phosphatase activity);GO:0005515(protein binding);GO:0005634(nucleus);GO:0005794(Golgi apparatus);GO:0005829(cytosol);GO:0005886(plasma membrane);GO:0006470(protein dephosphorylation);GO:0009414(response to water deprivation);GO:0009658(chloroplast organization);GO:0009737(response to abscisic acid);GO:0009788(negative regulation of abscisic acid-activated sign…	ko04016(MAPK signaling pathway - plant);ko04075(Plant hormone signal transduction)
aly-miR169c-3p_1ss9AG	Maker00004113:120	Maker00004113	108	130	120	-41.3	-27.2	0.658596	9	1-3,130-128;5-15,125-115;16-18,113-111	4-4,127-126[AILt];x-x,114-114[BULt];19-21,110-108[UP3]	...(((.(((((((((((..(((&)))-.)))))))))))-)))...	GAGAGCUCAGAGAUGACUACGCC&GGC-AAGUCGUCUCUG-GCUAUG	4	65.7171	2	0.995614	Output/WS_GS/cleaveLand_result/t_plot/aly-miR169c-3p_1ss9AG_Maker00004113_120_TPlot.pdf	GO:0001055(RNA polymerase II activity);GO:0005665(DNA-directed RNA polymerase II, core complex)	ko00230(Purine metabolism);ko00240(Pyrimidine metabolism);ko03020(RNA polymerase)
aly-miR169c-3p_1ss9AG	Maker00004245:286	Maker00004245	273	294	286	-41.3	-27	0.653753	10.5	1-4,294-291;6-10,290-286;11-20,283-274	5-5,x-x[BULq];x-x,285-284[BULt];21-21,273-273[UP3]	.((((((((((..(((((-((((&)))).)))))--)))))))))).	GAUGGCCGGAGUUGCGGC-UGCU&GGCAAGUCGU--CUCUGGCUAUG	1	16.4293	4	0.999056	Output/WS_GS/cleaveLand_result/t_plot/aly-miR169c-3p_1ss9AG_Maker00004245_286_TPlot.pdf	GO:0005777(peroxisome);GO:0006598(polyamine catabolic process);GO:0008131(primary amine oxidase activity);GO:0046592(polyamine oxidase activity);GO:0055114(oxidation-reduction process)	ko00330(Arginine and proline metabolism);ko00410(beta-Alanine metabolism)
aly-miR169c-3p_1ss9AG	Maker00009682:890	Maker00009682	879	900	890	-41.3	-29.6	0.716707	8	2-4,899-897;6-20,894-880	1-1,900-900[UP5];5-5,896-895[AILt];21-21,879-879[UP3]	.(((((((((((((((..(((.&.)))-.))))))))))))))).	GAUAGCCAGAGAUGGCAAUGCA&GGCA-AGUCGUCUCUGGCUAUG	1	16.4293	4	0.573816	Output/WS_GS/cleaveLand_result/t_plot/aly-miR169c-3p_1ss9AG_Maker00009682_890_TPlot.pdf	GO:0005737(cytoplasm);GO:0008150(biological_process)	ko03010(Ribosome)
aly-miR169c-3p_1ss9AG	Maker00012479:494	Maker00012479	483	504	494	-41.3	-28.3	0.68523	9	1-4,504-501;6-11,498-493;13-19,491-485	5-5,500-499[AILt];12-12,492-492[SIL];20-21,484-483[UP3]	..(((((((.((((((..((((&))))-.)))))).)))))))..	CUUGGCCGGCGACGACCGUGCC&GGCA-AGUCGUCUCUGGCUAUG	2	32.8585	3	0.947488	Output/WS_GS/cleaveLand_result/t_plot/aly-miR169c-3p_1ss9AG_Maker00012479_494_TPlot.pdf	GO:0005215(transporter activity);GO:0005737(cytoplasm);GO:0005886(plasma membrane);GO:0006810(transport);GO:0007049(cell cycle);GO:0008289(lipid binding);GO:0051301(cell division);GO:0071365(cellular response to auxin stimulus);GO:1901703(protein localization involved in auxin polar transport)	NA
aly-miR169c-3p_1ss9AG	Maker00012701:329	Maker00012701	313	339	329	-41.3	-27	0.653753	17.5	1-4,339-336;6-11,333-328;12-18,322-316	5-5,335-334[AILt];x-x,327-323[BULt];19-21,315-313[UP3]	...(((((((.....((((((..((((&))))-.))))))-----)))))))...	GCCGGCCAGAAGAAGGACGACGGUGCC&GGCA-AGUCGUC-----UCUGGCUAUG	4	65.7171	3	0.999284	Output/WS_GS/cleaveLand_result/t_plot/aly-miR169c-3p_1ss9AG_Maker00012701_329_TPlot.pdf	GO:0005737(cytoplasm);GO:0030001(metal ion transport);GO:0046914(transition metal ion binding);GO:0046916(cellular transition metal ion homeostasis)	NA
aly-miR169c-3p_1ss9AG	Maker00013226:322	Maker00013226	311	331	322	-41.3	-28.1	0.680387	6	1-6,331-326;8-10,324-322;12-21,320-311	7-7,325-325[SIL];11-11,321-321[SIL]	((((((((((.(((.((((((&)))))).))).))))))))))	CGUGGUCGGAAACGUCUUGCC&GGCAAGUCGUCUCUGGCUAUG	1	16.4293	4	0.956161	Output/WS_GS/cleaveLand_result/t_plot/aly-miR169c-3p_1ss9AG_Maker00013226_322_TPlot.pdf	GO:0002181(cytoplasmic translation);GO:0003735(structural constituent of ribosome);GO:0022625(cytosolic large ribosomal subunit)	ko03010(Ribosome)
aly-miR169c-3p_1ss9AG	Maker00014035:5127	Maker00014035	5115	5139	5127	-41.3	-30.6	0.74092	11.5	1-4,5139-5136;5-10,5132-5127;11-20,5125-5116	x-x,5135-5133[BULt];x-x,5126-5126[BULt];21-21,5115-5115[UP3]	.((((((((((.((((((...((((&))))---))))))-)))))))))).	GAUGGCCAGGGCACGGCUCAAUGCC&GGCA---AGUCGU-CUCUGGCUAUG	2	32.8585	3	0.329381	Output/WS_GS/cleaveLand_result/t_plot/aly-miR169c-3p_1ss9AG_Maker00014035_5127_TPlot.pdf	GO:0005634(nucleus);GO:0005829(cytosol)	ko00565(Ether lipid metabolism)
aly-miR169c-3p_1ss9AG	Maker00014453:4269	Maker00014453	4258	4278	4269	-41.3	-27.5	0.66586	8.5	1-3,4278-4276;6-19,4273-4260	4-5,4275-4274[SIL];20-21,4259-4258[UP3]	..((((((((((((((..(((&)))..))))))))))))))..	GUUGGCCGGAGACGACCAGUU&GGCAAGUCGUCUCUGGCUAUG	3	49.2878	3	0.992877	Output/WS_GS/cleaveLand_result/t_plot/aly-miR169c-3p_1ss9AG_Maker00014453_4269_TPlot.pdf	GO:0005737(cytoplasm);GO:0005829(cytosol);GO:0008150(biological_process)	NA
aly-miR169c-3p_1ss9AG	Maker00017603:2412	Maker00017603	2401	2422	2412	-41.3	-27.2	0.658596	6	1-6,2422-2417;7-14,2415-2408;17-21,2405-2401	x-x,2416-2416[BULt];15-16,2407-2406[SIL]	(((((..((((((((.((((((&))))))-))))))))..)))))	CGUGGAGAGAGAUGAUCUUGCC&GGCAAG-UCGUCUCUGGCUAUG	2	32.8585	3	0.998696	Output/WS_GS/cleaveLand_result/t_plot/aly-miR169c-3p_1ss9AG_Maker00017603_2412_TPlot.pdf	GO:0004849(uridine kinase activity);GO:0005829(cytosol);GO:0006206(pyrimidine nucleobase metabolic process);GO:0043097(pyrimidine nucleoside salvage)	ko00010(Glycolysis / Gluconeogenesis);ko00030(Pentose phosphate pathway);ko00051(Fructose and mannose metabolism);ko00710(Carbon fixation in photosynthetic organisms)
aly-miR169c-3p_1ss9AG	Maker00021152:1098	Maker00021152	1087	1110	1098	-41.3	-30	0.726392	8.5	1-7,1110-1104;8-9,1102-1101;10-20,1098-1088	x-x,1103-1103[BULt];x-x,1100-1099[BULt];21-21,1087-1087[UP3]	.(((((((((((..((.(((((((&)))))))-))--))))))))))).	GGUAGCCAGAGAGUUGCACUUGCC&GGCAAGU-CG--UCUCUGGCUAUG	4	65.7171	3	0.527238	Output/WS_GS/cleaveLand_result/t_plot/aly-miR169c-3p_1ss9AG_Maker00021152_1098_TPlot.pdf	GO:0000303(response to superoxide);GO:0003950(NAD+ ADP-ribosyltransferase activity);GO:0005515(protein binding);GO:0005634(nucleus);GO:0005737(cytoplasm);GO:0006809(nitric oxide biosynthetic process);GO:0006970(response to osmotic stress);GO:0006979(response to oxidative stress);GO:0009414(response to water deprivation);GO:0009651(response to salt stress);GO:0009723(response to ethylene);GO:00097…	NA
aly-miR169c-3p_1ss9AG	Maker00021305:149	Maker00021305	137	158	149	-41.3	-28.2	0.682809	6	1-13,158-146;14-18,144-140;20-21,138-137	x-x,145-145[BULt];19-19,139-139[SIL]	((.(((((.(((((((((((((&)))))))))))))-))))).))	CAGGGUCAGGGGGCGAUUUGCC&GGCAAGUCGUCUC-UGGCUAUG	2	32.8585	3	0.95248	Output/WS_GS/cleaveLand_result/t_plot/aly-miR169c-3p_1ss9AG_Maker00021305_149_TPlot.pdf	GO:0000139(Golgi membrane);GO:0004427(inorganic diphosphatase activity);GO:0005768(endosome);GO:0005773(vacuole);GO:0005794(Golgi apparatus);GO:0005802(trans-Golgi network);GO:0005886(plasma membrane);GO:0009678(hydrogen-translocating pyrophosphatase activity);GO:0016021(integral component of membrane);GO:0046872(metal ion binding)	ko00190(Oxidative phosphorylation)
aly-miR169c-3p_1ss9AG	Maker00022003:704	Maker00022003	693	711	704	-41.3	-26.9	0.651332	10	1-3,711-709;6-18,708-696	4-5,x-x[BULq];19-21,695-693[UP3]	...(((((((((((((--(((&)))..)))))))))))))...	CGGGGCCGGAGACGGC--GUC&GGCAAGUCGUCUCUGGCUAUG	14	230.01	3	0.999678	Output/WS_GS/cleaveLand_result/t_plot/aly-miR169c-3p_1ss9AG_Maker00022003_704_TPlot.pdf	GO:0004565(beta-galactosidase activity);GO:0005618(cell wall);GO:0005773(vacuole)	ko00052(Galactose metabolism);ko00600(Sphingolipid metabolism);ko00531(Glycosaminoglycan degradation);ko00604(Glycosphingolipid biosynthesis - ganglio series);ko00511(Other glycan degradation)
aly-miR169c-3p_1ss9AG	Maker00023930:798	Maker00023930	787	807	798	-41.3	-27.6	0.668281	11	5-19,803-789	1-4,807-804[UP5];20-21,788-787[UP3]	..(((((((((((((((....&....)))))))))))))))..	GCUGGCCGGAGACGGCUAAUA&GGCAAGUCGUCUCUGGCUAUG	2	32.8585	3	0.991726	Output/WS_GS/cleaveLand_result/t_plot/aly-miR169c-3p_1ss9AG_Maker00023930_798_TPlot.pdf	GO:0000791(euchromatin);GO:0003677(DNA binding);GO:0003682(chromatin binding);GO:0003935(GTP cyclohydrolase II activity);GO:0005515(protein binding);GO:0005634(nucleus);GO:0005720(nuclear heterochromatin);GO:0006325(chromatin organization);GO:0006342(chromatin silencing);GO:0006351(transcription, DNA-templated);GO:0008686(3,4-dihydroxy-2-butanone-4-phosphate synthase activity);GO:0009507(chloropl…	NA
aly-miR169c-3p_1ss9AG	Maker00024016:5501	Maker00024016	5489	5509	5501	-41.3	-27.4	0.663438	5.5	2-8,5508-5502;10-17,5501-5494;18-21,5492-5489	1-1,5509-5509[UP5];9-9,x-x[BULq];x-x,5493-5493[BULt]	((((.((((((((-(((((((.&.))))))).))))))))-))))	CAUAUGCCGGAGA-GAUUUGCA&GGCAAGUCGUCUCUGGC-UAUG	2	32.8585	3	0.996279	Output/WS_GS/cleaveLand_result/t_plot/aly-miR169c-3p_1ss9AG_Maker00024016_5501_TPlot.pdf	GO:0003729(mRNA binding);GO:0003743(translation initiation factor activity);GO:0005576(extracellular region);GO:0005737(cytoplasm);GO:0006413(translational initiation);GO:0006417(regulation of translation);GO:0009615(response to virus);GO:0009737(response to abscisic acid)	ko03013(RNA transport)
aly-miR169c-3p_1ss9AG	Maker00024851:1481	Maker00024851	1470	1491	1481	-41.3	-26.9	0.651332	8.5	1-8,1491-1484;9-18,1482-1473	x-x,1483-1483[BULt];19-21,1472-1470[UP3]	...((((((((((.((((((((&))))))))-))))))))))...	UUGGGCUGGAGAUGGAUUUGCC&GGCAAGUC-GUCUCUGGCUAUG	6	98.5756	2	0.998743	Output/WS_GS/cleaveLand_result/t_plot/aly-miR169c-3p_1ss9AG_Maker00024851_1481_TPlot.pdf	GO:0000156(phosphorelay response regulator activity);GO:0000160(phosphorelay signal transduction system);GO:0003677(DNA binding);GO:0003700(DNA binding transcription factor activity);GO:0005515(protein binding);GO:0005634(nucleus);GO:0006351(transcription, DNA-templated);GO:0006355(regulation of transcription, DNA-templated);GO:0009414(response to water deprivation);GO:0009735(response to cytokin…	ko04075(Plant hormone signal transduction)
aly-miR169c-3p_1ss9AG	Maker00027065:1133	Maker00027065	1122	1144	1133	-41.3	-27.94	0.676513	13.5	1-5,1144-1140;10-21,1133-1122	6-9,1139-1134[AILt]	((((((((((((......(((((&)))))--....))))))))))))	CAUGGCCAGGGAAUAUGGUUGCC&GGCAA--GUCGUCUCUGGCUAUG	2	32.8585	3	0.976384	Output/WS_GS/cleaveLand_result/t_plot/aly-miR169c-3p_1ss9AG_Maker00027065_1133_TPlot.pdf	GO:0003924(GTPase activity);GO:0005525(GTP binding);GO:0005794(Golgi apparatus);GO:0005886(plasma membrane);GO:0015031(protein transport)	NA
aly-miR169c-3p_1ss9AG	Maker00027547:979	Maker00027547	967	989	979	-41.3	-27.3	0.661017	7	1-1,989-989;3-5,987-985;6-16,983-973;17-21,971-967	2-2,988-988[SIL];x-x,984-984[BULt];x-x,972-972[BULt]	(((((.(((((((((((.(((.(&).)))-)))))))))))-)))))	CGUAGAUCAGAGACGGCAUUGGC&GGCAA-GUCGUCUCUGG-CUAUG	8	131.434	2	0.99432	Output/WS_GS/cleaveLand_result/t_plot/aly-miR169c-3p_1ss9AG_Maker00027547_979_TPlot.pdf	GO:0000049(tRNA binding);GO:0002949(tRNA threonylcarbamoyladenosine modification);GO:0005737(cytoplasm);GO:0006450(regulation of translational fidelity);GO:0016779(nucleotidyltransferase activity)	NA
aly-miR169c-3p_1ss9AG	Maker00029296:1079	Maker00029296	1068	1097	1079	-41.3	-27	0.653753	23	1-8,1097-1090;9-20,1080-1069	x-x,1089-1081[BULt];21-21,1068-1068[UP3]	.((((((((((((.........((((((((&))))))))---------)))))))))))).	UGUGGCUGGAGAUCUUCUUAUUGGCUUGCC&GGCAAGUC---------GUCUCUGGCUAUG	7	115.005	3	0.999384	Output/WS_GS/cleaveLand_result/t_plot/aly-miR169c-3p_1ss9AG_Maker00029296_1079_TPlot.pdf	GO:0004641(phosphoribosylformylglycinamidine cyclo-ligase activity);GO:0005507(copper ion binding);GO:0005524(ATP binding);GO:0005739(mitochondrion);GO:0006164(purine nucleotide biosynthetic process);GO:0006189('de novo' IMP biosynthetic process);GO:0009507(chloroplast);GO:0009570(chloroplast stroma)	ko00230(Purine metabolism)
aly-miR169c-3p_1ss9AG	Maker00031108:383	Maker00031108	372	393	383	-41.3	-27	0.653753	7	2-6,392-388;7-11,386-382;14-21,379-372	1-1,393-393[UP5];x-x,387-387[BULt];12-13,381-380[SIL]	((((((((..(((((.(((((.&.)))))-)))))..))))))))	CAUGGCCGAUGACGAGCUUGCA&GGCAAG-UCGUCUCUGGCUAUG	5	82.1463	2	0.998441	Output/WS_GS/cleaveLand_result/t_plot/aly-miR169c-3p_1ss9AG_Maker00031108_383_TPlot.pdf	GO:0003674(molecular_function);GO:0009507(chloroplast);GO:0016021(integral component of membrane);GO:1990641(response to iron ion starvation)	NA
aly-miR169c-3p_1ss9AG	Maker00031800:200	Maker00031800	188	208	200	-41.3	-31.7	0.767554	4	1-9,208-200;11-15,199-195;16-21,193-188	10-10,x-x[BULq];x-x,194-194[BULt]	((((((.(((((-(((((((((&))))))))).)))))-))))))	CAUGGCGCAGAG-CGACUUGCU&GGCAAGUCGUCUCUG-GCUAUG	2	32.8585	3	0.220982	Output/WS_GS/cleaveLand_result/t_plot/aly-miR169c-3p_1ss9AG_Maker00031800_200_TPlot.pdf	NA	NA
aly-miR169c-3p_1ss9AG	Maker00033197:2194	Maker00033197	2182	2203	2194	-41.3	-28.5	0.690073	7.5	1-8,2203-2196;10-16,2194-2188;17-18,2186-2185	9-9,2195-2195[SIL];x-x,2187-2187[BULt];19-21,2184-2182[UP3]	...((.(((((((.((((((((&)))))))).)))))))-))...	AUAAGUCCAGAGAGGGCUUGCU&GGCAAGUCGUCUCUGG-CUAUG	74	1215.77	2	0.884036	Output/WS_GS/cleaveLand_result/t_plot/aly-miR169c-3p_1ss9AG_Maker00033197_2194_TPlot.pdf	GO:0003700(DNA binding transcription factor activity);GO:0005515(protein binding);GO:0005634(nucleus);GO:0006351(transcription, DNA-templated);GO:0006355(regulation of transcription, DNA-templated);GO:0008270(zinc ion binding);GO:0010030(positive regulation of seed germination);GO:0043565(sequence-specific DNA binding);GO:2000034(regulation of seed maturation)	NA
aly-miR169c-3p_1ss9AG	Maker00038489:3079	Maker00038489	3069	3087	3079	-41.3	-27.7	0.670702	6	1-4,3087-3084;6-13,3083-3076;15-20,3075-3070	5-5,x-x[BULq];14-14,x-x[BULq];21-21,3069-3069[UP3]	.((((((-((((((((-((((&)))).)))))))).)))))).	GGUAGCC-GAGGCGAC-UGCU&GGCAAGUCGUCUCUGGCUAUG	5	82.1463	3	0.988263	Output/WS_GS/cleaveLand_result/t_plot/aly-miR169c-3p_1ss9AG_Maker00038489_3079_TPlot.pdf	GO:0003674(molecular_function);GO:0005634(nucleus);GO:0005829(cytosol);GO:0008150(biological_process)	NA
aly-miR169c-3p_1ss9AG	Maker00039402:1235	Maker00039402	1224	1247	1235	-41.3	-29.3	0.709443	11.5	1-8,1247-1240;9-18,1236-1227	x-x,1239-1237[BULt];19-21,1226-1224[UP3]	...((((((((((...((((((((&))))))))---))))))))))...	UGGAGCUAGAGGCACUGGCUUGCC&GGCAAGUC---GUCUCUGGCUAUG	2	32.8585	3	0.797743	Output/WS_GS/cleaveLand_result/t_plot/aly-miR169c-3p_1ss9AG_Maker00039402_1235_TPlot.pdf	GO:0003674(molecular_function);GO:0007275(multicellular organism development);GO:0009507(chloroplast);GO:0009543(chloroplast thylakoid lumen);GO:0016021(integral component of membrane);GO:0031969(chloroplast membrane)	NA
aly-miR169c-3p_1ss9AG	Maker00039597:1699	Maker00039597	1688	1706	1699	-41.3	-27.8	0.673123	6.5	1-4,1706-1703;7-20,1702-1689	5-6,x-x[BULq];21-21,1688-1688[UP3]	.((((((((((((((--((((&))))..)))))))))))))).	GAUAGUCAGAGAUGA--UGCC&GGCAAGUCGUCUCUGGCUAUG	1	16.4293	4	0.976322	Output/WS_GS/cleaveLand_result/t_plot/aly-miR169c-3p_1ss9AG_Maker00039597_1699_TPlot.pdf	GO:0000139(Golgi membrane);GO:0005794(Golgi apparatus);GO:0009555(pollen development);GO:0009860(pollen tube growth);GO:0016021(integral component of membrane);GO:0016051(carbohydrate biosynthetic process);GO:0016757(transferase activity, transferring glycosyl groups);GO:0016758(transferase activity, transferring hexosyl groups);GO:0047262(polygalacturonate 4-alpha-galacturonosyltransferase activ…	NA
aly-miR169c-3p_1ss9AG	Maker00039883:361	Maker00039883	350	370	361	-41.3	-27.2	0.658596	5.5	1-5,370-366;7-13,364-358;15-21,356-350	6-6,365-365[SIL];14-14,357-357[SIL]	(((((((.(((((((.(((((&))))).))))))).)))))))	CAUGGUUCGAGGCGAAUUGCC&GGCAAGUCGUCUCUGGCUAUG	1	16.4293	4	0.997985	Output/WS_GS/cleaveLand_result/t_plot/aly-miR169c-3p_1ss9AG_Maker00039883_361_TPlot.pdf	GO:0000445(THO complex part of transcription export complex);GO:0003729(mRNA binding);GO:0006406(mRNA export from nucleus)	ko03040(Spliceosome);ko03013(RNA transport)
aly-miR172a-3p_R+2_1ss21TG	Maker00001452:1836	Maker00001452	1823	1845	1836	-38.7	-37.3	0.963824	3	1-21,1845-1825	22-23,1824-1823[UP3]	..(((((((((((((((((((((&)))))))))))))))))))))..	UGCUGCAGCAUCAUCAGGAUUCU&AGAAUCUUGAUGAUGCUGCAGAA	437	7179.59	0	0.000393754	Output/WS_GS/cleaveLand_result/t_plot/aly-miR172a-3p_R+2_1ss21TG_Maker00001452_1836_TPlot.pdf	GO:0003677(DNA binding);GO:0003700(DNA binding transcription factor activity);GO:0005634(nucleus);GO:0006351(transcription, DNA-templated);GO:0006355(regulation of transcription, DNA-templated);GO:0009908(flower development);GO:0010073(meristem maintenance);GO:0010093(specification of floral organ identity);GO:0019953(sexual reproduction);GO:0030154(cell differentiation);GO:0048316(seed developme…	NA
aly-miR172a-3p_R+2_1ss21TG	Maker00008230:1632	Maker00008230	1619	1641	1632	-38.7	-26.9	0.69509	14.5	7-22,1635-1620	1-6,1641-1636[UP5];23-23,1619-1619[UP3]	.((((((((((((((((......&......)))))))))))))))).	CUCUGCAGCGUCAUCGGCCAAUG&AGAAUCUUGAUGAUGCUGCAGAA	1	16.4293	4	0.708275	Output/WS_GS/cleaveLand_result/t_plot/aly-miR172a-3p_R+2_1ss21TG_Maker00008230_1632_TPlot.pdf	GO:0003676(nucleic acid binding);GO:0003677(DNA binding);GO:0003729(mRNA binding);GO:0004518(nuclease activity);GO:0005634(nucleus);GO:0005829(cytosol);GO:0010313(phytochrome binding);GO:0017148(negative regulation of translation);GO:0046872(metal ion binding);GO:0048027(mRNA 5'-UTR binding)	ko00400(Phenylalanine, tyrosine and tryptophan biosynthesis)
aly-miR172a-3p_R+2_1ss21TG	Maker00009730:1421	Maker00009730	1408	1429	1421	-38.7	-33.3	0.860465	3.5	2-4,1428-1426;6-23,1425-1408	1-1,1429-1429[UP5];5-5,x-x[BULq]	((((((((((((((((((-(((.&.))).))))))))))))))))))	UUCUGCGGCAUCAUCAAG-UUCG&AGAAUCUUGAUGAUGCUGCAGAA	4	65.7171	3	0.295037	Output/WS_GS/cleaveLand_result/t_plot/aly-miR172a-3p_R+2_1ss21TG_Maker00009730_1421_TPlot.pdf	GO:0000398(mRNA splicing, via spliceosome);GO:0046540(U4/U6 x U5 tri-snRNP complex)	ko03040(Spliceosome)
aly-miR172a-3p_R+2_1ss21TG	Maker00013504:1405	Maker00013504	1392	1414	1405	-38.7	-36.6	0.945736	4	2-21,1413-1394	1-1,1414-1414[UP5];22-23,1393-1392[UP3]	..((((((((((((((((((((.&.))))))))))))))))))))..	UGCUGCAGCAUCAUCAGGAUUCG&AGAAUCUUGAUGAUGCUGCAGAA	2969	48778.5	0	0.000787353	Output/WS_GS/cleaveLand_result/t_plot/aly-miR172a-3p_R+2_1ss21TG_Maker00013504_1405_TPlot.pdf	GO:0003677(DNA binding);GO:0003700(DNA binding transcription factor activity);GO:0005634(nucleus);GO:0006351(transcription, DNA-templated);GO:0006355(regulation of transcription, DNA-templated);GO:0009908(flower development);GO:0010073(meristem maintenance);GO:0010093(specification of floral organ identity);GO:0019953(sexual reproduction);GO:0030154(cell differentiation);GO:0048316(seed developme…	NA
aly-miR172a-3p_R+2_1ss21TG	Maker00016324:1011	Maker00016324	998	1022	1011	-38.7	-26	0.671835	8.5	1-4,1022-1019;6-16,1015-1005;18-23,1003-998	5-5,1018-1016[AILt];17-17,1004-1004[SIL]	((((((.(((((((((((...((((&))))--.))))))))))).))))))	UUCUGUUGCAUCGUCAAGUGCUUCU&AGAA--UCUUGAUGAUGCUGCAGAA	3	49.2878	3	0.925511	Output/WS_GS/cleaveLand_result/t_plot/aly-miR172a-3p_R+2_1ss21TG_Maker00016324_1011_TPlot.pdf	GO:0004674(protein serine/threonine kinase activity);GO:0005886(plasma membrane);GO:0006468(protein phosphorylation)	NA
aly-miR172a-3p_R+2_1ss21TG	Maker00017642:2347	Maker00017642	2333	2358	2347	-38.7	-25.4	0.656331	8	1-3,2358-2356;4-9,2354-2349;10-11,2347-2346;13-23,2343-2333	x-x,2355-2355[BULt];x-x,2348-2348[BULt];12-12,2345-2344[AILt]	(((((((((((..((.((((((.(((&)))-))))))-))-.)))))))))))	UUCUGCAGCAUGAAUCCAAGAUGUCU&AGA-AUCUUG-AU-GAUGCUGCAGAA	17	279.297	2	0.975417	Output/WS_GS/cleaveLand_result/t_plot/aly-miR172a-3p_R+2_1ss21TG_Maker00017642_2347_TPlot.pdf	GO:0000462(maturation of SSU-rRNA from tricistronic rRNA transcript (SSU-rRNA, 5.8S rRNA, LSU-rRNA));GO:0000479(endonucleolytic cleavage of tricistronic rRNA transcript (SSU-rRNA, 5.8S rRNA, LSU-rRNA));GO:0003924(GTPase activity);GO:0005525(GTP binding);GO:0030688(preribosome, small subunit precursor);GO:0034511(U3 snoRNA binding)	NA
aly-miR172a-3p_R+2_1ss21TG	Maker00021826:553	Maker00021826	533	562	553	-38.7	-25.4	0.656331	12.5	2-14,561-549;15-23,541-533	1-1,562-562[UP5];x-x,548-542[BULt]	(((((((((.......(((((((((((((.&.)))))))))))))-------)))))))))	UUCUGUAGCCAUGUGGAUCGUUGGGAUUCA&AGAAUCUUGAUGAU-------GCUGCAGAA	3	49.2878	2	0.969507	Output/WS_GS/cleaveLand_result/t_plot/aly-miR172a-3p_R+2_1ss21TG_Maker00021826_553_TPlot.pdf	GO:0008150(biological_process);GO:0009507(chloroplast);GO:0009535(chloroplast thylakoid membrane);GO:0010287(plastoglobule)	NA
aly-miR172a-3p_R+2_1ss21TG	Maker00029532:3877	Maker00029532	3863	3886	3877	-38.7	-25.8	0.666667	11	5-15,3882-3872;16-22,3870-3864	1-4,3886-3883[UP5];x-x,3871-3871[BULt];23-23,3863-3863[UP3]	.(((((((.(((((((((((....&....)))))))))))-))))))).	AUCUGCAGCCAUUGUCAAGAGGAA&AGAAUCUUGAUGAUG-CUGCAGAA	1	16.4293	4	0.949465	Output/WS_GS/cleaveLand_result/t_plot/aly-miR172a-3p_R+2_1ss21TG_Maker00029532_3877_TPlot.pdf	GO:0005634(nucleus);GO:0006493(protein O-linked glycosylation);GO:0007275(multicellular organism development);GO:0016757(transferase activity, transferring glycosyl groups)	ko00514(Other types of O-glycan biosynthesis)
aly-miR172a-3p_R+2_1ss21TG	Maker00038441:1478	Maker00038441	1458	1487	1478	-38.7	-26	0.671835	19	1-2,1487-1486;5-11,1483-1477;12-23,1469-1458	3-4,1485-1484[SIL];x-x,1476-1470[BULt]	((((((((((((.......(((((((..((&))..)))))))-------))))))))))))	UUCUGCAGCAUCCAAGGCCAUCAAGGAGCU&AGAAUCUUGAU-------GAUGCUGCAGAA	1	16.4293	4	0.910767	Output/WS_GS/cleaveLand_result/t_plot/aly-miR172a-3p_R+2_1ss21TG_Maker00038441_1478_TPlot.pdf	GO:0009507(chloroplast);GO:0010150(leaf senescence);GO:0010228(vegetative to reproductive phase transition of meristem);GO:0034599(cellular response to oxidative stress);GO:0072593(reactive oxygen species metabolic process)	NA
aly-miR390a-5p_R+1_1ss16AG	Maker00000473:1241	Maker00000473	1229	1254	1241	-47.9	-32.48	0.678079	13	2-9,1253-1246;11-16,1240-1235;18-22,1233-1229	1-1,1254-1254[UP5];10-10,1245-1241[AILt];17-17,1234-1234[SIL]	(((((.((((((.....((((((((.&.))))))))----.)))))).)))))	UGGCGGCAUCUCCAGUCCCUGAGCUG&AAGCUCAGG----AGGGAUGGCGCCA	10	164.293	3	0.883236	Output/WS_GS/cleaveLand_result/t_plot/aly-miR390a-5p_R+1_1ss16AG_Maker00000473_1241_TPlot.pdf	GO:0003674(molecular_function);GO:0009639(response to red or far red light);GO:0009959(negative gravitropism)	NA
aly-miR390a-5p_R+1_1ss16AG	Maker00000477:2185	Maker00000477	2163	2194	2185	-47.9	-31.4	0.655532	16	3-15,2192-2180;16-22,2169-2163	1-2,2194-2193[UP5];x-x,2179-2170[BULt]	(((((((..........(((((((((((((..&..)))))))))))))----------)))))))	UGGCGCCCGAGGCCACCAUCCUUCUUGAGUCC&AAGCUCAGGAGGGAU----------GGCGCCA	9	147.863	2	0.981017	Output/WS_GS/cleaveLand_result/t_plot/aly-miR390a-5p_R+1_1ss16AG_Maker00000477_2185_TPlot.pdf	GO:0003743(translation initiation factor activity);GO:0005852(eukaryotic translation initiation factor 3 complex)	ko03013(RNA transport)
aly-miR390a-5p_R+1_1ss16AG	Maker00003280:602	Maker00003280	590	611	602	-47.9	-33.9	0.707724	6	2-4,610-608;6-22,606-590	1-1,611-611[UP5];5-5,607-607[SIL]	(((((((((((((((((.(((.&.))).)))))))))))))))))	UGGUGCCAUUUCUCUUGUGCUA&AAGCUCAGGAGGGAUGGCGCCA	2	32.8585	2	0.519305	Output/WS_GS/cleaveLand_result/t_plot/aly-miR390a-5p_R+1_1ss16AG_Maker00003280_602_TPlot.pdf	GO:0005737(cytoplasm)	ko04626(Plant-pathogen interaction)
aly-miR390a-5p_R+1_1ss16AG	Maker00006927:298	Maker00006927	285	308	298	-47.9	-31.2	0.651357	7	1-9,308-300;10-12,298-296;14-18,293-289;20-21,287-286	x-x,299-299[BULt];13-13,295-294[AILt];19-19,288-288[SIL];22-22,285-285[UP3]	.((.(((((..(((.(((((((((&)))))))))-)))-.))))).)).	CGGAGCCAUGGCCUGCCUGAGCUU&AAGCUCAGG-AGG-GAUGGCGCCA	1	16.4293	4	0.996088	Output/WS_GS/cleaveLand_result/t_plot/aly-miR390a-5p_R+1_1ss16AG_Maker00006927_298_TPlot.pdf	GO:0004332(fructose-bisphosphate aldolase activity);GO:0005739(mitochondrion);GO:0006094(gluconeogenesis);GO:0006096(glycolytic process);GO:0006098(pentose-phosphate shunt);GO:0006979(response to oxidative stress);GO:0009507(chloroplast);GO:0009534(chloroplast thylakoid);GO:0009536(plastid);GO:0009570(chloroplast stroma);GO:0010287(plastoglobule);GO:0046686(response to cadmium ion)	ko00010(Glycolysis / Gluconeogenesis);ko00030(Pentose phosphate pathway);ko00051(Fructose and mannose metabolism);ko00710(Carbon fixation in photosynthetic organisms)
aly-miR390a-5p_R+1_1ss16AG	Maker00008728:47	Maker00008728	33	57	47	-47.9	-31.3	0.653445	11.5	3-7,55-51;8-10,49-47;11-12,45-44;13-20,42-35	1-2,57-56[UP5];x-x,50-50[BULt];x-x,46-46[BULt];x-x,43-43[BULt];21-22,34-33[UP3]	..((((((((.((.(((.(((((..&..)))))-)))-))-))))))))..	UCGCGCCGUCGCCGUCCGUGAGCAG&AAGCUCA-GGA-GG-GAUGGCGCCA	1	16.4293	4	0.994285	Output/WS_GS/cleaveLand_result/t_plot/aly-miR390a-5p_R+1_1ss16AG_Maker00008728_47_TPlot.pdf	GO:0000386(second spliceosomal transesterification activity);GO:0005681(spliceosomal complex)	ko03040(Spliceosome)
aly-miR390a-5p_R+1_1ss16AG	Maker00014882:839	Maker00014882	827	848	839	-47.9	-32.2	0.672234	6.5	2-17,847-832	1-1,848-848[UP5];18-22,831-827[UP3]	.....((((((((((((((((.&.)))))))))))))))).....	UUUUACCAUUCCUCCUGAGCUG&AAGCUCAGGAGGGAUGGCGCCA	8	131.434	3	0.921696	Output/WS_GS/cleaveLand_result/t_plot/aly-miR390a-5p_R+1_1ss16AG_Maker00014882_839_TPlot.pdf	GO:0003755(peptidyl-prolyl cis-trans isomerase activity);GO:0005528(FK506 binding);GO:0005789(endoplasmic reticulum membrane);GO:0061077(chaperone-mediated protein folding)	NA
aly-miR390a-5p_R+1_1ss16AG	Maker00016423:1002	Maker00016423	988	1015	1002	-47.9	-32.5	0.678497	14.5	2-6,1014-1010;7-12,1005-1000;13-13,998-998;14-21,996-989	1-1,1015-1015[UP5];x-x,1009-1006[BULt];x-x,999-999[BULt];x-x,997-997[BULt];22-22,988-988[UP3]	.((((((((.(.((((((....(((((.&.)))))----))))))-)-)))))))).	AGGCGCCGUACACCUCCUCGACGGGCUC&AAGCUC----AGGAGG-G-AUGGCGCCA	1	16.4293	4	0.85668	Output/WS_GS/cleaveLand_result/t_plot/aly-miR390a-5p_R+1_1ss16AG_Maker00016423_1002_TPlot.pdf	GO:0000166(nucleotide binding);GO:0003729(mRNA binding);GO:0005635(nuclear envelope);GO:0005730(nucleolus);GO:0005739(mitochondrion);GO:0008139(nuclear localization sequence binding);GO:0043047(single-stranded telomeric DNA binding);GO:0044011(single-species biofilm formation on inanimate substrate)	ko03013(RNA transport);ko03015(mRNA surveillance pathway)
aly-miR390a-5p_R+1_1ss16AG	Maker00017812:387	Maker00017812	374	396	387	-47.9	-32.3	0.674322	7	2-9,395-388;11-14,386-383;16-18,382-380;19-21,377-375	1-1,396-396[UP5];10-10,387-387[SIL];15-15,x-x[BULq];x-x,379-378[BULt];22-22,374-374[UP3]	.(((..(((-((((.((((((((.&.)))))))).)))).)))--))).	GGGCUAGCC-UCCCACCUGAGCUA&AAGCUCAGGAGGGAUGGC--GCCA	2	32.8585	3	0.899484	Output/WS_GS/cleaveLand_result/t_plot/aly-miR390a-5p_R+1_1ss16AG_Maker00017812_387_TPlot.pdf	GO:0005929(cilium);GO:0035091(phosphatidylinositol binding);GO:0061512(protein localization to cilium)	NA
aly-miR390a-5p_R+1_1ss16AG	Maker00023058:1898	Maker00023058	1886	1907	1898	-47.9	-32.6	0.680585	5.5	1-6,1907-1902;8-17,1900-1891;19-22,1889-1886	7-7,1901-1901[SIL];18-18,1890-1890[SIL]	((((.((((((((((.((((((&)))))).)))))))))).))))	UGGCUCCAUUCCUCCGGGGUUU&AAGCUCAGGAGGGAUGGCGCCA	1	16.4293	4	0.826772	Output/WS_GS/cleaveLand_result/t_plot/aly-miR390a-5p_R+1_1ss16AG_Maker00023058_1898_TPlot.pdf	GO:0009507(chloroplast);GO:0016021(integral component of membrane)	NA
aly-miR390a-5p_R+1_1ss16AG	Maker00023709:179	Maker00023709	163	199	179	-47.9	-31.3	0.653445	26	1-6,199-194;7-8,183-182;9-14,180-175;15-22,170-163	x-x,193-184[BULt];x-x,181-181[BULt];x-x,174-171[BULt]	((((((((....((((((.((..........((((((&))))))----------))-))))))----))))))))	UGGCGCCAUUUUUCCCUCUCUGUCUUCAUGAGAGCUU&AAGCUC----------AG-GAGGGA----UGGCGCCA	1	16.4293	4	0.991651	Output/WS_GS/cleaveLand_result/t_plot/aly-miR390a-5p_R+1_1ss16AG_Maker00023709_179_TPlot.pdf	GO:0004861(cyclin-dependent protein serine/threonine kinase inhibitor activity);GO:0005515(protein binding);GO:0005634(nucleus);GO:0005654(nucleoplasm);GO:0005737(cytoplasm);GO:0007050(cell cycle arrest);GO:0030332(cyclin binding);GO:0045736(negative regulation of cyclin-dependent protein serine/threonine kinase activity);GO:0045786(negative regulation of cell cycle)	NA
aly-miR390a-5p_R+1_1ss16AG	Maker00024729:1086	Maker00024729	1069	1095	1086	-47.9	-32.9	0.686848	7.5	1-12,1095-1084;14-16,1082-1080;17-22,1074-1069	13-13,1083-1083[SIL];x-x,1079-1075[BULt]	((((((.....(((.((((((((((((&)))))))))))).)))-----))))))	UGGUGCGCUUCCAUGCCUUCUGAGCUU&AAGCUCAGGAGGGAUG-----GCGCCA	1	16.4293	4	0.679277	Output/WS_GS/cleaveLand_result/t_plot/aly-miR390a-5p_R+1_1ss16AG_Maker00024729_1086_TPlot.pdf	GO:0005643(nuclear pore);GO:0005654(nucleoplasm);GO:0005829(cytosol);GO:0006607(NLS-bearing protein import into nucleus);GO:0008139(nuclear localization sequence binding)	NA
aly-miR390a-5p_R+1_1ss16AG	Maker00027401:296	Maker00027401	281	305	296	-47.9	-31.3	0.653445	9.5	3-4,303-302;6-14,300-292;15-17,288-286;19-22,284-281	1-2,305-304[UP5];5-5,301-301[SIL];x-x,291-289[BULt];18-18,285-285[SIL]	((((.(((...(((((((((.((..&..)).)))))))))---))).))))	UGGCUCCGAUCUCCCUCCUGCGCAA&AAGCUCAGGAGGGA---UGGCGCCA	1	16.4293	4	0.993412	Output/WS_GS/cleaveLand_result/t_plot/aly-miR390a-5p_R+1_1ss16AG_Maker00027401_296_TPlot.pdf	GO:0005515(protein binding);GO:0005634(nucleus);GO:0006355(regulation of transcription, DNA-templated);GO:0008270(zinc ion binding);GO:0009639(response to red or far red light)	NA
aly-miR390a-5p_R+1_1ss16AG	Maker00027806:399	Maker00027806	384	408	399	-47.9	-31.3	0.653445	9.5	3-4,406-405;6-14,403-395;15-17,391-389;19-22,387-384	1-2,408-407[UP5];5-5,404-404[SIL];x-x,394-392[BULt];18-18,388-388[SIL]	((((.(((...(((((((((.((..&..)).)))))))))---))).))))	UGGCUCCGAUCUCCCUCCUGCGCAA&AAGCUCAGGAGGGA---UGGCGCCA	1	16.4293	4	0.993717	Output/WS_GS/cleaveLand_result/t_plot/aly-miR390a-5p_R+1_1ss16AG_Maker00027806_399_TPlot.pdf	GO:0005515(protein binding);GO:0005634(nucleus);GO:0006355(regulation of transcription, DNA-templated);GO:0008270(zinc ion binding);GO:0009639(response to red or far red light)	NA
aly-miR390a-5p_R+1_1ss16AG	Maker00028151:407	Maker00028151	394	416	407	-47.9	-31.9	0.665971	10.5	3-7,414-410;9-13,408-404;15-22,401-394	1-2,416-415[UP5];8-8,409-409[SIL];14-14,403-402[AILt]	((((((((..(((((.(((((..&..))))).)))))-.))))))))	UGGCGCCGGACCUUCGUGGGUAU&AAGCUCAGGAGGG-AUGGCGCCA	13	213.58	2	0.944257	Output/WS_GS/cleaveLand_result/t_plot/aly-miR390a-5p_R+1_1ss16AG_Maker00028151_407_TPlot.pdf	GO:0016787(hydrolase activity)	ko00590(Arachidonic acid metabolism);ko04146(Peroxisome)
aly-miR390a-5p_R+1_1ss16AG	Maker00029722:1622	Maker00029722	1611	1631	1622	-47.9	-32.2	0.672234	9	4-9,1628-1623;11-18,1621-1614;20-21,1613-1612	1-3,1631-1629[UP5];10-10,1622-1622[SIL];19-19,x-x[BULq];22-22,1611-1611[UP3]	.((-((((((((.((((((...&...)))))).)))))))).)).	AGG-GCCAUCCCCCCUGAGGCA&AAGCUCAGGAGGGAUGGCGCCA	1	16.4293	4	0.914896	Output/WS_GS/cleaveLand_result/t_plot/aly-miR390a-5p_R+1_1ss16AG_Maker00029722_1622_TPlot.pdf	GO:0004842(ubiquitin-protein transferase activity);GO:0016567(protein ubiquitination)	NA
aly-miR397b-3p_2ss7TC20TC	Maker00004059:368	Maker00004059	357	379	368	-36.2	-23.68	0.654144	9.5	1-5,379-375;8-21,370-357	6-7,374-371[AILt]	((((((((((((((....(((((&)))))--..))))))))))))))	CGUAAUUGGAUGCACAAAGUUGA&UCAGC--GCUGCAUUCAAUUACG	9	147.863	2	0.93924	Output/WS_GS/cleaveLand_result/t_plot/aly-miR397b-3p_2ss7TC20TC_Maker00004059_368_TPlot.pdf	GO:0005509(calcium ion binding);GO:0005544(calcium-dependent phospholipid binding);GO:0005886(plasma membrane)	NA
aly-miR397b-3p_2ss7TC20TC	Maker00015980:2853	Maker00015980	2843	2862	2853	-36.2	-24.1	0.665746	7	1-15,2862-2848;17-20,2847-2844	16-16,x-x[BULq];21-21,2843-2843[UP3]	.((((-(((((((((((((((&))))))))))))))).)))).	AGUGG-UGGAUGUGGUGCUGG&UCAGCGCUGCAUUCAAUUACG	2	32.8585	3	0.894336	Output/WS_GS/cleaveLand_result/t_plot/aly-miR397b-3p_2ss7TC20TC_Maker00015980_2853_TPlot.pdf	GO:0003677(DNA binding);GO:0005634(nucleus);GO:0005737(cytoplasm);GO:0005886(plasma membrane);GO:0006970(response to osmotic stress);GO:0009738(abscisic acid-activated signaling pathway)	NA
aly-miR397b-3p_2ss7TC20TC	Maker00023315:2091	Maker00023315	2080	2100	2091	-36.2	-23.8	0.657459	8	1-11,2100-2090;13-16,2088-2085	12-12,2089-2089[SIL];17-21,2084-2080[UP3]	.....((((.(((((((((((&))))))))))).)))).....	AGGCUUUGAUUGCAGCGUUGA&UCAGCGCUGCAUUCAAUUACG	4	65.7171	2	0.902396	Output/WS_GS/cleaveLand_result/t_plot/aly-miR397b-3p_2ss7TC20TC_Maker00023315_2091_TPlot.pdf	GO:0005886(plasma membrane)	NA
aly-miR397b-3p_2ss7TC20TC	Maker00031467:1122	Maker00031467	1111	1130	1122	-36.2	-23.7	0.654696	6	1-4,1130-1127;6-14,1126-1118;16-21,1116-1111	5-5,x-x[BULq];15-15,1117-1117[SIL]	((((((.(((((((((-((((&)))).))))))))).))))))	CGUGAUCGGAUGUGGC-CUGA&UCAGCGCUGCAUUCAAUUACG	2	32.8585	3	0.95248	Output/WS_GS/cleaveLand_result/t_plot/aly-miR397b-3p_2ss7TC20TC_Maker00031467_1122_TPlot.pdf	GO:0004177(aminopeptidase activity);GO:0005737(cytoplasm);GO:0005829(cytosol);GO:0006508(proteolysis);GO:0008235(metalloexopeptidase activity);GO:0016485(protein processing);GO:0031365(N-terminal protein amino acid modification);GO:0046872(metal ion binding)	NA
aly-miR397b-3p_2ss7TC20TC	Maker00033551:1443	Maker00033551	1431	1459	1443	-36.2	-25.2	0.696133	17	1-5,1459-1455;6-18,1447-1435;19-20,1433-1432	x-x,1454-1448[BULt];x-x,1434-1434[BULt];21-21,1431-1431[UP3]	.((.(((((((((((((.......(((((&)))))-------)))))))))))))-)).	GGUCAAUUGAGUGCAGCGUAUGCUGCUGA&UCAGC-------GCUGCAUUCAAUU-ACG	2	32.8585	3	0.63171	Output/WS_GS/cleaveLand_result/t_plot/aly-miR397b-3p_2ss7TC20TC_Maker00033551_1443_TPlot.pdf	GO:0004439(phosphatidylinositol-4,5-bisphosphate 5-phosphatase activity);GO:0005783(endoplasmic reticulum);GO:0005789(endoplasmic reticulum membrane);GO:0016021(integral component of membrane);GO:0052866(phosphatidylinositol phosphate phosphatase activity)	ko00562(Inositol phosphate metabolism);ko04070(Phosphatidylinositol signaling system)
aly-miR397b-3p_2ss7TC20TC	Maker00039620:252	Maker00039620	241	261	252	-36.2	-23.8	0.657459	6.5	1-12,261-250;15-17,247-245;19-21,243-241	13-14,249-248[SIL];18-18,244-244[SIL]	(((.(((..((((((((((((&))))))))))))..))).)))	CGUCGUUUUGUGCGGUGCUGA&UCAGCGCUGCAUUCAAUUACG	3	49.2878	3	0.944799	Output/WS_GS/cleaveLand_result/t_plot/aly-miR397b-3p_2ss7TC20TC_Maker00039620_252_TPlot.pdf	GO:0003993(acid phosphatase activity);GO:0004722(protein serine/threonine phosphatase activity);GO:0005576(extracellular region);GO:0005773(vacuole);GO:0016311(dephosphorylation);GO:0046872(metal ion binding)	ko00740(Riboflavin metabolism)
aly-miR827-3p_1ss17AG	Maker00008337:1042	Maker00008337	1031	1052	1042	-34.4	-22.6	0.656977	11	4-5,1049-1048;6-18,1046-1034	1-3,1052-1050[UP5];x-x,1047-1047[BULt];19-21,1033-1031[UP3]	...(((((((((((((.((...&...))-)))))))))))))...	CAGUCGUUGAUGGUCGCUCAAU&UUAGA-UGACCAUCAACGAACG	4	65.7171	2	0.821574	Output/WS_GS/cleaveLand_result/t_plot/aly-miR827-3p_1ss17AG_Maker00008337_1042_TPlot.pdf	GO:0003677(DNA binding);GO:0003700(DNA binding transcription factor activity);GO:0005634(nucleus);GO:0006351(transcription, DNA-templated);GO:0006355(regulation of transcription, DNA-templated);GO:0007275(multicellular organism development);GO:0009611(response to wounding);GO:0009788(negative regulation of abscisic acid-activated signaling pathway)	NA
aly-miR827-3p_1ss17AG	Maker00012003:5445	Maker00012003	5434	5454	5445	-34.4	-22.7	0.659884	10	3-16,5452-5439	1-2,5454-5453[UP5];17-21,5438-5434[UP3]	.....((((((((((((((..&..)))))))))))))).....	AAACAGUUGGUGGUCGUCUUU&UUAGAUGACCAUCAACGAACG	2	32.8585	3	0.842438	Output/WS_GS/cleaveLand_result/t_plot/aly-miR827-3p_1ss17AG_Maker00012003_5445_TPlot.pdf	GO:0000325(plant-type vacuole);GO:0005516(calmodulin binding);GO:0005524(ATP binding);GO:0005773(vacuole);GO:0005774(vacuolar membrane);GO:0008559(xenobiotic transmembrane transporting ATPase activity);GO:0016021(integral component of membrane);GO:0042626(ATPase activity, coupled to transmembrane movement of substances);GO:0055085(transmembrane transport);GO:1902417((+)-abscisic acid D-glucopyran…	ko02010(ABC transporters)
aly-miR827-3p_1ss17AG	Maker00014589:1838	Maker00014589	1828	1851	1838	-34.4	-24.3	0.706395	9.5	1-8,1851-1844;9-18,1839-1830;20-21,1829-1828	x-x,1843-1840[BULt];19-19,x-x[BULq]	((-((((((((((....((((((((&))))))))----)))))))))).))	CG-UCGUUGAUGGAGUCUCAUCUAG&UUAGAUGA----CCAUCAACGAACG	3	49.2878	2	0.377483	Output/WS_GS/cleaveLand_result/t_plot/aly-miR827-3p_1ss17AG_Maker00014589_1838_TPlot.pdf	GO:0009507(chloroplast);GO:0009534(chloroplast thylakoid);GO:0009535(chloroplast thylakoid membrane);GO:0009570(chloroplast stroma);GO:0009706(chloroplast inner membrane);GO:0009941(chloroplast envelope);GO:0015031(protein transport)	NA
aly-miR827-3p_1ss17AG	Maker00016444:558	Maker00016444	547	569	558	-34.4	-23.3	0.677326	9.5	1-9,569-561;11-21,557-547	10-10,560-558[AILt]	(((((((((((...(((((((((&)))))))))--.)))))))))))	CGUUUGUUGGUUUUGUCGUCUGA&UUAGAUGAC--CAUCAACGAACG	1	16.4293	4	0.694119	Output/WS_GS/cleaveLand_result/t_plot/aly-miR827-3p_1ss17AG_Maker00016444_558_TPlot.pdf	GO:0004843(thiol-dependent ubiquitin-specific protease activity);GO:0005515(protein binding);GO:0005576(extracellular region);GO:0006511(ubiquitin-dependent protein catabolic process);GO:0008283(cell proliferation);GO:0009651(response to salt stress);GO:0009908(flower development);GO:0016021(integral component of membrane);GO:0016579(protein deubiquitination);GO:0036459(thiol-dependent ubiquitiny…	NA
aly-miR827-3p_1ss17AG	Maker00021665:3584	Maker00021665	3575	3593	3584	-34.4	-23.1	0.671512	8	1-6,3593-3588;9-13,3585-3581;16-21,3580-3575	7-8,3587-3586[SIL];14-15,x-x[BULq]	((((((--(((((..((((((&))))))..)))))..))))))	CGUUCG--GAUGGGAGUCUGA&UUAGAUGACCAUCAACGAACG	1	16.4293	4	0.721775	Output/WS_GS/cleaveLand_result/t_plot/aly-miR827-3p_1ss17AG_Maker00021665_3584_TPlot.pdf	GO:0003723(RNA binding);GO:0004525(ribonuclease III activity);GO:0005634(nucleus);GO:0005737(cytoplasm);GO:0016442(RISC complex);GO:0030422(production of siRNA involved in RNA interference)	NA
aly-miR827-3p_1ss17AG	Maker00021946:634	Maker00021946	622	643	634	-34.4	-23.9	0.694767	9	4-13,640-631;14-20,629-623	1-3,643-641[UP5];x-x,630-630[BULt];21-21,622-622[UP3]	.(((((((.((((((((((...&...))))))))))-))))))).	AGUUCGUUAGAUGGUUGUCGGA&UUAGAUGACCAUC-AACGAACG	3	49.2878	3	0.503027	Output/WS_GS/cleaveLand_result/t_plot/aly-miR827-3p_1ss17AG_Maker00021946_634_TPlot.pdf	GO:0003674(molecular_function);GO:0008150(biological_process);GO:0009507(chloroplast)	NA
aly-miR827-3p_1ss17AG	Maker00028471:89	Maker00028471	78	98	89	-34.4	-24.4	0.709302	6	2-13,97-86;15-18,84-81	1-1,98-98[UP5];14-14,85-85[SIL];19-21,80-78[UP3]	...((((.((((((((((((.&.)))))))))))).))))...	UCAUCGUCGAUGGUCGUCUAU&UUAGAUGACCAUCAACGAACG	2	32.8585	3	0.393131	Output/WS_GS/cleaveLand_result/t_plot/aly-miR827-3p_1ss17AG_Maker00028471_89_TPlot.pdf	GO:0004791(thioredoxin-disulfide reductase activity);GO:0005739(mitochondrion);GO:0005829(cytosol);GO:0009846(pollen germination);GO:0009941(chloroplast envelope);GO:0019430(removal of superoxide radicals);GO:0042964(thioredoxin reduction);GO:0045454(cell redox homeostasis);GO:0048316(seed development);GO:0051781(positive regulation of cell division);GO:0055114(oxidation-reduction process);GO:009…	ko00450(Selenocompound metabolism)
aly-miR827-3p_1ss17AG	Maker00036177:509	Maker00036177	494	518	509	-34.4	-22.5	0.65407	14.5	3-6,516-513;8-11,511-508;12-21,503-494	1-2,518-517[UP5];7-7,512-512[SIL];x-x,507-504[BULt]	((((((((((....((((.((((..&..)))).))))----))))))))))	UGUUCGUUGAAGACUGGUGGUCUCU&UUAGAUGACCA----UCAACGAACG	1	16.4293	4	0.875671	Output/WS_GS/cleaveLand_result/t_plot/aly-miR827-3p_1ss17AG_Maker00036177_509_TPlot.pdf	GO:0000103(sulfate assimilation);GO:0006457(protein folding);GO:0009507(chloroplast);GO:0015035(protein disulfide oxidoreductase activity);GO:0016671(oxidoreductase activity, acting on a sulfur group of donors, disulfide as acceptor);GO:0034599(cellular response to oxidative stress);GO:0045454(cell redox homeostasis);GO:0055114(oxidation-reduction process)	NA
ath-miR162a-3p_R+1	Maker00000833:490	Maker00000833	474	500	490	-39.2	-26.7	0.681122	10	3-5,498-496;6-13,494-487;14-22,482-474	1-2,500-499[UP5];x-x,495-495[BULt];x-x,486-483[BULt]	(((((((((....((((((((.(((..&..)))-))))))))----)))))))))	ACUGGAUGCAUUAAGAGGUUUAGUCCA&UCGAU-AAACCUCU----GCAUCCAGU	1	16.4293	4	0.531453	Output/WS_GS/cleaveLand_result/t_plot/ath-miR162a-3p_R+1_Maker00000833_490_TPlot.pdf	GO:0005737(cytoplasm);GO:0010283(pinoresinol reductase activity);GO:0055114(oxidation-reduction process)	NA
ath-miR162a-3p_R+1	Maker00009796:1373	Maker00009796	1362	1382	1373	-39.2	-27	0.688776	6.5	1-4,1382-1379;6-10,1377-1373;12-22,1372-1362	5-5,1378-1378[SIL];11-11,x-x[BULq]	(((((((((((-(((((.((((&)))).))))).)))))))))))	GCUGGGUGUAG-GGUUUUUUGA&UCGAUAAACCUCUGCAUCCAGU	2	32.8585	3	0.503027	Output/WS_GS/cleaveLand_result/t_plot/ath-miR162a-3p_R+1_Maker00009796_1373_TPlot.pdf	GO:0005515(protein binding);GO:0005634(nucleus);GO:0005777(peroxisome);GO:0005829(cytosol);GO:0005886(plasma membrane);GO:0019888(protein phosphatase regulator activity);GO:0042325(regulation of phosphorylation);GO:0046686(response to cadmium ion)	ko03015(mRNA surveillance pathway)
ath-miR162a-3p_R+1	Maker00013413:1039	Maker00013413	1027	1048	1039	-39.2	-25.7	0.655612	11	5-10,1044-1039;12-22,1037-1027	1-4,1048-1045[UP5];11-11,1038-1038[SIL]	(((((((((((.((((((....&....)))))).)))))))))))	GCUGGAUGUAGCGGUUUGGACC&UCGAUAAACCUCUGCAUCCAGU	1	16.4293	4	0.863313	Output/WS_GS/cleaveLand_result/t_plot/ath-miR162a-3p_R+1_Maker00013413_1039_TPlot.pdf	GO:0006221(pyrimidine nucleotide biosynthetic process);GO:0009041(uridylate kinase activity);GO:0009507(chloroplast)	ko00240(Pyrimidine metabolism)
ath-miR162a-3p_R+1	Maker00036863:2467	Maker00036863	2455	2476	2467	-39.2	-25.5	0.65051	7	1-4,2476-2473;6-9,2472-2469;10-13,2467-2464;15-22,2462-2455	5-5,x-x[BULq];x-x,2468-2468[BULt];14-14,2463-2463[SIL]	((((((((.((((.((((-((((&)))).))))-)))).))))))))	GCUGGAUGGGGAGCGUUU-UUGA&UCGAUAAAC-CUCUGCAUCCAGU	4	65.7171	2	0.888927	Output/WS_GS/cleaveLand_result/t_plot/ath-miR162a-3p_R+1_Maker00036863_2467_TPlot.pdf	GO:0003700(DNA binding transcription factor activity);GO:0003727(single-stranded RNA binding);GO:0005515(protein binding);GO:0005634(nucleus);GO:0005677(chromatin silencing complex);GO:0006349(regulation of gene expression by genetic imprinting);GO:0006351(transcription, DNA-templated);GO:0006355(regulation of transcription, DNA-templated);GO:0009506(plasmodesma);GO:0009960(endosperm development)…	ko00310(Lysine degradation)
ath-miR162a-5p_L-1_1ss8AG	Maker00000735:1028	Maker00000735	1017	1041	1028	-44.6	-29.4	0.659193	13	1-1,1041-1041;3-9,1039-1033;10-15,1028-1023;17-21,1021-1017	2-2,1040-1040[SIL];x-x,1032-1029[BULt];16-16,1022-1022[SIL]	(((((.((((((....(((((((.(&).)))))))----)))))).)))))	GGUUGCUGAGCCUUCCGCCGCCUGC&GGAGGCGGC----GGUUCAUCGAUC	2	32.8585	3	0.999999	Output/WS_GS/cleaveLand_result/t_plot/ath-miR162a-5p_L-1_1ss8AG_Maker00000735_1028_TPlot.pdf	GO:0003677(DNA binding);GO:0003700(DNA binding transcription factor activity);GO:0005515(protein binding);GO:0005634(nucleus);GO:0005737(cytoplasm);GO:0006351(transcription, DNA-templated);GO:0006355(regulation of transcription, DNA-templated);GO:0009610(response to symbiotic fungus);GO:0009737(response to abscisic acid);GO:0010197(polar nucleus fusion);GO:0010201(response to continuous far red l…	NA
ath-miR162a-5p_L-1_1ss8AG	Maker00002435:616	Maker00002435	604	625	616	-44.6	-30.1	0.674888	6.5	1-2,625-624;4-12,622-614;14-18,613-609;19-21,606-604	3-3,623-623[SIL];13-13,x-x[BULq];x-x,608-607[BULt]	(((..(((((-(((((((((.((&)).))))))))).)))))--)))	GAUUGCGGUG-GCCGCCGCCACC&GGAGGCGGCGGUUCAUCG--AUC	4	65.7171	2	0.999369	Output/WS_GS/cleaveLand_result/t_plot/ath-miR162a-5p_L-1_1ss8AG_Maker00002435_616_TPlot.pdf	GO:0005516(calmodulin binding);GO:0005634(nucleus)	NA
ath-miR162a-5p_L-1_1ss8AG	Maker00003463:515	Maker00003463	506	524	515	-44.6	-29.28	0.656502	7.5	1-12,524-513;17-20,510-507	13-16,512-511[AILq];21-21,506-506[UP3]	.((((..--((((((((((((&))))))))))))....)))).	CGUCGCU--GCCGCCGCUUCC&GGAGGCGGCGGUUCAUCGAUC	6	98.5756	2	0.999999	Output/WS_GS/cleaveLand_result/t_plot/ath-miR162a-5p_L-1_1ss8AG_Maker00003463_515_TPlot.pdf	GO:0003677(DNA binding);GO:0003700(DNA binding transcription factor activity);GO:0005622(intracellular);GO:0005634(nucleus);GO:0006351(transcription, DNA-templated);GO:0006355(regulation of transcription, DNA-templated);GO:0009414(response to water deprivation);GO:0009873(ethylene-activated signaling pathway);GO:0010143(cutin biosynthetic process);GO:0010166(wax metabolic process);GO:0043565(sequ…	NA
ath-miR162a-5p_L-1_1ss8AG	Maker00003477:1260	Maker00003477	1250	1269	1260	-44.6	-33.2	0.744395	4.5	1-13,1269-1257;14-15,1255-1254;18-21,1253-1250	x-x,1256-1256[BULt];16-17,x-x[BULq]	((((--((.(((((((((((((&)))))))))))))-))..))))	GGUC--UGAAGCCGCCGCCUCC&GGAGGCGGCGGUU-CAUCGAUC	1	16.4293	4	0.593538	Output/WS_GS/cleaveLand_result/t_plot/ath-miR162a-5p_L-1_1ss8AG_Maker00003477_1260_TPlot.pdf	GO:0003713(transcription coactivator activity);GO:0006357(regulation of transcription by RNA polymerase II);GO:0016592(mediator complex)	NA
ath-miR162a-5p_L-1_1ss8AG	Maker00006289:245	Maker00006289	233	254	245	-44.6	-29.2	0.654709	8	1-12,254-243;14-16,240-238;18-19,236-235	13-13,242-241[AILt];17-17,237-237[SIL];20-21,234-233[UP3]	..((.(((..((((((((((((&))))))))))))-.))).))..	GCUCAGUGUCGCCGCCGCCUCU&GGAGGCGGCGGU-UCAUCGAUC	1	16.4293	4	1	Output/WS_GS/cleaveLand_result/t_plot/ath-miR162a-5p_L-1_1ss8AG_Maker00006289_245_TPlot.pdf	GO:0000460(maturation of 5.8S rRNA);GO:0000470(maturation of LSU-rRNA);GO:0030687(preribosome, large subunit precursor)	NA
ath-miR162a-5p_L-1_1ss8AG	Maker00007229:1142	Maker00007229	1132	1151	1142	-44.6	-30	0.672646	6	1-11,1151-1141;14-17,1138-1135;19-21,1134-1132	12-13,1140-1139[SIL];18-18,x-x[BULq]	(((-((((..(((((((((((&)))))))))))..)))).)))	GGU-GGUGCUCCGCCGCCUUC&GGAGGCGGCGGUUCAUCGAUC	2	32.8585	3	0.999908	Output/WS_GS/cleaveLand_result/t_plot/ath-miR162a-5p_L-1_1ss8AG_Maker00007229_1142_TPlot.pdf	GO:0005739(mitochondrion);GO:0005777(peroxisome);GO:0016208(AMP binding)	NA
ath-miR162a-5p_L-1_1ss8AG	Maker00007448:515	Maker00007448	506	524	515	-44.6	-29.28	0.656502	7.5	1-12,524-513;17-20,510-507	13-16,512-511[AILq];21-21,506-506[UP3]	.((((..--((((((((((((&))))))))))))....)))).	CGUCGCU--GCCGCCGCUUCC&GGAGGCGGCGGUUCAUCGAUC	2	32.8585	2	0.999999	Output/WS_GS/cleaveLand_result/t_plot/ath-miR162a-5p_L-1_1ss8AG_Maker00007448_515_TPlot.pdf	GO:0003677(DNA binding);GO:0003700(DNA binding transcription factor activity);GO:0005622(intracellular);GO:0005634(nucleus);GO:0006351(transcription, DNA-templated);GO:0006355(regulation of transcription, DNA-templated);GO:0009414(response to water deprivation);GO:0009873(ethylene-activated signaling pathway);GO:0010143(cutin biosynthetic process);GO:0010166(wax metabolic process);GO:0043565(sequ…	NA
ath-miR162a-5p_L-1_1ss8AG	Maker00007702:444	Maker00007702	432	453	444	-44.6	-31.2	0.699552	6.5	1-13,453-441;15-19,438-434	14-14,440-439[AILt];20-21,433-432[UP3]	..(((((..(((((((((((((&)))))))))))))-.)))))..	UUUCGAUCCGGCCGUCGCCUCC&GGAGGCGGCGGUU-CAUCGAUC	2	32.8585	3	0.981603	Output/WS_GS/cleaveLand_result/t_plot/ath-miR162a-5p_L-1_1ss8AG_Maker00007702_444_TPlot.pdf	GO:0001046(core promoter sequence-specific DNA binding);GO:0001228(transcriptional activator activity, RNA polymerase II transcription regulatory region sequence-specific DNA binding);GO:0005634(nucleus);GO:0006366(transcription by RNA polymerase II)	ko04075(Plant hormone signal transduction)
ath-miR162a-5p_L-1_1ss8AG	Maker00009701:1765	Maker00009701	1751	1774	1765	-44.6	-29	0.650224	8	1-13,1774-1762;14-18,1758-1754	x-x,1761-1759[BULt];19-21,1753-1751[UP3]	...(((((...(((((((((((((&)))))))))))))---)))))...	AAACGAUGCCAAAUCGCCGCCUUC&GGAGGCGGCGGUU---CAUCGAUC	27	443.59	3	1	Output/WS_GS/cleaveLand_result/t_plot/ath-miR162a-5p_L-1_1ss8AG_Maker00009701_1765_TPlot.pdf	GO:0003674(molecular_function);GO:0005575(cellular_component);GO:0008150(biological_process)	NA
ath-miR162a-5p_L-1_1ss8AG	Maker00009798:557	Maker00009798	546	566	557	-44.6	-32.2	0.721973	5.5	1-12,566-555;15-17,552-550;19-20,548-547	13-14,554-553[SIL];18-18,549-549[SIL];21-21,546-546[UP3]	.((.(((..((((((((((((&))))))))))))..))).)).	UGUGGAUCCGCCGCCGCCUCC&GGAGGCGGCGGUUCAUCGAUC	2	32.8585	3	0.834369	Output/WS_GS/cleaveLand_result/t_plot/ath-miR162a-5p_L-1_1ss8AG_Maker00009798_557_TPlot.pdf	GO:0003700(DNA binding transcription factor activity);GO:0005634(nucleus);GO:0006355(regulation of transcription, DNA-templated);GO:0043565(sequence-specific DNA binding)	NA
ath-miR162a-5p_L-1_1ss8AG	Maker00010853:278	Maker00010853	267	287	278	-44.6	-29.8	0.668161	8	1-11,287-277;14-14,274-274;17-18,271-270	12-13,276-275[SIL];15-16,273-272[SIL];19-21,269-267[UP3]	...((..(..(((((((((((&)))))))))))..)..))...	GCCCGUCGCUCCGCCGCCUCC&GGAGGCGGCGGUUCAUCGAUC	3	49.2878	3	0.999976	Output/WS_GS/cleaveLand_result/t_plot/ath-miR162a-5p_L-1_1ss8AG_Maker00010853_278_TPlot.pdf	GO:0009507(chloroplast);GO:0009535(chloroplast thylakoid membrane);GO:0009570(chloroplast stroma);GO:0009579(thylakoid);GO:0009735(response to cytokinin);GO:0009941(chloroplast envelope);GO:0030001(metal ion transport);GO:0046872(metal ion binding)	NA
ath-miR162a-5p_L-1_1ss8AG	Maker00011736:126	Maker00011736	109	135	126	-44.6	-29.3	0.656951	17	1-11,135-125;12-14,118-116;16-20,114-110	x-x,124-119[BULt];15-15,115-115[SIL];21-21,109-109[UP3]	.(((((.(((......(((((((((((&)))))))))))------))).))))).	CGUCGGCGAGUCCAUCCCGUCGCCUCC&GGAGGCGGCGG------UUCAUCGAUC	2	32.8585	3	1	Output/WS_GS/cleaveLand_result/t_plot/ath-miR162a-5p_L-1_1ss8AG_Maker00011736_126_TPlot.pdf	GO:0003723(RNA binding);GO:0005634(nucleus);GO:0006351(transcription, DNA-templated);GO:0006355(regulation of transcription, DNA-templated);GO:0006396(RNA processing)	NA
ath-miR162a-5p_L-1_1ss8AG	Maker00012333:1796	Maker00012333	1785	1808	1796	-44.6	-30.5	0.683857	11	1-7,1808-1802;8-19,1798-1787	x-x,1801-1799[BULt];20-21,1786-1785[UP3]	..((((((((((((...(((((((&)))))))---))))))))))))..	GCUCGGUGGACCGUUAUCGCUUCC&GGAGGCG---GCGGUUCAUCGAUC	1	16.4293	4	0.998484	Output/WS_GS/cleaveLand_result/t_plot/ath-miR162a-5p_L-1_1ss8AG_Maker00012333_1796_TPlot.pdf	GO:0004222(metalloendopeptidase activity);GO:0006508(proteolysis);GO:0007275(multicellular organism development);GO:0009416(response to light stimulus);GO:0009507(chloroplast);GO:0009630(gravitropism);GO:0009658(chloroplast organization);GO:0009723(response to ethylene);GO:0009959(negative gravitropism);GO:0010027(thylakoid membrane organization);GO:0010207(photosystem II assembly);GO:0016020(mem…	NA
ath-miR162a-5p_L-1_1ss8AG	Maker00013101:252	Maker00013101	241	261	252	-44.6	-29.2	0.654709	9	1-2,261-260;4-14,258-248	3-3,259-259[SIL];15-21,247-241[UP3]	.......(((((((((((.((&)).))))))))))).......	CUCCUCCGAACCGCCGCCGCC&GGAGGCGGCGGUUCAUCGAUC	4	65.7171	3	1	Output/WS_GS/cleaveLand_result/t_plot/ath-miR162a-5p_L-1_1ss8AG_Maker00013101_252_TPlot.pdf	GO:0005515(protein binding);GO:0005634(nucleus);GO:0005737(cytoplasm);GO:0030246(carbohydrate binding);GO:0042742(defense response to bacterium);GO:0090332(stomatal closure)	NA
ath-miR162a-5p_L-1_1ss8AG	Maker00015996:747	Maker00015996	728	756	747	-44.6	-31.4	0.704036	20.5	1-12,756-745;16-21,733-728	13-15,744-734[AILt]	((((((...........((((((((((((&))))))))))))--------...))))))	GAUCGGAAAAAUCCGCCGCCGCCGCCUCC&GGAGGCGGCGGU--------UCAUCGAUC	2	32.8585	3	0.9665	Output/WS_GS/cleaveLand_result/t_plot/ath-miR162a-5p_L-1_1ss8AG_Maker00015996_747_TPlot.pdf	GO:0005739(mitochondrion);GO:0006486(protein glycosylation);GO:0009058(biosynthetic process);GO:0016021(integral component of membrane);GO:0016051(carbohydrate biosynthetic process);GO:0016740(transferase activity);GO:0016757(transferase activity, transferring glycosyl groups);GO:0016758(transferase activity, transferring hexosyl groups);GO:0046872(metal ion binding)	ko00500(Starch and sucrose metabolism)
ath-miR162a-5p_L-1_1ss8AG	Maker00016760:791	Maker00016760	780	800	791	-44.6	-30.1	0.674888	8	1-2,800-799;4-12,797-789;14-18,786-782;20-21,781-780	3-3,798-798[SIL];13-13,788-787[AILt];19-19,x-x[BULq]	((-(((((..(((((((((.((&)).)))))))))-.))))).))	GA-CGAUGUCGCCGCCGCUGCC&GGAGGCGGCGGU-UCAUCGAUC	1	16.4293	4	0.999749	Output/WS_GS/cleaveLand_result/t_plot/ath-miR162a-5p_L-1_1ss8AG_Maker00016760_791_TPlot.pdf	GO:0003677(DNA binding);GO:0003700(DNA binding transcription factor activity);GO:0005515(protein binding);GO:0005634(nucleus);GO:0005829(cytosol);GO:0006355(regulation of transcription, DNA-templated);GO:0009416(response to light stimulus);GO:0009722(detection of cytokinin stimulus);GO:0071345(cellular response to cytokine stimulus)	NA
ath-miR162a-5p_L-1_1ss8AG	Maker00016971:373	Maker00016971	361	382	373	-44.6	-30.5	0.683857	7.5	3-12,380-371;13-19,369-363	1-2,382-381[UP5];x-x,370-370[BULt];20-21,362-361[UP3]	..(((((((.((((((((((..&..))))))))))-)))))))..	AUUUGAUGAGACCGCCGCCUGA&GGAGGCGGCGGU-UCAUCGAUC	4	65.7171	2	0.996756	Output/WS_GS/cleaveLand_result/t_plot/ath-miR162a-5p_L-1_1ss8AG_Maker00016971_373_TPlot.pdf	GO:0005515(protein binding);GO:0005634(nucleus);GO:0005783(endoplasmic reticulum);GO:0005794(Golgi apparatus);GO:0005829(cytosol);GO:0005886(plasma membrane);GO:0012505(endomembrane system);GO:0030136(clathrin-coated vesicle);GO:0030276(clathrin binding)	ko04144(Endocytosis)
ath-miR162a-5p_L-1_1ss8AG	Maker00017635:1387	Maker00017635	1373	1396	1387	-44.6	-34.28	0.76861	11.5	1-12,1396-1385;17-21,1377-1373	13-16,1384-1378[AILt]	(((((.......((((((((((((&))))))))))))---....)))))	GGUCGUGCAACUGCCGCCGCCUCC&GGAGGCGGCGGU---UCAUCGAUC	4	65.7171	2	0.260386	Output/WS_GS/cleaveLand_result/t_plot/ath-miR162a-5p_L-1_1ss8AG_Maker00017635_1387_TPlot.pdf	GO:0003700(DNA binding transcription factor activity);GO:0005634(nucleus);GO:0006355(regulation of transcription, DNA-templated);GO:0010192(mucilage biosynthetic process);GO:0019760(glucosinolate metabolic process);GO:0043565(sequence-specific DNA binding);GO:0044212(transcription regulatory region DNA binding)	ko00040(Pentose and glucuronate interconversions)
ath-miR162a-5p_L-1_1ss8AG	Maker00022437:255	Maker00022437	243	265	255	-44.6	-29.3	0.656951	7.5	2-7,264-259;8-10,257-255;11-21,253-243	1-1,265-265[UP5];x-x,258-258[BULt];x-x,254-254[BULt]	(((((((((((.(((.((((((.&.))))))-)))-)))))))))))	GAUUGAUGAACUUGCUCGCUUCG&GGAGGCG-GCG-GUUCAUCGAUC	10	164.293	2	0.999997	Output/WS_GS/cleaveLand_result/t_plot/ath-miR162a-5p_L-1_1ss8AG_Maker00022437_255_TPlot.pdf	GO:0002020(protease binding);GO:0004869(cysteine-type endopeptidase inhibitor activity);GO:0005515(protein binding);GO:0005576(extracellular region);GO:0005783(endoplasmic reticulum);GO:0005829(cytosol);GO:0006952(defense response);GO:0006972(hyperosmotic response);GO:0006979(response to oxidative stress);GO:0009409(response to cold);GO:0009414(response to water deprivation);GO:0050897(cobalt ion…	NA
ath-miR162a-5p_L-1_1ss8AG	Maker00023634:587	Maker00023634	575	596	587	-44.6	-30.2	0.67713	9.5	4-7,593-590;9-18,588-579;19-21,577-575	1-3,596-594[UP5];8-8,589-589[SIL];x-x,578-578[BULt]	(((.((((((((((.((((...&...)))).))))))))))-)))	GGUCCGAUGAGCCGGCGCCGGA&GGAGGCGGCGGUUCAUCG-AUC	9	147.863	2	0.99925	Output/WS_GS/cleaveLand_result/t_plot/ath-miR162a-5p_L-1_1ss8AG_Maker00023634_587_TPlot.pdf	GO:0003674(molecular_function);GO:0005739(mitochondrion);GO:0008150(biological_process)	NA
ath-miR162a-5p_L-1_1ss8AG	Maker00030821:623	Maker00030821	611	632	623	-44.6	-33.6	0.753363	6	1-8,632-625;10-10,623-623;11-19,621-613	9-9,624-624[SIL];x-x,622-622[BULt];20-21,612-611[UP3]	..(((((((((.(.((((((((&)))))))).)-)))))))))..	GUUCGAUGAACUCACCGCCUCC&GGAGGCGGCG-GUUCAUCGAUC	1	16.4293	4	0.508718	Output/WS_GS/cleaveLand_result/t_plot/ath-miR162a-5p_L-1_1ss8AG_Maker00030821_623_TPlot.pdf	GO:0004601(peroxidase activity);GO:0005509(calcium ion binding);GO:0005515(protein binding);GO:0005634(nucleus);GO:0005794(Golgi apparatus);GO:0005886(plasma membrane);GO:0006952(defense response);GO:0007231(osmosensory signaling pathway);GO:0009408(response to heat);GO:0009611(response to wounding);GO:0016021(integral component of membrane);GO:0016174(NAD(P)H oxidase activity);GO:0033500(carbohy…	ko04016(MAPK signaling pathway - plant);ko04626(Plant-pathogen interaction)
ath-miR162a-5p_L-1_1ss8AG	Maker00031255:303	Maker00031255	291	312	303	-44.6	-31	0.695067	8	1-12,312-301;15-20,297-292	13-14,300-298[AILt];21-21,291-291[UP3]	.((((((...((((((((((((&))))))))))))-..)))))).	CGUCGGUUCCGCCGCCGUCUCC&GGAGGCGGCGGU-UCAUCGAUC	8	131.434	2	0.977447	Output/WS_GS/cleaveLand_result/t_plot/ath-miR162a-5p_L-1_1ss8AG_Maker00031255_303_TPlot.pdf	GO:0009409(response to cold);GO:0009507(chloroplast);GO:0009522(photosystem I);GO:0009523(photosystem II);GO:0009535(chloroplast thylakoid membrane);GO:0010030(positive regulation of seed germination);GO:0010117(photoprotection);GO:0010380(regulation of chlorophyll biosynthetic process);GO:0015979(photosynthesis);GO:0016021(integral component of membrane);GO:0016168(chlorophyll binding);GO:003460…	NA
ath-miR162a-5p_L-1_1ss8AG	Maker00033489:1052	Maker00033489	1041	1061	1052	-44.6	-30.5	0.683857	7.5	1-2,1061-1060;4-18,1058-1044	3-3,1059-1059[SIL];19-21,1043-1041[UP3]	...(((((((((((((((.((&)).)))))))))))))))...	UGGCGGUGAACUGCCGUCACC&GGAGGCGGCGGUUCAUCGAUC	2	32.8585	3	0.999034	Output/WS_GS/cleaveLand_result/t_plot/ath-miR162a-5p_L-1_1ss8AG_Maker00033489_1052_TPlot.pdf	GO:0005737(cytoplasm);GO:0016740(transferase activity);GO:0016747(transferase activity, transferring acyl groups other than amino-acyl groups)	NA
ath-miR162a-5p_L-1_1ss8AG	Maker00034478:371	Maker00034478	359	380	371	-44.6	-30.5	0.683857	6.5	1-13,380-368;14-15,366-365;17-18,363-362	x-x,367-367[BULt];16-16,364-364[SIL];19-21,361-359[UP3]	...((.((.(((((((((((((&)))))))))))))-)).))...	CGCCGCUGCAGCCGCCGCCUCU&GGAGGCGGCGGUU-CAUCGAUC	1	16.4293	4	0.99841	Output/WS_GS/cleaveLand_result/t_plot/ath-miR162a-5p_L-1_1ss8AG_Maker00034478_371_TPlot.pdf	GO:0003674(molecular_function);GO:0005634(nucleus);GO:0008150(biological_process)	NA
ath-miR162a-5p_L-1_1ss8AG	Maker00035810:167	Maker00035810	156	176	167	-44.6	-30.8	0.690583	7.5	2-7,175-170;9-18,168-159	1-1,176-176[UP5];8-8,169-169[SIL];19-21,158-156[UP3]	...((((((((((.((((((.&.)))))).))))))))))...	UCACGAUGGACUGGCGCCUCA&GGAGGCGGCGGUUCAUCGAUC	2	32.8585	3	0.994167	Output/WS_GS/cleaveLand_result/t_plot/ath-miR162a-5p_L-1_1ss8AG_Maker00035810_167_TPlot.pdf	GO:0000166(nucleotide binding);GO:0003924(GTPase activity);GO:0005525(GTP binding);GO:0005737(cytoplasm);GO:0006807(nitrogen compound metabolic process);GO:0016020(membrane);GO:0016151(nickel cation binding);GO:0043085(positive regulation of catalytic activity);GO:0046872(metal ion binding);GO:1905182(positive regulation of urease activity)	NA
ath-miR162a-5p_L-1_1ss8AG	Maker00036069:416	Maker00036069	405	425	416	-44.6	-29.2	0.654709	10	1-12,425-414	13-21,413-405[UP3]	.........((((((((((((&)))))))))))).........	GGCUCCGCCGCCGCCGCCUCC&GGAGGCGGCGGUUCAUCGAUC	33	542.166	3	1	Output/WS_GS/cleaveLand_result/t_plot/ath-miR162a-5p_L-1_1ss8AG_Maker00036069_416_TPlot.pdf	GO:0005737(cytoplasm);GO:0030001(metal ion transport);GO:0046914(transition metal ion binding);GO:0046916(cellular transition metal ion homeostasis)	NA
ath-miR162a-5p_L-1_1ss8AG	Maker00037930:554	Maker00037930	542	563	554	-44.6	-29	0.650224	8.5	1-5,563-559;7-15,557-549;16-17,547-546	6-6,558-558[SIL];x-x,548-548[BULt];18-21,545-542[UP3]	....((.(((((((((.(((((&))))).)))))))))-))....	AAAUGAUUGGGCCGCCACCUCC&GGAGGCGGCGGUUCA-UCGAUC	2	32.8585	3	1	Output/WS_GS/cleaveLand_result/t_plot/ath-miR162a-5p_L-1_1ss8AG_Maker00037930_554_TPlot.pdf	GO:0000166(nucleotide binding);GO:0005737(cytoplasm);GO:0008150(biological_process);GO:0031464(Cul4A-RING E3 ubiquitin ligase complex);GO:0080008(Cul4-RING E3 ubiquitin ligase complex)	ko03008(Ribosome biogenesis in eukaryotes)
ath-miR162a-5p_L-1_1ss8AG	Maker00039284:297	Maker00039284	285	306	297	-44.6	-30.6	0.686099	8	2-2,305-305;4-12,303-295;13-20,293-286	1-1,306-306[UP5];3-3,304-304[SIL];x-x,294-294[BULt];21-21,285-285[UP3]	.((((((((.(((((((((.(.&.).)))))))))-)))))))).	CAUCGGUGGCGCCGCCGCCGCA&GGAGGCGGCGGU-UCAUCGAUC	3	49.2878	2	0.99407	Output/WS_GS/cleaveLand_result/t_plot/ath-miR162a-5p_L-1_1ss8AG_Maker00039284_297_TPlot.pdf	GO:0005634(nucleus)	ko04712(Circadian rhythm - plant)
ath-miR162a-5p_L-1_1ss8AG	Maker00039581:600	Maker00039581	589	609	600	-44.6	-33.5	0.751121	7	1-14,609-596	15-21,595-589[UP3]	.......((((((((((((((&)))))))))))))).......	CCCACCGGAACCGCCGCCUCC&GGAGGCGGCGGUUCAUCGAUC	1	16.4293	4	0.553136	Output/WS_GS/cleaveLand_result/t_plot/ath-miR162a-5p_L-1_1ss8AG_Maker00039581_600_TPlot.pdf	GO:0008483(transaminase activity);GO:0009058(biosynthetic process);GO:0009507(chloroplast);GO:0009862(systemic acquired resistance, salicylic acid mediated signaling pathway);GO:0010150(leaf senescence);GO:0030170(pyridoxal phosphate binding);GO:0042742(defense response to bacterium)	ko00300(Lysine biosynthesis)
ath-miR164b-3p_2ss10AG16AC	Maker00000986:189	Maker00000986	175	198	189	-43.4	-29.4	0.677419	9.5	1-16,198-183;17-18,179-178	x-x,182-180[BULt];19-21,177-175[UP3]	...((...((((((((((((((((&))))))))))))))))---))...	UCGGGCAUGGGAGAUGGGUACGUG&CAUGUGCCCGUCUUCC---CCAUC	3	49.2878	3	0.989379	Output/WS_GS/cleaveLand_result/t_plot/ath-miR164b-3p_2ss10AG16AC_Maker00000986_189_TPlot.pdf	GO:0003674(molecular_function);GO:0005634(nucleus);GO:0009637(response to blue light);GO:0009873(ethylene-activated signaling pathway);GO:0010099(regulation of photomorphogenesis);GO:0010114(response to red light);GO:0035196(production of miRNAs involved in gene silencing by miRNA);GO:0042752(regulation of circadian rhythm);GO:0048511(rhythmic process)	NA
ath-miR164b-3p_2ss10AG16AC	Maker00001922:704	Maker00001922	693	717	704	-43.4	-28.7	0.66129	16.5	1-2,717-716;5-9,714-710;10-21,704-693	3-4,715-715[AILq];x-x,709-705[BULt]	((((((((((((.....(((((.-((&))..)))))-----))))))))))))	GAUGGGGAGGAUUAUAUGGGCGU-UG&CAUGUGCCC-----GUCUUCCCCAUC	1	16.4293	4	0.998484	Output/WS_GS/cleaveLand_result/t_plot/ath-miR164b-3p_2ss10AG16AC_Maker00001922_704_TPlot.pdf	GO:0003735(structural constituent of ribosome);GO:0005763(mitochondrial small ribosomal subunit);GO:0006412(translation);GO:0022627(cytosolic small ribosomal subunit)	ko03010(Ribosome)
ath-miR164b-3p_2ss10AG16AC	Maker00002457:404	Maker00002457	392	413	404	-43.4	-29	0.668203	7.5	2-3,412-411;5-5,409-409;7-16,407-398;17-21,396-392	1-1,413-413[UP5];4-4,410-410[SIL];6-6,408-408[SIL];x-x,397-397[BULt]	(((((.((((((((((.(.((.&.)).).))))))))))-)))))	GAUGGAGGAGGAUGGGGAGAUA&CAUGUGCCCGUCUUCC-CCAUC	5	82.1463	3	0.996797	Output/WS_GS/cleaveLand_result/t_plot/ath-miR164b-3p_2ss10AG16AC_Maker00002457_404_TPlot.pdf	NA	ko03013(RNA transport);ko03015(mRNA surveillance pathway)
ath-miR164b-3p_2ss10AG16AC	Maker00002591:816	Maker00002591	804	825	816	-43.4	-28.9	0.665899	6.5	1-10,825-816;12-12,814-814;14-15,812-811;16-19,809-806	11-11,815-815[SIL];13-13,813-813[SIL];x-x,810-810[BULt];20-21,805-804[UP3]	..((((.((.(.((((((((((&)))))))))).).))-))))..	GCUGGGCGGCGUCGGGCACAUG&CAUGUGCCCGUCUUC-CCCAUC	9	147.863	3	0.997626	Output/WS_GS/cleaveLand_result/t_plot/ath-miR164b-3p_2ss10AG16AC_Maker00002591_816_TPlot.pdf	GO:0005737(cytoplasm);GO:0005829(cytosol);GO:0008270(zinc ion binding);GO:0009809(lignin biosynthetic process);GO:0016491(oxidoreductase activity);GO:0045551(cinnamyl-alcohol dehydrogenase activity);GO:0052747(sinapyl alcohol dehydrogenase activity);GO:0055114(oxidation-reduction process)	ko00940(Phenylpropanoid biosynthesis)
ath-miR164b-3p_2ss10AG16AC	Maker00003606:833	Maker00003606	822	843	833	-43.4	-29.1	0.670507	10	1-3,843-841;5-8,839-836;9-19,834-824	4-4,840-840[SIL];x-x,835-835[BULt];20-21,823-822[UP3]	..(((((((((((.((((.(((&))).))))-)))))))))))..	GUUGGGGAAGAUGUGGUGGGUG&CAUGUGCC-CGUCUUCCCCAUC	3	49.2878	3	0.994722	Output/WS_GS/cleaveLand_result/t_plot/ath-miR164b-3p_2ss10AG16AC_Maker00003606_833_TPlot.pdf	GO:0001678(cellular glucose homeostasis);GO:0004340(glucokinase activity);GO:0005829(cytosol);GO:0006096(glycolytic process);GO:0008865(fructokinase activity);GO:0019158(mannokinase activity)	ko00010(Glycolysis / Gluconeogenesis);ko00051(Fructose and mannose metabolism);ko00052(Galactose metabolism);ko00500(Starch and sucrose metabolism);ko00520(Amino sugar and nucleotide sugar metabolism);ko00524(Neomycin, kanamycin and gentamicin biosynthesis)
ath-miR164b-3p_2ss10AG16AC	Maker00006253:1581	Maker00006253	1569	1590	1581	-43.4	-28.5	0.656682	9	1-4,1590-1587;7-15,1584-1576;16-21,1574-1569	5-6,1586-1585[SIL];x-x,1575-1575[BULt]	((((((.(((((((((..((((&))))..)))))))))-))))))	GGUGGGUGAGGAUGGGAUUGUG&CAUGUGCCCGUCUUC-CCCAUC	1	16.4293	4	0.999514	Output/WS_GS/cleaveLand_result/t_plot/ath-miR164b-3p_2ss10AG16AC_Maker00006253_1581_TPlot.pdf	GO:0009813(flavonoid biosynthetic process);GO:0043231(intracellular membrane-bounded organelle);GO:0052696(flavonoid glucuronidation);GO:0080043(quercetin 3-O-glucosyltransferase activity);GO:0080044(quercetin 7-O-glucosyltransferase activity)	NA
ath-miR164b-3p_2ss10AG16AC	Maker00008068:1460	Maker00008068	1449	1470	1460	-43.4	-28.5	0.656682	8	3-5,1468-1466;6-12,1464-1458;14-18,1456-1452;20-21,1450-1449	1-2,1470-1469[UP5];x-x,1465-1465[BULt];13-13,1457-1457[SIL];19-19,1451-1451[SIL]	((.(((((.(((((((.(((..&..)))-))))))).))))).))	GACGGGGACGGCGGGCGACAAG&CAUGU-GCCCGUCUUCCCCAUC	14	230.01	3	0.999626	Output/WS_GS/cleaveLand_result/t_plot/ath-miR164b-3p_2ss10AG16AC_Maker00008068_1460_TPlot.pdf	GO:0004497(monooxygenase activity);GO:0009941(chloroplast envelope);GO:0016125(sterol metabolic process)	ko00592(alpha-Linolenic acid metabolism)
ath-miR164b-3p_2ss10AG16AC	Maker00009713:1909	Maker00009713	1898	1917	1909	-43.4	-29.4	0.677419	8	1-4,1917-1914;8-21,1911-1898	5-7,1913-1912[AILq]	((((((((((((((..-((((&))))...))))))))))))))	GAUGGGGAAGAUGGAU-CGUG&CAUGUGCCCGUCUUCCCCAUC	4	65.7171	2	0.975417	Output/WS_GS/cleaveLand_result/t_plot/ath-miR164b-3p_2ss10AG16AC_Maker00009713_1909_TPlot.pdf	GO:0009451(RNA modification);GO:0009507(chloroplast)	NA
ath-miR164b-3p_2ss10AG16AC	Maker00013787:6478	Maker00013787	6467	6487	6478	-43.4	-30.7	0.707373	10	4-5,6484-6483;7-9,6481-6479;11-21,6477-6467	1-3,6487-6485[UP5];6-6,6482-6482[SIL];10-10,6478-6478[SIL]	(((((((((((.(((.((...&...)).))).)))))))))))	GAUGGGGAAGAGGGGAGCUUA&CAUGUGCCCGUCUUCCCCAUC	2	32.8585	3	0.797743	Output/WS_GS/cleaveLand_result/t_plot/ath-miR164b-3p_2ss10AG16AC_Maker00013787_6478_TPlot.pdf	GO:0005634(nucleus);GO:0008150(biological_process);GO:0008270(zinc ion binding);GO:0009506(plasmodesma)	NA
ath-miR164b-3p_2ss10AG16AC	Maker00022394:50	Maker00022394	34	60	50	-43.4	-29.3	0.675115	17.5	1-5,60-56;6-12,54-48;13-19,42-36	x-x,55-55[BULt];x-x,47-43[BULt];20-21,35-34[UP3]	..(((((((.....(((((((.(((((&)))))-)))))))-----)))))))..	AUUGGGGGAACGACGGCGGGCGGCGUG&CAUGU-GCCCGUC-----UUCCCCAUC	4	65.7171	3	0.991302	Output/WS_GS/cleaveLand_result/t_plot/ath-miR164b-3p_2ss10AG16AC_Maker00022394_50_TPlot.pdf	GO:0003676(nucleic acid binding);GO:0003677(DNA binding);GO:0003729(mRNA binding);GO:0005634(nucleus);GO:0005737(cytoplasm);GO:0006351(transcription, DNA-templated);GO:0006355(regulation of transcription, DNA-templated);GO:0046686(response to cadmium ion)	NA
ath-miR164b-3p_2ss10AG16AC	Maker00022551:1438	Maker00022551	1427	1448	1438	-43.4	-32.5	0.748848	7.5	1-5,1448-1444;7-7,1442-1442;8-19,1440-1429	6-6,1443-1443[SIL];x-x,1441-1441[BULt];20-21,1428-1427[UP3]	..((((((((((((.(.(((((&))))).)-))))))))))))..	UCUGGGGGAGACGGUGGACGUG&CAUGUGC-CCGUCUUCCCCAUC	2	32.8585	3	0.258934	Output/WS_GS/cleaveLand_result/t_plot/ath-miR164b-3p_2ss10AG16AC_Maker00022551_1438_TPlot.pdf	GO:0005507(copper ion binding);GO:0016722(oxidoreductase activity, oxidizing metal ions)	ko00053(Ascorbate and aldarate metabolism)
ath-miR164b-3p_2ss10AG16AC	Maker00028729:2817	Maker00028729	2807	2827	2817	-43.4	-29.6	0.682028	8	1-4,2827-2824;5-9,2821-2817;12-21,2816-2807	x-x,2823-2822[BULt];10-11,x-x[BULq]	((((((((((--(((((..((((&))))--)))))..))))))))))	GAUGGGGAAG--GGGCAGCCAUG&CAUG--UGCCCGUCUUCCCCAUC	3	49.2878	3	0.978629	Output/WS_GS/cleaveLand_result/t_plot/ath-miR164b-3p_2ss10AG16AC_Maker00028729_2817_TPlot.pdf	GO:0004642(phosphoribosylformylglycinamidine synthase activity);GO:0005524(ATP binding);GO:0005737(cytoplasm);GO:0006164(purine nucleotide biosynthetic process);GO:0006541(glutamine metabolic process);GO:0009156(ribonucleoside monophosphate biosynthetic process)	ko00230(Purine metabolism)
ath-miR164b-3p_2ss10AG16AC	Maker00031357:4388	Maker00031357	4376	4405	4388	-43.4	-28.3	0.652074	21	1-5,4405-4401;7-9,4399-4397;10-13,4388-4385;14-21,4383-4376	6-6,4400-4400[SIL];x-x,4396-4389[BULt];x-x,4384-4384[BULt]	((((((((.((((........(((.(((((&))))).)))--------))))-))))))))	GAUGGGGAGAGAUAUCUUAUGGGGGACGUG&CAUGUGCCC--------GUCU-UCCCCAUC	2	32.8585	3	0.999869	Output/WS_GS/cleaveLand_result/t_plot/ath-miR164b-3p_2ss10AG16AC_Maker00031357_4388_TPlot.pdf	GO:0005634(nucleus);GO:0008150(biological_process)	NA
ath-miR164b-3p_2ss10AG16AC	Maker00033697:392	Maker00033697	381	400	392	-43.4	-28.6	0.658986	8	3-4,398-397;6-21,396-381	1-2,400-399[UP5];5-5,x-x[BULq]	((((((((((((((((-((..&..)).))))))))))))))))	GAUGGGGAAGGUGGGU-CAGC&CAUGUGCCCGUCUUCCCCAUC	1	16.4293	4	0.998912	Output/WS_GS/cleaveLand_result/t_plot/ath-miR164b-3p_2ss10AG16AC_Maker00033697_392_TPlot.pdf	GO:0003677(DNA binding);GO:0003700(DNA binding transcription factor activity);GO:0005515(protein binding);GO:0005634(nucleus);GO:0005730(nucleolus);GO:0006351(transcription, DNA-templated);GO:0006355(regulation of transcription, DNA-templated);GO:0009723(response to ethylene);GO:0042803(protein homodimerization activity);GO:0043565(sequence-specific DNA binding)	NA
ath-miR164b-3p_2ss10AG16AC	Maker00036881:1223	Maker00036881	1213	1232	1223	-43.4	-28.3	0.652074	8	2-10,1231-1223;14-21,1220-1213	1-1,1232-1232[UP5];11-13,1222-1221[AILq]	((((((((..-(((((((((.&.)))))))))...))))))))	GAUGGGGACC-CGGGUGCAUU&CAUGUGCCCGUCUUCCCCAUC	3	49.2878	3	0.999912	Output/WS_GS/cleaveLand_result/t_plot/ath-miR164b-3p_2ss10AG16AC_Maker00036881_1223_TPlot.pdf	GO:0005351(carbohydrate:proton symporter activity);GO:0005355(glucose transmembrane transporter activity);GO:0005887(integral component of plasma membrane);GO:0046323(glucose import)	NA
ath-miR164b-3p_2ss10AG16AC	Maker00037894:479	Maker00037894	468	496	479	-43.4	-30.3	0.698157	17.5	2-4,495-493;5-8,491-488;9-21,480-468	1-1,496-496[UP5];x-x,492-492[BULt];x-x,487-481[BULt]	(((((((((((((.......((((.(((.&.)))-))))-------)))))))))))))	GAUGGGGGAGACGCUCGAGAGGCAUCAUA&CAUG-UGCC-------CGUCUUCCCCAUC	2	32.8585	3	0.92914	Output/WS_GS/cleaveLand_result/t_plot/ath-miR164b-3p_2ss10AG16AC_Maker00037894_479_TPlot.pdf	GO:0009813(flavonoid biosynthetic process);GO:0016906(sterol 3-beta-glucosyltransferase activity);GO:0043231(intracellular membrane-bounded organelle);GO:0052696(flavonoid glucuronidation)	NA
ath-miR164b-3p_2ss10AG16AC	Maker00039796:174	Maker00039796	162	183	174	-43.4	-28.6	0.658986	9	1-2,183-182;5-15,179-169;16-18,167-165	3-4,181-180[SIL];x-x,168-168[BULt];19-21,164-162[UP3]	...(((.(((((((((((..((&))..)))))))))))-)))...	UUCGGGAGAAGAUGGGCAAUUG&CAUGUGCCCGUCUUC-CCCAUC	6	98.5756	3	0.999319	Output/WS_GS/cleaveLand_result/t_plot/ath-miR164b-3p_2ss10AG16AC_Maker00039796_174_TPlot.pdf	GO:0003682(chromatin binding);GO:0005737(cytoplasm);GO:0008150(biological_process);GO:0008536(Ran GTPase binding)	ko04120(Ubiquitin mediated proteolysis)
ath-miR164b-3p_2ss10AG16AC	Maker00039843:233	Maker00039843	221	242	233	-43.4	-28.6	0.658986	9	1-2,242-241;5-15,238-228;16-18,226-224	3-4,240-239[SIL];x-x,227-227[BULt];19-21,223-221[UP3]	...(((.(((((((((((..((&))..)))))))))))-)))...	UUCGGGAGAAGAUGGGCAAUUG&CAUGUGCCCGUCUUC-CCCAUC	4	65.7171	3	0.999168	Output/WS_GS/cleaveLand_result/t_plot/ath-miR164b-3p_2ss10AG16AC_Maker00039843_233_TPlot.pdf	GO:0003682(chromatin binding);GO:0005737(cytoplasm);GO:0008150(biological_process);GO:0008536(Ran GTPase binding)	ko04120(Ubiquitin mediated proteolysis)
ath-miR164b-3p_L+1_2ss11AC17AG	Maker00000634:564	Maker00000634	554	573	564	-45.3	-34.9	0.770419	4	1-4,573-570;6-13,568-561;16-22,560-554	5-5,569-569[SIL];14-15,x-x[BULq]	(((((((--((((((((.((((&)))).))))))))..)))))))	GAUGGCG--GAGGGGCAGAUGA&UCAUGUGCCCCUCUUCGCCAUC	1	16.4293	4	0.210939	Output/WS_GS/cleaveLand_result/t_plot/ath-miR164b-3p_L+1_2ss11AC17AG_Maker00000634_564_TPlot.pdf	GO:0004190(aspartic-type endopeptidase activity);GO:0006508(proteolysis);GO:0030163(protein catabolic process)	NA
ath-miR164b-3p_L+1_2ss11AC17AG	Maker00003323:222	Maker00003323	209	231	222	-45.3	-31.7	0.699779	7.5	2-5,230-227;7-10,225-222;11-19,220-212;21-22,210-209	1-1,231-231[UP5];6-6,226-226[SIL];x-x,221-221[BULt];20-20,211-211[SIL]	((.(((((((((.((((.((((.&.)))).))))-))))))))).))	GGCGGCGAAGAGAGGGUUCAUGG&UCAUGUGCCC-CUCUUCGCCAUC	1	16.4293	4	0.758642	Output/WS_GS/cleaveLand_result/t_plot/ath-miR164b-3p_L+1_2ss11AC17AG_Maker00003323_222_TPlot.pdf	GO:0003700(DNA binding transcription factor activity);GO:0005515(protein binding);GO:0005634(nucleus);GO:0006351(transcription, DNA-templated);GO:0006355(regulation of transcription, DNA-templated);GO:0009733(response to auxin);GO:0009734(auxin-activated signaling pathway)	ko04075(Plant hormone signal transduction)
ath-miR164b-3p_L+1_2ss11AC17AG	Maker00003727:1955	Maker00003727	1943	1965	1955	-45.3	-30.2	0.666667	11	4-9,1962-1957;10-19,1955-1946	1-3,1965-1963[UP5];x-x,1956-1956[BULt];20-22,1945-1943[UP3]	...((((((((((.((((((...&...))))))-))))))))))...	ACAGGUGGAGAGGAGGCACAACU&UCAUGUGCC-CCUCUUCGCCAUC	10	164.293	2	0.982585	Output/WS_GS/cleaveLand_result/t_plot/ath-miR164b-3p_L+1_2ss11AC17AG_Maker00003727_1955_TPlot.pdf	GO:0004674(protein serine/threonine kinase activity);GO:0005634(nucleus);GO:0005737(cytoplasm);GO:0006897(endocytosis);GO:0008360(regulation of cell shape);GO:0016055(Wnt signaling pathway);GO:0018105(peptidyl-serine phosphorylation)	NA
ath-miR164b-3p_L+1_2ss11AC17AG	Maker00006701:2140	Maker00006701	2130	2149	2140	-45.3	-30.1	0.664459	7.5	1-4,2149-2146;6-14,2144-2136;17-19,2134-2132;21-22,2131-2130	5-5,2145-2145[SIL];15-16,2135-2135[AILq];20-20,x-x[BULq]	((-(((.-(((((((((.((((&)))).)))))))))..))).))	GA-GGCU-GGAGGGGCGGGUGA&UCAUGUGCCCCUCUUCGCCAUC	2	32.8585	2	0.990473	Output/WS_GS/cleaveLand_result/t_plot/ath-miR164b-3p_L+1_2ss11AC17AG_Maker00006701_2140_TPlot.pdf	GO:0004674(protein serine/threonine kinase activity);GO:0005886(plasma membrane);GO:0006468(protein phosphorylation)	NA
ath-miR164b-3p_L+1_2ss11AC17AG	Maker00008068:159	Maker00008068	147	169	159	-45.3	-30.9	0.682119	6	1-5,169-165;6-7,163-162;9-13,160-156;16-22,153-147	x-x,164-164[BULt];8-8,161-161[SIL];14-15,155-154[SIL]	(((((((..(((((.((.(((((&)))))-)).)))))..)))))))	GAUGGCGUUGAGGGUCACCAUGA&UCAUG-UGCCCCUCUUCGCCAUC	1	16.4293	4	0.947013	Output/WS_GS/cleaveLand_result/t_plot/ath-miR164b-3p_L+1_2ss11AC17AG_Maker00008068_159_TPlot.pdf	GO:0004497(monooxygenase activity);GO:0009941(chloroplast envelope);GO:0016125(sterol metabolic process)	ko00592(alpha-Linolenic acid metabolism)
ath-miR164b-3p_L+1_2ss11AC17AG	Maker00008072:912	Maker00008072	900	921	912	-45.3	-31.6	0.697572	7.5	1-2,921-920;4-7,919-916;8-21,914-901	3-3,x-x[BULq];x-x,915-915[BULt];22-22,900-900[UP3]	.((((((((((((((.((((-((&)).))))-)))))))))))))).	AGUGGCGAAGAGGGGAUAUA-GA&UCAUGUG-CCCCUCUUCGCCAUC	1	16.4293	4	0.790623	Output/WS_GS/cleaveLand_result/t_plot/ath-miR164b-3p_L+1_2ss11AC17AG_Maker00008072_912_TPlot.pdf	GO:0005634(nucleus);GO:0009791(post-embryonic development);GO:0010228(vegetative to reproductive phase transition of meristem);GO:0042800(histone methyltransferase activity (H3-K4 specific));GO:0048440(carpel development);GO:0048443(stamen development)	ko00310(Lysine degradation)
ath-miR164b-3p_L+1_2ss11AC17AG	Maker00010081:3337	Maker00010081	3324	3346	3337	-45.3	-30.3	0.668874	9	1-4,3346-3343;6-6,3341-3341;9-11,3338-3336;12-22,3334-3324	5-5,3342-3342[SIL];7-8,3340-3339[SIL];x-x,3335-3335[BULt]	(((((((((((.(((..(.((((&)))).)..)))-)))))))))))	GAUGGCGAAGAUGGGUGGGAUGA&UCAUGUGCCCC-UCUUCGCCAUC	2	32.8585	3	0.989379	Output/WS_GS/cleaveLand_result/t_plot/ath-miR164b-3p_L+1_2ss11AC17AG_Maker00010081_3337_TPlot.pdf	GO:0005783(endoplasmic reticulum);GO:0016021(integral component of membrane)	NA
ath-miR164b-3p_L+1_2ss11AC17AG	Maker00012250:1192	Maker00012250	1178	1203	1192	-45.3	-29.8	0.657837	10	1-4,1203-1200;5-10,1197-1192;11-13,1190-1188;14-21,1186-1179	x-x,1199-1198[BULt];x-x,1191-1191[BULt];x-x,1187-1187[BULt];22-22,1178-1178[UP3]	.((((((((.(((.((((((..((((&))))--))))))-)))-)))))))).	CAUGGCGGGUGAGAGGGCACCAGUGA&UCAU--GUGCCC-CUC-UUCGCCAUC	5	82.1463	2	0.994789	Output/WS_GS/cleaveLand_result/t_plot/ath-miR164b-3p_L+1_2ss11AC17AG_Maker00012250_1192_TPlot.pdf	GO:0000209(protein polyubiquitination);GO:0003755(peptidyl-prolyl cis-trans isomerase activity);GO:0005634(nucleus);GO:0034450(ubiquitin-ubiquitin ligase activity)	ko04120(Ubiquitin mediated proteolysis)
ath-miR164b-3p_L+1_2ss11AC17AG	Maker00015617:1160	Maker00015617	1147	1169	1160	-45.3	-30	0.662252	8.5	1-6,1169-1164;8-8,1162-1162;10-15,1160-1155;16-22,1153-1147	7-7,1163-1163[SIL];9-9,1161-1161[SIL];x-x,1154-1154[BULt]	(((((((.((((((.(.((((((&)))))).).))))))-)))))))	GGUGGCGUGAGAGGAGGGCGUGG&UCAUGUGCCCCUCUU-CGCCAUC	10	164.293	3	0.995678	Output/WS_GS/cleaveLand_result/t_plot/ath-miR164b-3p_L+1_2ss11AC17AG_Maker00015617_1160_TPlot.pdf	GO:0003723(RNA binding);GO:0005634(nucleus);GO:0006351(transcription, DNA-templated);GO:0006355(regulation of transcription, DNA-templated);GO:0016874(ligase activity);GO:0046872(metal ion binding)	ko03022(Basal transcription factors)
ath-miR164b-3p_L+1_2ss11AC17AG	Maker00025309:1461	Maker00025309	1448	1469	1461	-45.3	-31.1	0.686534	7.5	2-5,1468-1465;7-16,1464-1455;17-19,1453-1451	1-1,1469-1469[UP5];6-6,x-x[BULq];x-x,1454-1454[BULt];20-22,1450-1448[UP3]	...(((.((((((((((-((((.&.)))).))))))))))-)))...	AACGGCAGAGGAGGGGC-CAUGU&UCAUGUGCCCCUCUUC-GCCAUC	2	32.8585	3	0.935876	Output/WS_GS/cleaveLand_result/t_plot/ath-miR164b-3p_L+1_2ss11AC17AG_Maker00025309_1461_TPlot.pdf	GO:0000502(proteasome complex);GO:0005634(nucleus);GO:0005829(cytosol);GO:0006511(ubiquitin-dependent protein catabolic process);GO:0008237(metallopeptidase activity);GO:0008541(proteasome regulatory particle, lid subcomplex);GO:0009651(response to salt stress);GO:0030163(protein catabolic process);GO:0046872(metal ion binding);GO:0061578(Lys63-specific deubiquitinase activity)	ko03050(Proteasome)
ath-miR164b-3p_L+1_2ss11AC17AG	Maker00031893:477	Maker00031893	465	486	477	-45.3	-29.8	0.657837	7	1-8,486-479;10-13,477-474;15-20,472-467	9-9,478-478[SIL];14-14,473-473[SIL];21-22,466-465[UP3]	..((((((.((((.((((((((&)))))))).)))).))))))..	CUUGGCGAUGAGGAGUACGUGA&UCAUGUGCCCCUCUUCGCCAUC	1	16.4293	4	0.997056	Output/WS_GS/cleaveLand_result/t_plot/ath-miR164b-3p_L+1_2ss11AC17AG_Maker00031893_477_TPlot.pdf	GO:0016311(dephosphorylation);GO:0016791(phosphatase activity)	NA
ath-miR164b-3p_L+1_2ss11AC17AG	Maker00035461:1038	Maker00035461	1025	1047	1038	-45.3	-30.2	0.666667	9	3-6,1045-1042;8-16,1040-1032;18-22,1029-1025	1-2,1047-1046[UP5];7-7,1041-1041[SIL];17-17,1031-1030[AILt]	(((((..(((((((((.((((..&..)))).)))))))))-.)))))	GGUGGAGGAGGAGGGGGACGUUU&UCAUGUGCCCCUCUUC-GCCAUC	1	16.4293	4	0.990821	Output/WS_GS/cleaveLand_result/t_plot/ath-miR164b-3p_L+1_2ss11AC17AG_Maker00035461_1038_TPlot.pdf	GO:0003723(RNA binding);GO:0003729(mRNA binding);GO:0005634(nucleus);GO:0005681(spliceosomal complex);GO:0005730(nucleolus);GO:0005829(cytosol);GO:0006397(mRNA processing);GO:0008380(RNA splicing);GO:0016607(nuclear speck)	ko03040(Spliceosome)
ath-miR164b-3p_L+1_2ss11AC17AG	Maker00038002:956	Maker00038002	940	965	956	-45.3	-29.7	0.655629	11.5	1-4,965-962;6-6,960-960;8-14,958-952;15-22,947-940	5-5,961-961[SIL];7-7,959-959[SIL];x-x,951-948[BULt]	((((((((....(((((((.(.((((&)))).).)))))))----))))))))	GGUGGUGGAAAUGGAGGGGGAGGUGG&UCAUGUGCCCCUCU----UCGCCAUC	2	32.8585	3	0.998408	Output/WS_GS/cleaveLand_result/t_plot/ath-miR164b-3p_L+1_2ss11AC17AG_Maker00038002_956_TPlot.pdf	NA	NA
ath-miR166a-5p_1ss4CA	Maker00001708:257	Maker00001708	247	266	257	-41.1	-27.4	0.666667	8.5	1-6,266-261;9-11,258-256;13-20,255-248	7-8,260-259[SIL];12-12,x-x[BULq];21-21,247-247[UP3]	.((((((((-(((..((((((&))))))..))).)))))))).	GCUCGAGCC-GACUUCGUUCU&GGAAUGUUGUCUGGCUCGAGG	15	246.439	2	0.868034	Output/WS_GS/cleaveLand_result/t_plot/ath-miR166a-5p_1ss4CA_Maker00001708_257_TPlot.pdf	GO:0003674(molecular_function);GO:0005634(nucleus);GO:0008150(biological_process)	NA
ath-miR166a-5p_1ss4CA	Maker00002344:772	Maker00002344	758	780	772	-41.1	-27.8	0.676399	11	1-7,780-774;9-12,773-770;13-21,766-758	8-8,x-x[BULq];x-x,769-767[BULt]	(((((((((...((((-(((((((&))))))).))))---)))))))))	CCUUGGGCCAUGGGAC-AUAUUCC&GGAAUGUUGUCU---GGCUCGAGG	1	16.4293	4	0.769811	Output/WS_GS/cleaveLand_result/t_plot/ath-miR166a-5p_1ss4CA_Maker00002344_772_TPlot.pdf	GO:0003676(nucleic acid binding);GO:0003677(DNA binding);GO:0003700(DNA binding transcription factor activity);GO:0003723(RNA binding);GO:0005634(nucleus);GO:0006355(regulation of transcription, DNA-templated);GO:0046872(metal ion binding);GO:1900057(positive regulation of leaf senescence);GO:2000028(regulation of photoperiodism, flowering)	ko00040(Pentose and glucuronate interconversions);ko00052(Galactose metabolism);ko00500(Starch and sucrose metabolism);ko00520(Amino sugar and nucleotide sugar metabolism)
ath-miR166a-5p_1ss4CA	Maker00003357:145	Maker00003357	133	155	145	-41.1	-27.1	0.659367	7	1-3,155-153;5-7,151-149;8-12,147-143;14-16,141-139;17-21,137-133	4-4,152-152[SIL];x-x,148-148[BULt];13-13,142-142[SIL];x-x,138-138[BULt]	(((((.(((.(((((.(((.(((&))).)))-))))).)))-)))))	CCUCGCAGCGAGGCAGACAGUCC&GGAAUGU-UGUCUGGCU-CGAGG	1	16.4293	4	0.92959	Output/WS_GS/cleaveLand_result/t_plot/ath-miR166a-5p_1ss4CA_Maker00003357_145_TPlot.pdf	GO:0005575(cellular_component);GO:0008150(biological_process)	NA
ath-miR166a-5p_1ss4CA	Maker00005170:158	Maker00005170	148	167	158	-41.1	-27.7	0.673966	4.5	2-14,166-154;16-21,153-148	1-1,167-167[UP5];15-15,x-x[BULq]	((((((-(((((((((((((.&.))))))))))))).))))))	CCUCGA-CUAGAUGACAUUCA&GGAAUGUUGUCUGGCUCGAGG	1	16.4293	4	0.809554	Output/WS_GS/cleaveLand_result/t_plot/ath-miR166a-5p_1ss4CA_Maker00005170_158_TPlot.pdf	GO:0000166(nucleotide binding);GO:0005525(GTP binding);GO:0005634(nucleus);GO:0005730(nucleolus);GO:0016020(membrane);GO:0042254(ribosome biogenesis)	ko03008(Ribosome biogenesis in eukaryotes)
ath-miR166a-5p_1ss4CA	Maker00008357:1959	Maker00008357	1947	1968	1959	-41.1	-28.2	0.686131	5	1-10,1968-1959;11-16,1957-1952;18-21,1950-1947	x-x,1958-1958[BULt];17-17,1951-1951[SIL]	((((.((((((.((((((((((&))))))))))-)))))).))))	UCUCUGGCCAGUACAACAUUUC&GGAAUGUUGU-CUGGCUCGAGG	1	16.4293	4	0.663715	Output/WS_GS/cleaveLand_result/t_plot/ath-miR166a-5p_1ss4CA_Maker00008357_1959_TPlot.pdf	GO:0003674(molecular_function);GO:0005575(cellular_component);GO:0008150(biological_process)	ko04141(Protein processing in endoplasmic reticulum);ko04120(Ubiquitin mediated proteolysis);ko03420(Nucleotide excision repair)
ath-miR166a-5p_1ss4CA	Maker00009931:1316	Maker00009931	1305	1324	1316	-41.1	-28.8	0.70073	5	1-4,1324-1321;6-15,1320-1311;18-21,1308-1305	5-5,x-x[BULq];16-17,1310-1309[SIL]	((((..((((((((((-((((&)))).))))))))))..))))	CCUCCCGCCGGACAAC-UUCC&GGAAUGUUGUCUGGCUCGAGG	1	16.4293	4	0.433676	Output/WS_GS/cleaveLand_result/t_plot/ath-miR166a-5p_1ss4CA_Maker00009931_1316_TPlot.pdf	GO:0004190(aspartic-type endopeptidase activity);GO:0006508(proteolysis);GO:0030163(protein catabolic process)	NA
ath-miR166a-5p_1ss4CA	Maker00011658:1193	Maker00011658	1180	1205	1193	-41.1	-28	0.681265	11.5	1-5,1205-1201;6-18,1197-1185;19-21,1182-1180	x-x,1200-1198[BULt];x-x,1184-1183[BULt]	(((..(((((((((((((...(((((&)))))---)))))))))))))--)))	CCUGAUGAGCCAGAUAGCGUAGUUCC&GGAAU---GUUGUCUGGCUCG--AGG	1	16.4293	4	0.708275	Output/WS_GS/cleaveLand_result/t_plot/ath-miR166a-5p_1ss4CA_Maker00011658_1193_TPlot.pdf	GO:0004672(protein kinase activity);GO:0004712(protein serine/threonine/tyrosine kinase activity);GO:0005524(ATP binding);GO:0005634(nucleus);GO:0005737(cytoplasm);GO:0005829(cytosol);GO:0005886(plasma membrane);GO:0006468(protein phosphorylation);GO:0007229(integrin-mediated signaling pathway);GO:0016301(kinase activity)	NA
ath-miR166a-5p_1ss4CA	Maker00013374:270	Maker00013374	260	281	270	-41.1	-28.5	0.693431	7.5	1-5,281-277;6-9,275-272;10-15,270-265;17-21,264-260	x-x,276-276[BULt];x-x,271-271[BULt];16-16,x-x[BULq]	(((((-((((((.((((.(((((&)))))-))))-)))))).)))))	CCUUG-GCCAGAGCAGCUGUUCC&GGAAU-GUUG-UCUGGCUCGAGG	1	16.4293	4	0.531453	Output/WS_GS/cleaveLand_result/t_plot/ath-miR166a-5p_1ss4CA_Maker00013374_270_TPlot.pdf	GO:0000015(phosphopyruvate hydratase complex);GO:0000287(magnesium ion binding);GO:0003677(DNA binding);GO:0004634(phosphopyruvate hydratase activity);GO:0005507(copper ion binding);GO:0005634(nucleus);GO:0005737(cytoplasm);GO:0005739(mitochondrion);GO:0005740(mitochondrial envelope);GO:0005741(mitochondrial outer membrane);GO:0005829(cytosol);GO:0005886(plasma membrane);GO:0006096(glycolytic pro…	ko00010(Glycolysis / Gluconeogenesis);ko03018(RNA degradation)
ath-miR166a-5p_1ss4CA	Maker00014320:2062	Maker00014320	2052	2071	2062	-41.1	-26.8	0.652068	7	1-5,2071-2067;7-16,2065-2056;18-21,2055-2052	6-6,2066-2066[SIL];17-17,x-x[BULq]	((((-((((((((((.(((((&))))).)))))))))).))))	CCUU-AGCUGGGCAGGAUUCC&GGAAUGUUGUCUGGCUCGAGG	1	16.4293	4	0.978463	Output/WS_GS/cleaveLand_result/t_plot/ath-miR166a-5p_1ss4CA_Maker00014320_2062_TPlot.pdf	GO:0000155(phosphorelay sensor kinase activity);GO:0000160(phosphorelay signal transduction system);GO:0004673(protein histidine kinase activity);GO:0004721(phosphoprotein phosphatase activity);GO:0005034(osmosensor activity);GO:0005515(protein binding);GO:0005789(endoplasmic reticulum membrane);GO:0005886(plasma membrane);GO:0006970(response to osmotic stress);GO:0009116(nucleoside metabolic pro…	ko04075(Plant hormone signal transduction)
ath-miR166a-5p_1ss4CA	Maker00014549:209	Maker00014549	199	218	209	-41.1	-26.8	0.652068	6.5	1-2,218-217;4-11,215-208;13-21,207-199	3-3,216-216[SIL];12-12,x-x[BULq]	(((((((((-((((((((.((&)).)))))))).)))))))))	CUUCGAGCC-GAUGACAUCCC&GGAAUGUUGUCUGGCUCGAGG	2	32.8585	3	0.977534	Output/WS_GS/cleaveLand_result/t_plot/ath-miR166a-5p_1ss4CA_Maker00014549_209_TPlot.pdf	GO:0003674(molecular_function);GO:0005634(nucleus);GO:0008150(biological_process)	NA
ath-miR166a-5p_1ss4CA	Maker00016124:775	Maker00016124	764	784	775	-41.1	-26.8	0.652068	11	6-21,779-764	1-5,784-780[UP5]	((((((((((((((((.....&.....))))))))))))))))	CUUUGAGCCAGACAAUCGAGA&GGAAUGUUGUCUGGCUCGAGG	1	16.4293	4	0.973968	Output/WS_GS/cleaveLand_result/t_plot/ath-miR166a-5p_1ss4CA_Maker00016124_775_TPlot.pdf	GO:0003723(RNA binding);GO:0003729(mRNA binding);GO:0003743(translation initiation factor activity);GO:0005634(nucleus);GO:0005737(cytoplasm);GO:0005829(cytosol);GO:0006412(translation);GO:0006413(translational initiation);GO:0006417(regulation of translation)	ko03013(RNA transport)
ath-miR166a-5p_1ss4CA	Maker00022622:643	Maker00022622	625	652	643	-41.1	-28.4	0.690998	12	1-10,652-643;12-17,639-634;18-21,628-625	11-11,642-640[AILt];x-x,633-629[BULt]	((((.....((((((...((((((((((&))))))))))--.))))))-----))))	CCUCCGCCGGAGCCACCAGCAACAUUCC&GGAAUGUUGU--CUGGCUC-----GAGG	1	16.4293	4	0.553136	Output/WS_GS/cleaveLand_result/t_plot/ath-miR166a-5p_1ss4CA_Maker00022622_643_TPlot.pdf	GO:0003993(acid phosphatase activity);GO:0005576(extracellular region);GO:0005886(plasma membrane);GO:0009395(phospholipid catabolic process);GO:0016788(hydrolase activity, acting on ester bonds)	ko00562(Inositol phosphate metabolism);ko00564(Glycerophospholipid metabolism);ko00565(Ether lipid metabolism)
ath-miR166a-5p_1ss4CA	Maker00029893:787	Maker00029893	776	797	787	-41.1	-30.7	0.746959	8.5	1-2,797-796;5-20,792-777	3-4,795-793[AILt];21-21,776-776[UP3]	.((((((((((((((((...((&))-..)))))))))))))))).	ACUCGAGCUAGGCAACAGUACC&GG-AAUGUUGUCUGGCUCGAGG	2	32.8585	3	0.139148	Output/WS_GS/cleaveLand_result/t_plot/ath-miR166a-5p_1ss4CA_Maker00029893_787_TPlot.pdf	GO:0004550(nucleoside diphosphate kinase activity);GO:0005622(intracellular);GO:0006163(purine nucleotide metabolic process);GO:0006220(pyrimidine nucleotide metabolic process);GO:0009142(nucleoside triphosphate biosynthetic process)	ko00230(Purine metabolism);ko00240(Pyrimidine metabolism);ko04016(MAPK signaling pathway - plant)
ath-miR166a-5p_1ss4CA	Maker00031340:7163	Maker00031340	7152	7172	7163	-41.1	-27.5	0.6691	5	2-12,7171-7161;14-17,7159-7156;19-21,7154-7152	1-1,7172-7172[UP5];13-13,7160-7160[SIL];18-18,7155-7155[SIL]	(((.((((.(((((((((((.&.))))))))))).)))).)))	UCUGGGGCGAGACAAUAUUCG&GGAAUGUUGUCUGGCUCGAGG	1	16.4293	4	0.875671	Output/WS_GS/cleaveLand_result/t_plot/ath-miR166a-5p_1ss4CA_Maker00031340_7163_TPlot.pdf	GO:0003700(DNA binding transcription factor activity);GO:0005634(nucleus);GO:0043565(sequence-specific DNA binding);GO:0044212(transcription regulatory region DNA binding)	NA
ath-miR166a-5p_1ss4CA	Maker00033389:1208	Maker00033389	1197	1223	1208	-41.1	-27	0.656934	14.5	1-4,1223-1220;5-8,1214-1211;9-15,1209-1203;17-21,1201-1197	x-x,1219-1215[BULt];x-x,1210-1210[BULt];16-16,1202-1202[SIL]	(((((.(((((((.((((.....((((&))))-----))))-))))))).)))))	CCUCGUGCUAGACGAGCAAGUUCUUCC&GGAA-----UGUU-GUCUGGCUCGAGG	10	164.293	2	0.936564	Output/WS_GS/cleaveLand_result/t_plot/ath-miR166a-5p_1ss4CA_Maker00033389_1208_TPlot.pdf	GO:0005783(endoplasmic reticulum);GO:0006508(proteolysis);GO:0008152(metabolic process);GO:0008237(metallopeptidase activity);GO:0009507(chloroplast);GO:0009850(auxin metabolic process);GO:0010210(IAA-Phe conjugate hydrolase activity);GO:0010211(IAA-Leu conjugate hydrolase activity);GO:0016787(hydrolase activity);GO:0046872(metal ion binding)	NA
ath-miR166a-5p_1ss4CA	Maker00033465:1206	Maker00033465	1188	1215	1206	-41.1	-27.6	0.671533	10	1-4,1215-1212;6-13,1210-1203;14-21,1195-1188	5-5,1211-1211[SIL];x-x,1202-1196[BULt]	((((((((.......((((((((.((((&)))).))))))))-------))))))))	CCUCGGGCAGAAGUUCAGACAACCUUCU&GGAAUGUUGUCUG-------GCUCGAGG	45	739.317	2	0.813718	Output/WS_GS/cleaveLand_result/t_plot/ath-miR166a-5p_1ss4CA_Maker00033465_1206_TPlot.pdf	GO:0004842(ubiquitin-protein transferase activity);GO:0005515(protein binding);GO:0005737(cytoplasm);GO:0005886(plasma membrane);GO:0008270(zinc ion binding);GO:0009737(response to abscisic acid);GO:0016567(protein ubiquitination);GO:0046872(metal ion binding);GO:0080144(amino acid homeostasis);GO:1901527(abscisic acid-activated signaling pathway involved in stomatal movement)	ko04120(Ubiquitin mediated proteolysis)
ath-miR166a-5p_1ss4CA	Maker00039581:727	Maker00039581	717	737	727	-41.1	-27.3	0.664234	9.5	1-5,737-733;7-15,730-722;17-21,721-717	6-6,732-731[AILt];16-16,x-x[BULq]	(((((-(((((((((..(((((&)))))-.))))))))).)))))	CCUCG-GCUGGACGGUGGUUCC&GGAAU-GUUGUCUGGCUCGAGG	3	49.2878	3	0.909039	Output/WS_GS/cleaveLand_result/t_plot/ath-miR166a-5p_1ss4CA_Maker00039581_727_TPlot.pdf	GO:0008483(transaminase activity);GO:0009058(biosynthetic process);GO:0009507(chloroplast);GO:0009862(systemic acquired resistance, salicylic acid mediated signaling pathway);GO:0010150(leaf senescence);GO:0030170(pyridoxal phosphate binding);GO:0042742(defense response to bacterium)	ko00300(Lysine biosynthesis)
ath-miR166a-5p_2ss4CA10TG	Maker00020137:2201	Maker00020137	2190	2209	2201	-43.2	-28.1	0.650463	7	1-3,2209-2207;5-12,2206-2199;14-21,2197-2190	4-4,x-x[BULq];13-13,2198-2198[SIL]	((((((((.((((((((-(((&))).)))))))).))))))))	CCUCGAGCAAGUCGAUG-UCC&GGAAUGUUGGCUGGCUCGAGG	104	1708.64	2	0.995219	Output/WS_GS/cleaveLand_result/t_plot/ath-miR166a-5p_2ss4CA10TG_Maker00020137_2201_TPlot.pdf	GO:0003824(catalytic activity);GO:0004553(hydrolase activity, hydrolyzing O-glycosyl compounds);GO:0005737(cytoplasm);GO:0006979(response to oxidative stress);GO:0009506(plasmodesma);GO:0034484(raffinose catabolic process);GO:0047274(galactinol-sucrose galactosyltransferase activity);GO:0052692(raffinose alpha-galactosidase activity);GO:0080167(response to karrikin)	ko00052(Galactose metabolism)
ath-miR166a-5p_2ss4CA10TG	Maker00022834:5561	Maker00022834	5548	5579	5561	-43.2	-28.2	0.652778	24	1-3,5579-5577;5-7,5574-5572;8-19,5563-5552;20-21,5549-5548	4-4,5576-5575[AILt];x-x,5571-5564[BULt];x-x,5551-5550[BULt]	((..((((((((((((........(((..(((&)))-.)))--------))))))))))))--))	CCAUUCGAGCCAGCCGCAAUGUCAGCAGAUCC&GGA-AUGU--------UGGCUGGCUCGA--GG	3	49.2878	3	0.997377	Output/WS_GS/cleaveLand_result/t_plot/ath-miR166a-5p_2ss4CA10TG_Maker00022834_5561_TPlot.pdf	GO:0003676(nucleic acid binding);GO:0005634(nucleus);GO:0005829(cytosol);GO:0008270(zinc ion binding)	NA
ath-miR166a-5p_2ss4CA10TG	Maker00026021:805	Maker00026021	792	814	805	-43.2	-28.6	0.662037	10.5	2-3,813-812;5-11,810-804;13-21,800-792	1-1,814-814[UP5];4-4,811-811[SIL];12-12,803-801[AILt]	(((((((((...(((((((.((.&.)).)))))))--.)))))))))	CUUCGAGCCCACGCCAGCACUCG&GGAAUGUUGGC--UGGCUCGAGG	2	32.8585	3	0.978629	Output/WS_GS/cleaveLand_result/t_plot/ath-miR166a-5p_2ss4CA10TG_Maker00026021_805_TPlot.pdf	GO:0003674(molecular_function);GO:0005575(cellular_component)	ko00564(Glycerophospholipid metabolism);ko00565(Ether lipid metabolism);ko00440(Phosphonate and phosphinate metabolism)
ath-miR166a-5p_2ss4CA10TG	Maker00029245:228	Maker00029245	216	237	228	-43.2	-28.4	0.657407	9.5	1-3,237-235;6-8,232-230;10-14,228-224;15-21,222-216	4-5,234-233[SIL];9-9,229-229[SIL];x-x,223-223[BULt]	(((((((.(((((.(((..(((&)))..))).)))))-)))))))	CUUCGAGCCCGGCGAGCUCUCC&GGAAUGUUGGCUGG-CUCGAGG	3	49.2878	3	0.989896	Output/WS_GS/cleaveLand_result/t_plot/ath-miR166a-5p_2ss4CA10TG_Maker00029245_228_TPlot.pdf	GO:0005515(protein binding);GO:0005773(vacuole);GO:0005886(plasma membrane);GO:0005887(integral component of plasma membrane);GO:0006810(transport);GO:0006833(water transport);GO:0009414(response to water deprivation);GO:0009507(chloroplast);GO:0015250(water channel activity);GO:0015267(channel activity);GO:0016020(membrane);GO:0016021(integral component of membrane);GO:0034220(ion transmembrane …	NA
ath-miR166a-5p_2ss4CA10TG	Maker00030270:1434	Maker00030270	1420	1443	1434	-43.2	-32.3	0.747685	9	1-11,1443-1433;12-15,1430-1427;16-20,1425-1421	x-x,1432-1431[BULt];x-x,1426-1426[BULt];21-21,1420-1420[UP3]	.(((((.((((..(((((((((((&)))))))))))--))))-))))).	ACUCGACGCCGCCGCCGACGUUCC&GGAAUGUUGGC--UGGC-UCGAGG	12	197.151	2	0.158322	Output/WS_GS/cleaveLand_result/t_plot/ath-miR166a-5p_2ss4CA10TG_Maker00030270_1434_TPlot.pdf	GO:0003677(DNA binding);GO:0003700(DNA binding transcription factor activity);GO:0005515(protein binding);GO:0005634(nucleus);GO:0006351(transcription, DNA-templated);GO:0006355(regulation of transcription, DNA-templated);GO:0007275(multicellular organism development);GO:0009414(response to water deprivation);GO:0009867(jasmonic acid mediated signaling pathway)	NA
ath-miR166a-5p_R+2_2ss4CA10TG	Maker00002566:686	Maker00002566	671	695	686	-48.2	-33.2	0.688797	16	6-12,690-684;13-23,681-671	1-5,695-691[UP5];x-x,683-682[BULt]	(((((((((((..(((((((.....&.....)))))))--)))))))))))	GGCCUCGGGCCGAGGCCGACCAUAU&GGAAUGUUGGCU--GGCUCGAGGCU	1	16.4293	4	0.630288	Output/WS_GS/cleaveLand_result/t_plot/ath-miR166a-5p_R+2_2ss4CA10TG_Maker00002566_686_TPlot.pdf	GO:0005886(plasma membrane);GO:0009507(chloroplast)	NA
ath-miR166a-5p_R+2_2ss4CA10TG	Maker00012881:1860	Maker00012881	1846	1870	1860	-48.2	-32.4	0.672199	9.5	1-3,1870-1868;5-7,1867-1865;8-17,1862-1853;18-23,1851-1846	4-4,x-x[BULq];x-x,1864-1863[BULt];x-x,1852-1852[BULt]	((((((.((((((((((..(((-(((&))).)))--))))))))))-))))))	AGCUUCUGAGCCAGCUAAAGCA-UCC&GGAAUGU--UGGCUGGCUC-GAGGCU	1	16.4293	4	0.834789	Output/WS_GS/cleaveLand_result/t_plot/ath-miR166a-5p_R+2_2ss4CA10TG_Maker00012881_1860_TPlot.pdf	GO:0005737(cytoplasm)	NA
ath-miR166a-5p_R+2_2ss4CA10TG	Maker00016408:232	Maker00016408	217	239	232	-48.2	-32.3	0.670124	9.5	1-3,239-237;5-7,236-234;9-11,233-231;12-23,228-217	4-4,x-x[BULq];8-8,x-x[BULq];x-x,230-229[BULt]	((((((((((((..(((-(((-(((&))).))).)))--))))))))))))	GGCCUUGGGCCAAUGCC-ACA-UCC&GGAAUGUUGGC--UGGCUCGAGGCU	3	49.2878	2	0.821574	Output/WS_GS/cleaveLand_result/t_plot/ath-miR166a-5p_R+2_2ss4CA10TG_Maker00016408_232_TPlot.pdf	GO:0003674(molecular_function);GO:0005634(nucleus);GO:0009908(flower development);GO:0030154(cell differentiation)	ko03013(RNA transport)
ath-miR166a-5p_R+2_2ss4CA10TG	Maker00038440:4783	Maker00038440	4765	4793	4783	-48.2	-32.2	0.66805	10	1-7,4793-4787;8-15,4785-4778;16-17,4774-4773;18-23,4770-4765	x-x,4786-4786[BULt];x-x,4777-4775[BULt];x-x,4772-4771[BULt]	((((((..((...((((((((.(((((((&)))))))-))))))))---))--))))))	GGCCUCUUGAUACGUCAGCCAGGCGUUCC&GGAAUGU-UGGCUGGC---UC--GAGGCU	2	32.8585	3	0.909039	Output/WS_GS/cleaveLand_result/t_plot/ath-miR166a-5p_R+2_2ss4CA10TG_Maker00038440_4783_TPlot.pdf	GO:0003729(mRNA binding);GO:0005737(cytoplasm);GO:0007005(mitochondrion organization);GO:0048312(intracellular distribution of mitochondria)	NA
ath-miR168a-3p	Maker00002031:328	Maker00002031	317	340	328	-39	-26.1	0.669231	10	1-3,340-338;4-15,334-323;18-19,320-319	x-x,337-335[BULt];16-17,322-321[SIL];20-21,318-317[UP3]	..((..((((((((((((...(((&)))---))))))))))))..))..	GCUCUCUUGAUGCAAGGCCAAGGG&CCC---GCCUUGCAUCAACUGAAU	83	1363.63	2	0.921313	Output/WS_GS/cleaveLand_result/t_plot/ath-miR168a-3p_Maker00002031_328_TPlot.pdf	GO:0003674(molecular_function);GO:0008150(biological_process)	ko03010(Ribosome)
ath-miR168a-3p	Maker00003554:1997	Maker00003554	1987	2006	1997	-39	-26.9	0.689744	7.5	1-12,2006-1995;15-18,1993-1990	13-14,1994-1994[AILq];19-21,1989-1987[UP3]	...((((.-((((((((((((&))))))))))))..))))...	ACACGGUA-GUGCAGGGCGGG&CCCGCCUUGCAUCAACUGAAU	2	32.8585	3	0.698403	Output/WS_GS/cleaveLand_result/t_plot/ath-miR168a-3p_Maker00003554_1997_TPlot.pdf	NA	NA
ath-miR168a-3p	Maker00006928:456	Maker00006928	445	467	456	-39	-25.8	0.661538	11.5	2-8,466-460;9-18,457-448	1-1,467-467[UP5];x-x,459-458[BULt];19-21,447-445[UP3]	...((((((((((..(((((((.&.)))))))--))))))))))...	AUCCGGUUGGUGCUGGAGGUGGC&CCCGCCUU--GCAUCAACUGAAU	1	16.4293	4	0.968536	Output/WS_GS/cleaveLand_result/t_plot/ath-miR168a-3p_Maker00006928_456_TPlot.pdf	GO:0005524(ATP binding);GO:0015986(ATP synthesis coupled proton transport)	ko00190(Oxidative phosphorylation)
ath-miR168a-3p	Maker00010091:1095	Maker00010091	1084	1104	1095	-39	-25.7	0.658974	9	1-6,1104-1099;8-13,1097-1092;16-17,1089-1088	7-7,1098-1098[SIL];14-15,1091-1090[SIL];18-21,1087-1084[UP3]	....((..((((((.((((((&)))))).))))))..))....	GGAAAGGGGAUGCAUGGUGGG&CCCGCCUUGCAUCAACUGAAU	2	32.8585	3	0.981603	Output/WS_GS/cleaveLand_result/t_plot/ath-miR168a-3p_Maker00010091_1095_TPlot.pdf	GO:0009813(flavonoid biosynthetic process);GO:0043231(intracellular membrane-bounded organelle);GO:0052696(flavonoid glucuronidation);GO:0080043(quercetin 3-O-glucosyltransferase activity);GO:0080044(quercetin 7-O-glucosyltransferase activity)	NA
ath-miR168a-3p	Maker00013755:1681	Maker00013755	1670	1692	1681	-39	-26	0.666667	8	3-9,1690-1684;10-21,1681-1670	1-2,1692-1691[UP5];x-x,1683-1682[BULt]	((((((((((((..(((((((..&..)))))))--))))))))))))	AUUCAGUUGAUGAACAAGGUGUU&CCCGCCUUG--CAUCAACUGAAU	2	32.8585	3	0.95248	Output/WS_GS/cleaveLand_result/t_plot/ath-miR168a-3p_Maker00013755_1681_TPlot.pdf	GO:0006886(intracellular protein transport);GO:0006888(ER to Golgi vesicle-mediated transport);GO:0006890(retrograde vesicle-mediated transport, Golgi to ER);GO:0006891(intra-Golgi vesicle-mediated transport);GO:0030126(COPI vesicle coat)	NA
ath-miR168a-3p	Maker00015203:5742	Maker00015203	5730	5753	5742	-39	-25.5	0.653846	9	2-7,5752-5747;8-13,5744-5739;15-19,5736-5732	1-1,5753-5753[UP5];x-x,5746-5745[BULt];14-14,5738-5737[AILt];20-21,5731-5730[UP3]	..(((((..((((((..((((((.&.))))))--))))))-.)))))..	UCUCAGUCAGAUGCAGGAGGCGGA&CCCGCCU--UGCAUC-AACUGAAU	16	262.868	2	0.981818	Output/WS_GS/cleaveLand_result/t_plot/ath-miR168a-3p_Maker00015203_5742_TPlot.pdf	GO:0000325(plant-type vacuole);GO:0005524(ATP binding);GO:0005773(vacuole);GO:0005774(vacuolar membrane);GO:0005886(plasma membrane);GO:0008281(sulfonylurea receptor activity);GO:0008559(xenobiotic transmembrane transporting ATPase activity);GO:0009651(response to salt stress);GO:0016021(integral component of membrane);GO:0030007(cellular potassium ion homeostasis);GO:0042626(ATPase activity, cou…	ko02010(ABC transporters)
ath-miR168a-3p	Maker00015944:165	Maker00015944	152	174	165	-39	-25.64	0.657436	11.5	1-11,174-164;16-19,157-154	12-15,163-158[AILt];20-21,153-152[UP3]	..((((......(((((((((((&)))))))))))--....))))..	GGUCGGGCGCUCUGCAAGGCGGG&CCCGCCUUGCA--UCAACUGAAU	8	131.434	2	0.970793	Output/WS_GS/cleaveLand_result/t_plot/ath-miR168a-3p_Maker00015944_165_TPlot.pdf	GO:0009723(response to ethylene)	NA
ath-miR168a-3p	Maker00020967:176	Maker00020967	163	185	176	-39	-26.2	0.671795	6	2-13,184-173;15-17,170-168;18-21,166-163	1-1,185-185[UP5];14-14,172-171[AILt];x-x,167-167[BULt]	((((.(((..((((((((((((.&.))))))))))))-.)))-))))	GUUCUGGUGGGAUGCAAGGUGGU&CCCGCCUUGCAUC-AACU-GAAU	2	32.8585	3	0.91347	Output/WS_GS/cleaveLand_result/t_plot/ath-miR168a-3p_Maker00020967_176_TPlot.pdf	GO:0008420(CTD phosphatase activity);GO:0016591(DNA-directed RNA polymerase II, holoenzyme);GO:0070940(dephosphorylation of RNA polymerase II C-terminal domain)	NA
ath-miR168a-3p	Maker00021224:433	Maker00021224	421	442	433	-39	-25.6	0.65641	8.5	2-11,441-432;12-13,430-429;16-18,426-424	1-1,442-442[UP5];x-x,431-431[BULt];14-15,428-427[SIL];19-21,423-421[UP3]	...(((..((.((((((((((.&.))))))))))-))..)))...	CAGCGGCGGAGUGCAAGGCGGA&CCCGCCUUGCA-UCAACUGAAU	1	16.4293	4	0.982181	Output/WS_GS/cleaveLand_result/t_plot/ath-miR168a-3p_Maker00021224_433_TPlot.pdf	NA	NA
ath-miR168a-3p	Maker00022009:454	Maker00022009	442	463	454	-39	-28.3	0.725641	9.5	1-10,463-454;12-13,451-450;16-20,447-443	11-11,453-452[AILt];14-15,449-448[SIL];21-21,442-442[UP3]	.(((((..((..((((((((((&))))))))))-.))..))))).	UUUCGGCGGGGAGCAGGGCGGG&CCCGCCUUGC-AUCAACUGAAU	3	49.2878	3	0.503027	Output/WS_GS/cleaveLand_result/t_plot/ath-miR168a-3p_Maker00022009_454_TPlot.pdf	GO:0005618(cell wall);GO:0033609(oxalate metabolic process);GO:0046564(oxalate decarboxylase activity)	NA
ath-miR168a-3p	Maker00027162:839	Maker00027162	827	848	839	-39	-25.5	0.653846	10	3-13,846-836;16-19,832-829	1-2,848-847[UP5];14-15,835-833[AILt];20-21,828-827[UP3]	..((((...(((((((((((..&..)))))))))))-..))))..	CAUCAGGAGGAUGCGGGGCGAG&CCCGCCUUGCAUC-AACUGAAU	1	16.4293	4	0.984542	Output/WS_GS/cleaveLand_result/t_plot/ath-miR168a-3p_Maker00027162_839_TPlot.pdf	GO:0005515(protein binding);GO:0005576(extracellular region);GO:0005634(nucleus);GO:0005737(cytoplasm);GO:0005829(cytosol);GO:0006979(response to oxidative stress);GO:0010039(response to iron ion)	NA
ath-miR168a-3p	Maker00031457:1573	Maker00031457	1562	1583	1573	-39	-25.6	0.65641	10.5	2-8,1582-1576;9-10,1574-1573;13-19,1570-1564	1-1,1583-1583[UP5];x-x,1575-1575[BULt];11-12,1572-1571[SIL];20-21,1563-1562[UP3]	..(((((((..((.(((((((.&.)))))))-))..)))))))..	UGUCGGUUGUCGCUAGGGCGGA&CCCGCCUU-GCAUCAACUGAAU	4	65.7171	2	0.975417	Output/WS_GS/cleaveLand_result/t_plot/ath-miR168a-3p_Maker00031457_1573_TPlot.pdf	GO:0003987(acetate-CoA ligase activity);GO:0005739(mitochondrion);GO:0005777(peroxisome);GO:0006083(acetate metabolic process);GO:0006097(glyoxylate cycle);GO:0016208(AMP binding);GO:0019605(butyrate metabolic process);GO:0047760(butyrate-CoA ligase activity)	NA
ath-miR168a-3p	Maker00031735:1009	Maker00031735	997	1019	1009	-39	-26.2	0.671795	8.5	3-5,1017-1015;6-17,1013-1002;18-21,1000-997	1-2,1019-1018[UP5];x-x,1014-1014[BULt];x-x,1001-1001[BULt]	((((.((((((((((((.(((..&..)))-))))))))))))-))))	GUUCGAGUUGGUGCGAGAGCGAU&CCCGC-CUUGCAUCAACU-GAAU	2	32.8585	3	0.904381	Output/WS_GS/cleaveLand_result/t_plot/ath-miR168a-3p_Maker00031735_1009_TPlot.pdf	GO:0005634(nucleus)	NA
ath-miR168a-3p	Maker00032460:1705	Maker00032460	1694	1716	1705	-39	-25.4	0.651282	10	1-5,1716-1712;6-10,1709-1705;12-18,1703-1697	x-x,1711-1710[BULt];11-11,1704-1704[SIL];19-21,1696-1694[UP3]	...(((((((.(((((..(((((&)))))--))))).)))))))...	AGGCAGUUGAGGCAAGCUGUGGG&CCCGC--CUUGCAUCAACUGAAU	1	16.4293	4	0.991246	Output/WS_GS/cleaveLand_result/t_plot/ath-miR168a-3p_Maker00032460_1705_TPlot.pdf	GO:0005739(mitochondrion);GO:0009507(chloroplast);GO:0009509(chromoplast);GO:0009941(chloroplast envelope);GO:0016117(carotenoid biosynthetic process);GO:0016120(carotene biosynthetic process);GO:0016719(carotene 7,8-desaturase activity);GO:0052886(9,9'-dicis-carotene:quinone oxidoreductase activity);GO:0052887(7,9,9'-tricis-neurosporene:quinone oxidoreductase activity);GO:0052889(9,9'-di-cis-zet…	ko00906(Carotenoid biosynthesis)
ath-miR168a-3p	Maker00038085:2081	Maker00038085	2070	2091	2081	-39	-28.3	0.725641	6	1-2,2091-2090;4-6,2088-2086;7-19,2084-2072	3-3,2089-2089[SIL];x-x,2085-2085[BULt];20-21,2071-2070[UP3]	..(((((((((((((.(((.((&)).)))-)))))))))))))..	UAUCAGUUGAUGCAAUGGCAGG&CCCGCC-UUGCAUCAACUGAAU	3	49.2878	2	0.403738	Output/WS_GS/cleaveLand_result/t_plot/ath-miR168a-3p_Maker00038085_2081_TPlot.pdf	GO:0005887(integral component of plasma membrane);GO:0015179(L-amino acid transmembrane transporter activity);GO:0015203(polyamine transmembrane transporter activity);GO:0015297(antiporter activity)	ko03015(mRNA surveillance pathway)
ath-miR168a-3p	Maker00038971:131	Maker00038971	120	144	131	-39	-25.4	0.651282	12	1-9,144-136;10-13,131-128;16-21,125-120	x-x,135-132[BULt];14-15,127-126[SIL]	((((((..((((....(((((((((&)))))))))----))))..))))))	AUUCAGAAGAUGGCAUCAGGGUGGG&CCCGCCUUG----CAUCAACUGAAU	2	32.8585	3	0.994167	Output/WS_GS/cleaveLand_result/t_plot/ath-miR168a-3p_Maker00038971_131_TPlot.pdf	GO:0003674(molecular_function);GO:0005634(nucleus);GO:0005739(mitochondrion);GO:0005747(mitochondrial respiratory chain complex I);GO:0005758(mitochondrial intermembrane space);GO:0009853(photorespiration);GO:0031966(mitochondrial membrane);GO:0045271(respiratory chain complex I);GO:0055114(oxidation-reduction process)	ko00190(Oxidative phosphorylation)
ath-miR169b-3p_L+1R-1_2ss9TC16C-	Maker00000851:1196	Maker00000851	1182	1204	1196	-42.4	-28.8	0.679245	8.5	1-4,1204-1201;7-14,1199-1192;15-16,1189-1188;17-21,1186-1182	5-6,1200-1200[AILq];x-x,1191-1190[BULt];x-x,1187-1187[BULt]	(((((.((..((((((((.-((((&))))..))))))))--))-)))))	GUGGCGCGUGGGGACGACG-GCCG&CGGCAAGUCGUCCU--UG-GCUAC	7	115.005	2	0.930855	Output/WS_GS/cleaveLand_result/t_plot/ath-miR169b-3p_L+1R-1_2ss9TC16C-_Maker00000851_1196_TPlot.pdf	GO:0009813(flavonoid biosynthetic process);GO:0043231(intracellular membrane-bounded organelle);GO:0052696(flavonoid glucuronidation);GO:0080043(quercetin 3-O-glucosyltransferase activity);GO:0080044(quercetin 7-O-glucosyltransferase activity)	NA
ath-miR169b-3p_L+1R-1_2ss9TC16C-	Maker00002445:1547	Maker00002445	1536	1557	1547	-42.4	-29.1	0.686321	8	2-9,1556-1549;10-17,1547-1540	1-1,1557-1557[UP5];x-x,1548-1548[BULt];18-21,1539-1536[UP3]	....((((((((.((((((((.&.))))))))-))))))))....	CUUACCAAGGACAGGCUUGCCU&CGGCAAGUC-GUCCUUGGCUAC	1	16.4293	4	0.906437	Output/WS_GS/cleaveLand_result/t_plot/ath-miR169b-3p_L+1R-1_2ss9TC16C-_Maker00002445_1547_TPlot.pdf	GO:0005524(ATP binding);GO:0005618(cell wall);GO:0005739(mitochondrion);GO:0005759(mitochondrial matrix);GO:0005774(vacuolar membrane);GO:0005794(Golgi apparatus);GO:0006457(protein folding);GO:0009408(response to heat);GO:0009507(chloroplast);GO:0009615(response to virus);GO:0009651(response to salt stress);GO:0034605(cellular response to heat);GO:0042026(protein refolding);GO:0046686(response t…	ko03018(RNA degradation)
ath-miR169b-3p_L+1R-1_2ss9TC16C-	Maker00004239:460	Maker00004239	449	466	460	-42.4	-28.1	0.662736	9	1-5,466-462;9-18,461-452	6-8,x-x[BULq];19-21,451-449[UP3]	...((((((((((---(((((&)))))...))))))))))...	AAUGCCAAGGACG---UGCCG&CGGCAAGUCGUCCUUGGCUAC	1	16.4293	4	0.994285	Output/WS_GS/cleaveLand_result/t_plot/ath-miR169b-3p_L+1R-1_2ss9TC16C-_Maker00004239_460_TPlot.pdf	GO:0003677(DNA binding);GO:0005634(nucleus);GO:0006351(transcription, DNA-templated);GO:0006355(regulation of transcription, DNA-templated);GO:0009294(DNA mediated transformation);GO:0045931(positive regulation of mitotic cell cycle);GO:0048364(root development)	NA
ath-miR169b-3p_L+1R-1_2ss9TC16C-	Maker00006080:532	Maker00006080	521	542	532	-42.4	-30.8	0.726415	7	1-6,542-537;7-9,535-533;11-13,531-529;15-21,527-521	x-x,536-536[BULt];10-10,532-532[SIL];14-14,528-528[SIL]	(((((((.(((.(((.((((((&))))))-))).))).)))))))	GUGGCUAUGGAGGGCAUUGCCG&CGGCAA-GUCGUCCUUGGCUAC	20	328.585	3	0.527238	Output/WS_GS/cleaveLand_result/t_plot/ath-miR169b-3p_L+1R-1_2ss9TC16C-_Maker00006080_532_TPlot.pdf	NA	NA
ath-miR169b-3p_L+1R-1_2ss9TC16C-	Maker00011098:615	Maker00011098	601	625	615	-42.4	-27.7	0.653302	11.5	1-6,625-620;7-10,618-615;11-20,611-602	x-x,619-619[BULt];x-x,614-612[BULt];21-21,601-601[UP3]	.((((((((((...((((.((((((&))))))-))))---)))))))))).	AUAGCCGAGGAAACUGACAUUGCUG&CGGCAA-GUCG---UCCUUGGCUAC	2	32.8585	3	0.999319	Output/WS_GS/cleaveLand_result/t_plot/ath-miR169b-3p_L+1R-1_2ss9TC16C-_Maker00011098_615_TPlot.pdf	GO:0003743(translation initiation factor activity);GO:0005634(nucleus);GO:0005829(cytosol);GO:0006446(regulation of translational initiation);GO:0016020(membrane)	ko03013(RNA transport)
ath-miR169b-3p_L+1R-1_2ss9TC16C-	Maker00013075:2099	Maker00013075	2088	2106	2099	-42.4	-27.9	0.658019	7	1-5,2106-2102;8-9,2101-2100;11-13,2098-2096;15-21,2094-2088	6-7,x-x[BULq];10-10,2099-2099[SIL];14-14,2095-2095[SIL]	(((((((.(((.((--(((((&)))))..)).))).)))))))	GUAGCCAUGGAGGA--UGCCG&CGGCAAGUCGUCCUUGGCUAC	2	32.8585	3	0.99863	Output/WS_GS/cleaveLand_result/t_plot/ath-miR169b-3p_L+1R-1_2ss9TC16C-_Maker00013075_2099_TPlot.pdf	GO:0004794(L-threonine ammonia-lyase activity);GO:0006566(threonine metabolic process);GO:0009097(isoleucine biosynthetic process);GO:0009507(chloroplast);GO:0030170(pyridoxal phosphate binding)	ko00260(Glycine, serine and threonine metabolism);ko00290(Valine, leucine and isoleucine biosynthesis)
ath-miR169b-3p_L+1R-1_2ss9TC16C-	Maker00014035:5128	Maker00014035	5116	5140	5128	-42.4	-29.3	0.691038	12	2-5,5139-5136;6-11,5132-5127;12-20,5125-5117	1-1,5140-5140[UP5];x-x,5135-5133[BULt];x-x,5126-5126[BULt];21-21,5116-5116[UP3]	.(((((((((.((((((...((((.&.))))---))))))-))))))))).	AUGGCCAGGGCACGGCUCAAUGCCA&CGGCA---AGUCGU-CCUUGGCUAC	5	82.1463	2	0.813718	Output/WS_GS/cleaveLand_result/t_plot/ath-miR169b-3p_L+1R-1_2ss9TC16C-_Maker00014035_5128_TPlot.pdf	GO:0005634(nucleus);GO:0005829(cytosol)	ko00565(Ether lipid metabolism)
ath-miR169b-3p_L+1R-1_2ss9TC16C-	Maker00017622:464	Maker00017622	453	476	464	-42.4	-27.94	0.658962	12.5	2-8,475-469;10-15,464-459;17-21,457-453	1-1,476-476[UP5];9-9,468-465[AILt];16-16,458-458[SIL]	(((((.((((((....(((((((.&.)))))))---.)))))).)))))	GUGGUGGAGGACAUUAGCUUGCCU&CGGCAAGU---CGUCCUUGGCUAC	2	32.8585	3	0.998151	Output/WS_GS/cleaveLand_result/t_plot/ath-miR169b-3p_L+1R-1_2ss9TC16C-_Maker00017622_464_TPlot.pdf	GO:0005515(protein binding);GO:0005622(intracellular);GO:0005623(cell);GO:0009507(chloroplast);GO:0009706(chloroplast inner membrane);GO:0016020(membrane);GO:0016021(integral component of membrane);GO:0045037(protein import into chloroplast stroma)	NA
ath-miR169b-3p_L+1R-1_2ss9TC16C-	Maker00020350:400	Maker00020350	389	409	400	-42.4	-27.6	0.650943	7.5	1-7,409-403;9-18,401-392	8-8,402-402[SIL];19-21,391-389[UP3]	...((((((((((.(((((((&))))))).))))))))))...	UUCGCUAAGGAUGUUUUGCCG&CGGCAAGUCGUCCUUGGCUAC	26	427.161	2	0.998895	Output/WS_GS/cleaveLand_result/t_plot/ath-miR169b-3p_L+1R-1_2ss9TC16C-_Maker00020350_400_TPlot.pdf	GO:0003677(DNA binding);GO:0003700(DNA binding transcription factor activity);GO:0005515(protein binding);GO:0005634(nucleus);GO:0005737(cytoplasm);GO:0006351(transcription, DNA-templated);GO:0006355(regulation of transcription, DNA-templated);GO:0034605(cellular response to heat);GO:0043565(sequence-specific DNA binding);GO:0046686(response to cadmium ion)	NA
ath-miR169b-3p_L+1R-1_2ss9TC16C-	Maker00023547:732	Maker00023547	721	744	732	-42.4	-27.84	0.656604	12	1-4,744-741;6-14,736-728;17-21,725-721	5-5,740-737[AILt];15-16,727-726[SIL]	(((((..(((((((((....((((&))))---.)))))))))..)))))	GUGGUGCAGGACGGCUCGGCGCCG&CGGC---AAGUCGUCCUUGGCUAC	2	32.8585	3	0.999034	Output/WS_GS/cleaveLand_result/t_plot/ath-miR169b-3p_L+1R-1_2ss9TC16C-_Maker00023547_732_TPlot.pdf	GO:0005929(cilium);GO:0035091(phosphatidylinositol binding);GO:0061512(protein localization to cilium)	NA
ath-miR169b-3p_L+1R-1_2ss9TC16C-	Maker00025362:2548	Maker00025362	2536	2557	2548	-42.4	-28.3	0.667453	7	1-5,2557-2553;7-7,2551-2551;9-15,2549-2543;16-20,2541-2537	6-6,2552-2552[SIL];8-8,2550-2550[SIL];x-x,2542-2542[BULt];21-21,2536-2536[UP3]	.(((((.(((((((.(.(((((&))))).).)))))))-))))).	UUGGCCGGAGGACGUCGUGCCG&CGGCAAGUCGUCCUU-GGCUAC	27	443.59	3	0.989896	Output/WS_GS/cleaveLand_result/t_plot/ath-miR169b-3p_L+1R-1_2ss9TC16C-_Maker00025362_2548_TPlot.pdf	GO:0004096(catalase activity);GO:0005737(cytoplasm);GO:0020037(heme binding);GO:0042542(response to hydrogen peroxide);GO:0042744(hydrogen peroxide catabolic process)	ko00630(Glyoxylate and dicarboxylate metabolism);ko00380(Tryptophan metabolism);ko04016(MAPK signaling pathway - plant);ko04146(Peroxisome)
ath-miR169b-3p_L+1R-1_2ss9TC16C-	Maker00025567:123	Maker00025567	112	138	123	-42.4	-28	0.660377	18	2-9,137-130;10-18,123-115	1-1,138-138[UP5];x-x,129-124[BULt];19-21,114-112[UP3]	...(((((((((......((((((((.&.))))))))------)))))))))...	GAUGCCAAGGAUAUCUUGGGCUUGCCC&CGGCAAGUC------GUCCUUGGCUAC	4	65.7171	2	0.993808	Output/WS_GS/cleaveLand_result/t_plot/ath-miR169b-3p_L+1R-1_2ss9TC16C-_Maker00025567_123_TPlot.pdf	GO:0003714(transcription corepressor activity);GO:0035267(NuA4 histone acetyltransferase complex);GO:0043967(histone H4 acetylation);GO:0043968(histone H2A acetylation)	NA
ath-miR169b-3p_L+1R-1_2ss9TC16C-	Maker00028787:431	Maker00028787	421	439	431	-42.4	-28.4	0.669811	9	3-5,437-435;7-10,434-431;12-21,430-421	1-2,439-438[UP5];6-6,x-x[BULq];11-11,x-x[BULq]	((((((((((-((((-(((..&..))).)))).))))))))))	GUGGCCGAGG-CGGC-UGCGA&CGGCAAGUCGUCCUUGGCUAC	1	16.4293	4	0.985258	Output/WS_GS/cleaveLand_result/t_plot/ath-miR169b-3p_L+1R-1_2ss9TC16C-_Maker00028787_431_TPlot.pdf	GO:0003729(mRNA binding);GO:0005634(nucleus);GO:0005774(vacuolar membrane);GO:0005783(endoplasmic reticulum);GO:0005794(Golgi apparatus);GO:0005829(cytosol);GO:0005886(plasma membrane);GO:0009506(plasmodesma);GO:0016020(membrane)	NA
ath-miR169b-3p_L+1R-1_2ss9TC16C-	Maker00029532:3419	Maker00029532	3406	3428	3419	-42.4	-27.7	0.653302	7.5	2-16,3427-3413;17-19,3410-3408	1-1,3428-3428[UP5];x-x,3412-3411[BULt];20-21,3407-3406[UP3]	..(((..(((((((((((((((.&.)))))))))))))))--)))..	AAGGCAGUGAGGAUGACUUGCCC&CGGCAAGUCGUCCUUG--GCUAC	19	312.156	2	0.998372	Output/WS_GS/cleaveLand_result/t_plot/ath-miR169b-3p_L+1R-1_2ss9TC16C-_Maker00029532_3419_TPlot.pdf	GO:0005634(nucleus);GO:0006493(protein O-linked glycosylation);GO:0007275(multicellular organism development);GO:0016757(transferase activity, transferring glycosyl groups)	ko00514(Other types of O-glycan biosynthesis)
ath-miR169b-3p_L+1R-1_2ss9TC16C-	Maker00030035:159	Maker00030035	143	168	159	-42.4	-28.22	0.665566	15	2-10,167-159;12-13,152-151;15-21,149-143	1-1,168-168[UP5];11-11,158-153[AILt];14-14,150-150[SIL]	(((((((.((......(((((((((.&.)))))))))-----.)).)))))))	GUAGCCAUGGCGCAAUCGGCUUGCCC&CGGCAAGUCG-----UCCUUGGCUAC	1	16.4293	4	0.991651	Output/WS_GS/cleaveLand_result/t_plot/ath-miR169b-3p_L+1R-1_2ss9TC16C-_Maker00030035_159_TPlot.pdf	GO:0005507(copper ion binding);GO:0009809(lignin biosynthetic process);GO:0016722(oxidoreductase activity, oxidizing metal ions)	NA
ath-miR169b-3p_L+1R-1_2ss9TC16C-	Maker00031161:4117	Maker00031161	4106	4124	4117	-42.4	-31.2	0.735849	6.5	2-4,4123-4121;7-20,4120-4107	1-1,4124-4124[UP5];5-6,x-x[BULq];21-21,4106-4106[UP3]	.((((((((((((((--(((.&.)))..)))))))))))))).	CUAGCCGAGGACGAC--GCCU&CGGCAAGUCGUCCUUGGCUAC	3	49.2878	3	0.362052	Output/WS_GS/cleaveLand_result/t_plot/ath-miR169b-3p_L+1R-1_2ss9TC16C-_Maker00031161_4117_TPlot.pdf	GO:0005515(protein binding);GO:0005737(cytoplasm);GO:0005886(plasma membrane);GO:0008017(microtubule binding);GO:0010090(trichome morphogenesis);GO:0046785(microtubule polymerization)	NA
ath-miR169b-3p_L+1R-1_2ss9TC16C-	Maker00033858:294	Maker00033858	283	302	294	-42.4	-29.8	0.70283	6.5	2-4,301-299;6-7,297-296;9-20,295-284	1-1,302-302[UP5];5-5,298-298[SIL];8-8,x-x[BULq];21-21,283-283[UP3]	.((((((((((((-((.(((.&.))).)).)))))))))))).	AUGGCCAAGGACG-CUGGCCU&CGGCAAGUCGUCCUUGGCUAC	12	197.151	2	0.673827	Output/WS_GS/cleaveLand_result/t_plot/ath-miR169b-3p_L+1R-1_2ss9TC16C-_Maker00033858_294_TPlot.pdf	GO:0003735(structural constituent of ribosome);GO:0005730(nucleolus);GO:0005737(cytoplasm);GO:0005773(vacuole);GO:0005794(Golgi apparatus);GO:0005829(cytosol);GO:0005840(ribosome);GO:0006412(translation);GO:0009506(plasmodesma);GO:0015934(large ribosomal subunit);GO:0016020(membrane);GO:0022625(cytosolic large ribosomal subunit);GO:0022626(cytosolic ribosome)	ko03010(Ribosome)
ath-miR169b-3p_L+1R-1_2ss9TC16C-	Maker00036544:1023	Maker00036544	1013	1034	1023	-42.4	-27.7	0.653302	8	1-3,1034-1032;4-14,1029-1019;16-19,1018-1015	x-x,1031-1030[BULt];15-15,x-x[BULq];20-21,1014-1013[UP3]	..((((-(((((((((((..(((&)))--))))))))))).))))..	UGAGCC-AGGACGAUUUGAACCG&CGG--CAAGUCGUCCUUGGCUAC	1	16.4293	4	0.9991	Output/WS_GS/cleaveLand_result/t_plot/ath-miR169b-3p_L+1R-1_2ss9TC16C-_Maker00036544_1023_TPlot.pdf	GO:0003674(molecular_function);GO:0008150(biological_process);GO:0009507(chloroplast)	NA
ath-miR169b-3p_L+1R-1_2ss9TC16C-	Maker00039427:1655	Maker00039427	1644	1662	1655	-42.4	-28.4	0.669811	7	1-1,1662-1662;3-5,1660-1658;7-7,1657-1657;9-21,1656-1644	2-2,1661-1661[SIL];6-6,x-x[BULq];8-8,x-x[BULq]	(((((((((((((-(-(((.(&).))).).)))))))))))))	GUAGCCAAGGAUG-C-UGCGG&CGGCAAGUCGUCCUUGGCUAC	1	16.4293	4	0.983006	Output/WS_GS/cleaveLand_result/t_plot/ath-miR169b-3p_L+1R-1_2ss9TC16C-_Maker00039427_1655_TPlot.pdf	GO:0003676(nucleic acid binding);GO:0003700(DNA binding transcription factor activity);GO:0005515(protein binding);GO:0005634(nucleus);GO:0006351(transcription, DNA-templated);GO:0006355(regulation of transcription, DNA-templated);GO:0009741(response to brassinosteroid);GO:0009826(unidimensional cell growth);GO:0033169(histone H3-K9 demethylation);GO:0046872(metal ion binding);GO:0048577(negative…	NA
ath-miR170-5p_1ss9TC	Maker00001041:317	Maker00001041	306	326	317	-40.2	-26.8	0.666667	9	3-9,324-318;12-21,315-306	1-2,326-325[UP5];10-11,317-316[SIL]	((((((((((..(((((((..&..)))))))..))))))))))	UCUGGGUGGAAAGGGUCAAAA&UAUUGGCCCGGUUCACUCAGA	5	82.1463	3	0.944799	Output/WS_GS/cleaveLand_result/t_plot/ath-miR170-5p_1ss9TC_Maker00001041_317_TPlot.pdf	GO:0003674(molecular_function);GO:0005575(cellular_component);GO:0008150(biological_process)	NA
ath-miR170-5p_1ss9TC	Maker00005769:3128	Maker00005769	3117	3138	3128	-40.2	-28.1	0.699005	13	5-7,3134-3132;8-18,3130-3120	1-4,3138-3135[UP5];x-x,3131-3131[BULt];19-21,3119-3117[UP3]	...(((((((((((.(((....&....)))-)))))))))))...	CAAGAGUGAGCCGGCGCCUGAG&UAUUGGC-CCGGUUCACUCAGA	2	32.8585	3	0.740369	Output/WS_GS/cleaveLand_result/t_plot/ath-miR170-5p_1ss9TC_Maker00005769_3128_TPlot.pdf	GO:0005515(protein binding);GO:0009507(chloroplast);GO:0009536(plastid);GO:0009658(chloroplast organization);GO:0009941(chloroplast envelope);GO:0016020(membrane);GO:0016021(integral component of membrane);GO:0031897(Tic complex);GO:0045037(protein import into chloroplast stroma);GO:0061927(TOC-TIC supercomplex I)	NA
ath-miR170-5p_1ss9TC	Maker00008547:1422	Maker00008547	1406	1431	1422	-40.2	-26.4	0.656716	18	3-12,1429-1420;13-14,1413-1412;16-20,1411-1407	1-2,1431-1430[UP5];x-x,1419-1414[BULt];15-15,x-x[BULq];21-21,1406-1406[UP3]	.(((((-((......((((((((((..&..))))))))))------)).))))).	GCUGAG-GAUCCAUCACCGGGCCAGCU&UAUUGGCCCGGU------UCACUCAGA	8	131.434	2	0.965299	Output/WS_GS/cleaveLand_result/t_plot/ath-miR170-5p_1ss9TC_Maker00008547_1422_TPlot.pdf	GO:0004553(hydrolase activity, hydrolyzing O-glycosyl compounds);GO:0005576(extracellular region);GO:0008810(cellulase activity);GO:0009507(chloroplast);GO:0030245(cellulose catabolic process);GO:0042547(cell wall modification involved in multidimensional cell growth)	ko00500(Starch and sucrose metabolism)
ath-miR170-5p_1ss9TC	Maker00009918:290	Maker00009918	279	299	290	-40.2	-27.4	0.681592	10	5-16,295-284;19-20,281-280	1-4,299-296[UP5];17-18,283-282[SIL];21-21,279-279[UP3]	.((..((((((((((((....&....))))))))))))..)).	CCUCCGUGAACCGGGCCUCCC&UAUUGGCCCGGUUCACUCAGA	7	115.005	3	0.857416	Output/WS_GS/cleaveLand_result/t_plot/ath-miR170-5p_1ss9TC_Maker00009918_290_TPlot.pdf	GO:0004497(monooxygenase activity);GO:0009507(chloroplast);GO:0009570(chloroplast stroma);GO:0009573(chloroplast ribulose bisphosphate carboxylase complex);GO:0009579(thylakoid);GO:0009637(response to blue light);GO:0009853(photorespiration);GO:0009941(chloroplast envelope);GO:0010114(response to red light);GO:0010218(response to far red light);GO:0015977(carbon fixation);GO:0016020(membrane);GO:…	ko00630(Glyoxylate and dicarboxylate metabolism);ko00710(Carbon fixation in photosynthetic organisms)
ath-miR170-5p_1ss9TC	Maker00013262:737	Maker00013262	725	746	737	-40.2	-28.6	0.711443	9.5	3-10,744-737;12-12,735-735;13-21,733-725	1-2,746-745[UP5];11-11,736-736[SIL];x-x,734-734[BULt]	(((((((((.(.((((((((..&..)))))))).)-)))))))))	UCUGAGUGGUAGUGGGCCAGCA&UAUUGGCCCGGU-UCACUCAGA	1	16.4293	4	0.553136	Output/WS_GS/cleaveLand_result/t_plot/ath-miR170-5p_1ss9TC_Maker00013262_737_TPlot.pdf	GO:0004735(pyrroline-5-carboxylate reductase activity);GO:0005618(cell wall);GO:0005737(cytoplasm);GO:0006561(proline biosynthetic process);GO:0009408(response to heat);GO:0009651(response to salt stress);GO:0055114(oxidation-reduction process);GO:0055129(L-proline biosynthetic process)	ko00330(Arginine and proline metabolism)
ath-miR170-5p_1ss9TC	Maker00013524:788	Maker00013524	777	797	788	-40.2	-28.9	0.718905	8.5	3-12,795-786;14-20,784-778	1-2,797-796[UP5];13-13,785-785[SIL];21-21,777-777[UP3]	.(((((((.((((((((((..&..)))))))))).))))))).	ACUGGGUGUACUGGGCCGGGC&UAUUGGCCCGGUUCACUCAGA	1	16.4293	4	0.433676	Output/WS_GS/cleaveLand_result/t_plot/ath-miR170-5p_1ss9TC_Maker00013524_788_TPlot.pdf	GO:0000326(protein storage vacuole);GO:0005737(cytoplasm);GO:0005773(vacuole);GO:0005774(vacuolar membrane);GO:0005887(integral component of plasma membrane);GO:0006810(transport);GO:0006833(water transport);GO:0009705(plant-type vacuole membrane);GO:0009740(gibberellic acid mediated signaling pathway);GO:0009941(chloroplast envelope);GO:0015204(urea transmembrane transporter activity);GO:0015250…	NA
ath-miR170-5p_1ss9TC	Maker00016449:1241	Maker00016449	1231	1250	1241	-40.2	-27.4	0.681592	9	3-11,1248-1240;14-19,1238-1233	1-2,1250-1249[UP5];12-13,1239-1239[AILq];20-21,1232-1231[UP3]	..((((((.-(((((((((..&..)))))))))..))))))..	CGUGAGUGU-CCGGGCCAGCU&UAUUGGCCCGGUUCACUCAGA	2	32.8585	3	0.864363	Output/WS_GS/cleaveLand_result/t_plot/ath-miR170-5p_1ss9TC_Maker00016449_1241_TPlot.pdf	GO:0005634(nucleus);GO:0008757(S-adenosylmethionine-dependent methyltransferase activity)	ko00340(Histidine metabolism)
ath-miR170-5p_1ss9TC	Maker00027222:435	Maker00027222	423	444	435	-40.2	-28.2	0.701493	8	1-14,444-431;17-20,427-424	15-16,430-428[AILt];21-21,423-423[UP3]	.((((...((((((((((((((&))))))))))))))-..)))).	GCUGACCGGAGCUGGGCCGGUA&UAUUGGCCCGGUUC-ACUCAGA	2	32.8585	3	0.713096	Output/WS_GS/cleaveLand_result/t_plot/ath-miR170-5p_1ss9TC_Maker00027222_435_TPlot.pdf	GO:0003700(DNA binding transcription factor activity);GO:0005634(nucleus);GO:0006355(regulation of transcription, DNA-templated);GO:0010192(mucilage biosynthetic process);GO:0019760(glucosinolate metabolic process);GO:0043565(sequence-specific DNA binding);GO:0044212(transcription regulatory region DNA binding)	ko00040(Pentose and glucuronate interconversions)
ath-miR170-5p_1ss9TC	Maker00030786:307	Maker00030786	297	316	307	-40.2	-27.2	0.676617	11	5-14,312-303;16-20,302-298	1-4,316-313[UP5];15-15,x-x[BULq];21-21,297-297[UP3]	.(((((-((((((((((....&....)))))))))).))))).	GUUGAG-GGGCCGGGCCCCAU&UAUUGGCCCGGUUCACUCAGA	2	32.8585	3	0.870971	Output/WS_GS/cleaveLand_result/t_plot/ath-miR170-5p_1ss9TC_Maker00030786_307_TPlot.pdf	GO:0004553(hydrolase activity, hydrolyzing O-glycosyl compounds);GO:0030247(polysaccharide binding);GO:0046658(anchored component of plasma membrane)	NA
ath-miR170-5p_1ss9TC	Maker00033856:744	Maker00033856	734	753	744	-40.2	-28.6	0.711443	9.5	5-17,749-737;19-20,736-735	1-4,753-750[UP5];18-18,x-x[BULq];21-21,734-734[UP3]	.((-(((((((((((((....&....))))))))))))).)).	CCU-AGUGGACCGGGCCUUUU&UAUUGGCCCGGUUCACUCAGA	5	82.1463	2	0.539578	Output/WS_GS/cleaveLand_result/t_plot/ath-miR170-5p_1ss9TC_Maker00033856_744_TPlot.pdf	GO:0005634(nucleus);GO:0005737(cytoplasm);GO:0005739(mitochondrion);GO:0016787(hydrolase activity);GO:0016818(hydrolase activity, acting on acid anhydrides, in phosphorus-containing anhydrides);GO:0046872(metal ion binding)	NA
ath-miR170-5p_1ss9TC	Maker00037852:155	Maker00037852	145	168	155	-40.2	-27.2	0.676617	12.5	1-7,168-162;8-14,157-151;16-20,150-146	x-x,161-158[BULt];15-15,x-x[BULq];21-21,145-145[UP3]	.(((((-(((((((....(((((((&)))))))----))))))).))))).	ACUGAG-GAACCGGUCGUGCCGGUG&UAUUGGC----CCGGUUCACUCAGA	6	98.5756	3	0.877257	Output/WS_GS/cleaveLand_result/t_plot/ath-miR170-5p_1ss9TC_Maker00037852_155_TPlot.pdf	GO:0000786(nucleosome);GO:0003677(DNA binding);GO:0005634(nucleus);GO:0006334(nucleosome assembly)	NA
ath-miR319a_1ss21TA	Maker00003438:654	Maker00003438	642	662	654	-43.2	-30	0.694444	5	1-5,662-658;7-10,657-654;11-21,652-642	6-6,x-x[BULq];x-x,653-653[BULt]	(((((((((((.((((-(((((&))))).))))-)))))))))))	UGGGGGCUUCCGUUCA-UCCAA&UUGGACUGAA-GGGAGCUCCCA	4	65.7171	3	0.776496	Output/WS_GS/cleaveLand_result/t_plot/ath-miR319a_1ss21TA_Maker00003438_654_TPlot.pdf	GO:0000398(mRNA splicing, via spliceosome);GO:0003723(RNA binding);GO:0046540(U4/U6 x U5 tri-snRNP complex)	ko03040(Spliceosome)
ath-miR319a_1ss21TA	Maker00006715:1653	Maker00006715	1640	1663	1653	-43.2	-28.2	0.652778	9	2-3,1662-1661;6-15,1657-1648;16-18,1646-1644;19-21,1642-1640	1-1,1663-1663[UP5];4-5,1660-1658[AILt];x-x,1647-1647[BULt];x-x,1643-1643[BULt]	(((.(((.((((((((((...((.&.))-..))))))))))-)))-)))	UGGUGAGACUCCCUUCAGGUACAG&UUG-GACUGAAGGGAG-CUC-CCA	5	82.1463	3	0.994451	Output/WS_GS/cleaveLand_result/t_plot/ath-miR319a_1ss21TA_Maker00006715_1653_TPlot.pdf	GO:0002181(cytoplasmic translation);GO:0003735(structural constituent of ribosome);GO:0005762(mitochondrial large ribosomal subunit);GO:0032543(mitochondrial translation)	ko03010(Ribosome)
ath-miR319a_1ss21TA	Maker00013836:526	Maker00013836	515	536	526	-43.2	-30.5	0.706019	7.5	3-7,534-530;8-21,528-515	1-2,536-535[UP5];x-x,529-529[BULt]	((((((((((((((.(((((..&..)))))-))))))))))))))	UGGGAGCUUUCUUCAAGUCUUC&UUGGACU-GAAGGGAGCUCCCA	1	16.4293	4	0.612348	Output/WS_GS/cleaveLand_result/t_plot/ath-miR319a_1ss21TA_Maker00013836_526_TPlot.pdf	GO:0007275(multicellular organism development);GO:0010268(brassinosteroid homeostasis);GO:0016125(sterol metabolic process);GO:0016132(brassinosteroid biosynthetic process);GO:0016709(oxidoreductase activity, acting on paired donors, with incorporation or reduction of molecular oxygen, NAD(P)H as one donor, and incorporation of one atom of oxygen)	ko00905(Brassinosteroid biosynthesis)
ath-miR319a_1ss21TA	Maker00014385:815	Maker00014385	804	825	815	-43.2	-31	0.717593	4.5	1-7,825-819;8-13,817-812;15-21,810-804	x-x,818-818[BULt];14-14,811-811[SIL]	(((((((.((((((.(((((((&)))))))-)))))).)))))))	UGGGAGUCCCCUUCGAGUUCAA&UUGGACU-GAAGGGAGCUCCCA	1	16.4293	4	0.484879	Output/WS_GS/cleaveLand_result/t_plot/ath-miR319a_1ss21TA_Maker00014385_815_TPlot.pdf	GO:0003700(DNA binding transcription factor activity);GO:0005634(nucleus);GO:0006355(regulation of transcription, DNA-templated);GO:0043565(sequence-specific DNA binding)	ko04075(Plant hormone signal transduction)
ath-miR319a_1ss21TA	Maker00029990:443	Maker00029990	431	452	443	-43.2	-28.3	0.655093	11.5	6-11,447-442;12-21,440-431	1-5,452-448[UP5];x-x,441-441[BULt]	((((((((((.((((((.....&.....))))))-))))))))))	UGGGAGUUCCGCUUCAGAUGGC&UUGGACUGAAG-GGAGCUCCCA	3	49.2878	2	0.982585	Output/WS_GS/cleaveLand_result/t_plot/ath-miR319a_1ss21TA_Maker00029990_443_TPlot.pdf	GO:0003676(nucleic acid binding);GO:0003677(DNA binding);GO:0005634(nucleus);GO:0046872(metal ion binding)	ko00565(Ether lipid metabolism)
ath-miR319a_1ss21TA	Maker00031225:674	Maker00031225	663	684	674	-43.2	-28.58	0.661574	12.5	2-4,683-681;6-8,680-678;11-21,673-663	1-1,684-684[UP5];5-5,x-x[BULq];9-10,677-674[AILt]	(((((((((((....(((-(((.&.))).)))--..)))))))))))	UGGGAGUUCCCGUUGCAG-CCGC&UUGGACUG--AAGGGAGCUCCCA	2	32.8585	3	0.984934	Output/WS_GS/cleaveLand_result/t_plot/ath-miR319a_1ss21TA_Maker00031225_674_TPlot.pdf	GO:0003674(molecular_function);GO:0009507(chloroplast);GO:0016021(integral component of membrane);GO:1990641(response to iron ion starvation)	NA
ath-miR319a_1ss21TA	Maker00036661:35	Maker00036661	24	44	35	-43.2	-31.1	0.719907	12	7-21,38-24	1-6,44-39[UP5]	(((((((((((((((......&......)))))))))))))))	UGGGAGCUCCCUUCGAUAAGG&UUGGACUGAAGGGAGCUCCCA	8	131.434	2	0.403738	Output/WS_GS/cleaveLand_result/t_plot/ath-miR319a_1ss21TA_Maker00036661_35_TPlot.pdf	GO:0004033(aldo-keto reductase (NADP) activity);GO:0009507(chloroplast);GO:0009570(chloroplast stroma);GO:0009941(chloroplast envelope);GO:0016491(oxidoreductase activity)	ko03008(Ribosome biogenesis in eukaryotes)
ath-miR390a-3p_1ss8CT	Maker00005913:2240	Maker00005913	2224	2248	2240	-35.5	-23.4	0.659155	10	1-8,2248-2241;10-14,2240-2236;15-20,2230-2225	9-9,x-x[BULq];x-x,2235-2231[BULt];21-21,2224-2224[UP3]	.((((((.....(((((-((((((((&)))))))).)))))-----)))))).	AGAAACUUGGUACAGGA-AGGUGGCG&CGCUAUCUAUCCUG-----AGUUUCA	7	115.005	2	0.997385	Output/WS_GS/cleaveLand_result/t_plot/ath-miR390a-3p_1ss8CT_Maker00005913_2240_TPlot.pdf	GO:0000783(nuclear telomere cap complex);GO:0003691(double-stranded telomeric DNA binding);GO:0031627(telomeric loop formation)	NA
ath-miR390a-3p_1ss8CT	Maker00008072:4803	Maker00008072	4792	4814	4803	-35.5	-24.5	0.690141	7.5	3-5,4812-4810;6-21,4807-4792	1-2,4814-4813[UP5];x-x,4809-4808[BULt]	((((((((((((((((..(((..&..)))--))))))))))))))))	UGAAAUUCAGGAUAGAAUUAGAA&CGCUA--UCUAUCCUGAGUUUCA	7	115.005	2	0.917849	Output/WS_GS/cleaveLand_result/t_plot/ath-miR390a-3p_1ss8CT_Maker00008072_4803_TPlot.pdf	GO:0005634(nucleus);GO:0009791(post-embryonic development);GO:0010228(vegetative to reproductive phase transition of meristem);GO:0042800(histone methyltransferase activity (H3-K4 specific));GO:0048440(carpel development);GO:0048443(stamen development)	ko00310(Lysine degradation)
ath-miR390a-3p_1ss8CT	Maker00008785:590	Maker00008785	579	598	590	-35.5	-24.2	0.68169	8	1-7,598-592;11-13,589-587;15-21,585-579	8-10,591-590[AILq];14-14,586-586[SIL]	(((((((.(((..-(((((((&)))))))...))).)))))))	UGAGGCUGAGGUU-GAUAGCG&CGCUAUCUAUCCUGAGUUUCA	1	16.4293	4	0.971381	Output/WS_GS/cleaveLand_result/t_plot/ath-miR390a-3p_1ss8CT_Maker00008785_590_TPlot.pdf	GO:0004190(aspartic-type endopeptidase activity);GO:0006508(proteolysis);GO:0030163(protein catabolic process)	NA
ath-miR390a-3p_1ss8CT	Maker00010472:515	Maker00010472	503	524	515	-35.5	-23.8	0.670423	8	2-10,523-515;11-19,513-505	1-1,524-524[UP5];x-x,514-514[BULt];20-21,504-503[UP3]	..(((((((((.(((((((((.&.)))))))))-)))))))))..	CAAGACUCGGGCAUAGAUGGUU&CGCUAUCUAU-CCUGAGUUUCA	9	147.863	3	0.994979	Output/WS_GS/cleaveLand_result/t_plot/ath-miR390a-3p_1ss8CT_Maker00010472_515_TPlot.pdf	GO:0005737(cytoplasm);GO:0008150(biological_process)	ko03010(Ribosome)
ath-miR390a-3p_1ss8CT	Maker00012661:2525	Maker00012661	2514	2534	2525	-35.5	-24.2	0.68169	6.5	1-4,2534-2531;6-7,2528-2527;9-21,2526-2514	5-5,2530-2529[AILt];8-8,x-x[BULq]	(((((((((((((-((..((((&))))-.)).)))))))))))))	UGAAAUUCAGGAU-GAGCAGCG&CGCU-AUCUAUCCUGAGUUUCA	1	16.4293	4	0.965409	Output/WS_GS/cleaveLand_result/t_plot/ath-miR390a-3p_1ss8CT_Maker00012661_2525_TPlot.pdf	GO:0005509(calcium ion binding);GO:0005544(calcium-dependent phospholipid binding);GO:0005886(plasma membrane)	ko04120(Ubiquitin mediated proteolysis)
ath-miR390a-3p_1ss8CT	Maker00012688:1330	Maker00012688	1319	1339	1330	-35.5	-27.8	0.783099	8	1-13,1339-1327;16-20,1324-1320	14-15,1326-1325[SIL];21-21,1319-1319[UP3]	.(((((..(((((((((((((&)))))))))))))..))))).	GGGGGCGAGGGGUGGAUGGCG&CGCUAUCUAUCCUGAGUUUCA	1	16.4293	4	0.0462774	Output/WS_GS/cleaveLand_result/t_plot/ath-miR390a-3p_1ss8CT_Maker00012688_1330_TPlot.pdf	GO:0003677(DNA binding);GO:0003700(DNA binding transcription factor activity);GO:0005515(protein binding);GO:0005634(nucleus);GO:0006351(transcription, DNA-templated);GO:0006355(regulation of transcription, DNA-templated);GO:0009266(response to temperature stimulus);GO:0009740(gibberellic acid mediated signaling pathway);GO:0009908(flower development);GO:0010452(histone H3-K36 methylation);GO:004…	ko04075(Plant hormone signal transduction)
ath-miR390a-3p_1ss8CT	Maker00013876:1616	Maker00013876	1605	1625	1616	-35.5	-23.9	0.673239	9	1-3,1625-1623;6-8,1619-1617;10-21,1616-1605	4-5,1622-1620[AILt];9-9,x-x[BULq]	((((((((((((-(((...(((&)))-..))).))))))))))))	UGAAACUCAGGG-AGACGUGCG&CGC-UAUCUAUCCUGAGUUUCA	2	32.8585	3	0.992513	Output/WS_GS/cleaveLand_result/t_plot/ath-miR390a-3p_1ss8CT_Maker00013876_1616_TPlot.pdf	GO:0003674(molecular_function);GO:0005575(cellular_component);GO:0008150(biological_process)	NA
ath-miR390a-3p_1ss8CT	Maker00014626:4057	Maker00014626	4046	4068	4057	-35.5	-23.8	0.670423	7	1-6,4068-4063;7-13,4060-4054;16-20,4051-4047	x-x,4062-4061[BULt];14-15,4053-4052[SIL];21-21,4046-4046[UP3]	.(((((..(((((((..((((((&))))))--)))))))..))))).	AGAAACAGAGGAUAGCAAUAGCG&CGCUAU--CUAUCCUGAGUUUCA	2	32.8585	2	0.991982	Output/WS_GS/cleaveLand_result/t_plot/ath-miR390a-3p_1ss8CT_Maker00014626_4057_TPlot.pdf	GO:0016021(integral component of membrane);GO:0042626(ATPase activity, coupled to transmembrane movement of substances);GO:0055085(transmembrane transport)	ko02010(ABC transporters)
ath-miR390a-3p_1ss8CT	Maker00015130:745	Maker00015130	734	759	745	-35.5	-23.4	0.659155	13	1-8,759-752;9-14,746-741;17-20,738-735	x-x,751-747[BULt];15-16,740-739[SIL];21-21,734-734[UP3]	.((((..((((((.....((((((((&))))))))-----))))))..)))).	AGAAAGCCAGGAUUAUGGAGAUAGCG&CGCUAUCU-----AUCCUGAGUUUCA	10	164.293	2	0.997702	Output/WS_GS/cleaveLand_result/t_plot/ath-miR390a-3p_1ss8CT_Maker00015130_745_TPlot.pdf	GO:0003677(DNA binding);GO:0003700(DNA binding transcription factor activity);GO:0005515(protein binding);GO:0005634(nucleus);GO:0006351(transcription, DNA-templated);GO:0006355(regulation of transcription, DNA-templated);GO:0008289(lipid binding);GO:0009845(seed germination);GO:0009913(epidermal cell differentiation);GO:0043565(sequence-specific DNA binding);GO:0048497(maintenance of floral orga…	NA
ath-miR390a-3p_1ss8CT	Maker00015279:303	Maker00015279	292	313	303	-35.5	-24.3	0.684507	11	3-8,311-306;10-20,303-293	1-2,313-312[UP5];9-9,305-304[AILt];21-21,292-292[UP3]	.(((((((((((..((((((..&..))))))-.))))))))))).	GGAGACUCGGGAGAAGGUGGAU&CGCUAUCU-AUCCUGAGUUUCA	8	131.434	2	0.933771	Output/WS_GS/cleaveLand_result/t_plot/ath-miR390a-3p_1ss8CT_Maker00015279_303_TPlot.pdf	GO:0003674(molecular_function);GO:0005737(cytoplasm);GO:0008150(biological_process)	NA
ath-miR390a-3p_1ss8CT	Maker00017614:1717	Maker00017614	1706	1729	1717	-35.5	-23.8	0.670423	12	1-6,1729-1724;7-17,1720-1710;19-20,1708-1707	x-x,1723-1721[BULt];18-18,1709-1709[SIL];21-21,1706-1706[UP3]	.((.(((((((((((...((((((&))))))---))))))))))).)).	AGACGCUCGGGGUAGGCCAUGGUG&CGCUAU---CUAUCCUGAGUUUCA	4	65.7171	3	0.995888	Output/WS_GS/cleaveLand_result/t_plot/ath-miR390a-3p_1ss8CT_Maker00017614_1717_TPlot.pdf	GO:0003676(nucleic acid binding);GO:0004553(hydrolase activity, hydrolyzing O-glycosyl compounds);GO:0004857(enzyme inhibitor activity);GO:0005737(cytoplasm);GO:0005975(carbohydrate metabolic process);GO:0046872(metal ion binding);GO:0047274(galactinol-sucrose galactosyltransferase activity)	ko00052(Galactose metabolism)
ath-miR390a-3p_1ss8CT	Maker00017869:1967	Maker00017869	1956	1979	1967	-35.5	-23.8	0.670423	12	1-6,1979-1974;7-17,1970-1960;19-20,1958-1957	x-x,1973-1971[BULt];18-18,1959-1959[SIL];21-21,1956-1956[UP3]	.((.(((((((((((...((((((&))))))---))))))))))).)).	AGACGCUCGGGGUAGGCCAUGGUG&CGCUAU---CUAUCCUGAGUUUCA	6	98.5756	3	0.995456	Output/WS_GS/cleaveLand_result/t_plot/ath-miR390a-3p_1ss8CT_Maker00017869_1967_TPlot.pdf	GO:0003676(nucleic acid binding);GO:0004553(hydrolase activity, hydrolyzing O-glycosyl compounds);GO:0004857(enzyme inhibitor activity);GO:0005737(cytoplasm);GO:0005975(carbohydrate metabolic process);GO:0046872(metal ion binding);GO:0047274(galactinol-sucrose galactosyltransferase activity)	ko00052(Galactose metabolism)
ath-miR390a-3p_1ss8CT	Maker00021827:1493	Maker00021827	1482	1506	1493	-35.5	-23.9	0.673239	13	1-5,1506-1502;6-8,1498-1496;10-20,1493-1483	x-x,1501-1499[BULt];9-9,1495-1494[AILt];21-21,1482-1482[UP3]	.(((((((((((..(((...(((((&)))))---)))-.))))))))))).	AGAAGCUCGGGAGAAGAAUAUAGUG&CGCUA---UCU-AUCCUGAGUUUCA	1	16.4293	4	0.991651	Output/WS_GS/cleaveLand_result/t_plot/ath-miR390a-3p_1ss8CT_Maker00021827_1493_TPlot.pdf	GO:0005777(peroxisome);GO:0005886(plasma membrane);GO:0009507(chloroplast);GO:0016798(hydrolase activity, acting on glycosyl bonds)	ko00240(Pyrimidine metabolism)
ath-miR390a-3p_1ss8CT	Maker00023214:555	Maker00023214	544	567	555	-35.5	-24	0.676056	11	2-4,566-564;6-8,563-561;9-21,556-544	1-1,567-567[UP5];5-5,x-x[BULq];x-x,560-557[BULt]	(((((((((((((....(((-(((.&.))).)))----)))))))))))))	UGAAACUCAGGAUCGCAAGA-AGCA&CGCUAUCU----AUCCUGAGUUUCA	3	49.2878	3	0.991302	Output/WS_GS/cleaveLand_result/t_plot/ath-miR390a-3p_1ss8CT_Maker00023214_555_TPlot.pdf	NA	NA
ath-miR390a-3p_1ss8CT	Maker00023781:51	Maker00023781	39	61	51	-35.5	-24.5	0.690141	6.5	1-4,61-58;5-11,56-50;12-20,48-40	x-x,57-57[BULt];x-x,49-49[BULt];21-21,39-39[UP3]	.(((((((((.(((((((.((((&))))-)))))))-))))))))).	AGAGAUUUAGAGAUAGAUAAGCG&CGCU-AUCUAUC-CUGAGUUUCA	3	49.2878	3	0.935876	Output/WS_GS/cleaveLand_result/t_plot/ath-miR390a-3p_1ss8CT_Maker00023781_51_TPlot.pdf	GO:0003674(molecular_function);GO:0005634(nucleus);GO:0005982(starch metabolic process);GO:0006979(response to oxidative stress);GO:0009414(response to water deprivation);GO:0009737(response to abscisic acid);GO:0032502(developmental process);GO:0042752(regulation of circadian rhythm);GO:0048511(rhythmic process)	NA
ath-miR390a-3p_1ss8CT	Maker00024582:741	Maker00024582	730	752	741	-35.5	-23.1	0.650704	12.5	1-4,752-749;7-8,745-744;10-20,741-731	5-6,748-746[AILt];9-9,743-742[AILt];21-21,730-730[UP3]	.(((((((((((..((...((((&))))-..))-.))))))))))).	AGAAGCUCAGGAGAAGUCAGGCG&CGCU-AUCU-AUCCUGAGUUUCA	1	16.4293	4	0.99982	Output/WS_GS/cleaveLand_result/t_plot/ath-miR390a-3p_1ss8CT_Maker00024582_741_TPlot.pdf	GO:0003729(mRNA binding);GO:0005634(nucleus);GO:0006378(mRNA polyadenylation);GO:0006379(mRNA cleavage)	ko03015(mRNA surveillance pathway)
ath-miR390a-3p_1ss8CT	Maker00028087:350	Maker00028087	339	358	350	-35.5	-24.9	0.701408	6	1-8,358-351;10-13,350-347;15-21,345-339	9-9,x-x[BULq];14-14,346-346[SIL]	(((((((.((((-((((((((&)))))))).)))).)))))))	UGAGGCUGAGGA-AGAUGGUG&CGCUAUCUAUCCUGAGUUUCA	1	16.4293	4	0.863313	Output/WS_GS/cleaveLand_result/t_plot/ath-miR390a-3p_1ss8CT_Maker00028087_350_TPlot.pdf	GO:0008540(proteasome regulatory particle, base subcomplex);GO:0017025(TBP-class protein binding);GO:0030433(ubiquitin-dependent ERAD pathway);GO:0031595(nuclear proteasome complex);GO:0031597(cytosolic proteasome complex);GO:0036402(proteasome-activating ATPase activity);GO:0045899(positive regulation of RNA polymerase II transcriptional preinitiation complex assembly)	ko03050(Proteasome)
ath-miR390a-3p_1ss8CT	Maker00030935:3657	Maker00030935	3646	3670	3657	-35.5	-23.08	0.650141	14.5	2-8,3669-3663;10-21,3657-3646	1-1,3670-3670[UP5];9-9,3662-3658[AILt]	((((((((((((.....(((((((.&.)))))))----.))))))))))))	UGGGAUUCAGGAGGUCGAGGUGGCA&CGCUAUCU----AUCCUGAGUUUCA	1	16.4293	4	0.999883	Output/WS_GS/cleaveLand_result/t_plot/ath-miR390a-3p_1ss8CT_Maker00030935_3657_TPlot.pdf	GO:0004004(ATP-dependent RNA helicase activity);GO:0005739(mitochondrion);GO:0010501(RNA secondary structure unwinding)	ko03040(Spliceosome)
ath-miR390a-3p_1ss8CT	Maker00031461:2658	Maker00031461	2648	2667	2658	-35.5	-24.3	0.684507	6	1-4,2667-2664;6-15,2662-2653;17-20,2652-2649	5-5,2663-2663[SIL];16-16,x-x[BULq];21-21,2648-2648[UP3]	.((((-((((((((((.((((&)))).)))))))))).)))).	AGGAA-UCGGGAUAGAAGGCG&CGCUAUCUAUCCUGAGUUUCA	2	32.8585	3	0.961085	Output/WS_GS/cleaveLand_result/t_plot/ath-miR390a-3p_1ss8CT_Maker00031461_2658_TPlot.pdf	GO:0003676(nucleic acid binding);GO:0005634(nucleus);GO:0008150(biological_process)	NA
ath-miR390a-3p_1ss8CT	Maker00038119:507	Maker00038119	496	517	507	-35.5	-27.1	0.76338	6	1-3,517-515;5-8,513-510;10-21,507-496	4-4,514-514[SIL];9-9,509-508[AILt]	((((((((((((..((((.(((&))).))))-.))))))))))))	UGAAACUCAGGAAGAGAUCGCG&CGCUAUCU-AUCCUGAGUUUCA	3	49.2878	3	0.220982	Output/WS_GS/cleaveLand_result/t_plot/ath-miR390a-3p_1ss8CT_Maker00038119_507_TPlot.pdf	GO:0005634(nucleus);GO:0005737(cytoplasm)	NA
ath-miR390a-3p_1ss8CT	Maker00039966:776	Maker00039966	765	784	776	-35.5	-25.8	0.726761	7	1-8,784-777;10-13,776-773;15-21,771-765	9-9,x-x[BULq];14-14,772-772[SIL]	(((((((.((((-((((((((&)))))))).)))).)))))))	UGAGGCUGAGGG-AGGUGGCG&CGCUAUCUAUCCUGAGUUUCA	1	16.4293	4	0.630288	Output/WS_GS/cleaveLand_result/t_plot/ath-miR390a-3p_1ss8CT_Maker00039966_776_TPlot.pdf	GO:0000145(exocyst);GO:0000149(SNARE binding);GO:0006887(exocytosis);GO:0051601(exocyst localization)	NA
ath-miR390b-3p_R+1_1ss19CT	Maker00000679:837	Maker00000679	826	848	837	-37.5	-25	0.666667	8	2-9,847-840;10-15,837-832;17-21,830-826	1-1,848-848[UP5];x-x,839-838[BULt];16-16,831-831[SIL]	(((((.((((((..((((((((.&.))))))))--)))))).)))))	UGAGGAUCAGGAAUUGGAUGGCU&CGCUAUCCA--UCCUGAGUUUCA	1	16.4293	4	0.996913	Output/WS_GS/cleaveLand_result/t_plot/ath-miR390b-3p_R+1_1ss19CT_Maker00000679_837_TPlot.pdf	GO:0003743(translation initiation factor activity);GO:0005737(cytoplasm);GO:0005739(mitochondrion);GO:0006413(translational initiation);GO:0009507(chloroplast);GO:0032790(ribosome disassembly);GO:0043022(ribosome binding)	NA
ath-miR390b-3p_R+1_1ss19CT	Maker00001080:2844	Maker00001080	2832	2853	2844	-37.5	-24.9	0.664	6.5	2-10,2852-2844;12-14,2842-2840;15-20,2838-2833	1-1,2853-2853[UP5];11-11,2843-2843[SIL];x-x,2839-2839[BULt];21-21,2832-2832[UP3]	.((((((.(((.(((((((((.&.))))))))).)))-)))))).	AGGAACUCCAGAAUGGAUGGCU&CGCUAUCCAUCCUG-AGUUUCA	2	32.8585	3	0.999081	Output/WS_GS/cleaveLand_result/t_plot/ath-miR390b-3p_R+1_1ss19CT_Maker00001080_2844_TPlot.pdf	GO:0005524(ATP binding);GO:0005634(nucleus);GO:0016301(kinase activity);GO:0016310(phosphorylation)	NA
ath-miR390b-3p_R+1_1ss19CT	Maker00001409:969	Maker00001409	961	978	969	-37.5	-24.4	0.650667	8	1-10,978-969;14-21,968-961	11-13,x-x[BULq]	((((((((---((((((((((&))))))))))...))))))))	UGAAGCUU---GUGGAUGGCG&CGCUAUCCAUCCUGAGUUUCA	6	98.5756	2	0.999866	Output/WS_GS/cleaveLand_result/t_plot/ath-miR390b-3p_R+1_1ss19CT_Maker00001409_969_TPlot.pdf	GO:0003824(catalytic activity);GO:0005634(nucleus);GO:0005737(cytoplasm);GO:0005829(cytosol);GO:0009226(nucleotide-sugar biosynthetic process);GO:0048040(UDP-glucuronate decarboxylase activity);GO:0048046(apoplast);GO:0050662(coenzyme binding);GO:0071555(cell wall organization)	ko00520(Amino sugar and nucleotide sugar metabolism)
ath-miR390b-3p_R+1_1ss19CT	Maker00001423:3514	Maker00001423	3503	3522	3514	-37.5	-25.6	0.682667	6.5	2-5,3521-3518;7-16,3517-3508;19-21,3505-3503	1-1,3522-3522[UP5];6-6,x-x[BULq];17-18,3507-3506[SIL]	(((..((((((((((-((((.&.)))).))))))))))..)))	UGAUUCUUAGGAUGG-UGGCU&CGCUAUCCAUCCUGAGUUUCA	2	32.8585	3	0.981603	Output/WS_GS/cleaveLand_result/t_plot/ath-miR390b-3p_R+1_1ss19CT_Maker00001423_3514_TPlot.pdf	GO:0005515(protein binding)	NA
ath-miR390b-3p_R+1_1ss19CT	Maker00003278:1777	Maker00003278	1765	1786	1777	-37.5	-29.8	0.794667	6	1-4,1786-1783;6-11,1781-1776;12-20,1774-1766	5-5,1782-1782[SIL];x-x,1775-1775[BULt];21-21,1765-1765[UP3]	.(((((((((.((((((.((((&)))).))))))-))))))))).	CGAGACUCGGAGAUGGAAAGCG&CGCUAUCCAUC-CUGAGUUUCA	2	32.8585	3	0.0950617	Output/WS_GS/cleaveLand_result/t_plot/ath-miR390b-3p_R+1_1ss19CT_Maker00003278_1777_TPlot.pdf	GO:0005634(nucleus)	NA
ath-miR390b-3p_R+1_1ss19CT	Maker00003324:1395	Maker00003324	1384	1404	1395	-37.5	-25.2	0.672	6	1-15,1404-1390;17-21,1388-1384	16-16,1389-1389[SIL]	(((((.(((((((((((((((&))))))))))))))).)))))	UGGGAAUUGGGAUGGGUGGUG&CGCUAUCCAUCCUGAGUUUCA	2	32.8585	3	0.995223	Output/WS_GS/cleaveLand_result/t_plot/ath-miR390b-3p_R+1_1ss19CT_Maker00003324_1395_TPlot.pdf	GO:0003729(mRNA binding);GO:0003730(mRNA 3'-UTR binding);GO:0005515(protein binding);GO:0005634(nucleus);GO:0005829(cytosol);GO:0006397(mRNA processing)	NA
ath-miR390b-3p_R+1_1ss19CT	Maker00003347:2264	Maker00003347	2248	2275	2264	-37.5	-25.1	0.669333	12	1-5,2275-2271;6-13,2268-2261;14-21,2255-2248	x-x,2270-2269[BULt];x-x,2260-2256[BULt]	((((((((.....((((((((..(((((&)))))--))))))))-----))))))))	UGGAGCUCUUGGAAGGAUGGAGAUGGUG&CGCUA--UCCAUCCU-----GAGUUUCA	1	16.4293	4	0.995699	Output/WS_GS/cleaveLand_result/t_plot/ath-miR390b-3p_R+1_1ss19CT_Maker00003347_2264_TPlot.pdf	GO:0005634(nucleus);GO:0006952(defense response);GO:0043565(sequence-specific DNA binding)	ko04626(Plant-pathogen interaction)
ath-miR390b-3p_R+1_1ss19CT	Maker00005237:1594	Maker00005237	1582	1603	1594	-37.5	-24.4	0.650667	7	2-4,1602-1600;6-14,1598-1590;15-19,1588-1584	1-1,1603-1603[UP5];5-5,1599-1599[SIL];x-x,1589-1589[BULt];20-21,1583-1582[UP3]	..(((((.(((((((((.(((.&.))).)))))))))-)))))..	AAGAACUCCGGGAUGGAGAGCA&CGCUAUCCAUCCUG-AGUUUCA	5	82.1463	2	0.999848	Output/WS_GS/cleaveLand_result/t_plot/ath-miR390b-3p_R+1_1ss19CT_Maker00005237_1594_TPlot.pdf	GO:0004379(glycylpeptide N-tetradecanoyltransferase activity);GO:0005737(cytoplasm);GO:0018008(N-terminal peptidyl-glycine N-myristoylation)	NA
ath-miR390b-3p_R+1_1ss19CT	Maker00005913:1081	Maker00005913	1070	1092	1081	-37.5	-24.6	0.656	10.5	4-8,1089-1085;9-21,1082-1070	1-3,1092-1090[UP5];x-x,1084-1083[BULt]	(((((((((((((..(((((...&...)))))--)))))))))))))	UGGAACUCAGGAUCAGGAUGACU&CGCUAUCC--AUCCUGAGUUUCA	3	49.2878	3	0.999814	Output/WS_GS/cleaveLand_result/t_plot/ath-miR390b-3p_R+1_1ss19CT_Maker00005913_1081_TPlot.pdf	GO:0000783(nuclear telomere cap complex);GO:0003691(double-stranded telomeric DNA binding);GO:0031627(telomeric loop formation)	NA
ath-miR390b-3p_R+1_1ss19CT	Maker00005961:548	Maker00005961	537	557	548	-37.5	-29.3	0.781333	5.5	1-2,557-556;3-4,554-553;6-21,552-537	x-x,555-555[BULt];5-5,x-x[BULq]	((((((((((((((((-((.((&))-)).))))))))))))))))	UGGAACUCAGGAUGGA-GGUCG&CG-CUAUCCAUCCUGAGUUUCA	1	16.4293	4	0.132506	Output/WS_GS/cleaveLand_result/t_plot/ath-miR390b-3p_R+1_1ss19CT_Maker00005961_548_TPlot.pdf	GO:0003723(RNA binding);GO:0005634(nucleus);GO:0006351(transcription, DNA-templated);GO:0006355(regulation of transcription, DNA-templated);GO:0009507(chloroplast);GO:0046872(metal ion binding)	NA
ath-miR390b-3p_R+1_1ss19CT	Maker00006141:678	Maker00006141	668	687	678	-37.5	-24.8	0.661333	6	1-5,687-683;7-14,681-674;16-17,673-672;19-21,670-668	6-6,682-682[SIL];15-15,x-x[BULq];18-18,671-671[SIL]	(((.((-((((((((.(((((&))))).)))))))).)).)))	UGAUAC-CAGGAUGGUUGGUG&CGCUAUCCAUCCUGAGUUUCA	3	49.2878	3	0.999247	Output/WS_GS/cleaveLand_result/t_plot/ath-miR390b-3p_R+1_1ss19CT_Maker00006141_678_TPlot.pdf	GO:0000783(nuclear telomere cap complex);GO:0003691(double-stranded telomeric DNA binding);GO:0031627(telomeric loop formation)	NA
ath-miR390b-3p_R+1_1ss19CT	Maker00008717:1972	Maker00008717	1960	1984	1972	-37.5	-24.7	0.658667	13	1-6,1984-1979;7-10,1975-1972;11-18,1970-1963;20-20,1961-1961	x-x,1978-1976[BULt];x-x,1971-1971[BULt];19-19,1962-1962[SIL];21-21,1960-1960[UP3]	.(.((((((((.((((...((((((&))))))---))))-)))))))).).	GGUGGCUCAGGCAUGGGAGGUGGCG&CGCUAU---CCAU-CCUGAGUUUCA	1	16.4293	4	0.99949	Output/WS_GS/cleaveLand_result/t_plot/ath-miR390b-3p_R+1_1ss19CT_Maker00008717_1972_TPlot.pdf	GO:0001666(response to hypoxia);GO:0003677(DNA binding);GO:0003712(transcription cofactor activity);GO:0005515(protein binding);GO:0005634(nucleus);GO:0005654(nucleoplasm);GO:0006351(transcription, DNA-templated);GO:0006355(regulation of transcription, DNA-templated);GO:0006974(cellular response to DNA damage stimulus);GO:0006979(response to oxidative stress);GO:0007275(multicellular organism dev…	NA
ath-miR390b-3p_R+1_1ss19CT	Maker00010051:1620	Maker00010051	1609	1629	1620	-37.5	-24.48	0.6528	10	1-1,1629-1629;3-4,1627-1626;8-20,1622-1610	2-2,1628-1628[SIL];5-7,1625-1623[SIL];21-21,1609-1609[UP3]	.(((((((((((((...((.(&).))...))))))))))))).	GGGAGCUCAGGAUGUUGAGGG&CGCUAUCCAUCCUGAGUUUCA	2	32.8585	3	0.999932	Output/WS_GS/cleaveLand_result/t_plot/ath-miR390b-3p_R+1_1ss19CT_Maker00010051_1620_TPlot.pdf	GO:0005783(endoplasmic reticulum)	NA
ath-miR390b-3p_R+1_1ss19CT	Maker00011032:1676	Maker00011032	1662	1684	1676	-37.5	-24.7	0.658667	6.5	1-4,1684-1681;6-14,1680-1672;15-20,1668-1663	5-5,x-x[BULq];x-x,1671-1669[BULt];21-21,1662-1662[UP3]	.((((((...(((((((((-((((&)))).)))))))))---)))))).	GGAAAUUUUGCAGGAUGGA-AGCG&CGCUAUCCAUCCUG---AGUUUCA	3	49.2878	3	0.999644	Output/WS_GS/cleaveLand_result/t_plot/ath-miR390b-3p_R+1_1ss19CT_Maker00011032_1676_TPlot.pdf	GO:0004721(phosphoprotein phosphatase activity);GO:0004722(protein serine/threonine phosphatase activity);GO:0005515(protein binding);GO:0005634(nucleus);GO:0005739(mitochondrion);GO:0005886(plasma membrane);GO:0006470(protein dephosphorylation);GO:0046872(metal ion binding)	NA
ath-miR390b-3p_R+1_1ss19CT	Maker00012342:1623	Maker00012342	1611	1633	1623	-37.5	-24.7	0.658667	6.5	1-9,1633-1625;10-14,1623-1619;15-19,1617-1613	x-x,1624-1624[BULt];x-x,1618-1618[BULt];20-21,1612-1611[UP3]	..(((((.(((((.(((((((((&)))))))))-)))))-)))))..	GAAAACUGUAGGACUGGAUGGCG&CGCUAUCCA-UCCUG-AGUUUCA	5	82.1463	2	0.998743	Output/WS_GS/cleaveLand_result/t_plot/ath-miR390b-3p_R+1_1ss19CT_Maker00012342_1623_TPlot.pdf	GO:0001736(establishment of planar polarity);GO:0002237(response to molecule of bacterial origin);GO:0003729(mRNA binding);GO:0005515(protein binding);GO:0005634(nucleus);GO:0005789(endoplasmic reticulum membrane);GO:0005886(plasma membrane);GO:0006970(response to osmotic stress);GO:0006979(response to oxidative stress);GO:0008219(cell death);GO:0009408(response to heat);GO:0009651(response to sa…	ko04016(MAPK signaling pathway - plant);ko04075(Plant hormone signal transduction)
ath-miR390b-3p_R+1_1ss19CT	Maker00012640:830	Maker00012640	817	841	830	-37.5	-25	0.666667	9	1-8,841-834;9-14,831-826;15-16,824-823;17-20,821-818	x-x,833-832[BULt];x-x,825-825[BULt];x-x,822-822[BULt];21-21,817-817[UP3]	.((((.((.((((((..((((((((&))))))))--))))))-))-)))).	GGAGGUCUGCAGGAUAAGGAUGGCG&CGCUAUCC--AUCCUG-AG-UUUCA	5	82.1463	3	0.997626	Output/WS_GS/cleaveLand_result/t_plot/ath-miR390b-3p_R+1_1ss19CT_Maker00012640_830_TPlot.pdf	GO:0005507(copper ion binding);GO:0009507(chloroplast);GO:0009570(chloroplast stroma);GO:0009579(thylakoid);GO:0042742(defense response to bacterium);GO:0048046(apoplast)	NA
ath-miR390b-3p_R+1_1ss19CT	Maker00012945:4800	Maker00012945	4789	4810	4800	-37.5	-26.8	0.714667	8	1-1,4810-4810;3-8,4808-4803;9-19,4801-4791	2-2,4809-4809[SIL];x-x,4802-4802[BULt];20-21,4790-4789[UP3]	..(((((((((((.((((((.(&).))))))-)))))))))))..	UCGAGCUCAGGAUGGGAUGGGG&CGCUAUCC-AUCCUGAGUUUCA	4	65.7171	2	0.768932	Output/WS_GS/cleaveLand_result/t_plot/ath-miR390b-3p_R+1_1ss19CT_Maker00012945_4800_TPlot.pdf	GO:0003729(mRNA binding);GO:0005737(cytoplasm)	NA
ath-miR390b-3p_R+1_1ss19CT	Maker00013043:4542	Maker00013043	4530	4551	4542	-37.5	-24.9	0.664	7	1-4,4551-4548;6-13,4546-4539;14-21,4537-4530	5-5,4547-4547[SIL];x-x,4538-4538[BULt]	((((((((.((((((((.((((&)))).))))))))-))))))))	UGGAAUUCAAGGGUGGGCAGUG&CGCUAUCCAUCCU-GAGUUUCA	2	32.8585	3	0.999034	Output/WS_GS/cleaveLand_result/t_plot/ath-miR390b-3p_R+1_1ss19CT_Maker00013043_4542_TPlot.pdf	GO:0005634(nucleus);GO:0005694(chromosome);GO:0008270(zinc ion binding);GO:0018024(histone-lysine N-methyltransferase activity);GO:0034968(histone lysine methylation)	ko00310(Lysine degradation)
ath-miR390b-3p_R+1_1ss19CT	Maker00014265:853	Maker00014265	842	863	853	-37.5	-26	0.693333	7.5	1-7,863-857;8-13,855-850;15-17,848-846;19-20,844-843	x-x,856-856[BULt];14-14,849-849[SIL];18-18,845-845[SIL];21-21,842-842[UP3]	.((.(((.((((((.(((((((&)))))))-)))))).))).)).	CGACGCUGAGGAUGUGGUGGCG&CGCUAUC-CAUCCUGAGUUUCA	4	65.7171	2	0.930855	Output/WS_GS/cleaveLand_result/t_plot/ath-miR390b-3p_R+1_1ss19CT_Maker00014265_853_TPlot.pdf	GO:0005524(ATP binding);GO:0005634(nucleus);GO:0008152(metabolic process);GO:0009411(response to UV);GO:0009611(response to wounding);GO:0009620(response to fungus);GO:0009698(phenylpropanoid metabolic process);GO:0016207(4-coumarate-CoA ligase activity);GO:0016874(ligase activity)	ko00360(Phenylalanine metabolism);ko00130(Ubiquinone and other terpenoid-quinone biosynthesis);ko00940(Phenylpropanoid biosynthesis)
ath-miR390b-3p_R+1_1ss19CT	Maker00014307:1640	Maker00014307	1628	1654	1640	-37.5	-26.3	0.701333	14	2-4,1653-1651;5-11,1645-1639;12-20,1637-1629	1-1,1654-1654[UP5];x-x,1650-1646[BULt];x-x,1638-1638[BULt];21-21,1628-1628[UP3]	.(((((((((.(((((((.....(((.&.)))-----)))))))-))))))))).	GGAAACUCAGUGAUGGAUUUUCCAGCA&CGCU-----AUCCAUC-CUGAGUUUCA	3	49.2878	3	0.917686	Output/WS_GS/cleaveLand_result/t_plot/ath-miR390b-3p_R+1_1ss19CT_Maker00014307_1640_TPlot.pdf	GO:0019887(protein kinase regulator activity);GO:0035596(methylthiotransferase activity);GO:0035600(tRNA methylthiolation);GO:0045859(regulation of protein kinase activity);GO:0051539(4 iron, 4 sulfur cluster binding)	NA
ath-miR390b-3p_R+1_1ss19CT	Maker00014993:212	Maker00014993	196	221	212	-37.5	-26.4	0.704	7	2-13,220-209;14-14,204-204;15-20,202-197	1-1,221-221[UP5];x-x,208-205[BULt];x-x,203-203[BULt];21-21,196-196[UP3]	.((((((.(....((((((((((((.&.))))))))))))----)-)))))).	AGAAACUACGAAAAGGAUGGAUAGCU&CGCUAUCCAUCCU----G-AGUUUCA	1	16.4293	4	0.892146	Output/WS_GS/cleaveLand_result/t_plot/ath-miR390b-3p_R+1_1ss19CT_Maker00014993_212_TPlot.pdf	GO:0004806(triglyceride lipase activity);GO:0005576(extracellular region);GO:0006629(lipid metabolic process);GO:0016298(lipase activity)	NA
ath-miR390b-3p_R+1_1ss19CT	Maker00015323:1418	Maker00015323	1407	1426	1418	-37.5	-27.4	0.730667	7	3-5,1424-1422;7-20,1421-1408	1-2,1426-1425[UP5];6-6,x-x[BULq];21-21,1407-1407[UP3]	.((((((((((((((-(((..&..))).)))))))))))))).	GGAAACUCAGGAUGG-UGGAG&CGCUAUCCAUCCUGAGUUUCA	5	82.1463	2	0.612473	Output/WS_GS/cleaveLand_result/t_plot/ath-miR390b-3p_R+1_1ss19CT_Maker00015323_1418_TPlot.pdf	GO:0003674(molecular_function);GO:0005575(cellular_component);GO:0008150(biological_process)	NA
ath-miR390b-3p_R+1_1ss19CT	Maker00021730:1164	Maker00021730	1153	1175	1164	-37.5	-25.5	0.68	10.5	1-4,1175-1172;6-9,1169-1166;10-19,1164-1155	5-5,1171-1170[AILt];x-x,1165-1165[BULt];20-21,1154-1153[UP3]	..((((((((((.((((..((((&))))-.))))-))))))))))..	UAAGACUCAGGGUUGGAGCGGCG&CGCU-AUCCA-UCCUGAGUUUCA	8	131.434	2	0.976454	Output/WS_GS/cleaveLand_result/t_plot/ath-miR390b-3p_R+1_1ss19CT_Maker00021730_1164_TPlot.pdf	GO:0003954(NADH dehydrogenase activity);GO:0005634(nucleus);GO:0005886(plasma membrane);GO:0016020(membrane);GO:0016021(integral component of membrane);GO:0051536(iron-sulfur cluster binding)	NA
ath-miR390b-3p_R+1_1ss19CT	Maker00025742:1442	Maker00025742	1431	1450	1442	-37.5	-26.2	0.698667	8	1-9,1450-1442;11-16,1441-1436	10-10,x-x[BULq];17-21,1435-1431[UP3]	.....((((((-(((((((((&))))))))).)))))).....	AGGUCCUCAGG-UGGAUGGCG&CGCUAUCCAUCCUGAGUUUCA	14	230.01	2	0.906512	Output/WS_GS/cleaveLand_result/t_plot/ath-miR390b-3p_R+1_1ss19CT_Maker00025742_1442_TPlot.pdf	GO:0004029(aldehyde dehydrogenase (NAD) activity)	ko00010(Glycolysis / Gluconeogenesis);ko00053(Ascorbate and aldarate metabolism);ko00620(Pyruvate metabolism);ko00071(Fatty acid degradation);ko00561(Glycerolipid metabolism);ko00280(Valine, leucine and isoleucine degradation);ko00310(Lysine degradation);ko00330(Arginine and proline metabolism);ko00340(Histidine metabolism);ko00380(Tryptophan metabolism);ko00410(beta-Alanine metabolism);ko00903(L…
ath-miR390b-3p_R+1_1ss19CT	Maker00025988:577	Maker00025988	564	586	577	-37.5	-24.4	0.650667	7	1-5,586-582;8-14,579-573;15-21,570-564	6-7,581-580[SIL];x-x,572-571[BULt]	(((((((..(((((((..(((((&)))))..)))))))--)))))))	UGAAGCUGCUAGGAUGUUUAGCG&CGCUAUCCAUCCUG--AGUUUCA	115	1889.37	2	0.999892	Output/WS_GS/cleaveLand_result/t_plot/ath-miR390b-3p_R+1_1ss19CT_Maker00025988_577_TPlot.pdf	GO:0000209(protein polyubiquitination);GO:0005737(cytoplasm);GO:0006281(DNA repair);GO:0016574(histone ubiquitination);GO:0031625(ubiquitin protein ligase binding);GO:0043161(proteasome-mediated ubiquitin-dependent protein catabolic process);GO:0061630(ubiquitin protein ligase activity)	ko04120(Ubiquitin mediated proteolysis)
ath-miR390b-3p_R+1_1ss19CT	Maker00031360:461	Maker00031360	451	469	461	-37.5	-26.4	0.704	5	1-4,469-466;6-12,465-459;14-20,458-452	5-5,x-x[BULq];13-13,x-x[BULq];21-21,451-451[UP3]	.(((((((-(((((((-((((&)))).))))))).))))))).	GGGAGCUC-GGAUGGA-AGCG&CGCUAUCCAUCCUGAGUUUCA	1	16.4293	4	0.897137	Output/WS_GS/cleaveLand_result/t_plot/ath-miR390b-3p_R+1_1ss19CT_Maker00031360_461_TPlot.pdf	GO:0005244(voltage-gated ion channel activity);GO:0005267(potassium channel activity);GO:0005737(cytoplasm);GO:0005829(cytosol);GO:0005886(plasma membrane);GO:0006813(potassium ion transport);GO:0009506(plasmodesma);GO:0016020(membrane);GO:0034765(regulation of ion transmembrane transport)	ko00053(Ascorbate and aldarate metabolism)
ath-miR390b-3p_R+1_1ss19CT	Maker00031636:798	Maker00031636	787	810	798	-37.5	-24.5	0.653333	11	2-9,809-802;10-19,798-789	1-1,810-810[UP5];x-x,801-799[BULt];20-21,788-787[UP3]	..((((((((((...((((((((.&.))))))))---))))))))))..	UUGAACUUAGGAAAGUGGGUAGCC&CGCUAUCCA---UCCUGAGUUUCA	76	1248.62	0	0.0720969	Output/WS_GS/cleaveLand_result/t_plot/ath-miR390b-3p_R+1_1ss19CT_Maker00031636_798_TPlot.pdf	GO:0004568(chitinase activity);GO:0005576(extracellular region);GO:0006032(chitin catabolic process);GO:0008061(chitin binding)	NA
ath-miR390b-3p_R+1_1ss19CT	Maker00033002:1816	Maker00033002	1805	1824	1816	-37.5	-25	0.666667	8	2-4,1823-1821;6-9,1820-1817;11-20,1815-1806	1-1,1824-1824[UP5];5-5,x-x[BULq];10-10,1816-1816[SIL];21-21,1805-1805[UP3]	.((((((((((.((((-(((.&.))).)))).)))))))))).	AGGAACUCGGGCUGGA-GGCA&CGCUAUCCAUCCUGAGUUUCA	4	65.7171	3	0.997956	Output/WS_GS/cleaveLand_result/t_plot/ath-miR390b-3p_R+1_1ss19CT_Maker00033002_1816_TPlot.pdf	GO:0004458(D-lactate dehydrogenase (cytochrome) activity);GO:0005524(ATP binding);GO:0005739(mitochondrion);GO:0008720(D-lactate dehydrogenase activity);GO:0008891(glycolate oxidase activity);GO:0019154(glycolate dehydrogenase activity);GO:0042802(identical protein binding);GO:0050660(flavin adenine dinucleotide binding);GO:0051596(methylglyoxal catabolic process);GO:0055114(oxidation-reduction p…	ko00620(Pyruvate metabolism)
ath-miR390b-3p_R+1_1ss19CT	Maker00034016:3785	Maker00034016	3768	3794	3785	-37.5	-24.5	0.653333	16	1-11,3794-3784;12-15,3777-3774;17-20,3772-3769	x-x,3783-3778[BULt];16-16,3773-3773[SIL];21-21,3768-3768[UP3]	.((((.((((......(((((((((((&)))))))))))------)))).)))).	GGAAAGUCAGUUCCAAGAUGGAUGGUG&CGCUAUCCAUC------CUGAGUUUCA	4	65.7171	2	0.999733	Output/WS_GS/cleaveLand_result/t_plot/ath-miR390b-3p_R+1_1ss19CT_Maker00034016_3785_TPlot.pdf	GO:0005886(plasma membrane);GO:0016021(integral component of membrane);GO:0042626(ATPase activity, coupled to transmembrane movement of substances)	ko02010(ABC transporters)
ath-miR390b-3p_R+1_1ss19CT	Maker00036205:4024	Maker00036205	4008	4033	4024	-37.5	-24.5	0.653333	10	1-1,4033-4033;3-4,4031-4030;6-14,4028-4020;15-21,4014-4008	2-2,4032-4032[SIL];5-5,4029-4029[SIL];x-x,4019-4015[BULt]	(((((((.....(((((((((.((.(&).)).)))))))))-----)))))))	UGAAACUUUGUACAGGAUGGAGGGGG&CGCUAUCCAUCCUG-----AGUUUCA	4	65.7171	3	0.99992	Output/WS_GS/cleaveLand_result/t_plot/ath-miR390b-3p_R+1_1ss19CT_Maker00036205_4024_TPlot.pdf	GO:0005634(nucleus);GO:0005737(cytoplasm)	NA
ath-miR390b-3p_R+1_1ss19CT	Maker00038068:767	Maker00038068	749	775	767	-37.5	-25	0.666667	12	1-5,775-771;7-13,770-764;14-21,756-749	6-6,x-x[BULq];x-x,763-757[BULt]	((((((((.......(((((((-(((((&))))).)))))))-------))))))))	UGGGACUCAAUAAAAAGGGUGG-UGGCG&CGCUAUCCAUCCU-------GAGUUUCA	4	65.7171	3	0.997852	Output/WS_GS/cleaveLand_result/t_plot/ath-miR390b-3p_R+1_1ss19CT_Maker00038068_767_TPlot.pdf	NA	ko03022(Basal transcription factors)
ath-miR396a-3p	Maker00000532:3032	Maker00000532	3018	3042	3032	-34.6	-22.8	0.65896	7	2-7,3041-3036;8-15,3034-3027;16-21,3023-3018	1-1,3042-3042[UP5];x-x,3035-3035[BULt];x-x,3026-3024[BULt]	((((((...((((((((.((((((.&.))))))-))))))))---))))))	CUUCCUCUAGCAGCUUUAAUUGAAA&GUUCAAU-AAAGCUGU---GGGAAG	1	16.4293	4	0.973968	Output/WS_GS/cleaveLand_result/t_plot/ath-miR396a-3p_Maker00000532_3032_TPlot.pdf	GO:0004721(phosphoprotein phosphatase activity);GO:0004722(protein serine/threonine phosphatase activity);GO:0005634(nucleus);GO:0005829(cytosol);GO:0005886(plasma membrane);GO:0009742(brassinosteroid mediated signaling pathway);GO:0046872(metal ion binding)	NA
ath-miR396a-3p	Maker00001621:522	Maker00001621	511	531	522	-34.6	-22.5	0.650289	7	2-13,530-519;15-19,517-513	1-1,531-531[UP5];14-14,518-518[SIL];20-21,512-511[UP3]	..(((((.((((((((((((.&.)))))))))))).)))))..	GAUCCUGGAGCUUUGUUGAGA&GUUCAAUAAAGCUGUGGGAAG	4	65.7171	2	0.988183	Output/WS_GS/cleaveLand_result/t_plot/ath-miR396a-3p_Maker00001621_522_TPlot.pdf	GO:0003755(peptidyl-prolyl cis-trans isomerase activity)	NA
ath-miR396a-3p	Maker00001985:1233	Maker00001985	1222	1243	1233	-34.6	-24.7	0.713873	8.5	1-7,1243-1237;10-21,1233-1222	8-9,1236-1234[AILt]	((((((((((((...(((((((&)))))))-..))))))))))))	CUUCUCACGGCUGGAAUUGGAU&GUUCAAU-AAAGCUGUGGGAAG	5	82.1463	3	0.593022	Output/WS_GS/cleaveLand_result/t_plot/ath-miR396a-3p_Maker00001985_1233_TPlot.pdf	GO:0004617(phosphoglycerate dehydrogenase activity);GO:0005739(mitochondrion);GO:0008863(formate dehydrogenase (NAD+) activity);GO:0009070(serine family amino acid biosynthetic process);GO:0042183(formate catabolic process)	ko00630(Glyoxylate and dicarboxylate metabolism)
ath-miR396a-3p	Maker00003610:623	Maker00003610	612	634	623	-34.6	-23.48	0.678613	9.5	2-6,633-629;9-21,624-612	1-1,634-634[UP5];7-8,628-625[AILt]	(((((((((((((....(((((.&.)))))--..)))))))))))))	CUUUCCACAGCUUCAGUUUGAAG&GUUCAA--UAAAGCUGUGGGAAG	4	65.7171	2	0.813718	Output/WS_GS/cleaveLand_result/t_plot/ath-miR396a-3p_Maker00003610_623_TPlot.pdf	GO:0005643(nuclear pore);GO:0005654(nucleoplasm);GO:0005829(cytosol);GO:0006607(NLS-bearing protein import into nucleus);GO:0008139(nuclear localization sequence binding)	NA
ath-miR396a-3p	Maker00004164:141	Maker00004164	130	151	141	-34.6	-22.72	0.656647	13	3-7,149-145;11-21,140-130	1-2,151-150[UP5];8-10,144-141[AILt]	(((((((((((....(((((..&..)))))-...)))))))))))	CUUCCCGCGGCAAGCGUUGAUA&GUUCAAU-AAAGCUGUGGGAAG	2	32.8585	3	0.981603	Output/WS_GS/cleaveLand_result/t_plot/ath-miR396a-3p_Maker00004164_141_TPlot.pdf	GO:0005515(protein binding);GO:0005789(endoplasmic reticulum membrane);GO:0005794(Golgi apparatus);GO:0009306(protein secretion);GO:0015031(protein transport);GO:0015450(P-P-bond-hydrolysis-driven protein transmembrane transporter activity);GO:0016020(membrane);GO:0016021(integral component of membrane)	ko03060(Protein export);ko04141(Protein processing in endoplasmic reticulum);ko04145(Phagosome)
ath-miR396a-3p	Maker00006363:1022	Maker00006363	1010	1032	1022	-34.6	-23.7	0.684971	6	1-7,1032-1026;8-14,1024-1018;15-18,1016-1013;21-21,1010-1010	x-x,1025-1025[BULt];x-x,1017-1017[BULt];19-20,1012-1011[SIL]	(..((((.(((((((.(((((((&)))))))-)))))))-))))..)	CGGCCCAGCAGCUUUGAUUGGAC&GUUCAAU-AAAGCUG-UGGGAAG	3	49.2878	3	0.807597	Output/WS_GS/cleaveLand_result/t_plot/ath-miR396a-3p_Maker00006363_1022_TPlot.pdf	GO:0005737(cytoplasm);GO:0005829(cytosol);GO:0005886(plasma membrane);GO:0006979(response to oxidative stress);GO:0032440(2-alkenal reductase [NAD(P)] activity);GO:0055114(oxidation-reduction process)	NA
ath-miR396a-3p	Maker00011736:592	Maker00011736	581	603	592	-34.6	-22.7	0.656069	8.5	1-2,603-602;4-9,599-594;10-20,592-582	3-3,601-600[AILt];x-x,593-593[BULt];21-21,581-581[UP3]	.(((((((((((.((((((..((&))-.))))))-))))))))))).	AUUCCCAUAGCUAUUAUUGCUGC&GU-UCAAUAA-AGCUGUGGGAAG	4	65.7171	3	0.983351	Output/WS_GS/cleaveLand_result/t_plot/ath-miR396a-3p_Maker00011736_592_TPlot.pdf	GO:0003723(RNA binding);GO:0005634(nucleus);GO:0006351(transcription, DNA-templated);GO:0006355(regulation of transcription, DNA-templated);GO:0006396(RNA processing)	NA
ath-miR396a-3p	Maker00013249:390	Maker00013249	379	399	390	-34.6	-22.7	0.656069	8	1-4,399-396;7-13,393-387;15-21,385-379	5-6,395-394[SIL];14-14,386-386[SIL]	(((((((.(((((((..((((&))))..))))))).)))))))	CUUCCCGGAGCUUUGCCGGAU&GUUCAAUAAAGCUGUGGGAAG	5	82.1463	2	0.973205	Output/WS_GS/cleaveLand_result/t_plot/ath-miR396a-3p_Maker00013249_390_TPlot.pdf	GO:0005515(protein binding);GO:0005634(nucleus);GO:0005737(cytoplasm);GO:0009631(cold acclimation);GO:0042393(histone binding);GO:0071497(cellular response to freezing);GO:1901141(regulation of lignin biosynthetic process)	ko04120(Ubiquitin mediated proteolysis)
ath-miR396a-3p	Maker00014824:1137	Maker00014824	1120	1147	1137	-34.6	-23	0.66474	9.5	2-6,1146-1142;7-13,1140-1134;14-21,1127-1120	1-1,1147-1147[UP5];x-x,1141-1141[BULt];x-x,1133-1128[BULt]	((((((((......(((((((.(((((.&.)))))-)))))))------))))))))	CUUCCCACUGAUAAGGCUUUACUUGAAG&GUUCAA-UAAAGCU------GUGGGAAG	12	197.151	2	0.917849	Output/WS_GS/cleaveLand_result/t_plot/ath-miR396a-3p_Maker00014824_1137_TPlot.pdf	GO:0000302(response to reactive oxygen species);GO:0004130(cytochrome-c peroxidase activity);GO:0005515(protein binding);GO:0005739(mitochondrion);GO:0005773(vacuole);GO:0005774(vacuolar membrane);GO:0005777(peroxisome);GO:0005778(peroxisomal membrane);GO:0005794(Golgi apparatus);GO:0005829(cytosol);GO:0006979(response to oxidative stress);GO:0009506(plasmodesma);GO:0009507(chloroplast);GO:000953…	ko00053(Ascorbate and aldarate metabolism);ko00480(Glutathione metabolism)
ath-miR396a-3p	Maker00015221:1018	Maker00015221	1007	1026	1018	-34.6	-23	0.66474	6	1-5,1026-1022;7-16,1021-1012;18-21,1010-1007	6-6,x-x[BULq];17-17,1011-1011[SIL]	((((.((((((((((-(((((&))))).)))))))))).))))	CUUUGUACAGCUUUG-UGGAC&GUUCAAUAAAGCUGUGGGAAG	1	16.4293	4	0.941746	Output/WS_GS/cleaveLand_result/t_plot/ath-miR396a-3p_Maker00015221_1018_TPlot.pdf	GO:0004311(farnesyltranstransferase activity);GO:0004659(prenyltransferase activity);GO:0005515(protein binding);GO:0009507(chloroplast);GO:0009535(chloroplast thylakoid membrane);GO:0042651(thylakoid membrane);GO:0043693(monoterpene biosynthetic process);GO:0046872(metal ion binding)	ko00900(Terpenoid backbone biosynthesis)
ath-miR396a-3p	Maker00023858:2625	Maker00023858	2613	2634	2625	-34.6	-26.3	0.760116	6.5	1-10,2634-2625;11-18,2623-2616	x-x,2624-2624[BULt];19-21,2615-2613[UP3]	...((((((((.((((((((((&))))))))))-))))))))...	UCACCCACGGCGUUUAUUGGAC&GUUCAAUAAA-GCUGUGGGAAG	1	16.4293	4	0.172652	Output/WS_GS/cleaveLand_result/t_plot/ath-miR396a-3p_Maker00023858_2625_TPlot.pdf	GO:0004175(endopeptidase activity);GO:0005634(nucleus);GO:0008540(proteasome regulatory particle, base subcomplex);GO:0034515(proteasome storage granule);GO:0043161(proteasome-mediated ubiquitin-dependent protein catabolic process)	ko03050(Proteasome)
ath-miR396a-3p	Maker00027512:2078	Maker00027512	2068	2087	2078	-34.6	-22.9	0.66185	5.5	1-5,2087-2083;7-14,2081-2074;16-20,2073-2069	6-6,2082-2082[SIL];15-15,x-x[BULq];21-21,2068-2068[UP3]	.(((((-((((((((.(((((&))))).)))))))).))))).	AUUCCC-UAGCUUUGGUGAAC&GUUCAAUAAAGCUGUGGGAAG	3	49.2878	3	0.964784	Output/WS_GS/cleaveLand_result/t_plot/ath-miR396a-3p_Maker00027512_2078_TPlot.pdf	GO:0004124(cysteine synthase activity);GO:0005737(cytoplasm);GO:0006535(cysteine biosynthetic process from serine);GO:0030170(pyridoxal phosphate binding)	ko00920(Sulfur metabolism);ko00270(Cysteine and methionine metabolism)
ath-miR396a-3p	Maker00028151:337	Maker00028151	326	346	337	-34.6	-23.36	0.675145	10	1-2,346-345;7-13,340-334;15-21,332-326	3-6,344-341[SIL];14-14,333-333[SIL]	(((((((.(((((((....((&))....))))))).)))))))	CUUCCCAGAGCUUUGGUAUAC&GUUCAAUAAAGCUGUGGGAAG	16	262.868	2	0.836307	Output/WS_GS/cleaveLand_result/t_plot/ath-miR396a-3p_Maker00028151_337_TPlot.pdf	GO:0016787(hydrolase activity)	ko00590(Arachidonic acid metabolism);ko04146(Peroxisome)
ath-miR396a-3p	Maker00030977:1765	Maker00030977	1753	1775	1765	-34.6	-23.6	0.682081	9	1-5,1775-1771;7-8,1769-1768;10-17,1765-1758;18-21,1756-1753	6-6,1770-1770[SIL];9-9,1767-1766[AILt];x-x,1757-1757[BULt]	((((.((((((((..((.(((((&))))).))-.))))))))-))))	CUUCUCCACAGCUGCUGAUGGAC&GUUCAAUA-AAGCUGUGG-GAAG	11	180.722	2	0.788012	Output/WS_GS/cleaveLand_result/t_plot/ath-miR396a-3p_Maker00030977_1765_TPlot.pdf	GO:0005515(protein binding);GO:0005524(ATP binding);GO:0005622(intracellular);GO:0005623(cell);GO:0005634(nucleus);GO:0005739(mitochondrion);GO:0005829(cytosol);GO:0006457(protein folding);GO:0009408(response to heat);GO:0009409(response to cold);GO:0009507(chloroplast);GO:0009532(plastid stroma);GO:0009570(chloroplast stroma);GO:0009579(thylakoid);GO:0009941(chloroplast envelope);GO:0016032(vira…	ko03040(Spliceosome);ko04141(Protein processing in endoplasmic reticulum);ko04144(Endocytosis)
ath-miR396a-3p	Maker00039820:1239	Maker00039820	1228	1247	1239	-34.6	-22.9	0.66185	6.5	1-8,1247-1240;11-20,1238-1229	9-10,1239-1239[AILq];21-21,1228-1228[UP3]	.((((((((((.-((((((((&))))))))..)))))))))).	GUUCCUAUGGCG-UAUUGAAC&GUUCAAUAAAGCUGUGGGAAG	1	16.4293	4	0.960125	Output/WS_GS/cleaveLand_result/t_plot/ath-miR396a-3p_Maker00039820_1239_TPlot.pdf	GO:0005737(cytoplasm);GO:0005886(plasma membrane);GO:0006508(proteolysis);GO:0008270(zinc ion binding);GO:0042277(peptide binding);GO:0043171(peptide catabolic process);GO:0070006(metalloaminopeptidase activity)	ko00590(Arachidonic acid metabolism)
ath-miR396a-3p	Maker00039853:682	Maker00039853	671	691	682	-34.6	-22.7	0.656069	10.5	6-21,686-671	1-5,691-687[UP5]	((((((((((((((((.....&.....))))))))))))))))	CUUCCUACAGUUUUAUCAUCC&GUUCAAUAAAGCUGUGGGAAG	1	16.4293	4	0.983792	Output/WS_GS/cleaveLand_result/t_plot/ath-miR396a-3p_Maker00039853_682_TPlot.pdf	GO:0005744(mitochondrial inner membrane presequence translocase complex);GO:0030150(protein import into mitochondrial matrix);GO:0032981(mitochondrial respiratory chain complex I assembly);GO:0033617(mitochondrial respiratory chain complex IV assembly)	NA
ath-miR396b-3p_1ss20AC	Maker00013553:1293	Maker00013553	1283	1301	1293	-39.9	-26	0.651629	4	1-2,1301-1300;4-14,1299-1289;16-21,1288-1283	3-3,x-x[BULq];15-15,x-x[BULq]	((((((-(((((((((((-((&)).))))))))))).))))))	UGUUUC-CAGCUUUCUUG-GC&GCUCAAGAAAGCUGUGGGACA	3	49.2878	2	0.933771	Output/WS_GS/cleaveLand_result/t_plot/ath-miR396b-3p_1ss20AC_Maker00013553_1293_TPlot.pdf	GO:0005737(cytoplasm);GO:0006607(NLS-bearing protein import into nucleus);GO:0006610(ribosomal protein import into nucleus);GO:0008139(nuclear localization sequence binding);GO:0031965(nuclear membrane);GO:0034399(nuclear periphery)	NA
ath-miR396b-3p_1ss20AC	Maker00016993:861	Maker00016993	850	872	861	-39.9	-26.18	0.65614	11.5	1-7,872-866;10-19,861-852	8-9,865-862[AILt];20-21,851-850[UP3]	..((((((((((....(((((((&)))))))--..))))))))))..	UAUCCCACAGCUCUGACUUGGGU&GCUCAAG--AAAGCUGUGGGACA	2	32.8585	3	0.92914	Output/WS_GS/cleaveLand_result/t_plot/ath-miR396b-3p_1ss20AC_Maker00016993_861_TPlot.pdf	GO:0004722(protein serine/threonine phosphatase activity);GO:0005634(nucleus);GO:0005886(plasma membrane);GO:0006470(protein dephosphorylation);GO:0046872(metal ion binding)	NA
ath-miR396b-3p_1ss20AC	Maker00023579:1208	Maker00023579	1197	1217	1208	-39.9	-28.3	0.709273	4.5	1-15,1217-1203;17-20,1201-1198	16-16,1202-1202[SIL];21-21,1197-1197[UP3]	.((((.(((((((((((((((&))))))))))))))).)))).	AGUUUGAUAGUUUUCUUGAGC&GCUCAAGAAAGCUGUGGGACA	3	49.2878	3	0.477576	Output/WS_GS/cleaveLand_result/t_plot/ath-miR396b-3p_1ss20AC_Maker00023579_1208_TPlot.pdf	GO:0016020(membrane);GO:0016709(oxidoreductase activity, acting on paired donors, with incorporation or reduction of molecular oxygen, NAD(P)H as one donor, and incorporation of one atom of oxygen);GO:0044550(secondary metabolite biosynthetic process)	ko00905(Brassinosteroid biosynthesis)
ath-miR396b-3p_1ss20AC	Maker00030018:1025	Maker00030018	1014	1034	1025	-39.9	-26.2	0.656642	6.5	1-6,1034-1029;9-21,1026-1014	7-8,1028-1027[SIL]	(((((((((((((..((((((&))))))..)))))))))))))	UGUUCCAUAGUUUCAUUGAGU&GCUCAAGAAAGCUGUGGGACA	1	16.4293	4	0.897137	Output/WS_GS/cleaveLand_result/t_plot/ath-miR396b-3p_1ss20AC_Maker00030018_1025_TPlot.pdf	GO:0000028(ribosomal small subunit assembly);GO:0003735(structural constituent of ribosome);GO:0022627(cytosolic small ribosomal subunit)	ko03010(Ribosome)
ath-miR396b-3p_1ss20AC	Maker00036332:346	Maker00036332	336	355	346	-39.9	-26.4	0.661654	4	1-15,355-341;18-20,339-337	16-17,340-340[AILq];21-21,336-336[UP3]	.(((.-(((((((((((((((&)))))))))))))))..))).	GGUUA-ACAGCUUUCUUGAGU&GCUCAAGAAAGCUGUGGGACA	7	115.005	3	0.894336	Output/WS_GS/cleaveLand_result/t_plot/ath-miR396b-3p_1ss20AC_Maker00036332_346_TPlot.pdf	GO:0000724(double-strand break repair via homologous recombination);GO:0003677(DNA binding);GO:0003682(chromatin binding);GO:0005634(nucleus);GO:0005737(cytoplasm);GO:0005829(cytosol);GO:0006334(nucleosome assembly);GO:0008283(cell proliferation);GO:0010311(lateral root formation);GO:0016444(somatic cell DNA recombination);GO:0030154(cell differentiation);GO:0042393(histone binding);GO:0046686(re…	NA
ath-miR396b-3p_1ss20AC	Maker00036789:662	Maker00036789	651	676	662	-39.9	-29.4	0.736842	11.5	1-9,676-668;10-16,662-656;18-21,654-651	x-x,667-663[BULt];17-17,655-655[SIL]	((((.(((((((.....(((((((((&)))))))))-----))))))).))))	UGUUGCACAGCUACAGAUUCUUGAGC&GCUCAAGAA-----AGCUGUGGGACA	1	16.4293	4	0.282281	Output/WS_GS/cleaveLand_result/t_plot/ath-miR396b-3p_1ss20AC_Maker00036789_662_TPlot.pdf	GO:0002184(cytoplasmic translational termination);GO:0003747(translation release factor activity);GO:0003924(GTPase activity);GO:0018444(translation release factor complex)	ko03015(mRNA surveillance pathway)
ath-miR8175_L+2_1ss4AT	Maker00000643:498	Maker00000643	486	511	498	-49.7	-32.7	0.657948	13.5	1-2,511-510;4-7,508-505;8-12,500-496;15-22,493-486	3-3,509-509[SIL];x-x,504-501[BULt];13-14,495-494[SIL]	((((((((..(((((....((((.((&)).))))----)))))..))))))))	UGGUGCCGGAGCCGGAGCUGGAGAGA&UCGUUCC----CCGGCAACGGCGCCA	2	32.8585	3	0.989896	Output/WS_GS/cleaveLand_result/t_plot/ath-miR8175_L+2_1ss4AT_Maker00000643_498_TPlot.pdf	GO:0005737(cytoplasm);GO:0005886(plasma membrane);GO:0006950(response to stress);GO:0009269(response to desiccation);GO:0016787(hydrolase activity)	NA
ath-miR8175_L+2_1ss4AT	Maker00008132:1707	Maker00008132	1694	1716	1707	-49.7	-36.9	0.742455	6.5	1-9,1716-1708;12-19,1705-1698;20-22,1696-1694	10-11,1707-1706[SIL];x-x,1697-1697[BULt]	(((.((((((((..(((((((((&)))))))))..))))))))-)))	UGGAUGCCGUUGAAGGGGAGCGA&UCGUUCCCCGGCAACGGCG-CCA	1	16.4293	4	0.282281	Output/WS_GS/cleaveLand_result/t_plot/ath-miR8175_L+2_1ss4AT_Maker00008132_1707_TPlot.pdf	GO:0004345(glucose-6-phosphate dehydrogenase activity);GO:0005515(protein binding);GO:0006006(glucose metabolic process);GO:0009051(pentose-phosphate shunt, oxidative branch);GO:0009507(chloroplast);GO:0009570(chloroplast stroma);GO:0050661(NADP binding);GO:0055114(oxidation-reduction process)	ko00030(Pentose phosphate pathway);ko00480(Glutathione metabolism)
ath-miR8175_L+2_1ss4AT	Maker00008861:1151	Maker00008861	1137	1160	1151	-49.7	-32.4	0.651911	10.5	1-10,1160-1151;11-12,1148-1147;15-15,1144-1144;17-21,1142-1138	x-x,1150-1149[BULt];13-14,1146-1145[SIL];16-16,1143-1143[SIL];22-22,1137-1137[UP3]	.(((((.(..((..((((((((((&))))))))))--))..).))))).	CGGCGCGGCGGCGAUGGGGGACGG&UCGUUCCCCG--GCAACGGCGCCA	3	49.2878	3	0.994979	Output/WS_GS/cleaveLand_result/t_plot/ath-miR8175_L+2_1ss4AT_Maker00008861_1151_TPlot.pdf	GO:0003700(DNA binding transcription factor activity);GO:0005515(protein binding);GO:0005634(nucleus);GO:0006355(regulation of transcription, DNA-templated);GO:0008270(zinc ion binding);GO:0016020(membrane)	ko04712(Circadian rhythm - plant)
ath-miR8175_L+2_1ss4AT	Maker00009031:1518	Maker00009031	1506	1533	1518	-49.7	-32.7	0.657948	16.5	1-4,1533-1530;5-9,1524-1520;12-22,1516-1506	x-x,1529-1525[BULt];10-11,1519-1517[AILt]	(((((((((((...(((((.....((((&))))-----)))))-..)))))))))))	UGGCGUCGUUGGAAGGGGAGUCAAACGA&UCGU-----UCCCC-GGCAACGGCGCCA	2	32.8585	3	0.988835	Output/WS_GS/cleaveLand_result/t_plot/ath-miR8175_L+2_1ss4AT_Maker00009031_1518_TPlot.pdf	GO:0005634(nucleus);GO:0008150(biological_process)	NA
ath-miR8175_L+2_1ss4AT	Maker00010072:314	Maker00010072	299	324	314	-49.7	-33.3	0.67002	12	3-4,322-321;6-8,319-317;9-18,315-306;19-21,302-300	1-2,324-323[UP5];5-5,320-320[SIL];x-x,316-316[BULt];x-x,305-303[BULt];22-22,299-299[UP3]	.(((...((((((((((.(((.((..&..)).)))-))))))))))---))).	CGGCCAGGCCGUUGCCGAGGGUGCCA&UCGUUCCC-CGGCAACGGC---GCCA	3	49.2878	3	0.947488	Output/WS_GS/cleaveLand_result/t_plot/ath-miR8175_L+2_1ss4AT_Maker00010072_314_TPlot.pdf	GO:0005739(mitochondrion);GO:0005829(cytosol);GO:0008150(biological_process)	NA
ath-miR8175_L+2_1ss4AT	Maker00011808:1228	Maker00011808	1216	1238	1228	-49.7	-33.1	0.665996	10	1-2,1238-1237;4-7,1235-1232;8-12,1230-1226;15-21,1223-1217	3-3,1236-1236[SIL];x-x,1231-1231[BULt];13-14,1225-1224[SIL];22-22,1216-1216[UP3]	.(((((((..(((((.((((.((&)).))))-)))))..))))))).	CGGCGCCGGCGUUGGUGGAGGGA&UCGUUCC-CCGGCAACGGCGCCA	1	16.4293	4	0.96197	Output/WS_GS/cleaveLand_result/t_plot/ath-miR8175_L+2_1ss4AT_Maker00011808_1228_TPlot.pdf	GO:0051213(dioxygenase activity)	ko00270(Cysteine and methionine metabolism)
ath-miR8175_L+2_1ss4AT	Maker00012646:558	Maker00012646	545	568	558	-49.7	-32.4	0.651911	10	3-9,566-560;10-16,558-552;19-21,548-546	1-2,568-567[UP5];x-x,559-559[BULt];17-18,551-549[AILt];22-22,545-545[UP3]	.(((...(((((((.(((((((..&..)))))))-)))))))-..))).	AGGCUAACGUUGCCAGGGGAGCUG&UCGUUCCCC-GGCAACG-GCGCCA	2	32.8585	3	0.996279	Output/WS_GS/cleaveLand_result/t_plot/ath-miR8175_L+2_1ss4AT_Maker00012646_558_TPlot.pdf	GO:0000027(ribosomal large subunit assembly);GO:0003735(structural constituent of ribosome);GO:0006412(translation);GO:0022625(cytosolic large ribosomal subunit);GO:1902626(assembly of large subunit precursor of preribosome)	ko03010(Ribosome)
ath-miR8175_L+2_1ss4AT	Maker00022514:956	Maker00022514	939	965	956	-49.7	-37.3	0.750503	13.5	1-11,965-955;12-12,949-949;15-22,946-939	x-x,954-950[BULt];13-14,948-947[SIL]	((((((((..(.....(((((((((((&)))))))))))-----)..))))))))	UGGCGCCGGCGAAGAUCCGGGGAGCGG&UCGUUCCCCGG-----CAACGGCGCCA	1	16.4293	4	0.210939	Output/WS_GS/cleaveLand_result/t_plot/ath-miR8175_L+2_1ss4AT_Maker00022514_956_TPlot.pdf	GO:0005351(carbohydrate:proton symporter activity);GO:0005355(glucose transmembrane transporter activity);GO:0005887(integral component of plasma membrane);GO:0046323(glucose import)	NA
ath-miR8175_L+2_1ss4AT	Maker00023948:854	Maker00023948	842	862	854	-49.7	-33.1	0.665996	7.5	1-2,862-861;4-12,860-852;15-22,849-842	3-3,x-x[BULq];13-14,851-850[SIL]	((((((((..(((((((((-((&)).)))))))))..))))))))	UGGUGCCGGAGUUGGGGAG-GA&UCGUUCCCCGGCAACGGCGCCA	2	32.8585	3	0.962981	Output/WS_GS/cleaveLand_result/t_plot/ath-miR8175_L+2_1ss4AT_Maker00023948_854_TPlot.pdf	NA	NA
ath-miR8175_L+2_1ss4AT	Maker00026008:248	Maker00026008	234	257	248	-49.7	-36.7	0.738431	7	2-12,256-246;15-19,243-239;20-21,236-235	1-1,257-257[UP5];13-14,245-244[SIL];x-x,238-237[BULt];22-22,234-234[UP3]	.((..(((((..(((((((((((.&.)))))))))))..)))))--)).	CGGUUCGCCGGCGCCGGGGAGCGC&UCGUUCCCCGGCAACGGCG--CCA	1	16.4293	4	0.315495	Output/WS_GS/cleaveLand_result/t_plot/ath-miR8175_L+2_1ss4AT_Maker00026008_248_TPlot.pdf	GO:0004672(protein kinase activity);GO:0004674(protein serine/threonine kinase activity);GO:0004712(protein serine/threonine/tyrosine kinase activity);GO:0005515(protein binding);GO:0005524(ATP binding);GO:0005634(nucleus);GO:0005737(cytoplasm);GO:0005829(cytosol);GO:0006468(protein phosphorylation);GO:0009734(auxin-activated signaling pathway);GO:0009742(brassinosteroid mediated signaling pathwa…	NA
ath-miR8175_L+2_1ss4AT	Maker00029281:1635	Maker00029281	1623	1643	1635	-49.7	-37.6	0.756539	6	1-4,1643-1640;6-12,1639-1633;15-22,1630-1623	5-5,x-x[BULq];13-14,1632-1631[SIL]	((((((((..(((((((-((((&)))).)))))))..))))))))	UGGCGCCGACGCUGGGG-GCGA&UCGUUCCCCGGCAACGGCGCCA	1	16.4293	4	0.172652	Output/WS_GS/cleaveLand_result/t_plot/ath-miR8175_L+2_1ss4AT_Maker00029281_1635_TPlot.pdf	GO:0005887(integral component of plasma membrane);GO:0009992(cellular water homeostasis);GO:0015250(water channel activity);GO:0015254(glycerol channel activity);GO:0034220(ion transmembrane transport)	NA
ath-miR8175_L+2_1ss4AT	Maker00033516:943	Maker00033516	930	953	943	-49.7	-33.2	0.668008	9	1-7,953-947;8-10,945-943;12-12,941-941;15-18,938-935;19-21,933-931	x-x,946-946[BULt];11-11,942-942[SIL];13-14,940-939[SIL];x-x,934-934[BULt];22-22,930-930[UP3]	.(((.((((..(.(((.(((((((&)))))))-))).)..))))-))).	CGGCAGCCGAGGGCGGAGGAGCGA&UCGUUCC-CCGGCAACGGC-GCCA	10	164.293	3	0.95248	Output/WS_GS/cleaveLand_result/t_plot/ath-miR8175_L+2_1ss4AT_Maker00033516_943_TPlot.pdf	GO:0005737(cytoplasm);GO:0030001(metal ion transport);GO:0046914(transition metal ion binding);GO:0046916(cellular transition metal ion homeostasis)	NA
ath-miR8175_L+2_1ss4AT	Maker00034089:669	Maker00034089	657	682	669	-49.7	-35.46	0.713481	14	1-3,682-680;6-22,673-657	4-5,679-674[AILt]	(((((((((((((((((......(((&)))----..)))))))))))))))))	UGGUGCUGUUGCUGGGGCAGUGUCGA&UCG----UUCCCCGGCAACGGCGCCA	2	32.8585	3	0.593022	Output/WS_GS/cleaveLand_result/t_plot/ath-miR8175_L+2_1ss4AT_Maker00034089_669_TPlot.pdf	GO:0003735(structural constituent of ribosome);GO:0006412(translation)	NA
ath-miR8175_L+3	Maker00013387:161	Maker00013387	148	170	161	-51.1	-39.2	0.767123	5.5	1-19,170-152	20-23,151-148[UP3]	....(((((((((((((((((((&)))))))))))))))))))....	AUCGGUCGUUGCCGGGGGUCGAA&UUCGAUCCCCGGCAACGGCGCCA	1	16.4293	4	0.172652	Output/WS_GS/cleaveLand_result/t_plot/ath-miR8175_L+3_Maker00013387_161_TPlot.pdf	GO:0005515(protein binding);GO:0005634(nucleus);GO:0005652(nuclear lamina);GO:0005654(nucleoplasm);GO:0005737(cytoplasm);GO:0006997(nucleus organization);GO:0008483(transaminase activity);GO:0009507(chloroplast);GO:0010369(chromocenter);GO:0031965(nuclear membrane);GO:0034399(nuclear periphery);GO:0097298(regulation of nucleus size)	ko00270(Cysteine and methionine metabolism);ko00280(Valine, leucine and isoleucine degradation);ko00290(Valine, leucine and isoleucine biosynthesis);ko00770(Pantothenate and CoA biosynthesis)
ath-miR8175_L+3	Maker00016002:252	Maker00016002	239	266	252	-51.1	-33.3	0.651663	17	3-6,264-261;7-8,256-255;9-13,253-249;16-22,246-240	1-2,266-265[UP5];x-x,260-257[BULt];x-x,254-254[BULt];14-15,248-247[SIL];23-23,239-239[UP3]	.(((((((..(((((.((....((((..&..))))----))-)))))..))))))).	CGGCGCCGGCGCCGGUGGCCUCGUCGCC&UUCGAU----CC-CCGGCAACGGCGCCA	2	32.8585	3	0.97967	Output/WS_GS/cleaveLand_result/t_plot/ath-miR8175_L+3_Maker00016002_252_TPlot.pdf	GO:0004497(monooxygenase activity);GO:0055114(oxidation-reduction process)	ko00380(Tryptophan metabolism)
ath-miR8175_L+3	Maker00025394:183	Maker00025394	169	195	183	-51.1	-33.3	0.651663	9.5	1-7,195-189;8-9,187-186;10-13,183-180;15-20,178-173;21-22,171-170	x-x,188-188[BULt];x-x,185-184[BULt];14-14,179-179[SIL];x-x,172-172[BULt];23-23,169-169[UP3]	.((.((((((.((((..((.(((((((&)))))))-))--)))).))))))-)).	CGGACGCCGUCGCCGUCGGAGAUCGAG&UUCGAUC-CC--CGGCAACGGCG-CCA	4	65.7171	2	0.966762	Output/WS_GS/cleaveLand_result/t_plot/ath-miR8175_L+3_Maker00025394_183_TPlot.pdf	GO:0005375(copper ion transmembrane transporter activity);GO:0005770(late endosome);GO:0005773(vacuole);GO:0005774(vacuolar membrane);GO:0005794(Golgi apparatus);GO:0006825(copper ion transport);GO:0009506(plasmodesma);GO:0009737(response to abscisic acid);GO:0015089(high-affinity copper ion transmembrane transporter activity);GO:0015680(intracellular copper ion transport);GO:0016021(integral com…	NA
ath-miR8175_L+3_1ss5AT	Maker00008132:1708	Maker00008132	1694	1717	1708	-50.7	-37.8	0.745562	6.5	1-10,1717-1708;13-20,1705-1698;21-23,1696-1694	11-12,1707-1706[SIL];x-x,1697-1697[BULt]	(((.((((((((..((((((((((&))))))))))..))))))))-)))	UGGAUGCCGUUGAAGGGGAGCGAA&UUCGUUCCCCGGCAACGGCG-CCA	1	16.4293	4	0.172652	Output/WS_GS/cleaveLand_result/t_plot/ath-miR8175_L+3_1ss5AT_Maker00008132_1708_TPlot.pdf	GO:0004345(glucose-6-phosphate dehydrogenase activity);GO:0005515(protein binding);GO:0006006(glucose metabolic process);GO:0009051(pentose-phosphate shunt, oxidative branch);GO:0009507(chloroplast);GO:0009570(chloroplast stroma);GO:0050661(NADP binding);GO:0055114(oxidation-reduction process)	ko00030(Pentose phosphate pathway);ko00480(Glutathione metabolism)
ath-miR8175_L+3_1ss5AT	Maker00008337:717	Maker00008337	704	726	717	-50.7	-35.8	0.706114	7	2-7,725-720;9-13,718-714;15-22,712-705	1-1,726-726[UP5];8-8,719-719[SIL];14-14,713-713[SIL];23-23,704-704[UP3]	.((((((((.(((((.((((((.&.)))))).))))).)))))))).	CGGCGCCGUCGUCGGUGGACGAU&UUCGUUCCCCGGCAACGGCGCCA	1	16.4293	4	0.612348	Output/WS_GS/cleaveLand_result/t_plot/ath-miR8175_L+3_1ss5AT_Maker00008337_717_TPlot.pdf	GO:0003677(DNA binding);GO:0003700(DNA binding transcription factor activity);GO:0005634(nucleus);GO:0006351(transcription, DNA-templated);GO:0006355(regulation of transcription, DNA-templated);GO:0007275(multicellular organism development);GO:0009611(response to wounding);GO:0009788(negative regulation of abscisic acid-activated signaling pathway)	NA
ath-miR8175_L+3_1ss5AT	Maker00021316:1584	Maker00021316	1572	1593	1584	-50.7	-33	0.650888	4	1-12,1593-1582;14-16,1581-1579;19-19,1576-1576;21-23,1574-1572	13-13,x-x[BULq];17-18,1578-1577[SIL];20-20,1575-1575[SIL]	(((.(..(((-((((((((((((&)))))))))))).)))..).)))	UGGGGAAGUU-CCGGGGAACGAA&UUCGUUCCCCGGCAACGGCGCCA	1	16.4293	4	0.986591	Output/WS_GS/cleaveLand_result/t_plot/ath-miR8175_L+3_1ss5AT_Maker00021316_1584_TPlot.pdf	GO:0003700(DNA binding transcription factor activity);GO:0005515(protein binding);GO:0005634(nucleus);GO:0006351(transcription, DNA-templated);GO:0042802(identical protein binding);GO:0043565(sequence-specific DNA binding);GO:0045893(positive regulation of transcription, DNA-templated)	NA
ath-miR8175_L+3_1ss5AT	Maker00026008:249	Maker00026008	234	258	249	-50.7	-36.7	0.723866	9	3-13,256-246;16-20,243-239;21-22,236-235	1-2,258-257[UP5];14-15,245-244[SIL];x-x,238-237[BULt];23-23,234-234[UP3]	.((..(((((..(((((((((((..&..)))))))))))..)))))--)).	CGGUUCGCCGGCGCCGGGGAGCGCA&UUCGUUCCCCGGCAACGGCG--CCA	3	49.2878	3	0.450821	Output/WS_GS/cleaveLand_result/t_plot/ath-miR8175_L+3_1ss5AT_Maker00026008_249_TPlot.pdf	GO:0004672(protein kinase activity);GO:0004674(protein serine/threonine kinase activity);GO:0004712(protein serine/threonine/tyrosine kinase activity);GO:0005515(protein binding);GO:0005524(ATP binding);GO:0005634(nucleus);GO:0005737(cytoplasm);GO:0005829(cytosol);GO:0006468(protein phosphorylation);GO:0009734(auxin-activated signaling pathway);GO:0009742(brassinosteroid mediated signaling pathwa…	NA
ath-miR8175_L+3_1ss5AT	Maker00029281:1636	Maker00029281	1623	1644	1636	-50.7	-37.8	0.745562	7	2-5,1643-1640;7-13,1639-1633;16-23,1630-1623	1-1,1644-1644[UP5];6-6,x-x[BULq];14-15,1632-1631[SIL]	((((((((..(((((((-((((.&.)))).)))))))..))))))))	UGGCGCCGACGCUGGGG-GCGAU&UUCGUUCCCCGGCAACGGCGCCA	6	98.5756	2	0.19382	Output/WS_GS/cleaveLand_result/t_plot/ath-miR8175_L+3_1ss5AT_Maker00029281_1636_TPlot.pdf	GO:0005887(integral component of plasma membrane);GO:0009992(cellular water homeostasis);GO:0015250(water channel activity);GO:0015254(glycerol channel activity);GO:0034220(ion transmembrane transport)	NA
ath-miR8175_L+3_1ss5AT	Maker00033483:1031	Maker00033483	1015	1041	1031	-50.7	-36	0.710059	9	1-8,1041-1034;9-14,1032-1027;16-19,1026-1023;20-22,1018-1016	x-x,1033-1033[BULt];15-15,x-x[BULq];x-x,1022-1019[BULt];23-23,1015-1015[UP3]	.(((....((((-((((((.((((((((&))))))))-)))))).))))----))).	GGGCUACUGCCG-UGCCGGAGGAACGGA&UUCGUUCC-CCGGCAACGGC----GCCA	2	32.8585	3	0.57218	Output/WS_GS/cleaveLand_result/t_plot/ath-miR8175_L+3_1ss5AT_Maker00033483_1031_TPlot.pdf	GO:0005507(copper ion binding);GO:0009809(lignin biosynthetic process);GO:0016722(oxidoreductase activity, oxidizing metal ions)	NA
ath-miR8175_L+3_1ss5AT	Maker00033516:944	Maker00033516	930	954	944	-50.7	-34.1	0.672584	9	1-8,954-947;9-11,945-943;13-13,941-941;16-19,938-935;20-22,933-931	x-x,946-946[BULt];12-12,942-942[SIL];14-15,940-939[SIL];x-x,934-934[BULt];23-23,930-930[UP3]	.(((.((((..(.(((.((((((((&))))))))-))).)..))))-))).	CGGCAGCCGAGGGCGGAGGAGCGAA&UUCGUUCC-CCGGCAACGGC-GCCA	1	16.4293	4	0.901897	Output/WS_GS/cleaveLand_result/t_plot/ath-miR8175_L+3_1ss5AT_Maker00033516_944_TPlot.pdf	GO:0005737(cytoplasm);GO:0030001(metal ion transport);GO:0046914(transition metal ion binding);GO:0046916(cellular transition metal ion homeostasis)	NA
ath-miR8175_L-2	Maker00000477:1288	Maker00000477	1280	1297	1288	-41.8	-28.4	0.679426	7	4-12,1294-1286;14-18,1284-1280	1-3,1297-1295[UP5];13-13,1285-1285[SIL]	(((((.(((((((((...&...))))))))).)))))	UGGCGGUGUUGCCGGCGU&UCCCCGGCAACGGCGCCA	5	82.1463	3	0.999991	Output/WS_GS/cleaveLand_result/t_plot/ath-miR8175_L-2_Maker00000477_1288_TPlot.pdf	GO:0003743(translation initiation factor activity);GO:0005852(eukaryotic translation initiation factor 3 complex)	ko03013(RNA transport)
ath-miR8175_L-2	Maker00000735:746	Maker00000735	738	756	746	-41.8	-27.7	0.662679	10	1-5,756-752;7-8,750-749;11-12,745-744;14-17,742-739	6-6,751-751[SIL];9-10,748-746[AILt];13-13,743-743[SIL];18-18,738-738[UP3]	.((((.((...((.(((((&))))).))-..)).)))).	AGGCGGCGGCGGCGGGGGA&UCCCCGGC-AACGGCGCCA	2	32.8585	3	1	Output/WS_GS/cleaveLand_result/t_plot/ath-miR8175_L-2_Maker00000735_746_TPlot.pdf	GO:0003677(DNA binding);GO:0003700(DNA binding transcription factor activity);GO:0005515(protein binding);GO:0005634(nucleus);GO:0005737(cytoplasm);GO:0006351(transcription, DNA-templated);GO:0006355(regulation of transcription, DNA-templated);GO:0009610(response to symbiotic fungus);GO:0009737(response to abscisic acid);GO:0010197(polar nucleus fusion);GO:0010201(response to continuous far red l…	NA
ath-miR8175_L-2	Maker00000792:1448	Maker00000792	1440	1458	1448	-41.8	-27.5	0.657895	8.5	2-3,1457-1456;4-8,1454-1450;11-17,1447-1441	1-1,1458-1458[UP5];x-x,1455-1455[BULt];9-10,1449-1448[SIL];18-18,1440-1440[UP3]	.(((((((..(((((.((.&.))-)))))..))))))).	CGGCGUCGCAGCCGGCGGC&UCC-CCGGCAACGGCGCCA	4	65.7171	2	1	Output/WS_GS/cleaveLand_result/t_plot/ath-miR8175_L-2_Maker00000792_1448_TPlot.pdf	GO:0005634(nucleus);GO:0005886(plasma membrane);GO:0008150(biological_process)	NA
ath-miR8175_L-2	Maker00000823:782	Maker00000823	774	792	782	-41.8	-30.9	0.739234	5.5	2-3,791-790;4-16,788-776	1-1,792-792[UP5];x-x,789-789[BULt];17-18,775-774[UP3]	..(((((((((((((.((.&.))-)))))))))))))..	UCGUGCCGUUGCCGGCGGC&UCC-CCGGCAACGGCGCCA	1	16.4293	4	0.92959	Output/WS_GS/cleaveLand_result/t_plot/ath-miR8175_L-2_Maker00000823_782_TPlot.pdf	GO:0003674(molecular_function);GO:0005575(cellular_component);GO:0008150(biological_process)	NA
ath-miR8175_L-2	Maker00001205:1263	Maker00001205	1255	1272	1263	-41.8	-28.4	0.679426	7	4-12,1269-1261;14-18,1259-1255	1-3,1272-1270[UP5];13-13,1260-1260[SIL]	(((((.(((((((((...&...))))))))).)))))	UGGCGGUGUUGCCGGCAU&UCCCCGGCAACGGCGCCA	1	16.4293	4	0.999987	Output/WS_GS/cleaveLand_result/t_plot/ath-miR8175_L-2_Maker00001205_1263_TPlot.pdf	GO:0003743(translation initiation factor activity);GO:0005852(eukaryotic translation initiation factor 3 complex)	ko03013(RNA transport)
ath-miR8175_L-2	Maker00001206:814	Maker00001206	806	823	814	-41.8	-28.6	0.684211	10	4-8,820-816;11-17,813-807	1-3,823-821[UP5];9-10,815-814[SIL];18-18,806-806[UP3]	.(((((((..(((((...&...)))))..))))))).	CGGCGCCGGCGCCGGCAA&UCCCCGGCAACGGCGCCA	3	49.2878	2	0.999854	Output/WS_GS/cleaveLand_result/t_plot/ath-miR8175_L-2_Maker00001206_814_TPlot.pdf	GO:0005516(calmodulin binding);GO:0005634(nucleus);GO:0005886(plasma membrane);GO:0008150(biological_process)	NA
ath-miR8175_L-2	Maker00001230:638	Maker00001230	630	647	638	-41.8	-30.6	0.732057	7	4-14,644-634;16-17,632-631	1-3,647-645[UP5];15-15,633-633[SIL];18-18,630-630[UP3]	.((.(((((((((((...&...))))))))))).)).	CGGGGCCGUUGCCGGUGC&UCCCCGGCAACGGCGCCA	2	32.8585	3	0.956997	Output/WS_GS/cleaveLand_result/t_plot/ath-miR8175_L-2_Maker00001230_638_TPlot.pdf	GO:0009808(lignin metabolic process);GO:0016020(membrane);GO:0016710(trans-cinnamate 4-monooxygenase activity);GO:0044550(secondary metabolite biosynthetic process)	ko00360(Phenylalanine metabolism);ko00130(Ubiquinone and other terpenoid-quinone biosynthesis);ko00940(Phenylpropanoid biosynthesis);ko00945(Stilbenoid, diarylheptanoid and gingerol biosynthesis);ko00941(Flavonoid biosynthesis)
ath-miR8175_L-2	Maker00001266:408	Maker00001266	400	423	408	-41.8	-27.24	0.651675	20	3-8,421-416;11-17,407-401	1-2,423-422[UP5];9-10,415-408[AILt];18-18,400-400[UP3]	.(((((((........((((((..&..))))))------..))))))).	CGGCGCCGGCUCGCCCGCCGGGCC&UCCCCGGC------AACGGCGCCA	3	49.2878	3	1	Output/WS_GS/cleaveLand_result/t_plot/ath-miR8175_L-2_Maker00001266_408_TPlot.pdf	GO:0003959(NADPH dehydrogenase activity);GO:0005759(mitochondrial matrix);GO:0055114(oxidation-reduction process)	NA
ath-miR8175_L-2	Maker00001392:2075	Maker00001392	2063	2084	2075	-41.8	-28.7	0.686603	7	1-4,2084-2081;6-14,2079-2071;15-18,2066-2063	5-5,2080-2080[SIL];x-x,2070-2067[BULt]	((((....(((((((((.((((&)))).)))))))))----))))	UGGCAGAAGCUGUUGCCUGGGA&UCCCCGGCAACGGC----GCCA	3	49.2878	2	0.999697	Output/WS_GS/cleaveLand_result/t_plot/ath-miR8175_L-2_Maker00001392_2075_TPlot.pdf	GO:0015131(oxaloacetate transmembrane transporter activity);GO:0015140(malate transmembrane transporter activity);GO:0016021(integral component of membrane);GO:0071423(malate transmembrane transport)	NA
ath-miR8175_L-2	Maker00001529:1056	Maker00001529	1048	1065	1056	-41.8	-27.5	0.657895	7	1-8,1065-1058;10-11,1056-1055;14-17,1052-1049	9-9,1057-1057[SIL];12-13,1054-1053[SIL];18-18,1048-1048[UP3]	.((((..((.((((((((&)))))))).))..)))).	AGGCGAAGUGGCUGGGGA&UCCCCGGCAACGGCGCCA	2	32.8585	3	1	Output/WS_GS/cleaveLand_result/t_plot/ath-miR8175_L-2_Maker00001529_1056_TPlot.pdf	GO:0003674(molecular_function);GO:0005634(nucleus);GO:0008150(biological_process)	NA
ath-miR8175_L-2	Maker00001561:886	Maker00001561	878	896	886	-41.8	-28.8	0.688995	6.5	1-3,896-894;4-6,892-890;8-12,888-884;14-17,882-879	x-x,893-893[BULt];7-7,889-889[SIL];13-13,883-883[SIL];18-18,878-878[UP3]	.((((.(((((.(((.(((&)))-))).))))).)))).	CGGCGGCGUUGGCGGUGGG&UCC-CCGGCAACGGCGCCA	17	279.297	2	0.999533	Output/WS_GS/cleaveLand_result/t_plot/ath-miR8175_L-2_Maker00001561_886_TPlot.pdf	GO:0000981(RNA polymerase II transcription factor activity, sequence-specific DNA binding);GO:0001135(transcription factor activity, RNA polymerase II transcription factor recruiting);GO:0003677(DNA binding);GO:0003700(DNA binding transcription factor activity);GO:0005515(protein binding);GO:0005634(nucleus);GO:0006351(transcription, DNA-templated);GO:0006355(regulation of transcription, DNA-temp…	NA
ath-miR8175_L-2	Maker00001801:2876	Maker00001801	2868	2885	2876	-41.8	-31.9	0.763158	8	3-8,2883-2878;11-17,2875-2869	1-2,2885-2884[UP5];9-10,2877-2876[SIL];18-18,2868-2868[UP3]	.(((((((..((((((..&..))))))..))))))).	CGGCGCCGGCGCCGGGCU&UCCCCGGCAACGGCGCCA	4	65.7171	2	0.748136	Output/WS_GS/cleaveLand_result/t_plot/ath-miR8175_L-2_Maker00001801_2876_TPlot.pdf	GO:0005829(cytosol);GO:0016791(phosphatase activity)	NA
ath-miR8175_L-2	Maker00002560:274	Maker00002560	266	283	274	-41.8	-27.6	0.660287	6	3-13,281-271;15-17,269-267	1-2,283-282[UP5];14-14,270-270[SIL];18-18,266-266[UP3]	.(((.(((((((((((..&..))))))))))).))).	CGGUAUCGUUGCCGGGAA&UCCCCGGCAACGGCGCCA	2	32.8585	3	1	Output/WS_GS/cleaveLand_result/t_plot/ath-miR8175_L-2_Maker00002560_274_TPlot.pdf	GO:0005507(copper ion binding);GO:0005829(cytosol);GO:0008483(transaminase activity);GO:0009089(lysine biosynthetic process via diaminopimelate);GO:0009507(chloroplast);GO:0009570(chloroplast stroma);GO:0009735(response to cytokinin);GO:0009862(systemic acquired resistance, salicylic acid mediated signaling pathway);GO:0010285(L,L-diaminopimelate aminotransferase activity);GO:0030170(pyridoxal ph…	ko00300(Lysine biosynthesis)
ath-miR8175_L-2	Maker00003310:120	Maker00003310	112	129	120	-41.8	-28.9	0.691388	5	2-8,128-122;10-12,120-118;14-17,116-113	1-1,129-129[UP5];9-9,121-121[SIL];13-13,117-117[SIL];18-18,112-112[UP3]	.((((.(((.(((((((.&.))))))).))).)))).	CGGCGACGUCGCCGGGGC&UCCCCGGCAACGGCGCCA	4	65.7171	3	0.999823	Output/WS_GS/cleaveLand_result/t_plot/ath-miR8175_L-2_Maker00003310_120_TPlot.pdf	GO:0016165(linoleate 13S-lipoxygenase activity)	ko00591(Linoleic acid metabolism)
ath-miR8175_L-2	Maker00003455:120	Maker00003455	112	129	120	-41.8	-28.9	0.691388	5	2-8,128-122;10-12,120-118;14-17,116-113	1-1,129-129[UP5];9-9,121-121[SIL];13-13,117-117[SIL];18-18,112-112[UP3]	.((((.(((.(((((((.&.))))))).))).)))).	CGGCGACGUCGCCGGGGC&UCCCCGGCAACGGCGCCA	8	131.434	3	0.999784	Output/WS_GS/cleaveLand_result/t_plot/ath-miR8175_L-2_Maker00003455_120_TPlot.pdf	GO:0016165(linoleate 13S-lipoxygenase activity)	ko00591(Linoleic acid metabolism)
ath-miR8175_L-2	Maker00003824:117	Maker00003824	109	126	117	-41.8	-31.2	0.746411	3.5	2-12,125-115;14-17,113-110	1-1,126-126[UP5];13-13,114-114[SIL];18-18,109-109[UP3]	.((((.(((((((((((.&.))))))))))).)))).	CGGUGACGUUGCCGGGGC&UCCCCGGCAACGGCGCCA	2	32.8585	3	0.877257	Output/WS_GS/cleaveLand_result/t_plot/ath-miR8175_L-2_Maker00003824_117_TPlot.pdf	GO:0016165(linoleate 13S-lipoxygenase activity)	ko00591(Linoleic acid metabolism)
ath-miR8175_L-2	Maker00003999:1534	Maker00003999	1526	1543	1534	-41.8	-29.8	0.712919	6	2-3,1542-1541;4-7,1539-1536;9-17,1535-1527	1-1,1543-1543[UP5];x-x,1540-1540[BULt];8-8,x-x[BULq];18-18,1526-1526[UP3]	.(((((((((-((((.((.&.))-)))).))))))))).	CGGCGCCGUU-CCGGAGGU&UCC-CCGGCAACGGCGCCA	3	49.2878	2	0.990473	Output/WS_GS/cleaveLand_result/t_plot/ath-miR8175_L-2_Maker00003999_1534_TPlot.pdf	GO:0005886(plasma membrane);GO:0009507(chloroplast)	NA
ath-miR8175_L-2	Maker00007172:2797	Maker00007172	2789	2806	2797	-41.8	-30.2	0.722488	6	3-4,2804-2803;6-18,2801-2789	1-2,2806-2805[UP5];5-5,2802-2802[SIL]	(((((((((((((.((..&..)).)))))))))))))	UGGCGCCGUUGCUUGGUA&UCCCCGGCAACGGCGCCA	2	32.8585	2	0.970793	Output/WS_GS/cleaveLand_result/t_plot/ath-miR8175_L-2_Maker00007172_2797_TPlot.pdf	GO:0000977(RNA polymerase II regulatory region sequence-specific DNA binding);GO:0005515(protein binding);GO:0005794(Golgi apparatus);GO:0005886(plasma membrane);GO:0005887(integral component of plasma membrane);GO:0009825(multidimensional cell growth);GO:0009832(plant-type cell wall biogenesis);GO:0009833(plant-type primary cell wall biogenesis);GO:0010330(cellulose synthase complex);GO:0016020(…	NA
ath-miR8175_L-2	Maker00007261:1106	Maker00007261	1098	1116	1106	-41.8	-28.5	0.681818	6	1-4,1116-1113;5-9,1111-1107;11-12,1105-1104;14-18,1102-1098	x-x,1112-1112[BULt];10-10,1106-1106[SIL];13-13,1103-1103[SIL]	(((((.((.(((((.((((&))))-))))).)).)))))	UGGCGGCGCUGCUGUGGGA&UCCC-CGGCAACGGCGCCA	7	115.005	2	0.999909	Output/WS_GS/cleaveLand_result/t_plot/ath-miR8175_L-2_Maker00007261_1106_TPlot.pdf	GO:0016985(mannan endo-1,4-beta-mannosidase activity);GO:0046355(mannan catabolic process)	ko00051(Fructose and mannose metabolism)
ath-miR8175_L-2	Maker00007719:1152	Maker00007719	1140	1162	1152	-41.8	-27.8	0.665072	9	1-3,1162-1160;4-14,1158-1148;15-17,1143-1141	x-x,1159-1159[BULt];x-x,1147-1144[BULt];18-18,1140-1140[UP3]	.(((....(((((((((((.(((&)))-)))))))))))----))).	AGGCCAUUGCUGUUGUCGGCGGA&UCC-CCGGCAACGGC----GCCA	1	16.4293	4	1	Output/WS_GS/cleaveLand_result/t_plot/ath-miR8175_L-2_Maker00007719_1152_TPlot.pdf	GO:0012505(endomembrane system)	NA
ath-miR8175_L-2	Maker00008132:1703	Maker00008132	1694	1712	1703	-41.8	-29	0.69378	5.5	1-5,1712-1708;8-15,1705-1698;16-18,1696-1694	6-7,1707-1706[SIL];x-x,1697-1697[BULt]	(((.((((((((..(((((&)))))..))))))))-)))	UGGAUGCCGUUGAAGGGGA&UCCCCGGCAACGGCG-CCA	1	16.4293	4	0.999578	Output/WS_GS/cleaveLand_result/t_plot/ath-miR8175_L-2_Maker00008132_1703_TPlot.pdf	GO:0004345(glucose-6-phosphate dehydrogenase activity);GO:0005515(protein binding);GO:0006006(glucose metabolic process);GO:0009051(pentose-phosphate shunt, oxidative branch);GO:0009507(chloroplast);GO:0009570(chloroplast stroma);GO:0050661(NADP binding);GO:0055114(oxidation-reduction process)	ko00030(Pentose phosphate pathway);ko00480(Glutathione metabolism)
ath-miR8175_L-2	Maker00008337:712	Maker00008337	704	722	712	-41.8	-31.6	0.755981	6	1-3,722-720;4-8,718-714;10-17,712-705	x-x,719-719[BULt];9-9,713-713[SIL];18-18,704-704[UP3]	.((((((((.(((((.(((&)))-))))).)))))))).	CGGCGCCGUCGUCGGUGGA&UCC-CCGGCAACGGCGCCA	3	49.2878	3	0.850114	Output/WS_GS/cleaveLand_result/t_plot/ath-miR8175_L-2_Maker00008337_712_TPlot.pdf	GO:0003677(DNA binding);GO:0003700(DNA binding transcription factor activity);GO:0005634(nucleus);GO:0006351(transcription, DNA-templated);GO:0006355(regulation of transcription, DNA-templated);GO:0007275(multicellular organism development);GO:0009611(response to wounding);GO:0009788(negative regulation of abscisic acid-activated signaling pathway)	NA
ath-miR8175_L-2	Maker00008804:41	Maker00008804	33	50	41	-41.8	-29.1	0.696172	8	2-8,49-43;11-12,40-39;14-17,37-34	1-1,50-50[UP5];9-10,42-41[SIL];13-13,38-38[SIL];18-18,33-33[UP3]	.((((.((..(((((((.&.)))))))..)).)))).	CGGCGGUGGAGCCGGGGC&UCCCCGGCAACGGCGCCA	1	16.4293	4	0.999412	Output/WS_GS/cleaveLand_result/t_plot/ath-miR8175_L-2_Maker00008804_41_TPlot.pdf	GO:0005215(transporter activity);GO:0005886(plasma membrane);GO:0006857(oligopeptide transport);GO:0010336(gibberellic acid homeostasis);GO:0016020(membrane);GO:0016021(integral component of membrane);GO:0022857(transmembrane transporter activity);GO:0042128(nitrate assimilation);GO:0055085(transmembrane transport);GO:0097708(intracellular vesicle)	NA
ath-miR8175_L-2	Maker00010543:501	Maker00010543	493	510	501	-41.8	-29	0.69378	10	6-17,505-494	1-5,510-506[UP5];18-18,493-493[UP3]	.((((((((((((.....&.....)))))))))))).	CGGCGCCGUUGCCACCAC&UCCCCGGCAACGGCGCCA	3	49.2878	2	0.999029	Output/WS_GS/cleaveLand_result/t_plot/ath-miR8175_L-2_Maker00010543_501_TPlot.pdf	GO:0005524(ATP binding);GO:0008152(metabolic process);GO:0009411(response to UV);GO:0009611(response to wounding);GO:0009698(phenylpropanoid metabolic process);GO:0010584(pollen exine formation);GO:0016021(integral component of membrane);GO:0016207(4-coumarate-CoA ligase activity);GO:0016874(ligase activity);GO:0050832(defense response to fungus)	ko00360(Phenylalanine metabolism);ko00130(Ubiquinone and other terpenoid-quinone biosynthesis);ko00940(Phenylpropanoid biosynthesis)
ath-miR8175_L-2	Maker00011691:212	Maker00011691	204	221	212	-41.8	-28.4	0.679426	8	1-6,221-216;8-8,214-214;11-12,211-210;14-17,208-205	7-7,215-215[SIL];9-10,213-212[SIL];13-13,209-209[SIL];18-18,204-204[UP3]	.((((.((..(.((((((&)))))).)..)).)))).	CGGCGGCGGCGGCGGGGA&UCCCCGGCAACGGCGCCA	2	32.8585	3	0.999991	Output/WS_GS/cleaveLand_result/t_plot/ath-miR8175_L-2_Maker00011691_212_TPlot.pdf	GO:0003674(molecular_function);GO:0006950(response to stress);GO:0009535(chloroplast thylakoid membrane)	NA
ath-miR8175_L-2	Maker00012218:308	Maker00012218	300	317	308	-41.8	-27.8	0.665072	9	4-8,314-310;10-17,308-301	1-3,317-315[UP5];9-9,309-309[SIL];18-18,300-300[UP3]	.((((((((.(((((...&...))))).)))))))).	CGGCGCCGUCGCUGGUGC&UCCCCGGCAACGGCGCCA	1	16.4293	4	1	Output/WS_GS/cleaveLand_result/t_plot/ath-miR8175_L-2_Maker00012218_308_TPlot.pdf	GO:0003735(structural constituent of ribosome);GO:0006412(translation)	NA
ath-miR8175_L-2	Maker00012646:554	Maker00012646	545	564	554	-41.8	-28.2	0.674641	7	1-5,564-560;6-12,558-552;15-17,548-546	x-x,559-559[BULt];13-14,551-549[AILt];18-18,545-545[UP3]	.(((...(((((((.(((((&)))))-)))))))-..))).	AGGCUAACGUUGCCAGGGGA&UCCCC-GGCAACG-GCGCCA	1	16.4293	4	0.999997	Output/WS_GS/cleaveLand_result/t_plot/ath-miR8175_L-2_Maker00012646_554_TPlot.pdf	GO:0000027(ribosomal large subunit assembly);GO:0003735(structural constituent of ribosome);GO:0006412(translation);GO:0022625(cytosolic large ribosomal subunit);GO:1902626(assembly of large subunit precursor of preribosome)	ko03010(Ribosome)
ath-miR8175_L-2	Maker00012649:297	Maker00012649	288	306	297	-41.8	-27.2	0.650718	7.5	1-5,306-302;8-11,299-296;12-17,294-289	6-7,301-300[SIL];x-x,295-295[BULt];18-18,288-288[UP3]	.((((((.((((..(((((&)))))..))))-)))))).	AGGCGUCGGUUGAAGGGGA&UCCCCGGCAAC-GGCGCCA	1	16.4293	4	1	Output/WS_GS/cleaveLand_result/t_plot/ath-miR8175_L-2_Maker00012649_297_TPlot.pdf	NA	NA
ath-miR8175_L-2	Maker00012967:1324	Maker00012967	1316	1334	1324	-41.8	-27.6	0.660287	9	2-3,1333-1332;4-8,1330-1326;11-17,1323-1317	1-1,1334-1334[UP5];x-x,1331-1331[BULt];9-10,1325-1324[SIL];18-18,1316-1316[UP3]	.(((((((..(((((.((.&.))-)))))..))))))).	CGGCGCUGCCGCCGGAGGC&UCC-CCGGCAACGGCGCCA	22	361.444	0	0.137638	Output/WS_GS/cleaveLand_result/t_plot/ath-miR8175_L-2_Maker00012967_1324_TPlot.pdf	GO:0016985(mannan endo-1,4-beta-mannosidase activity);GO:0046355(mannan catabolic process)	ko00051(Fructose and mannose metabolism)
ath-miR8175_L-2	Maker00013151:1210	Maker00013151	1202	1219	1210	-41.8	-28.9	0.691388	6	1-9,1219-1211;11-15,1209-1205	10-10,1210-1210[SIL];16-18,1204-1202[UP3]	...(((((.(((((((((&))))))))).)))))...	CUACGCCGCUGCUGGGGA&UCCCCGGCAACGGCGCCA	3	49.2878	3	0.999814	Output/WS_GS/cleaveLand_result/t_plot/ath-miR8175_L-2_Maker00013151_1210_TPlot.pdf	GO:0003674(molecular_function);GO:0005634(nucleus);GO:0008150(biological_process)	NA
ath-miR8175_L-2	Maker00013244:157	Maker00013244	149	166	157	-41.8	-28.3	0.677033	5.5	1-16,166-151	17-18,150-149[UP3]	..((((((((((((((((&))))))))))))))))..	GAGUGUCGUUGUUGGGGG&UCCCCGGCAACGGCGCCA	2	32.8585	3	0.999995	Output/WS_GS/cleaveLand_result/t_plot/ath-miR8175_L-2_Maker00013244_157_TPlot.pdf	GO:0003674(molecular_function);GO:0005739(mitochondrion);GO:0008150(biological_process)	NA
ath-miR8175_L-2	Maker00013246:1391	Maker00013246	1383	1401	1391	-41.8	-28.9	0.691388	6.5	1-3,1401-1399;5-11,1396-1390;13-18,1388-1383	4-4,1398-1397[AILt];12-12,1389-1389[SIL]	((((((.(((((((..(((&)))-.))))))).))))))	UGGCGUGGUUGCCGUUGGA&UCC-CCGGCAACGGCGCCA	15	246.439	2	0.999282	Output/WS_GS/cleaveLand_result/t_plot/ath-miR8175_L-2_Maker00013246_1391_TPlot.pdf	GO:0004197(cysteine-type endopeptidase activity);GO:0005615(extracellular space);GO:0005764(lysosome);GO:0051603(proteolysis involved in cellular protein catabolic process)	ko04145(Phagosome)
ath-miR8175_L-2	Maker00013248:564	Maker00013248	552	573	564	-41.8	-29.4	0.703349	6.5	1-15,573-559;16-18,554-552	x-x,558-555[BULt]	(((....(((((((((((((((&)))))))))))))))----)))	UGGUCAUCGUUGUUGCUGGGGA&UCCCCGGCAACGGCG----CCA	2	32.8585	3	0.998696	Output/WS_GS/cleaveLand_result/t_plot/ath-miR8175_L-2_Maker00013248_564_TPlot.pdf	GO:0005737(cytoplasm)	NA
ath-miR8175_L-2	Maker00014265:1446	Maker00014265	1436	1455	1446	-41.8	-29.3	0.700957	7	1-2,1455-1454;4-12,1452-1444;13-17,1441-1437	3-3,1453-1453[SIL];x-x,1443-1442[BULt];18-18,1436-1436[UP3]	.(((((..(((((((((.((&)).)))))))))--))))).	CGGCGCGUCGUUGCCGGCGA&UCCCCGGCAACG--GCGCCA	4	65.7171	2	0.997702	Output/WS_GS/cleaveLand_result/t_plot/ath-miR8175_L-2_Maker00014265_1446_TPlot.pdf	GO:0005524(ATP binding);GO:0005634(nucleus);GO:0008152(metabolic process);GO:0009411(response to UV);GO:0009611(response to wounding);GO:0009620(response to fungus);GO:0009698(phenylpropanoid metabolic process);GO:0016207(4-coumarate-CoA ligase activity);GO:0016874(ligase activity)	ko00360(Phenylalanine metabolism);ko00130(Ubiquinone and other terpenoid-quinone biosynthesis);ko00940(Phenylpropanoid biosynthesis)
ath-miR8175_L-2	Maker00014597:406	Maker00014597	398	418	406	-41.8	-27.44	0.656459	13	4-9,415-410;11-18,405-398	1-3,418-416[UP5];10-10,409-406[AILt]	((((((((....((((((...&...))))))---.))))))))	UGGCGCCGCCGCUGCCGGUAG&UCCCCGGCA---ACGGCGCCA	1	16.4293	4	1	Output/WS_GS/cleaveLand_result/t_plot/ath-miR8175_L-2_Maker00014597_406_TPlot.pdf	GO:0005351(carbohydrate:proton symporter activity);GO:0005355(glucose transmembrane transporter activity);GO:0005887(integral component of plasma membrane);GO:0046323(glucose import)	NA
ath-miR8175_L-2	Maker00014903:1308	Maker00014903	1298	1317	1308	-41.8	-30.1	0.720096	7	1-2,1317-1316;4-11,1314-1307;12-17,1304-1299	3-3,1315-1315[SIL];x-x,1306-1305[BULt];18-18,1298-1298[UP3]	.((((((..((((((((.((&)).))))))))--)))))).	GGGCGCCUCGUUGCCGGCGA&UCCCCGGCAAC--GGCGCCA	1	16.4293	4	0.983792	Output/WS_GS/cleaveLand_result/t_plot/ath-miR8175_L-2_Maker00014903_1308_TPlot.pdf	GO:0005524(ATP binding);GO:0005634(nucleus);GO:0005737(cytoplasm);GO:0008152(metabolic process);GO:0009411(response to UV);GO:0009611(response to wounding);GO:0009620(response to fungus);GO:0009698(phenylpropanoid metabolic process);GO:0016207(4-coumarate-CoA ligase activity);GO:0016874(ligase activity)	ko00360(Phenylalanine metabolism);ko00130(Ubiquinone and other terpenoid-quinone biosynthesis);ko00940(Phenylpropanoid biosynthesis)
ath-miR8175_L-2	Maker00016472:1375	Maker00016472	1367	1382	1375	-41.8	-28.4	0.679426	6	1-7,1382-1376;10-12,1375-1373;14-17,1371-1368	8-9,x-x[BULq];13-13,1372-1372[SIL];18-18,1367-1367[UP3]	.((((.(((--(((((((&)))))))..))).)))).	CGGCGGCGU--CCGGGGA&UCCCCGGCAACGGCGCCA	2	32.8585	3	0.999992	Output/WS_GS/cleaveLand_result/t_plot/ath-miR8175_L-2_Maker00016472_1375_TPlot.pdf	GO:0003674(molecular_function);GO:0005634(nucleus);GO:0008150(biological_process)	NA
ath-miR8175_L-2	Maker00016694:2830	Maker00016694	2818	2839	2830	-41.8	-27.4	0.655502	11	1-10,2839-2830;11-18,2825-2818	x-x,2829-2826[BULt]	((((((((....((((((((((&))))))))))----))))))))	UGGUGUCGGAUAUUGUUGGGGA&UCCCCGGCAA----CGGCGCCA	5	82.1463	2	1	Output/WS_GS/cleaveLand_result/t_plot/ath-miR8175_L-2_Maker00016694_2830_TPlot.pdf	GO:0005515(protein binding);GO:0005634(nucleus);GO:0005794(Golgi apparatus);GO:0005886(plasma membrane);GO:0006351(transcription, DNA-templated);GO:0009416(response to light stimulus);GO:0009718(anthocyanin-containing compound biosynthetic process);GO:0015995(chlorophyll biosynthetic process);GO:0045893(positive regulation of transcription, DNA-templated)	NA
ath-miR8175_L-2	Maker00017933:114	Maker00017933	106	133	114	-41.8	-28.6	0.684211	21	1-3,133-131;4-8,123-119;9-17,115-107	x-x,130-124[BULt];x-x,118-116[BULt];18-18,106-106[UP3]	.(((((((((...(((((.......(((&)))-------)))))---))))))))).	CGGCGCCGUUAACGCCGGUGUUCGAGGA&UCC-------CCGGC---AACGGCGCCA	4	65.7171	2	0.999841	Output/WS_GS/cleaveLand_result/t_plot/ath-miR8175_L-2_Maker00017933_114_TPlot.pdf	GO:0003674(molecular_function);GO:0008150(biological_process)	NA
ath-miR8175_L-2	Maker00018967:10	Maker00018967	2	22	10	-41.8	-28.44	0.680383	10.5	1-5,22-18;7-9,16-14;11-18,9-2	6-6,17-17[SIL];10-10,13-10[AILt]	((((((((....(((.(((((&))))).)))---.))))))))	UGGCGUCGGUGGUGCGGGGGA&UCCCCGGCA---ACGGCGCCA	2	32.8585	3	0.999988	Output/WS_GS/cleaveLand_result/t_plot/ath-miR8175_L-2_Maker00018967_10_TPlot.pdf	GO:0005739(mitochondrion);GO:0005743(mitochondrial inner membrane);GO:0005747(mitochondrial respiratory chain complex I);GO:0008137(NADH dehydrogenase (ubiquinone) activity);GO:0009055(electron transfer activity);GO:0009735(response to cytokinin);GO:0016491(oxidoreductase activity);GO:0050897(cobalt ion binding);GO:0070469(respiratory chain)	ko00190(Oxidative phosphorylation)
ath-miR8175_L-2	Maker00021227:747	Maker00021227	739	757	747	-41.8	-28.6	0.684211	7	2-3,756-755;4-9,753-748;11-18,746-739	1-1,757-757[UP5];x-x,754-754[BULt];10-10,747-747[SIL]	((((((((.((((((.((.&.))-)))))).))))))))	UGGCGCUGCUGCUGGAGGC&UCC-CCGGCAACGGCGCCA	3	49.2878	2	0.999872	Output/WS_GS/cleaveLand_result/t_plot/ath-miR8175_L-2_Maker00021227_747_TPlot.pdf	GO:0004722(protein serine/threonine phosphatase activity);GO:0005543(phospholipid binding);GO:0005634(nucleus);GO:0005886(plasma membrane);GO:0006355(regulation of transcription, DNA-templated);GO:0006470(protein dephosphorylation);GO:0007275(multicellular organism development);GO:0009826(unidimensional cell growth);GO:0009933(meristem structural organization);GO:0010074(maintenance of meristem i…	NA
ath-miR8175_L-2	Maker00021674:415	Maker00021674	407	427	415	-41.8	-32.7	0.782297	8.5	1-3,427-425;4-17,421-408	x-x,424-422[BULt];18-18,407-407[UP3]	.((((((((((((((...(((&)))---)))))))))))))).	CGGCGCUGUUGCCGGCCAGGG&UCC---CCGGCAACGGCGCCA	3	49.2878	2	0.519305	Output/WS_GS/cleaveLand_result/t_plot/ath-miR8175_L-2_Maker00021674_415_TPlot.pdf	GO:0009451(RNA modification);GO:0019239(deaminase activity)	ko00740(Riboflavin metabolism)
ath-miR8175_L-2	Maker00021813:302	Maker00021813	287	312	302	-41.8	-28.9	0.691388	15	1-3,312-310;4-11,308-301;12-15,294-291;16-18,289-287	x-x,309-309[BULt];x-x,300-295[BULt];x-x,290-290[BULt]	(((.((((......((((((((.(((&)))-))))))))------))))-)))	UGGUCGCCGGCGGGGUUGCCGGUGGA&UCC-CCGGCAAC------GGCG-CCA	1	16.4293	4	0.999697	Output/WS_GS/cleaveLand_result/t_plot/ath-miR8175_L-2_Maker00021813_302_TPlot.pdf	GO:0003735(structural constituent of ribosome);GO:0006412(translation)	NA
ath-miR8175_L-2	Maker00021831:1876	Maker00021831	1868	1888	1876	-41.8	-28.5	0.681818	11	3-8,1886-1881;9-18,1877-1868	1-2,1888-1887[UP5];x-x,1880-1878[BULt]	((((((((((...((((((..&..))))))---))))))))))	UGGCGCUGUUUUCGCUGGGAA&UCCCCGGC---AACGGCGCCA	2	32.8585	3	0.999978	Output/WS_GS/cleaveLand_result/t_plot/ath-miR8175_L-2_Maker00021831_1876_TPlot.pdf	GO:0005215(transporter activity);GO:0005886(plasma membrane);GO:0006857(oligopeptide transport);GO:0015706(nitrate transport);GO:0016020(membrane);GO:0016021(integral component of membrane);GO:0055085(transmembrane transport);GO:0080054(low-affinity nitrate transmembrane transporter activity)	NA
ath-miR8175_L-2	Maker00021896:1148	Maker00021896	1140	1160	1148	-41.8	-28.1	0.672249	11.5	1-3,1160-1158;4-8,1154-1150;11-17,1147-1141	x-x,1157-1155[BULt];9-10,1149-1148[SIL];18-18,1140-1140[UP3]	.(((((((..(((((...(((&)))---)))))..))))))).	CGGCGUCGAGGCCGGACUGGA&UCC---CCGGCAACGGCGCCA	135	2217.95	2	0.999995	Output/WS_GS/cleaveLand_result/t_plot/ath-miR8175_L-2_Maker00021896_1148_TPlot.pdf	GO:0003824(catalytic activity);GO:0004553(hydrolase activity, hydrolyzing O-glycosyl compounds);GO:0005737(cytoplasm);GO:0006979(response to oxidative stress);GO:0009506(plasmodesma);GO:0034484(raffinose catabolic process);GO:0047274(galactinol-sucrose galactosyltransferase activity);GO:0052692(raffinose alpha-galactosidase activity);GO:0080167(response to karrikin)	ko00052(Galactose metabolism)
ath-miR8175_L-2	Maker00021915:2007	Maker00021915	1999	2018	2007	-41.8	-27.7	0.662679	9.5	3-9,2016-2010;10-18,2007-1999	1-2,2018-2017[UP5];x-x,2009-2008[BULt]	(((((((((..(((((((..&..)))))))--)))))))))	UGGUGCUGUAGUGCUGGGAA&UCCCCGGCA--ACGGCGCCA	2	32.8585	3	1	Output/WS_GS/cleaveLand_result/t_plot/ath-miR8175_L-2_Maker00021915_2007_TPlot.pdf	GO:0004721(phosphoprotein phosphatase activity);GO:0004722(protein serine/threonine phosphatase activity);GO:0005634(nucleus);GO:0005829(cytosol);GO:0005886(plasma membrane);GO:0009742(brassinosteroid mediated signaling pathway);GO:0046872(metal ion binding)	NA
ath-miR8175_L-2	Maker00022116:772	Maker00022116	753	781	772	-41.8	-27.6	0.660287	25.5	2-11,780-771;12-17,759-754	1-1,781-781[UP5];x-x,770-760[BULt];18-18,753-753[UP3]	.((((((...........((((((((((.&.))))))))))-----------)))))).	CGGCGUCUUUCACGGCAAGUUGCUGGGGG&UCCCCGGCAAC-----------GGCGCCA	14	230.01	2	1	Output/WS_GS/cleaveLand_result/t_plot/ath-miR8175_L-2_Maker00022116_772_TPlot.pdf	GO:0003677(DNA binding);GO:0003700(DNA binding transcription factor activity);GO:0005515(protein binding);GO:0005634(nucleus);GO:0006351(transcription, DNA-templated);GO:0006355(regulation of transcription, DNA-templated);GO:0043565(sequence-specific DNA binding);GO:0061408(positive regulation of transcription from RNA polymerase II promoter in response to heat stress)	NA
ath-miR8175_L-2	Maker00022179:289	Maker00022179	280	298	289	-41.8	-28.4	0.679426	8	5-15,294-284;16-18,282-280	1-4,298-295[UP5];x-x,283-283[BULt]	(((.(((((((((((....&....)))))))))))-)))	UGGUCGCCGUUGCCGACGA&UCCCCGGCAACGGCG-CCA	9	147.863	2	0.99995	Output/WS_GS/cleaveLand_result/t_plot/ath-miR8175_L-2_Maker00022179_289_TPlot.pdf	NA	NA
ath-miR8175_L-2	Maker00022701:2795	Maker00022701	2787	2805	2795	-41.8	-30.9	0.739234	5.5	1-4,2805-2802;5-16,2800-2789	x-x,2801-2801[BULt];17-18,2788-2787[UP3]	..((((((((((((.((((&))))-))))))))))))..	ACGUGCCGUUGCUGUGGGA&UCCC-CGGCAACGGCGCCA	8	131.434	2	0.902396	Output/WS_GS/cleaveLand_result/t_plot/ath-miR8175_L-2_Maker00022701_2795_TPlot.pdf	GO:0004672(protein kinase activity);GO:0004674(protein serine/threonine kinase activity);GO:0004721(phosphoprotein phosphatase activity);GO:0004722(protein serine/threonine phosphatase activity);GO:0005524(ATP binding);GO:0005886(plasma membrane);GO:0006468(protein phosphorylation);GO:0046872(metal ion binding)	NA
ath-miR8175_L-2	Maker00024986:28	Maker00024986	20	37	28	-41.8	-31.9	0.763158	6	1-8,37-30;11-16,27-22	9-10,29-28[SIL];17-18,21-20[UP3]	..((((((..((((((((&))))))))..))))))..	CCGCGCCGCCGCCGGGGA&UCCCCGGCAACGGCGCCA	7	115.005	2	0.737046	Output/WS_GS/cleaveLand_result/t_plot/ath-miR8175_L-2_Maker00024986_28_TPlot.pdf	GO:0006357(regulation of transcription by RNA polymerase II);GO:0016592(mediator complex);GO:0051123(RNA polymerase II transcriptional preinitiation complex assembly);GO:0070847(core mediator complex)	NA
ath-miR8175_L-2	Maker00026396:683	Maker00026396	675	693	683	-41.8	-29.6	0.708134	7	1-3,693-691;4-8,689-685;11-12,682-681;14-18,679-675	x-x,690-690[BULt];9-10,684-683[SIL];13-13,680-680[SIL]	(((((.((..(((((.(((&)))-)))))..)).)))))	UGGCGGCGGCGCCGGUGGA&UCC-CCGGCAACGGCGCCA	1	16.4293	4	0.997192	Output/WS_GS/cleaveLand_result/t_plot/ath-miR8175_L-2_Maker00026396_683_TPlot.pdf	GO:0003677(DNA binding);GO:0005634(nucleus);GO:0005737(cytoplasm);GO:0006351(transcription, DNA-templated);GO:0006355(regulation of transcription, DNA-templated);GO:0009554(megasporogenesis);GO:0009556(microsporogenesis);GO:0030154(cell differentiation);GO:0046872(metal ion binding);GO:0048653(anther development)	NA
ath-miR8175_L-2	Maker00027592:1590	Maker00027592	1582	1599	1590	-41.8	-32.8	0.784689	6	1-8,1599-1592;11-17,1589-1583	9-10,1591-1590[SIL];18-18,1582-1582[UP3]	.(((((((..((((((((&))))))))..))))))).	CGGUGCCGCCGCCGGGGG&UCCCCGGCAACGGCGCCA	2	32.8585	3	0.527238	Output/WS_GS/cleaveLand_result/t_plot/ath-miR8175_L-2_Maker00027592_1590_TPlot.pdf	GO:0003677(DNA binding);GO:0003700(DNA binding transcription factor activity);GO:0005634(nucleus);GO:0006351(transcription, DNA-templated);GO:0006355(regulation of transcription, DNA-templated);GO:0009506(plasmodesma);GO:0009567(double fertilization forming a zygote and endosperm);GO:0046983(protein dimerization activity)	NA
ath-miR8175_L-2	Maker00028974:1517	Maker00028974	1505	1527	1517	-41.8	-27.8	0.665072	10	1-6,1527-1522;7-11,1520-1516;12-14,1512-1510;15-18,1508-1505	x-x,1521-1521[BULt];x-x,1515-1513[BULt];x-x,1509-1509[BULt]	((((.(((...(((((.((((((&))))))-)))))---)))-))))	UGGCUGCCAUUGUUGCAUGGGGA&UCCCCG-GCAAC---GGC-GCCA	2	32.8585	3	1	Output/WS_GS/cleaveLand_result/t_plot/ath-miR8175_L-2_Maker00028974_1517_TPlot.pdf	GO:0003677(DNA binding);GO:0003723(RNA binding);GO:0005739(mitochondrion);GO:0008150(biological_process)	NA
ath-miR8175_L-2	Maker00029189:1572	Maker00029189	1564	1581	1572	-41.8	-28.3	0.677033	4	1-2,1581-1580;4-14,1578-1568;16-18,1566-1564	3-3,1579-1579[SIL];15-15,1567-1567[SIL]	(((.(((((((((((.((&)).))))))))))).)))	UGGAGCUGUUGCCGGCGA&UCCCCGGCAACGGCGCCA	9	147.863	2	0.999976	Output/WS_GS/cleaveLand_result/t_plot/ath-miR8175_L-2_Maker00029189_1572_TPlot.pdf	GO:0005634(nucleus)	NA
ath-miR8175_L-2	Maker00029281:875	Maker00029281	867	887	875	-41.8	-34.02	0.813876	11	1-8,887-880;11-17,874-868	9-10,879-875[AILt];18-18,867-867[UP3]	.(((((((.....((((((((&))))))))---..))))))).	CGGCGCCGGCGACGCCGGGGA&UCCCCGGC---AACGGCGCCA	2	32.8585	3	0.258934	Output/WS_GS/cleaveLand_result/t_plot/ath-miR8175_L-2_Maker00029281_875_TPlot.pdf	GO:0005887(integral component of plasma membrane);GO:0009992(cellular water homeostasis);GO:0015250(water channel activity);GO:0015254(glycerol channel activity);GO:0034220(ion transmembrane transport)	NA
ath-miR8175_L-2	Maker00029437:4035	Maker00029437	4027	4044	4035	-41.8	-27.5	0.657895	10.5	4-8,4041-4037;11-17,4034-4028	1-3,4044-4042[UP5];9-10,4036-4035[SIL];18-18,4027-4027[UP3]	.(((((((..(((((...&...)))))..))))))).	CGGUGCCGGCGCCGGAGU&UCCCCGGCAACGGCGCCA	3	49.2878	2	1	Output/WS_GS/cleaveLand_result/t_plot/ath-miR8175_L-2_Maker00029437_4035_TPlot.pdf	GO:0005887(integral component of plasma membrane);GO:0006857(oligopeptide transport);GO:0015031(protein transport);GO:0016020(membrane);GO:0016021(integral component of membrane);GO:0035673(oligopeptide transmembrane transporter activity);GO:0055085(transmembrane transport)	NA
ath-miR8175_L-2	Maker00029496:501	Maker00029496	493	510	501	-41.8	-29	0.69378	10	6-17,505-494	1-5,510-506[UP5];18-18,493-493[UP3]	.((((((((((((.....&.....)))))))))))).	CGGCGCCGUUGCCACCAC&UCCCCGGCAACGGCGCCA	1	16.4293	4	0.999558	Output/WS_GS/cleaveLand_result/t_plot/ath-miR8175_L-2_Maker00029496_501_TPlot.pdf	GO:0005524(ATP binding);GO:0008152(metabolic process);GO:0009411(response to UV);GO:0009611(response to wounding);GO:0009698(phenylpropanoid metabolic process);GO:0010584(pollen exine formation);GO:0016021(integral component of membrane);GO:0016207(4-coumarate-CoA ligase activity);GO:0016874(ligase activity);GO:0050832(defense response to fungus)	ko00360(Phenylalanine metabolism);ko00130(Ubiquinone and other terpenoid-quinone biosynthesis);ko00940(Phenylpropanoid biosynthesis)
ath-miR8175_L-2	Maker00029891:451	Maker00029891	442	461	451	-41.8	-29.9	0.715311	7	3-8,459-454;9-15,452-446;16-17,444-443	1-2,461-460[UP5];x-x,453-453[BULt];x-x,445-445[BULt];18-18,442-442[UP3]	.((.(((((((.((((((..&..))))))-)))))))-)).	CGGCCGCCGUUGGCCGGGUU&UCCCCGGC-AACGGCG-CCA	2	32.8585	3	0.992877	Output/WS_GS/cleaveLand_result/t_plot/ath-miR8175_L-2_Maker00029891_451_TPlot.pdf	GO:0004672(protein kinase activity);GO:0004674(protein serine/threonine kinase activity);GO:0004683(calmodulin-dependent protein kinase activity);GO:0005509(calcium ion binding);GO:0005515(protein binding);GO:0005516(calmodulin binding);GO:0005524(ATP binding);GO:0005634(nucleus);GO:0005737(cytoplasm);GO:0005773(vacuole);GO:0005829(cytosol);GO:0005886(plasma membrane);GO:0006468(protein phosphory…	ko04626(Plant-pathogen interaction)
ath-miR8175_L-2	Maker00030214:324	Maker00030214	316	338	324	-41.8	-27.3	0.65311	16.5	1-8,338-331;11-17,323-317	9-10,330-324[AILt];18-18,316-316[UP3]	.(((((((.......((((((((&))))))))-----..))))))).	GGGCGUCGAGGGAGAGCUGGGGA&UCCCCGGC-----AACGGCGCCA	3	49.2878	3	1	Output/WS_GS/cleaveLand_result/t_plot/ath-miR8175_L-2_Maker00030214_324_TPlot.pdf	GO:0003674(molecular_function);GO:0008150(biological_process);GO:0009507(chloroplast);GO:0016021(integral component of membrane)	ko04146(Peroxisome)
ath-miR8175_L-2	Maker00031345:398	Maker00031345	390	414	398	-41.8	-27.5	0.657895	18.5	2-9,413-406;10-17,398-391	1-1,414-414[UP5];x-x,405-399[BULt];18-18,390-390[UP3]	.((((((((.......((((((((.&.))))))))-------)))))))).	CGGUGCUGUAGGCAUUUGCUGGGGU&UCCCCGGCA-------ACGGCGCCA	1	16.4293	4	1	Output/WS_GS/cleaveLand_result/t_plot/ath-miR8175_L-2_Maker00031345_398_TPlot.pdf	GO:0005634(nucleus);GO:0005737(cytoplasm);GO:0005829(cytosol);GO:0005886(plasma membrane);GO:0009651(response to salt stress);GO:0016787(hydrolase activity);GO:0048046(apoplast)	NA
ath-miR8175_L-2	Maker00031896:152	Maker00031896	144	163	152	-41.8	-29.5	0.705742	7.5	1-3,163-161;4-6,159-157;7-9,155-153;11-17,151-145	x-x,160-160[BULt];x-x,156-156[BULt];10-10,152-152[SIL];18-18,144-144[UP3]	.(((((((.(((.(((.(((&)))-)))-))).))))))).	CGGCGCCGAUGCUCGGCGGG&UCC-CCG-GCAACGGCGCCA	7	115.005	2	0.996464	Output/WS_GS/cleaveLand_result/t_plot/ath-miR8175_L-2_Maker00031896_152_TPlot.pdf	GO:0003954(NADH dehydrogenase activity);GO:0009060(aerobic respiration);GO:0010181(FMN binding);GO:0051287(NAD binding);GO:0051539(4 iron, 4 sulfur cluster binding)	NA
ath-miR8175_L-2	Maker00032691:227	Maker00032691	219	239	227	-41.8	-27.8	0.665072	8.5	1-3,239-237;4-5,235-234;6-9,231-228;11-18,226-219	x-x,236-236[BULt];x-x,233-232[BULt];10-10,227-227[SIL]	((((((((.((((..((.(((&)))-))--)))).))))))))	UGGUGCCGAUGCCAUGGAGGA&UCC-CC--GGCAACGGCGCCA	1	16.4293	4	1	Output/WS_GS/cleaveLand_result/t_plot/ath-miR8175_L-2_Maker00032691_227_TPlot.pdf	GO:0003743(translation initiation factor activity);GO:0005515(protein binding);GO:0005634(nucleus);GO:0005886(plasma membrane);GO:0006413(translational initiation);GO:0009793(embryo development ending in seed dormancy);GO:0046872(metal ion binding)	ko03013(RNA transport)
ath-miR8175_L-2	Maker00033029:328	Maker00033029	320	337	328	-41.8	-29.6	0.708134	5.5	1-9,337-329;11-15,327-323	10-10,328-328[SIL];16-18,322-320[UP3]	...(((((.(((((((((&))))))))).)))))...	CUCCGCCGGUGCCGGGGG&UCCCCGGCAACGGCGCCA	3	49.2878	3	0.997505	Output/WS_GS/cleaveLand_result/t_plot/ath-miR8175_L-2_Maker00033029_328_TPlot.pdf	GO:0005794(Golgi apparatus);GO:0016413(O-acetyltransferase activity);GO:0071554(cell wall organization or biogenesis)	NA
ath-miR8175_L-2	Maker00033104:400	Maker00033104	392	410	400	-41.8	-29.2	0.698565	8	3-4,408-407;5-8,405-402;10-17,400-393	1-2,410-409[UP5];x-x,406-406[BULt];9-9,401-401[SIL];18-18,392-392[UP3]	.((((((((.((((.((..&..))-)))).)))))))).	CGGCGCCGUCGCCGUGGCU&UCCC-CGGCAACGGCGCCA	1	16.4293	4	0.9991	Output/WS_GS/cleaveLand_result/t_plot/ath-miR8175_L-2_Maker00033104_400_TPlot.pdf	GO:0008150(biological_process);GO:0009507(chloroplast);GO:0009535(chloroplast thylakoid membrane);GO:0016021(integral component of membrane)	NA
ath-miR8175_L-2	Maker00034089:665	Maker00034089	657	674	665	-41.8	-34.7	0.830144	3.5	2-18,673-657	1-1,674-674[UP5]	(((((((((((((((((.&.)))))))))))))))))	UGGUGCUGUUGCUGGGGC&UCCCCGGCAACGGCGCCA	3	49.2878	3	0.0950617	Output/WS_GS/cleaveLand_result/t_plot/ath-miR8175_L-2_Maker00034089_665_TPlot.pdf	GO:0003735(structural constituent of ribosome);GO:0006412(translation)	NA
ath-miR8175_L-2	Maker00034737:2878	Maker00034737	2869	2887	2878	-41.8	-28	0.669856	5.5	1-14,2887-2874;15-16,2872-2871	x-x,2873-2873[BULt];17-18,2870-2869[UP3]	..((.((((((((((((((&))))))))))))))-))..	AAGCAGUUGUUGCUGGGGA&UCCCCGGCAACGGC-GCCA	4	65.7171	2	0.999997	Output/WS_GS/cleaveLand_result/t_plot/ath-miR8175_L-2_Maker00034737_2878_TPlot.pdf	GO:0003723(RNA binding);GO:0005634(nucleus);GO:0009793(embryo development ending in seed dormancy)	NA
ath-miR8175_L-2	Maker00036621:130	Maker00036621	122	139	130	-41.8	-27.6	0.660287	6	1-3,139-137;6-12,134-128;14-17,126-123	4-5,136-135[SIL];13-13,127-127[SIL];18-18,122-122[UP3]	.((((.(((((((..(((&)))..))))))).)))).	CGGCGGCGUUGCCAAGGA&UCCCCGGCAACGGCGCCA	5	82.1463	2	1	Output/WS_GS/cleaveLand_result/t_plot/ath-miR8175_L-2_Maker00036621_130_TPlot.pdf	GO:0003682(chromatin binding);GO:0003700(DNA binding transcription factor activity);GO:0003713(transcription coactivator activity);GO:0004402(histone acetyltransferase activity);GO:0005634(nucleus);GO:0006338(chromatin remodeling);GO:0006357(regulation of transcription by RNA polymerase II);GO:0035066(positive regulation of histone acetylation)	NA
ath-miR8175_L-2	Maker00038541:416	Maker00038541	408	428	416	-41.8	-29.9	0.715311	11	3-9,426-420;10-17,416-409	1-2,428-427[UP5];x-x,419-417[BULt];18-18,408-408[UP3]	.((((((((...(((((((..&..)))))))---)))))))).	CGGCGCCGUCACUGCUGGGCU&UCCCCGGCA---ACGGCGCCA	6	98.5756	2	0.986552	Output/WS_GS/cleaveLand_result/t_plot/ath-miR8175_L-2_Maker00038541_416_TPlot.pdf	GO:0004252(serine-type endopeptidase activity);GO:0005739(mitochondrion);GO:0005759(mitochondrial matrix);GO:0006508(proteolysis);GO:0008270(zinc ion binding);GO:0009532(plastid stroma);GO:0009535(chloroplast thylakoid membrane);GO:0009570(chloroplast stroma);GO:0009840(chloroplastic endopeptidase Clp complex);GO:0050897(cobalt ion binding)	NA
ath-miR8175_L-2	Maker00039155:632	Maker00039155	624	641	632	-41.8	-33.4	0.799043	4.5	1-6,641-636;8-17,634-625	7-7,635-635[SIL];18-18,624-624[UP3]	.((((((((((.((((((&)))))).)))))))))).	AGGCGUUGUUGGCGGGGA&UCCCCGGCAACGGCGCCA	1	16.4293	4	0.459884	Output/WS_GS/cleaveLand_result/t_plot/ath-miR8175_L-2_Maker00039155_632_TPlot.pdf	GO:0000162(tryptophan biosynthetic process);GO:0005737(cytoplasm);GO:0030170(pyridoxal phosphate binding);GO:0052684(L-serine hydro-lyase (adding indole, L-tryptophan-forming) activity)	ko00260(Glycine, serine and threonine metabolism);ko00400(Phenylalanine, tyrosine and tryptophan biosynthesis)
ath-miR8175_L-2	Maker00039271:709	Maker00039271	701	718	709	-41.8	-31.3	0.748804	5	1-2,718-717;4-9,715-710;11-17,708-702	3-3,716-716[SIL];10-10,709-709[SIL];18-18,701-701[UP3]	.(((((((.((((((.((&)).)))))).))))))).	CGGCGCCGGUGCCGGAGA&UCCCCGGCAACGGCGCCA	3	49.2878	2	0.829099	Output/WS_GS/cleaveLand_result/t_plot/ath-miR8175_L-2_Maker00039271_709_TPlot.pdf	GO:0005634(nucleus);GO:0008270(zinc ion binding);GO:0016021(integral component of membrane)	NA
ath-miR8175_L-2	Maker00039371:1722	Maker00039371	1713	1731	1722	-41.8	-27.38	0.655024	9	1-8,1731-1724;12-16,1720-1716;17-17,1714-1714	9-11,1723-1721[SIL];x-x,1715-1715[BULt];18-18,1713-1713[UP3]	.(.(((((...((((((((&))))))))...)))))-).	AGAGCGCCCGGGCUGGGGA&UCCCCGGCAACGGCGC-CA	3	49.2878	2	1	Output/WS_GS/cleaveLand_result/t_plot/ath-miR8175_L-2_Maker00039371_1722_TPlot.pdf	GO:0008150(biological_process);GO:0016021(integral component of membrane);GO:0016740(transferase activity)	NA
ath-miR8175_L-2	Maker00039535:2026	Maker00039535	2018	2035	2026	-41.8	-28.1	0.672249	7.5	1-6,2035-2030;8-8,2028-2028;11-18,2025-2018	7-7,2029-2029[SIL];9-10,2027-2026[SIL]	((((((((..(.((((((&)))))).)..))))))))	UGGUGCCGCCGGUGGGGA&UCCCCGGCAACGGCGCCA	3	49.2878	3	0.999999	Output/WS_GS/cleaveLand_result/t_plot/ath-miR8175_L-2_Maker00039535_2026_TPlot.pdf	GO:0005247(voltage-gated chloride channel activity);GO:0005253(anion channel activity);GO:0005515(protein binding);GO:0005622(intracellular);GO:0005634(nucleus);GO:0006821(chloride transport);GO:0009671(nitrate:proton symporter activity);GO:0009705(plant-type vacuole membrane);GO:0034707(chloride channel complex);GO:0034765(regulation of ion transmembrane transport);GO:1902476(chloride transmembr…	NA
ath-miR8175_L-2	Maker00039699:4396	Maker00039699	4387	4405	4396	-41.8	-27.78	0.664593	8	1-8,4405-4398;12-14,4394-4392;16-18,4389-4387	9-11,4397-4395[SIL];15-15,4391-4390[AILt]	(((..(((...((((((((&))))))))...)))-.)))	UGGAGGCCAAGGCCGGGGA&UCCCCGGCAACGGC-GCCA	1	16.4293	4	1	Output/WS_GS/cleaveLand_result/t_plot/ath-miR8175_L-2_Maker00039699_4396_TPlot.pdf	GO:0000166(nucleotide binding);GO:0003677(DNA binding);GO:0003729(mRNA binding);GO:0005634(nucleus);GO:0006306(DNA methylation);GO:0006357(regulation of transcription by RNA polymerase II);GO:0006368(transcription elongation from RNA polymerase II promoter);GO:0006397(mRNA processing);GO:0030422(production of siRNA involved in RNA interference);GO:0032044(DSIF complex)	NA
ath-miR8175_L-2	Maker00039699:4599	Maker00039699	4591	4609	4599	-41.8	-27.4	0.655502	10	2-8,4608-4602;11-12,4598-4597;14-18,4595-4591	1-1,4609-4609[UP5];9-10,4601-4599[AILt];13-13,4596-4596[SIL]	(((((.((...(((((((.&.)))))))-..)).)))))	UGGCGGUGGCGGCUGGGGG&UCCCCGGC-AACGGCGCCA	2	32.8585	3	1	Output/WS_GS/cleaveLand_result/t_plot/ath-miR8175_L-2_Maker00039699_4599_TPlot.pdf	GO:0000166(nucleotide binding);GO:0003677(DNA binding);GO:0003729(mRNA binding);GO:0005634(nucleus);GO:0006306(DNA methylation);GO:0006357(regulation of transcription by RNA polymerase II);GO:0006368(transcription elongation from RNA polymerase II promoter);GO:0006397(mRNA processing);GO:0030422(production of siRNA involved in RNA interference);GO:0032044(DSIF complex)	NA
ath-miR8175_L-2	Maker00039778:2956	Maker00039778	2948	2966	2956	-41.8	-27.4	0.655502	7.5	1-3,2966-2964;4-6,2962-2960;7-9,2958-2956;11-17,2955-2949	x-x,2963-2963[BULt];x-x,2959-2959[BULt];10-10,x-x[BULq];18-18,2948-2948[UP3]	.(((((((-(((.(((.(((&)))-)))-))).))))))).	GGGCGUCG-UGCUCGGAGGA&UCC-CCG-GCAACGGCGCCA	9	147.863	2	1	Output/WS_GS/cleaveLand_result/t_plot/ath-miR8175_L-2_Maker00039778_2956_TPlot.pdf	GO:0005634(nucleus);GO:0008150(biological_process);GO:0009506(plasmodesma)	NA
ath-MIR8175-p3_2ss14TC18AC	Maker00002486:988	Maker00002486	969	997	988	-39.5	-26.6	0.673418	15	2-10,996-988;11-15,982-978;16-21,974-969	1-1,997-997[UP5];x-x,987-983[BULt];x-x,977-975[BULt]	((((((...(((((.....(((((((((.&.)))))))))-----)))))---))))))	ACAGGCUCAGGGAAAACACUACUUGCCAA&GUGGUAAGUA-----UUCCC---GCCUGU	1	16.4293	4	0.941746	Output/WS_GS/cleaveLand_result/t_plot/ath-MIR8175-p3_2ss14TC18AC_Maker00002486_988_TPlot.pdf	GO:0004176(ATP-dependent peptidase activity);GO:0005524(ATP binding);GO:0005759(mitochondrial matrix);GO:0006508(proteolysis);GO:0030163(protein catabolic process)	NA
ath-MIR8175-p3_2ss14TC18AC	Maker00003700:445	Maker00003700	433	455	445	-39.5	-27.9	0.706329	9	3-5,453-451;6-13,449-442;14-21,440-433	1-2,455-454[UP5];x-x,450-450[BULt];x-x,441-441[BULt]	((((((((.((((((((.(((..&..)))-))))))))-))))))))	GCAGGUGGUGAGUGCUUGACCUU&GUGGU-AAGUAUUC-CCGCCUGU	47	772.175	2	0.71338	Output/WS_GS/cleaveLand_result/t_plot/ath-MIR8175-p3_2ss14TC18AC_Maker00003700_445_TPlot.pdf	GO:0003723(RNA binding);GO:0003735(structural constituent of ribosome);GO:0006412(translation);GO:0022625(cytosolic large ribosomal subunit)	ko03010(Ribosome)
ath-MIR8175-p3_2ss14TC18AC	Maker00005839:405	Maker00005839	391	414	405	-39.5	-27	0.683544	12.5	3-12,412-403;13-21,399-391	1-2,414-413[UP5];x-x,402-400[BULt]	(((((((((...((((((((((..&..))))))))))---)))))))))	ACAGGUGGGGAGGAUGCUUACUUU&GUGGUAAGUAUU---CCCGCCUGU	3	49.2878	2	0.836307	Output/WS_GS/cleaveLand_result/t_plot/ath-MIR8175-p3_2ss14TC18AC_Maker00005839_405_TPlot.pdf	GO:0009813(flavonoid biosynthetic process);GO:0043231(intracellular membrane-bounded organelle);GO:0052696(flavonoid glucuronidation);GO:0080043(quercetin 3-O-glucosyltransferase activity);GO:0080044(quercetin 7-O-glucosyltransferase activity)	NA
ath-MIR8175-p3_2ss14TC18AC	Maker00010043:544	Maker00010043	531	553	544	-39.5	-28	0.708861	8.5	3-9,551-545;11-15,543-539;16-21,536-531	1-2,553-552[UP5];10-10,544-544[SIL];x-x,538-537[BULt]	((((((..(((((.(((((((..&..))))))).)))))--))))))	GCAGGCAUGGGAAAGCUUACCUC&GUGGUAAGUAUUCCC--GCCUGU	3	49.2878	3	0.740369	Output/WS_GS/cleaveLand_result/t_plot/ath-MIR8175-p3_2ss14TC18AC_Maker00010043_544_TPlot.pdf	GO:0005634(nucleus);GO:0008150(biological_process);GO:0046872(metal ion binding)	NA
ath-MIR8175-p3_2ss14TC18AC	Maker00016112:523	Maker00016112	511	532	523	-39.5	-26.8	0.678481	7.5	2-14,531-519;15-20,517-512	1-1,532-532[UP5];x-x,518-518[BULt];21-21,511-511[UP3]	.((((((.(((((((((((((.&.)))))))))))))-)))))).	CCGGGCGAGGAGUGCUUGUCAA&GUGGUAAGUAUUCC-CGCCUGU	2	32.8585	3	0.917686	Output/WS_GS/cleaveLand_result/t_plot/ath-MIR8175-p3_2ss14TC18AC_Maker00016112_523_TPlot.pdf	GO:0005576(extracellular region);GO:0005829(cytosol);GO:0009507(chloroplast)	NA
ath-MIR8175-p3_2ss14TC18AC	Maker00021915:1735	Maker00021915	1724	1743	1735	-39.5	-27	0.683544	11	4-6,1740-1738;8-21,1737-1724	1-3,1743-1741[UP5];7-7,x-x[BULq]	((((((((((((((-(((...&...))).))))))))))))))	GCAGGUGGGGAUGC-UGCAGU&GUGGUAAGUAUUCCCGCCUGU	3	49.2878	2	0.856156	Output/WS_GS/cleaveLand_result/t_plot/ath-MIR8175-p3_2ss14TC18AC_Maker00021915_1735_TPlot.pdf	GO:0004721(phosphoprotein phosphatase activity);GO:0004722(protein serine/threonine phosphatase activity);GO:0005634(nucleus);GO:0005829(cytosol);GO:0005886(plasma membrane);GO:0009742(brassinosteroid mediated signaling pathway);GO:0046872(metal ion binding)	NA
ath-MIR8175-p3_2ss14TC18AC	Maker00025741:439	Maker00025741	427	449	439	-39.5	-27.9	0.706329	9	3-5,447-445;6-13,443-436;14-21,434-427	1-2,449-448[UP5];x-x,444-444[BULt];x-x,435-435[BULt]	((((((((.((((((((.(((..&..)))-))))))))-))))))))	GCAGGUGGUGAGUGCUUGACCUU&GUGGU-AAGUAUUC-CCGCCUGU	44	722.888	2	0.700759	Output/WS_GS/cleaveLand_result/t_plot/ath-MIR8175-p3_2ss14TC18AC_Maker00025741_439_TPlot.pdf	GO:0003723(RNA binding);GO:0003735(structural constituent of ribosome);GO:0006412(translation);GO:0022625(cytosolic large ribosomal subunit)	ko03010(Ribosome)
ath-MIR8175-p3_2ss14TC18AC	Maker00025982:737	Maker00025982	727	747	737	-39.5	-25.7	0.650633	10.5	1-6,747-742;8-11,739-736;14-21,734-727	7-7,741-740[AILt];12-13,735-735[AILq]	((((((((.-((((..((((((&))))))-.))))..))))))))	GCAGGCGGU-GUAUCCUGCCAC&GUGGUA-AGUAUUCCCGCCUGU	3	49.2878	2	0.988183	Output/WS_GS/cleaveLand_result/t_plot/ath-MIR8175-p3_2ss14TC18AC_Maker00025982_737_TPlot.pdf	GO:0005515(protein binding);GO:0005634(nucleus);GO:0005829(cytosol);GO:0009788(negative regulation of abscisic acid-activated signaling pathway);GO:0016567(protein ubiquitination);GO:0016579(protein deubiquitination)	NA
ath-MIR8175-p3_2ss14TC18AC	Maker00031870:346	Maker00031870	335	354	346	-39.5	-29.2	0.739241	9.5	1-6,354-349;8-10,348-346;12-21,344-335	7-7,x-x[BULq];11-11,345-345[SIL]	((((((((((.(((-((((((&)))))).))).))))))))))	GCGGGUGGGGCUGC-UGCCGC&GUGGUAAGUAUUCCCGCCUGU	2	32.8585	3	0.295037	Output/WS_GS/cleaveLand_result/t_plot/ath-MIR8175-p3_2ss14TC18AC_Maker00031870_346_TPlot.pdf	GO:0002181(cytoplasmic translation);GO:0003735(structural constituent of ribosome);GO:0022625(cytosolic large ribosomal subunit);GO:0030295(protein kinase activator activity);GO:0030687(preribosome, large subunit precursor);GO:0045860(positive regulation of protein kinase activity);GO:0070180(large ribosomal subunit rRNA binding)	ko03010(Ribosome)
ath-MIR8175-p3_2ss14TC18AC	Maker00036329:1473	Maker00036329	1459	1482	1473	-39.5	-26.1	0.660759	11.5	2-11,1481-1472;12-15,1469-1466;16-20,1464-1460	1-1,1482-1482[UP5];x-x,1471-1470[BULt];x-x,1465-1465[BULt];21-21,1459-1459[UP3]	.(((((.((((..((((((((((.&.))))))))))--))))-))))).	UCGGGCUGGGGUUGUGCUUACCGG&GUGGUAAGUAU--UCCC-GCCUGU	6	98.5756	2	0.96051	Output/WS_GS/cleaveLand_result/t_plot/ath-MIR8175-p3_2ss14TC18AC_Maker00036329_1473_TPlot.pdf	GO:0071567(UFM1 hydrolase activity)	NA
cas-miR159b-3p_R+1	Maker00003586:1047	Maker00003586	1034	1060	1047	-37	-24.7	0.667568	11.5	2-6,1059-1055;7-17,1050-1040;18-22,1038-1034	1-1,1060-1060[UP5];x-x,1054-1051[BULt];x-x,1039-1039[BULt]	(((((.(((((((((((....(((((.&.)))))----)))))))))))-)))))	AAAGAUGCUUCCUUCAAAAUUUCCAGC&UUUGGA----UUGAAGGGAGC-UCUUU	7	115.005	0	0.0764718	Output/WS_GS/cleaveLand_result/t_plot/cas-miR159b-3p_R+1_Maker00003586_1047_TPlot.pdf	GO:0003674(molecular_function);GO:0008150(biological_process);GO:0009507(chloroplast)	NA
cas-miR159b-3p_R+1	Maker00004164:1654	Maker00004164	1641	1663	1654	-37	-26.4	0.713514	9	4-10,1660-1654;11-22,1652-1641	1-3,1663-1661[UP5];x-x,1653-1653[BULt]	((((((((((((.(((((((...&...)))))))-))))))))))))	AAAGAGCUCCCUGUCAAUUUUGG&UUUGGAUUGA-AGGGAGCUCUUU	1	16.4293	4	0.967009	Output/WS_GS/cleaveLand_result/t_plot/cas-miR159b-3p_R+1_Maker00004164_1654_TPlot.pdf	GO:0005515(protein binding);GO:0005789(endoplasmic reticulum membrane);GO:0005794(Golgi apparatus);GO:0009306(protein secretion);GO:0015031(protein transport);GO:0015450(P-P-bond-hydrolysis-driven protein transmembrane transporter activity);GO:0016020(membrane);GO:0016021(integral component of membrane)	ko03060(Protein export);ko04141(Protein processing in endoplasmic reticulum);ko04145(Phagosome)
cas-miR159b-3p_R+1	Maker00007718:149	Maker00007718	136	159	149	-37	-24.6	0.664865	7.5	1-6,159-154;7-12,152-147;13-14,145-144;16-22,142-136	x-x,153-153[BULt];x-x,146-146[BULt];15-15,143-143[SIL]	(((((((.((.((((((.((((((&))))))-))))))-)).)))))))	GAGGAGCACCACUUCGACUCCAAG&UUUGGA-UUGAAG-GGAGCUCUUU	37	607.883	2	0.999927	Output/WS_GS/cleaveLand_result/t_plot/cas-miR159b-3p_R+1_Maker00007718_149_TPlot.pdf	GO:0003743(translation initiation factor activity);GO:0003746(translation elongation factor activity);GO:0005737(cytoplasm);GO:0006413(translational initiation);GO:0006452(translational frameshifting);GO:0010089(xylem development);GO:0043022(ribosome binding);GO:0045901(positive regulation of translational elongation);GO:0045905(positive regulation of translational termination)	NA
cas-miR159b-3p_R+1	Maker00008753:1942	Maker00008753	1930	1949	1942	-37	-26.9	0.727027	7	2-6,1948-1944;9-22,1943-1930	1-1,1949-1949[UP5];7-8,x-x[BULq]	((((((((((((((--(((((.&.)))))..))))))))))))))	AGAGAGCUCUCUUC--UCCAGG&UUUGGAUUGAAGGGAGCUCUUU	1	16.4293	4	0.918835	Output/WS_GS/cleaveLand_result/t_plot/cas-miR159b-3p_R+1_Maker00008753_1942_TPlot.pdf	GO:0003006(developmental process involved in reproduction);GO:0005515(protein binding);GO:0005524(ATP binding);GO:0005886(plasma membrane);GO:0009958(positive gravitropism);GO:0010311(lateral root formation);GO:0016308(1-phosphatidylinositol-4-phosphate 5-kinase activity);GO:0040007(growth)	ko00562(Inositol phosphate metabolism);ko04070(Phosphatidylinositol signaling system);ko04144(Endocytosis)
cas-miR159b-3p_R+1	Maker00009938:1778	Maker00009938	1766	1787	1778	-37	-24.08	0.650811	9.5	2-9,1786-1779;13-22,1775-1766	1-1,1787-1787[UP5];10-12,1778-1776[SIL]	((((((((((...((((((((.&.))))))))...))))))))))	GGAGAGCUUCACCCAAUCCGAU&UUUGGAUUGAAGGGAGCUCUUU	1	16.4293	4	1	Output/WS_GS/cleaveLand_result/t_plot/cas-miR159b-3p_R+1_Maker00009938_1778_TPlot.pdf	GO:0005515(protein binding);GO:0005737(cytoplasm);GO:0006559(L-phenylalanine catabolic process);GO:0006952(defense response);GO:0006979(response to oxidative stress);GO:0009555(pollen development);GO:0009611(response to wounding);GO:0009699(phenylpropanoid biosynthetic process);GO:0009800(cinnamic acid biosynthetic process);GO:0009819(drought recovery);GO:0010224(response to UV-B);GO:0045548(phen…	ko00360(Phenylalanine metabolism);ko00940(Phenylpropanoid biosynthesis)
cas-miR159b-3p_R+1	Maker00014596:1746	Maker00014596	1736	1755	1746	-37	-25.7	0.694595	7.5	2-10,1754-1746;13-22,1745-1736	1-1,1755-1755[UP5];11-12,x-x[BULq]	((((((((((--(((((((((.&.)))))))))..))))))))))	AAAGAGCUCU--UCAGUCCAGC&UUUGGAUUGAAGGGAGCUCUUU	6	98.5756	2	0.991629	Output/WS_GS/cleaveLand_result/t_plot/cas-miR159b-3p_R+1_Maker00014596_1746_TPlot.pdf	GO:0005634(nucleus);GO:0005737(cytoplasm);GO:0006338(chromatin remodeling);GO:0031011(Ino80 complex)	NA
cas-miR159b-3p_R+1	Maker00017465:2904	Maker00017465	2892	2913	2904	-37	-32.4	0.875676	6	3-20,2911-2894	1-2,2913-2912[UP5];21-22,2893-2892[UP3]	..((((((((((((((((((..&..))))))))))))))))))..	CUAGAGCUCCCUUUAAUCCAUC&UUUGGAUUGAAGGGAGCUCUUU	2	32.8585	3	0.0487176	Output/WS_GS/cleaveLand_result/t_plot/cas-miR159b-3p_R+1_Maker00017465_2904_TPlot.pdf	GO:0003677(DNA binding);GO:0003700(DNA binding transcription factor activity);GO:0005634(nucleus);GO:0006351(transcription, DNA-templated);GO:0006355(regulation of transcription, DNA-templated);GO:0046983(protein dimerization activity)	NA
cas-miR159b-3p_R+1	Maker00017923:185	Maker00017923	172	194	185	-37	-24.3	0.656757	8.5	2-6,193-189;8-13,187-182;14-17,180-177;19-21,175-173	1-1,194-194[UP5];7-7,188-188[SIL];x-x,181-181[BULt];18-18,176-176[SIL];22-22,172-172[UP3]	.(((.((((.((((((.(((((.&.))))).))))))-)))).))).	CGAGUGCUCGCCUUCAUUCCGGC&UUUGGAUUGAAGG-GAGCUCUUU	8	131.434	2	0.999998	Output/WS_GS/cleaveLand_result/t_plot/cas-miR159b-3p_R+1_Maker00017923_185_TPlot.pdf	GO:0005515(protein binding);GO:0006397(mRNA processing);GO:0009507(chloroplast);GO:0009570(chloroplast stroma);GO:0009941(chloroplast envelope);GO:1900865(chloroplast RNA modification)	ko00640(Propanoate metabolism);ko00280(Valine, leucine and isoleucine degradation)
cas-miR159b-3p_R+1	Maker00021232:1475	Maker00021232	1463	1484	1475	-37	-26.1	0.705405	5.5	1-3,1484-1482;5-15,1480-1470;17-22,1468-1463	4-4,1481-1481[SIL];16-16,1469-1469[SIL]	((((((.(((((((((((.(((&))).))))))))))).))))))	GAAGAGAUCCCUUCAGUUGAAA&UUUGGAUUGAAGGGAGCUCUUU	2	32.8585	3	0.98703	Output/WS_GS/cleaveLand_result/t_plot/cas-miR159b-3p_R+1_Maker00021232_1475_TPlot.pdf	GO:0005634(nucleus)	ko03030(DNA replication);ko03420(Nucleotide excision repair);ko03430(Mismatch repair);ko03440(Homologous recombination)
cas-miR159b-3p_R+1	Maker00021319:309	Maker00021319	297	318	309	-37	-25.9	0.7	10	4-6,315-313;8-21,311-298	1-3,318-316[UP5];7-7,312-312[SIL];22-22,297-297[UP3]	.((((((((((((((.(((...&...))).)))))))))))))).	UGAGAGCUUCUUUCAUUCCUUC&UUUGGAUUGAAGGGAGCUCUUU	1	16.4293	4	0.991246	Output/WS_GS/cleaveLand_result/t_plot/cas-miR159b-3p_R+1_Maker00021319_309_TPlot.pdf	GO:0005783(endoplasmic reticulum);GO:0007275(multicellular organism development);GO:0009686(gibberellin biosynthetic process);GO:0010268(brassinosteroid homeostasis);GO:0016125(sterol metabolic process);GO:0016132(brassinosteroid biosynthetic process);GO:0051777(ent-kaurenoate oxidase activity)	ko00904(Diterpenoid biosynthesis)
cas-miR159b-3p_R+1	Maker00027795:971	Maker00027795	959	980	971	-37	-25	0.675676	9	2-4,979-977;6-10,975-971;12-22,969-959	1-1,980-980[UP5];5-5,976-976[SIL];11-11,970-970[SIL]	(((((((((((.(((((.(((.&.))).))))).)))))))))))	GGAGAGCUCCUAUCAGUGUAAC&UUUGGAUUGAAGGGAGCUCUUU	1	16.4293	4	0.999783	Output/WS_GS/cleaveLand_result/t_plot/cas-miR159b-3p_R+1_Maker00027795_971_TPlot.pdf	GO:0005634(nucleus);GO:0016301(kinase activity);GO:0016310(phosphorylation)	NA
cas-miR159b-3p_R+1	Maker00031340:6393	Maker00031340	6381	6406	6393	-37	-25.2	0.681081	11	1-6,6406-6401;7-17,6396-6386;19-22,6384-6381	x-x,6400-6397[BULt];18-18,6385-6385[SIL]	((((.(((((((((((....((((((&))))))----))))))))))).))))	GAAGUGCUCUCUUCAAGUUCUCCGAA&UUUGGA----UUGAAGGGAGCUCUUU	2	32.8585	3	0.999694	Output/WS_GS/cleaveLand_result/t_plot/cas-miR159b-3p_R+1_Maker00031340_6393_TPlot.pdf	GO:0003700(DNA binding transcription factor activity);GO:0005634(nucleus);GO:0043565(sequence-specific DNA binding);GO:0044212(transcription regulatory region DNA binding)	NA
cas-miR159b-3p_R+1	Maker00034177:7124	Maker00034177	7111	7133	7124	-37	-26	0.702703	8	4-13,7130-7121;14-22,7119-7111	1-3,7133-7131[UP5];x-x,7120-7120[BULt]	(((((((((.((((((((((...&...))))))))))-)))))))))	AAAGAGCUCACUUUCAAUUCUGA&UUUGGAUUGAAGG-GAGCUCUUU	2	32.8585	3	0.989379	Output/WS_GS/cleaveLand_result/t_plot/cas-miR159b-3p_R+1_Maker00034177_7124_TPlot.pdf	GO:0005576(extracellular region);GO:0005794(Golgi apparatus);GO:0009860(pollen tube growth);GO:0035619(root hair tip);GO:0048768(root hair cell tip growth);GO:0090404(pollen tube tip)	NA
cas-miR159b-3p_R+1	Maker00036055:1355	Maker00036055	1343	1364	1355	-37	-24.3	0.656757	10	4-12,1361-1353;14-22,1351-1343	1-3,1364-1362[UP5];13-13,1352-1352[SIL]	(((((((((.(((((((((...&...))))))))).)))))))))	GGAGAGUUUGCUUUAGUCCUUG&UUUGGAUUGAAGGGAGCUCUUU	2	32.8585	3	1	Output/WS_GS/cleaveLand_result/t_plot/cas-miR159b-3p_R+1_Maker00036055_1355_TPlot.pdf	GO:0006629(lipid metabolic process);GO:0016020(membrane);GO:0016298(lipase activity)	ko00561(Glycerolipid metabolism)
cme-miR156a	Maker00000314:944	Maker00000314	934	954	944	-37.2	-26	0.698925	8	4-8,951-947;9-14,945-940;16-20,938-934	1-3,954-952[UP5];x-x,946-946[BULt];15-15,939-939[SIL]	(((((.((((((.(((((...&...)))))-)))))).)))))	GUGCUGACUCUCUUUCUGGCG&UGACAGAA-GAGAGUGAGCAC	11	180.722	2	0.788012	Output/WS_GS/cleaveLand_result/t_plot/cme-miR156a_Maker00000314_944_TPlot.pdf	GO:0000118(histone deacetylase complex);GO:0004407(histone deacetylase activity);GO:0005515(protein binding);GO:0005634(nucleus);GO:0006351(transcription, DNA-templated);GO:0006355(regulation of transcription, DNA-templated);GO:0009294(DNA mediated transformation);GO:0009405(pathogenesis);GO:0009861(jasmonic acid and ethylene-dependent systemic resistance);GO:0016573(histone acetylation);GO:00165…	NA
cme-miR156a	Maker00002002:1405	Maker00002002	1395	1414	1405	-37.2	-28	0.752688	3	1-10,1414-1405;12-13,1403-1402;15-20,1400-1395	11-11,1404-1404[SIL];14-14,1401-1401[SIL]	((((((.((.((((((((((&)))))))))).)).))))))	GUGCUCUCUAUCUUCUGUCA&UGACAGAAGAGAGUGAGCAC	1	16.4293	4	0.573816	Output/WS_GS/cleaveLand_result/t_plot/cme-miR156a_Maker00002002_1405_TPlot.pdf	GO:0003677(DNA binding);GO:0003700(DNA binding transcription factor activity);GO:0005634(nucleus);GO:0006355(regulation of transcription, DNA-templated);GO:0048653(anther development)	NA
cme-miR156a	Maker00003051:1328	Maker00003051	1318	1337	1328	-37.2	-24.5	0.658602	5.5	2-13,1336-1325;15-18,1323-1320	1-1,1337-1337[UP5];14-14,1324-1324[SIL];19-20,1319-1318[UP3]	..((((.((((((((((((.&.)))))))))))).))))..	GAGCUCUUUCUUUUCUGUCU&UGACAGAAGAGAGUGAGCAC	9	147.863	2	0.983319	Output/WS_GS/cleaveLand_result/t_plot/cme-miR156a_Maker00003051_1328_TPlot.pdf	GO:0005516(calmodulin binding);GO:0005634(nucleus);GO:0009739(response to gibberellin)	NA
cme-miR156a	Maker00007722:1836	Maker00007722	1826	1845	1836	-37.2	-34.4	0.924731	1	1-13,1845-1833;15-20,1831-1826	14-14,1832-1832[SIL]	((((((.(((((((((((((&))))))))))))).))))))	GUGCUCUCUCUCUUCUGUCA&UGACAGAAGAGAGUGAGCAC	3	49.2878	2	0.321456	Output/WS_GS/cleaveLand_result/t_plot/cme-miR156a_Maker00007722_1836_TPlot.pdf	GO:0003677(DNA binding);GO:0003700(DNA binding transcription factor activity);GO:0005634(nucleus);GO:0006355(regulation of transcription, DNA-templated);GO:0048653(anther development)	NA
cme-miR156a	Maker00007852:674	Maker00007852	664	683	674	-37.2	-31.7	0.852151	2	1-13,683-671;15-19,669-665	14-14,670-670[SIL];20-20,664-664[UP3]	.(((((.(((((((((((((&))))))))))))).))))).	AUGCUCUCUCUCUUCUGUCA&UGACAGAAGAGAGUGAGCAC	3	49.2878	2	0.350073	Output/WS_GS/cleaveLand_result/t_plot/cme-miR156a_Maker00007852_674_TPlot.pdf	GO:0003677(DNA binding);GO:0003700(DNA binding transcription factor activity);GO:0005634(nucleus);GO:0005737(cytoplasm);GO:0006351(transcription, DNA-templated);GO:0006355(regulation of transcription, DNA-templated);GO:0009908(flower development);GO:0010321(regulation of vegetative phase change);GO:0046872(metal ion binding)	ko04075(Plant hormone signal transduction)
cme-miR156a	Maker00011220:1239	Maker00011220	1229	1248	1239	-37.2	-34.6	0.930108	1	1-13,1248-1236;15-20,1234-1229	14-14,1235-1235[SIL]	((((((.(((((((((((((&))))))))))))).))))))	GUGCUCUCUCUCUUCUGUCA&UGACAGAAGAGAGUGAGCAC	30	492.878	2	0.158322	Output/WS_GS/cleaveLand_result/t_plot/cme-miR156a_Maker00011220_1239_TPlot.pdf	GO:0003677(DNA binding);GO:0003700(DNA binding transcription factor activity);GO:0005515(protein binding);GO:0005634(nucleus);GO:0006351(transcription, DNA-templated);GO:0006355(regulation of transcription, DNA-templated);GO:0008361(regulation of cell size);GO:0010228(vegetative to reproductive phase transition of meristem);GO:0042127(regulation of cell proliferation);GO:0046872(metal ion binding…	NA
cme-miR156a	Maker00012178:2918	Maker00012178	2908	2927	2918	-37.2	-24.2	0.650538	6.5	1-2,2927-2926;5-11,2923-2917;13-20,2915-2908	3-4,2925-2924[SIL];12-12,2916-2916[SIL]	((((((((.(((((((..((&))..))))))).))))))))	GUGCUCAUGCUCUUCUUCCA&UGACAGAAGAGAGUGAGCAC	2	32.8585	3	0.997505	Output/WS_GS/cleaveLand_result/t_plot/cme-miR156a_Maker00012178_2918_TPlot.pdf	NA	NA
cme-miR156a	Maker00013874:1486	Maker00013874	1476	1495	1486	-37.2	-34.6	0.930108	1	1-13,1495-1483;15-20,1481-1476	14-14,1482-1482[SIL]	((((((.(((((((((((((&))))))))))))).))))))	GUGCUCUCUCUCUUCUGUCA&UGACAGAAGAGAGUGAGCAC	1	16.4293	4	0.210939	Output/WS_GS/cleaveLand_result/t_plot/cme-miR156a_Maker00013874_1486_TPlot.pdf	GO:0003677(DNA binding);GO:0003700(DNA binding transcription factor activity);GO:0005634(nucleus);GO:0006355(regulation of transcription, DNA-templated);GO:0048653(anther development)	NA
cme-miR156a	Maker00017285:316	Maker00017285	306	325	316	-37.2	-24.5	0.658602	8	4-18,322-308	1-3,325-323[UP5];19-20,307-306[UP3]	..(((((((((((((((...&...)))))))))))))))..	CGGUUCAUUCUCUUCUGAUA&UGACAGAAGAGAGUGAGCAC	1	16.4293	4	0.986591	Output/WS_GS/cleaveLand_result/t_plot/cme-miR156a_Maker00017285_316_TPlot.pdf	GO:0008150(biological_process)	NA
cme-miR156a	Maker00019971:262	Maker00019971	252	274	262	-37.2	-24.64	0.662366	10.5	1-7,274-268;9-20,263-252	8-8,267-264[AILt]	((((((((((((....(((((((&)))))))---.))))))))))))	GUGCUCAUUCUUGCAGUUUGUCA&UGACAGA---AGAGAGUGAGCAC	2	32.8585	3	0.984162	Output/WS_GS/cleaveLand_result/t_plot/cme-miR156a_Maker00019971_262_TPlot.pdf	GO:0000151(ubiquitin ligase complex);GO:0000209(protein polyubiquitination);GO:0005737(cytoplasm);GO:0031624(ubiquitin conjugating enzyme binding);GO:0032436(positive regulation of proteasomal ubiquitin-dependent protein catabolic process);GO:0061630(ubiquitin protein ligase activity)	NA
cme-miR156a	Maker00021893:1440	Maker00021893	1430	1449	1440	-37.2	-34.4	0.924731	1	1-13,1449-1437;15-20,1435-1430	14-14,1436-1436[SIL]	((((((.(((((((((((((&))))))))))))).))))))	GUGCUCUCUCUCUUCUGUCA&UGACAGAAGAGAGUGAGCAC	2	32.8585	2	0.291579	Output/WS_GS/cleaveLand_result/t_plot/cme-miR156a_Maker00021893_1440_TPlot.pdf	GO:0003677(DNA binding);GO:0003700(DNA binding transcription factor activity);GO:0005515(protein binding);GO:0005634(nucleus);GO:0006351(transcription, DNA-templated);GO:0006355(regulation of transcription, DNA-templated);GO:0010468(regulation of gene expression);GO:0042742(defense response to bacterium);GO:0046872(metal ion binding)	NA
cme-miR156a	Maker00023457:503	Maker00023457	493	512	503	-37.2	-24.3	0.653226	6	3-7,510-506;9-12,504-501;14-20,499-493	1-2,512-511[UP5];8-8,505-505[SIL];13-13,500-500[SIL]	(((((((.((((.(((((..&..))))).)))).)))))))	GUGCUCAAUCUCGUCUGUGC&UGACAGAAGAGAGUGAGCAC	8	131.434	3	0.996633	Output/WS_GS/cleaveLand_result/t_plot/cme-miR156a_Maker00023457_503_TPlot.pdf	GO:0003676(nucleic acid binding);GO:0005737(cytoplasm);GO:0005829(cytosol);GO:0008150(biological_process)	NA
cme-miR156a	Maker00025902:3026	Maker00025902	3016	3035	3026	-37.2	-34.9	0.938172	1	1-13,3035-3023;15-20,3021-3016	14-14,3022-3022[SIL]	((((((.(((((((((((((&))))))))))))).))))))	GUGCUCUCUCUCUUCUGUCA&UGACAGAAGAGAGUGAGCAC	4	65.7171	2	0.0825701	Output/WS_GS/cleaveLand_result/t_plot/cme-miR156a_Maker00025902_3026_TPlot.pdf	GO:0003677(DNA binding);GO:0003700(DNA binding transcription factor activity);GO:0005634(nucleus);GO:0006351(transcription, DNA-templated);GO:0006355(regulation of transcription, DNA-templated);GO:0043565(sequence-specific DNA binding);GO:0044212(transcription regulatory region DNA binding);GO:0046872(metal ion binding);GO:0048510(regulation of timing of transition from vegetative to reproductive…	NA
cme-miR156a	Maker00029310:1621	Maker00029310	1611	1630	1621	-37.2	-25	0.672043	4	1-12,1630-1619;14-16,1617-1615;18-20,1613-1611	13-13,1618-1618[SIL];17-17,1614-1614[SIL]	(((.(((.((((((((((((&)))))))))))).))).)))	GUGGUUGGUCUUUUCUGUCA&UGACAGAAGAGAGUGAGCAC	5	82.1463	3	0.95248	Output/WS_GS/cleaveLand_result/t_plot/cme-miR156a_Maker00029310_1621_TPlot.pdf	GO:0003700(DNA binding transcription factor activity);GO:0005515(protein binding);GO:0005634(nucleus);GO:0006351(transcription, DNA-templated);GO:0006355(regulation of transcription, DNA-templated);GO:0009734(auxin-activated signaling pathway);GO:0043565(sequence-specific DNA binding)	ko04075(Plant hormone signal transduction)
cme-miR156a	Maker00034068:121	Maker00034068	112	130	121	-37.2	-24.2	0.650538	8	4-15,127-116;17-18,115-114	1-3,130-128[UP5];16-16,x-x[BULq];19-20,113-112[UP3]	..((-((((((((((((...&...)))))))))))).))..	CGGC-CACUCUCUUCUGCCG&UGACAGAAGAGAGUGAGCAC	2	32.8585	3	0.998408	Output/WS_GS/cleaveLand_result/t_plot/cme-miR156a_Maker00034068_121_TPlot.pdf	GO:0005634(nucleus);GO:0009416(response to light stimulus);GO:0009909(regulation of flower development)	ko04712(Circadian rhythm - plant)
cme-miR156a	Maker00034505:2013	Maker00034505	2003	2022	2013	-37.2	-24.2	0.650538	11	6-19,2017-2004	1-5,2022-2018[UP5];20-20,2003-2003[UP3]	.((((((((((((((.....&.....)))))))))))))).	UUGCUCACUCUCUUUAGAAU&UGACAGAAGAGAGUGAGCAC	1	16.4293	4	0.996269	Output/WS_GS/cleaveLand_result/t_plot/cme-miR156a_Maker00034505_2013_TPlot.pdf	GO:0003674(molecular_function);GO:0005737(cytoplasm)	ko04130(SNARE interactions in vesicular transport)
cme-miR156a	Maker00036558:248	Maker00036558	237	256	248	-37.2	-24.8	0.666667	6	2-9,255-248;11-14,247-244;15-18,242-239	1-1,256-256[UP5];10-10,x-x[BULq];x-x,243-243[BULt];19-20,238-237[UP3]	..((((.((((-((((((((.&.)))))))).))))-))))..	GAGCUCAACUC-CUUCUGUCC&UGACAGAAGAGAGU-GAGCAC	2	32.8585	3	0.973903	Output/WS_GS/cleaveLand_result/t_plot/cme-miR156a_Maker00036558_248_TPlot.pdf	GO:0001664(G-protein coupled receptor binding);GO:0003924(GTPase activity);GO:0005525(GTP binding);GO:0005634(nucleus);GO:0005737(cytoplasm);GO:0005834(heterotrimeric G-protein complex);GO:0007186(G-protein coupled receptor signaling pathway);GO:0007188(adenylate cyclase-modulating G-protein coupled receptor signaling pathway);GO:0009617(response to bacterium);GO:0009630(gravitropism);GO:0009652(…	NA
cme-miR156a	Maker00036643:2171	Maker00036643	2161	2180	2171	-37.2	-34.4	0.924731	1	1-13,2180-2168;15-20,2166-2161	14-14,2167-2167[SIL]	((((((.(((((((((((((&))))))))))))).))))))	GUGCUCUCUCUCUUCUGUCA&UGACAGAAGAGAGUGAGCAC	14	230.01	2	0.22782	Output/WS_GS/cleaveLand_result/t_plot/cme-miR156a_Maker00036643_2171_TPlot.pdf	GO:0003677(DNA binding);GO:0003700(DNA binding transcription factor activity);GO:0005515(protein binding);GO:0005634(nucleus);GO:0006351(transcription, DNA-templated);GO:0006355(regulation of transcription, DNA-templated);GO:0010468(regulation of gene expression);GO:0042742(defense response to bacterium);GO:0046872(metal ion binding)	NA
cme-miR156a_L+1	Maker00000314:945	Maker00000314	934	955	945	-38.2	-26.7	0.698953	6	1-3,955-953;5-9,951-947;10-15,945-940;17-21,938-934	4-4,952-952[SIL];x-x,946-946[BULt];16-16,939-939[SIL]	(((((.((((((.(((((.(((&))).)))))-)))))).)))))	GUGCUGACUCUCUUUCUGGCGA&UUGACAGAA-GAGAGUGAGCAC	3	49.2878	3	0.776496	Output/WS_GS/cleaveLand_result/t_plot/cme-miR156a_L+1_Maker00000314_945_TPlot.pdf	GO:0000118(histone deacetylase complex);GO:0004407(histone deacetylase activity);GO:0005515(protein binding);GO:0005634(nucleus);GO:0006351(transcription, DNA-templated);GO:0006355(regulation of transcription, DNA-templated);GO:0009294(DNA mediated transformation);GO:0009405(pathogenesis);GO:0009861(jasmonic acid and ethylene-dependent systemic resistance);GO:0016573(histone acetylation);GO:00165…	NA
cme-miR156a_L+1	Maker00001453:1738	Maker00001453	1727	1748	1738	-38.2	-24.9	0.651832	9.5	2-2,1747-1747;4-7,1745-1742;8-11,1740-1737;13-21,1735-1727	1-1,1748-1748[UP5];3-3,1746-1746[SIL];x-x,1741-1741[BULt];12-12,1736-1736[SIL]	(((((((((.((((.((((.(.&.).))))-)))).)))))))))	GUGCUCGCUGUUUUCCUGUGGG&UUGACAG-AAGAGAGUGAGCAC	1	16.4293	4	0.976322	Output/WS_GS/cleaveLand_result/t_plot/cme-miR156a_L+1_Maker00001453_1738_TPlot.pdf	GO:0000398(mRNA splicing, via spliceosome);GO:0003676(nucleic acid binding);GO:0005634(nucleus)	NA
cme-miR156a_L+1	Maker00007852:675	Maker00007852	664	684	675	-38.2	-32.1	0.840314	2.5	1-14,684-671;16-20,669-665	15-15,670-670[SIL];21-21,664-664[UP3]	.(((((.((((((((((((((&)))))))))))))).))))).	AUGCUCUCUCUCUUCUGUCAG&UUGACAGAAGAGAGUGAGCAC	3	49.2878	2	0.350073	Output/WS_GS/cleaveLand_result/t_plot/cme-miR156a_L+1_Maker00007852_675_TPlot.pdf	GO:0003677(DNA binding);GO:0003700(DNA binding transcription factor activity);GO:0005634(nucleus);GO:0005737(cytoplasm);GO:0006351(transcription, DNA-templated);GO:0006355(regulation of transcription, DNA-templated);GO:0009908(flower development);GO:0010321(regulation of vegetative phase change);GO:0046872(metal ion binding)	ko04075(Plant hormone signal transduction)
cme-miR156a_L+1	Maker00011220:1240	Maker00011220	1229	1249	1240	-38.2	-35.5	0.929319	1	1-14,1249-1236;16-21,1234-1229	15-15,1235-1235[SIL]	((((((.((((((((((((((&)))))))))))))).))))))	GUGCUCUCUCUCUUCUGUCAA&UUGACAGAAGAGAGUGAGCAC	60	985.756	2	0.121262	Output/WS_GS/cleaveLand_result/t_plot/cme-miR156a_L+1_Maker00011220_1240_TPlot.pdf	GO:0003677(DNA binding);GO:0003700(DNA binding transcription factor activity);GO:0005515(protein binding);GO:0005634(nucleus);GO:0006351(transcription, DNA-templated);GO:0006355(regulation of transcription, DNA-templated);GO:0008361(regulation of cell size);GO:0010228(vegetative to reproductive phase transition of meristem);GO:0042127(regulation of cell proliferation);GO:0046872(metal ion binding…	NA
cme-miR156a_L+1	Maker00013241:307	Maker00013241	296	316	307	-38.2	-25.2	0.659686	6	1-4,316-313;6-14,311-303;16-19,301-298	5-5,312-312[SIL];15-15,302-302[SIL];20-21,297-296[UP3]	..((((.(((((((((.((((&)))).))))))))).))))..	CCGCUCUCUCUCUUCUCUCGA&UUGACAGAAGAGAGUGAGCAC	5	82.1463	3	0.959092	Output/WS_GS/cleaveLand_result/t_plot/cme-miR156a_L+1_Maker00013241_307_TPlot.pdf	GO:0009648(photoperiodism);GO:0010229(inflorescence development)	ko03008(Ribosome biogenesis in eukaryotes);ko04712(Circadian rhythm - plant)
cme-miR156a_L+1	Maker00013805:679	Maker00013805	667	688	679	-38.2	-29	0.759162	6.5	1-10,688-679;12-19,676-669	11-11,678-677[AILt];20-21,668-667[UP3]	..((((((((..((((((((((&))))))))))-.))))))))..	AGGCUCGCUCAGCUUCUGUCAA&UUGACAGAAG-AGAGUGAGCAC	2	32.8585	3	0.55027	Output/WS_GS/cleaveLand_result/t_plot/cme-miR156a_L+1_Maker00013805_679_TPlot.pdf	GO:0003674(molecular_function);GO:0005634(nucleus);GO:0005982(starch metabolic process);GO:0006979(response to oxidative stress);GO:0009414(response to water deprivation);GO:0009737(response to abscisic acid);GO:0032502(developmental process);GO:0042752(regulation of circadian rhythm);GO:0048511(rhythmic process)	NA
cme-miR156a_L+1	Maker00014109:961	Maker00014109	950	970	961	-38.2	-27.7	0.725131	8.5	5-20,966-951	1-4,970-967[UP5];21-21,950-950[UP3]	.((((((((((((((((....&....)))))))))))))))).	CUGUUCACUCUCUUCUGCUUG&UUGACAGAAGAGAGUGAGCAC	3	49.2878	2	0.59541	Output/WS_GS/cleaveLand_result/t_plot/cme-miR156a_L+1_Maker00014109_961_TPlot.pdf	GO:0003674(molecular_function);GO:0005515(protein binding);GO:0005802(trans-Golgi network);GO:0005886(plasma membrane);GO:0008017(microtubule binding);GO:0008150(biological_process);GO:0009507(chloroplast);GO:0016021(integral component of membrane)	NA
cme-miR156a_L+1	Maker00017021:68	Maker00017021	57	77	68	-38.2	-25	0.65445	7	3-14,75-64;16-18,62-60	1-2,77-76[UP5];15-15,63-63[SIL];19-21,59-57[UP3]	...(((.((((((((((((..&..)))))))))))).)))...	UCUCUCUCUCUCUUCUGUCCC&UUGACAGAAGAGAGUGAGCAC	3	49.2878	3	0.976384	Output/WS_GS/cleaveLand_result/t_plot/cme-miR156a_L+1_Maker00017021_68_TPlot.pdf	GO:0003674(molecular_function);GO:0005634(nucleus);GO:0008150(biological_process)	NA
cme-miR156a_L+1	Maker00021154:2505	Maker00021154	2493	2514	2505	-38.2	-26.4	0.691099	9.5	5-13,2510-2502;14-20,2500-2494	1-4,2514-2511[UP5];x-x,2501-2501[BULt];21-21,2493-2493[UP3]	.(((((((.(((((((((....&....)))))))))-))))))).	UUGCUCGCAUCUCUUCUGGCUA&UUGACAGAAGAGA-GUGAGCAC	4	65.7171	3	0.825887	Output/WS_GS/cleaveLand_result/t_plot/cme-miR156a_L+1_Maker00021154_2505_TPlot.pdf	GO:0005770(late endosome);GO:0006886(intracellular protein transport);GO:0030904(retromer complex);GO:0042147(retrograde transport, endosome to Golgi)	ko04144(Endocytosis)
cme-miR156a_L+1	Maker00021893:1441	Maker00021893	1430	1450	1441	-38.2	-34.6	0.905759	2	2-14,1449-1437;16-21,1435-1430	1-1,1450-1450[UP5];15-15,1436-1436[SIL]	((((((.(((((((((((((.&.))))))))))))).))))))	GUGCUCUCUCUCUUCUGUCAU&UUGACAGAAGAGAGUGAGCAC	1	16.4293	4	0.282281	Output/WS_GS/cleaveLand_result/t_plot/cme-miR156a_L+1_Maker00021893_1441_TPlot.pdf	GO:0003677(DNA binding);GO:0003700(DNA binding transcription factor activity);GO:0005515(protein binding);GO:0005634(nucleus);GO:0006351(transcription, DNA-templated);GO:0006355(regulation of transcription, DNA-templated);GO:0010468(regulation of gene expression);GO:0042742(defense response to bacterium);GO:0046872(metal ion binding)	NA
cme-miR156a_L+1	Maker00025902:3027	Maker00025902	3016	3036	3027	-38.2	-35.6	0.931937	1	1-14,3036-3023;16-21,3021-3016	15-15,3022-3022[SIL]	((((((.((((((((((((((&)))))))))))))).))))))	GUGCUCUCUCUCUUCUGUCAA&UUGACAGAAGAGAGUGAGCAC	23	377.873	0	0.000787353	Output/WS_GS/cleaveLand_result/t_plot/cme-miR156a_L+1_Maker00025902_3027_TPlot.pdf	GO:0003677(DNA binding);GO:0003700(DNA binding transcription factor activity);GO:0005634(nucleus);GO:0006351(transcription, DNA-templated);GO:0006355(regulation of transcription, DNA-templated);GO:0043565(sequence-specific DNA binding);GO:0044212(transcription regulatory region DNA binding);GO:0046872(metal ion binding);GO:0048510(regulation of timing of transition from vegetative to reproductive…	NA
cme-miR156a_L+1	Maker00029310:1622	Maker00029310	1611	1631	1622	-38.2	-25.4	0.664921	4.5	1-13,1631-1619;15-17,1617-1615;19-21,1613-1611	14-14,1618-1618[SIL];18-18,1614-1614[SIL]	(((.(((.(((((((((((((&))))))))))))).))).)))	GUGGUUGGUCUUUUCUGUCAG&UUGACAGAAGAGAGUGAGCAC	3	49.2878	3	0.941972	Output/WS_GS/cleaveLand_result/t_plot/cme-miR156a_L+1_Maker00029310_1622_TPlot.pdf	GO:0003700(DNA binding transcription factor activity);GO:0005515(protein binding);GO:0005634(nucleus);GO:0006351(transcription, DNA-templated);GO:0006355(regulation of transcription, DNA-templated);GO:0009734(auxin-activated signaling pathway);GO:0043565(sequence-specific DNA binding)	ko04075(Plant hormone signal transduction)
cme-miR156a_L+1	Maker00034068:122	Maker00034068	112	131	122	-38.2	-25.6	0.670157	6	1-3,131-129;5-16,127-116;18-19,115-114	4-4,128-128[SIL];17-17,x-x[BULq];20-21,113-112[UP3]	..((-((((((((((((.(((&))).)))))))))))).))..	CGGC-CACUCUCUUCUGCCGA&UUGACAGAAGAGAGUGAGCAC	6	98.5756	2	0.893611	Output/WS_GS/cleaveLand_result/t_plot/cme-miR156a_L+1_Maker00034068_122_TPlot.pdf	GO:0005634(nucleus);GO:0009416(response to light stimulus);GO:0009909(regulation of flower development)	ko04712(Circadian rhythm - plant)
cme-miR156a_L+1	Maker00036643:2172	Maker00036643	2161	2181	2172	-38.2	-34.6	0.905759	2	2-14,2180-2168;16-21,2166-2161	1-1,2181-2181[UP5];15-15,2167-2167[SIL]	((((((.(((((((((((((.&.))))))))))))).))))))	GUGCUCUCUCUCUUCUGUCAU&UUGACAGAAGAGAGUGAGCAC	11	180.722	2	0.321456	Output/WS_GS/cleaveLand_result/t_plot/cme-miR156a_L+1_Maker00036643_2172_TPlot.pdf	GO:0003677(DNA binding);GO:0003700(DNA binding transcription factor activity);GO:0005515(protein binding);GO:0005634(nucleus);GO:0006351(transcription, DNA-templated);GO:0006355(regulation of transcription, DNA-templated);GO:0010468(regulation of gene expression);GO:0042742(defense response to bacterium);GO:0046872(metal ion binding)	NA
cme-MIR156c-p3	Maker00001317:2977	Maker00001317	2963	2986	2977	-42.3	-31.1	0.735225	7	1-16,2986-2971;17-20,2969-2966	x-x,2970-2970[BULt];21-23,2965-2963[UP3]	...((((.((((((((((((((((&))))))))))))))))-))))...	CAAGACAUGGGAGAGAGGUGGGCA&UGCUCACUUCUCUUUC-UGUCAGC	1	16.4293	4	0.347172	Output/WS_GS/cleaveLand_result/t_plot/cme-MIR156c-p3_Maker00001317_2977_TPlot.pdf	GO:0005886(plasma membrane);GO:0006820(anion transport);GO:0008381(mechanosensitive ion channel activity)	NA
cme-MIR156c-p3	Maker00003557:1213	Maker00003557	1201	1222	1213	-42.3	-28.4	0.671395	5	1-6,1222-1217;8-18,1215-1205;20-23,1204-1201	7-7,1216-1216[SIL];19-19,x-x[BULq]	((((-(((((((((((.((((((&)))))).))))))))))).))))	GUUG-CAGAGAGAGAAUUGAGUA&UGCUCACUUCUCUUUCUGUCAGC	1	16.4293	4	0.97946	Output/WS_GS/cleaveLand_result/t_plot/cme-MIR156c-p3_Maker00003557_1213_TPlot.pdf	GO:0000139(Golgi membrane);GO:0000301(retrograde transport, vesicle recycling within Golgi);GO:0007030(Golgi organization);GO:0031985(Golgi cisterna)	NA
cme-MIR156c-p3	Maker00004608:1196	Maker00004608	1183	1205	1196	-42.3	-27.6	0.652482	7	2-9,1204-1197;11-21,1195-1185;23-23,1183-1183	1-1,1205-1205[UP5];10-10,1196-1196[SIL];22-22,1184-1184[SIL]	(.(((((((((((.((((((((.&.)))))))).))))))))))).)	GGUGAUGGAAAGAAGAGUGAGUG&UGCUCACUUCUCUUUCUGUCAGC	1	16.4293	4	0.998859	Output/WS_GS/cleaveLand_result/t_plot/cme-MIR156c-p3_Maker00004608_1196_TPlot.pdf	GO:0004176(ATP-dependent peptidase activity);GO:0005524(ATP binding);GO:0005759(mitochondrial matrix);GO:0006508(proteolysis);GO:0030163(protein catabolic process)	NA
cme-MIR156c-p3	Maker00006198:1959	Maker00006198	1945	1973	1959	-42.3	-27.7	0.654846	14	2-5,1972-1969;6-17,1963-1952;18-23,1950-1945	1-1,1973-1973[UP5];x-x,1968-1964[BULt];x-x,1951-1951[BULt]	((((((.((((((((((((.....((((.&.))))-----))))))))))))-))))))	GUUGAUAAGGAGGAGAAGUCUGAGGAGCG&UGCUC-----ACUUCUCUUUCU-GUCAGC	4	65.7171	2	0.997601	Output/WS_GS/cleaveLand_result/t_plot/cme-MIR156c-p3_Maker00006198_1959_TPlot.pdf	GO:0005634(nucleus)	NA
cme-MIR156c-p3	Maker00007506:4705	Maker00007506	4694	4714	4705	-42.3	-28.9	0.683215	3.5	2-14,4713-4701;16-17,4700-4699;19-23,4698-4694	1-1,4714-4714[UP5];15-15,x-x[BULq];18-18,x-x[BULq]	(((((-((-(((((((((((((.&.))))))))))))).)).)))))	GUUGA-AG-AAGAGAAGUGAGCG&UGCUCACUUCUCUUUCUGUCAGC	3	49.2878	3	0.941972	Output/WS_GS/cleaveLand_result/t_plot/cme-MIR156c-p3_Maker00007506_4705_TPlot.pdf	GO:0003723(RNA binding);GO:0005515(protein binding);GO:0005634(nucleus)	ko03015(mRNA surveillance pathway)
cme-MIR156c-p3	Maker00008086:861	Maker00008086	848	868	861	-42.3	-28.66	0.677541	11	1-3,868-866;9-23,862-848	4-8,865-863[AILq]	(((((((((((((((...--(((&))).....)))))))))))))))	GCUGGCAGAGAGAGAUCU--GCA&UGCUCACUUCUCUUUCUGUCAGC	34	558.595	2	0.951016	Output/WS_GS/cleaveLand_result/t_plot/cme-MIR156c-p3_Maker00008086_861_TPlot.pdf	GO:0003674(molecular_function);GO:0005634(nucleus);GO:0008150(biological_process)	NA
cme-MIR156c-p3	Maker00008807:632	Maker00008807	612	641	632	-42.3	-28.5	0.673759	12.5	2-5,640-637;7-18,635-624;19-23,616-612	1-1,641-641[UP5];6-6,636-636[SIL];x-x,623-617[BULt]	(((((.......((((((((((((.((((.&.)))).))))))))))))-------)))))	GCUGAAUCCAACCAGAAGGGGAAGAGGGCG&UGCUCACUUCUCUUUCUG-------UCAGC	3	49.2878	3	0.98066	Output/WS_GS/cleaveLand_result/t_plot/cme-MIR156c-p3_Maker00008807_632_TPlot.pdf	GO:0005829(cytosol);GO:0005886(plasma membrane);GO:0006520(cellular amino acid metabolic process);GO:0006580(ethanolamine metabolic process);GO:0009793(embryo development ending in seed dormancy);GO:0016831(carboxy-lyase activity);GO:0019752(carboxylic acid metabolic process);GO:0030170(pyridoxal phosphate binding)	ko00340(Histidine metabolism)
cme-MIR156c-p3	Maker00012682:608	Maker00012682	594	616	608	-42.3	-29.8	0.704492	6	2-8,615-609;10-17,608-601;18-23,599-594	1-1,616-616[UP5];9-9,x-x[BULq];x-x,600-600[BULt]	((((((.((((((((-(((((((.&.))))))).))))))))-))))))	GUUGACGAGAGAGAG-AGUGAGUU&UGCUCACUUCUCUUUCU-GUCAGC	3	49.2878	2	0.700759	Output/WS_GS/cleaveLand_result/t_plot/cme-MIR156c-p3_Maker00012682_608_TPlot.pdf	GO:0005215(transporter activity);GO:0005524(ATP binding);GO:0005886(plasma membrane);GO:0006810(transport);GO:0006979(response to oxidative stress);GO:0007623(circadian rhythm);GO:0009507(chloroplast);GO:0009644(response to high light intensity);GO:0009941(chloroplast envelope);GO:0010150(leaf senescence);GO:0016021(integral component of membrane);GO:0016301(kinase activity);GO:0016310(phosphoryl…	ko04626(Plant-pathogen interaction)
cme-MIR156c-p3	Maker00015770:941	Maker00015770	923	950	941	-42.3	-29.2	0.690307	11.5	2-4,949-947;7-19,944-932;20-23,926-923	1-1,950-950[UP5];5-6,946-945[SIL];x-x,931-927[BULt]	((((.....(((((((((((((..(((.&.)))..)))))))))))))-----))))	GCUGCAGGCACAGAAGGAGAAGGAGGCG&UGCUCACUUCUCUUUCUGU-----CAGC	3	49.2878	3	0.883236	Output/WS_GS/cleaveLand_result/t_plot/cme-MIR156c-p3_Maker00015770_941_TPlot.pdf	GO:0051131(chaperone-mediated protein complex assembly);GO:0051879(Hsp90 protein binding);GO:0070678(preprotein binding)	NA
cme-MIR156c-p3	Maker00016070:470	Maker00016070	455	479	470	-42.3	-27.84	0.658156	9	2-17,478-463;22-23,456-455	1-1,479-479[UP5];18-21,462-457[AILt]	((......((((((((((((((((.&.))))))))))))))))--....))	GCGUCAGUGGGAAGAGGAGUGAGCG&UGCUCACUUCUCUUUCU--GUCAGC	1	16.4293	4	0.997056	Output/WS_GS/cleaveLand_result/t_plot/cme-MIR156c-p3_Maker00016070_470_TPlot.pdf	GO:0003677(DNA binding);GO:0003700(DNA binding transcription factor activity);GO:0005515(protein binding);GO:0005634(nucleus);GO:0006351(transcription, DNA-templated);GO:0006355(regulation of transcription, DNA-templated);GO:0008283(cell proliferation);GO:0009585(red, far-red light phototransduction);GO:0009641(shade avoidance);GO:0009733(response to auxin);GO:0009735(response to cytokinin);GO:00…	NA
cme-MIR156c-p3	Maker00016405:275	Maker00016405	262	288	275	-42.3	-28.08	0.66383	13	2-5,287-284;7-16,278-269;18-23,267-262	1-1,288-288[UP5];6-6,283-279[AILt];17-17,268-268[SIL]	((((((.((((((((((.....((((.&.))))----.)))))))))).))))))	GCUGAUCGAAGGAGAAGAAUGAGAGCG&UGCUC----ACUUCUCUUUCUGUCAGC	1	16.4293	4	0.992037	Output/WS_GS/cleaveLand_result/t_plot/cme-MIR156c-p3_Maker00016405_275_TPlot.pdf	GO:0004105(choline-phosphate cytidylyltransferase activity);GO:0005634(nucleus);GO:0006656(phosphatidylcholine biosynthetic process);GO:0009058(biosynthetic process)	ko00564(Glycerophospholipid metabolism);ko00440(Phosphonate and phosphinate metabolism)
cme-MIR156c-p3	Maker00016554:4382	Maker00016554	4367	4401	4382	-42.3	-28.2	0.666667	25	2-7,4400-4395;8-21,4384-4371;22-23,4368-4367	1-1,4401-4401[UP5];x-x,4394-4385[BULt];x-x,4370-4369[BULt]	((..((((((((((((((..........((((((.&.))))))----------))))))))))))))--))	GCAUUGGCAGAGAGAGAGAAACAAGGAUGUGAGCG&UGCUCAC----------UUCUCUUUCUGUCA--GC	5	82.1463	2	0.981017	Output/WS_GS/cleaveLand_result/t_plot/cme-MIR156c-p3_Maker00016554_4382_TPlot.pdf	GO:0003723(RNA binding);GO:0004519(endonuclease activity);GO:0005739(mitochondrion);GO:0043231(intracellular membrane-bounded organelle);GO:1900864(mitochondrial RNA modification);GO:1900865(chloroplast RNA modification)	NA
cme-MIR156c-p3	Maker00016743:344	Maker00016743	331	353	344	-42.3	-28.1	0.664303	8.5	3-17,351-337;19-20,335-334	1-2,353-352[UP5];18-18,336-336[SIL];21-23,333-331[UP3]	...((.(((((((((((((((..&..))))))))))))))).))...	AGAGAGAGAGAGAGAAGUGGGAG&UGCUCACUUCUCUUUCUGUCAGC	4	65.7171	3	0.992129	Output/WS_GS/cleaveLand_result/t_plot/cme-MIR156c-p3_Maker00016743_344_TPlot.pdf	GO:0005739(mitochondrion);GO:0008270(zinc ion binding)	NA
cme-MIR156c-p3	Maker00017196:801	Maker00017196	788	810	801	-42.3	-29.7	0.702128	8	2-10,809-801;13-17,798-794;19-23,792-788	1-1,810-810[UP5];11-12,800-799[SIL];18-18,793-793[SIL]	(((((.(((((..(((((((((.&.)))))))))..))))).)))))	GCUGAGGGGAAUUGAAGUGGGCC&UGCUCACUUCUCUUUCUGUCAGC	1	16.4293	4	0.758642	Output/WS_GS/cleaveLand_result/t_plot/cme-MIR156c-p3_Maker00017196_801_TPlot.pdf	GO:0005515(protein binding);GO:0009507(chloroplast);GO:0009534(chloroplast thylakoid);GO:0009535(chloroplast thylakoid membrane);GO:0009538(photosystem I reaction center);GO:0009579(thylakoid);GO:0009941(chloroplast envelope);GO:0010287(plastoglobule);GO:0015979(photosynthesis);GO:0016020(membrane);GO:0016021(integral component of membrane);GO:0019684(photosynthesis, light reaction);GO:0031969(ch…	ko00195(Photosynthesis)
cme-MIR156c-p3	Maker00021969:1232	Maker00021969	1220	1243	1232	-42.3	-28	0.661939	8	2-4,1242-1240;5-19,1237-1223;22-23,1221-1220	1-1,1243-1243[UP5];x-x,1239-1238[BULt];20-21,1222-1222[AILq]	((.-(((((((((((((((..(((.&.)))--)))))))))))))))..))	GCA-GCAGAGAGAGAAGUGGAAGCU&UGCU--CACUUCUCUUUCUGUCAGC	4	65.7171	2	0.99126	Output/WS_GS/cleaveLand_result/t_plot/cme-MIR156c-p3_Maker00021969_1232_TPlot.pdf	GO:0003674(molecular_function);GO:0005634(nucleus);GO:0008150(biological_process)	NA
cme-MIR156c-p3	Maker00022160:1934	Maker00022160	1921	1944	1934	-42.3	-27.9	0.659574	10	1-3,1944-1942;5-20,1939-1924	4-4,1941-1940[AILt];21-23,1923-1921[UP3]	...((((((((((((((((..(((&)))-.))))))))))))))))...	AGGGAUAGAGAGAGGGGUGUUGCA&UGC-UCACUUCUCUUUCUGUCAGC	1	16.4293	4	0.995699	Output/WS_GS/cleaveLand_result/t_plot/cme-MIR156c-p3_Maker00022160_1934_TPlot.pdf	GO:0001561(fatty acid alpha-oxidation);GO:0004601(peroxidase activity);GO:0005576(extracellular region);GO:0006629(lipid metabolic process);GO:0006979(response to oxidative stress);GO:0008219(cell death);GO:0009626(plant-type hypersensitive response);GO:0009627(systemic acquired resistance);GO:0009737(response to abscisic acid);GO:0009751(response to salicylic acid);GO:0012511(monolayer-surrounde…	ko00592(alpha-Linolenic acid metabolism)
cme-MIR156c-p3	Maker00024016:2996	Maker00024016	2978	3011	2996	-42.3	-28.1	0.664303	19	2-7,3010-3005;8-18,2998-2988;19-23,2982-2978	1-1,3011-3011[UP5];x-x,3004-2999[BULt];x-x,2987-2983[BULt]	(((((.....(((((((((((......((((((.&.))))))------)))))))))))-----)))))	GCUGAGAAAACAGAAAGGGAAUUAAUUGUGAGCU&UGCUCAC------UUCUCUUUCUG-----UCAGC	1	16.4293	4	0.990376	Output/WS_GS/cleaveLand_result/t_plot/cme-MIR156c-p3_Maker00024016_2996_TPlot.pdf	GO:0003729(mRNA binding);GO:0003743(translation initiation factor activity);GO:0005576(extracellular region);GO:0005737(cytoplasm);GO:0006413(translational initiation);GO:0006417(regulation of translation);GO:0009615(response to virus);GO:0009737(response to abscisic acid)	ko03013(RNA transport)
cme-MIR156c-p3	Maker00029729:3649	Maker00029729	3636	3659	3649	-42.3	-29.6	0.699764	6.5	2-6,3658-3654;7-13,3652-3646;15-22,3644-3637	1-1,3659-3659[UP5];x-x,3653-3653[BULt];14-14,3645-3645[SIL];23-23,3636-3636[UP3]	.((((((((.(((((((.(((((.&.)))))-))))))).)))))))).	CUUGACAGAUAGAGGAGUUGAGCU&UGCUCA-CUUCUCUUUCUGUCAGC	7	115.005	2	0.758758	Output/WS_GS/cleaveLand_result/t_plot/cme-MIR156c-p3_Maker00029729_3649_TPlot.pdf	GO:0005515(protein binding);GO:0005634(nucleus);GO:0005773(vacuole);GO:0005774(vacuolar membrane);GO:0005856(cytoskeleton);GO:0005886(plasma membrane);GO:0009507(chloroplast);GO:0042306(regulation of protein import into nucleus);GO:0071215(cellular response to abscisic acid stimulus)	NA
cme-MIR156c-p3	Maker00031984:246	Maker00031984	233	255	246	-42.3	-29.7	0.702128	5	2-13,254-243;15-19,241-237;21-23,235-233	1-1,255-255[UP5];14-14,242-242[SIL];20-20,236-236[SIL]	(((.(((((.((((((((((((.&.)))))))))))).))))).)))	GCUCAUAGAUGGGGAAGUGAGCC&UGCUCACUUCUCUUUCUGUCAGC	2	32.8585	3	0.797743	Output/WS_GS/cleaveLand_result/t_plot/cme-MIR156c-p3_Maker00031984_246_TPlot.pdf	GO:0000305(response to oxygen radical);GO:0004362(glutathione-disulfide reductase activity);GO:0004791(thioredoxin-disulfide reductase activity);GO:0005737(cytoplasm);GO:0005777(peroxisome);GO:0005829(cytosol);GO:0006749(glutathione metabolic process);GO:0009055(electron transfer activity);GO:0045454(cell redox homeostasis);GO:0050660(flavin adenine dinucleotide binding);GO:0050661(NADP binding)	ko00480(Glutathione metabolism)
cme-MIR156c-p3	Maker00032159:871	Maker00032159	858	882	871	-42.3	-29.1	0.687943	8	1-8,882-875;9-21,872-860	x-x,874-873[BULt];22-23,859-858[UP3]	..(((((((((((((..((((((((&))))))))--)))))))))))))..	AAUGAUGGAAAGGGAAAAGUGAGCA&UGCUCACU--UCUCUUUCUGUCAGC	2	32.8585	3	0.909039	Output/WS_GS/cleaveLand_result/t_plot/cme-MIR156c-p3_Maker00032159_871_TPlot.pdf	GO:0003714(transcription corepressor activity);GO:0005634(nucleus);GO:0042803(protein homodimerization activity)	ko00260(Glycine, serine and threonine metabolism)
cme-MIR156c-p3	Maker00032972:1685	Maker00032972	1673	1694	1685	-42.3	-29.7	0.702128	7.5	2-14,1693-1681;16-20,1680-1676	1-1,1694-1694[UP5];15-15,x-x[BULq];21-23,1675-1673[UP3]	...(((((-(((((((((((((.&.))))))))))))).)))))...	CGAGACAG-AGGAGGAGUGGGCG&UGCUCACUUCUCUUUCUGUCAGC	1	16.4293	4	0.769811	Output/WS_GS/cleaveLand_result/t_plot/cme-MIR156c-p3_Maker00032972_1685_TPlot.pdf	GO:0003674(molecular_function);GO:0005634(nucleus);GO:0008380(RNA splicing)	NA
cme-MIR156c-p3	Maker00033256:1237	Maker00033256	1224	1250	1237	-42.3	-31.2	0.737589	11	1-6,1250-1245;7-22,1240-1225	x-x,1244-1241[BULt];23-23,1224-1224[UP3]	.((((((((((((((((....((((((&))))))----)))))))))))))))).	AUUGACAGAGAGAGAAGCUUUUGGGCA&UGCUCA----CUUCUCUUUCUGUCAGC	6	98.5756	2	0.291579	Output/WS_GS/cleaveLand_result/t_plot/cme-MIR156c-p3_Maker00033256_1237_TPlot.pdf	GO:0003677(DNA binding);GO:0003700(DNA binding transcription factor activity);GO:0005634(nucleus);GO:0006351(transcription, DNA-templated);GO:0006355(regulation of transcription, DNA-templated);GO:0009909(regulation of flower development);GO:0010200(response to chitin);GO:0042803(protein homodimerization activity);GO:0046621(negative regulation of organ growth);GO:0048441(petal development);GO:00…	ko00040(Pentose and glucuronate interconversions)
cme-MIR156c-p3	Maker00036493:938	Maker00036493	924	946	938	-42.3	-30.3	0.716312	6.5	1-3,946-944;5-13,943-935;14-22,933-925	4-4,x-x[BULq];x-x,934-934[BULt];23-23,924-924[UP3]	.(((((((((.(((((((((-(((&))).)))))))))-))))))))).	ACUGGCGGAGCAGAGGAGUG-GCA&UGCUCACUUCUCU-UUCUGUCAGC	2	32.8585	3	0.57218	Output/WS_GS/cleaveLand_result/t_plot/cme-MIR156c-p3_Maker00036493_938_TPlot.pdf	GO:0005515(protein binding);GO:0005634(nucleus);GO:0007165(signal transduction);GO:0009414(response to water deprivation);GO:0009737(response to abscisic acid)	ko04144(Endocytosis)
cme-MIR156c-p3	Maker00039244:3389	Maker00039244	3376	3398	3389	-42.3	-29.9	0.706856	9	2-8,3397-3391;10-22,3389-3377	1-1,3398-3398[UP5];9-9,3390-3390[SIL];23-23,3376-3376[UP3]	.(((((((((((((.(((((((.&.))))))).))))))))))))).	UCUGGCGGGAGGAGUGGUGGGUC&UGCUCACUUCUCUUUCUGUCAGC	4	65.7171	2	0.673827	Output/WS_GS/cleaveLand_result/t_plot/cme-MIR156c-p3_Maker00039244_3389_TPlot.pdf	GO:0003723(RNA binding);GO:0003729(mRNA binding);GO:0005737(cytoplasm);GO:0006412(translation)	ko03013(RNA transport);ko03015(mRNA surveillance pathway)
cme-MIR156c-p3	Maker00039433:2743	Maker00039433	2730	2752	2743	-42.3	-28	0.661939	9	2-8,2751-2745;11-17,2742-2736;19-22,2734-2731	1-1,2752-2752[UP5];9-10,2744-2743[SIL];18-18,2735-2735[SIL];23-23,2730-2730[UP3]	.((((.(((((((..(((((((.&.)))))))..))))))).)))).	ACUGAGGGAAGGAUUGGUGAGCG&UGCUCACUUCUCUUUCUGUCAGC	1	16.4293	4	0.993717	Output/WS_GS/cleaveLand_result/t_plot/cme-MIR156c-p3_Maker00039433_2743_TPlot.pdf	GO:0005198(structural molecule activity);GO:0005515(protein binding);GO:0005773(vacuole);GO:0005774(vacuolar membrane);GO:0005794(Golgi apparatus);GO:0005829(cytosol);GO:0005886(plasma membrane);GO:0006886(intracellular protein transport);GO:0006897(endocytosis);GO:0009506(plasmodesma);GO:0010118(stomatal movement);GO:0016192(vesicle-mediated transport);GO:0030130(clathrin coat of trans-Golgi net…	ko04144(Endocytosis)
cme-MIR156d-p3	Maker00000723:1498	Maker00000723	1482	1507	1498	-41.9	-29.08	0.694033	10	1-14,1507-1494;16-21,1488-1483	15-15,1493-1489[AILt];22-22,1482-1482[UP3]	.((((((.....((((((((((((((&))))))))))))))----.)))))).	ACUGGCAAAAAUGGAGAGGGGUGGGC&GCUCACUUCUCUCU----CUGUCAGA	2	32.8585	3	0.964784	Output/WS_GS/cleaveLand_result/t_plot/cme-MIR156d-p3_Maker00000723_1498_TPlot.pdf	GO:0005215(transporter activity);GO:0005524(ATP binding);GO:0005886(plasma membrane);GO:0016887(ATPase activity)	NA
cme-MIR156d-p3	Maker00000996:288	Maker00000996	276	299	288	-41.9	-28	0.668258	9	1-2,299-298;3-13,295-285;15-19,283-279	x-x,297-296[BULt];14-14,284-284[SIL];20-22,278-276[UP3]	...(((((.(((((((((((..((&))--))))))))))).)))))...	AGAGACAGUGGGAGAAGUGAAGGC&GC--UCACUUCUCUCUCUGUCAGA	26	427.161	2	0.997601	Output/WS_GS/cleaveLand_result/t_plot/cme-MIR156d-p3_Maker00000996_288_TPlot.pdf	GO:0005634(nucleus);GO:0005829(cytosol);GO:0009691(cytokinin biosynthetic process);GO:0016799(hydrolase activity, hydrolyzing N-glycosyl compounds)	NA
cme-MIR156d-p3	Maker00001079:21	Maker00001079	8	30	21	-41.9	-28.6	0.682578	6.5	2-17,29-14;18-19,12-11	1-1,30-30[UP5];x-x,13-13[BULt];20-22,10-8[UP3]	...((.((((((((((((((((.&.))))))))))))))))-))...	AUGGAGUAGAGAGAGAAGUGGGG&GCUCACUUCUCUCUCUG-UCAGA	3	49.2878	2	0.984023	Output/WS_GS/cleaveLand_result/t_plot/cme-MIR156d-p3_Maker00001079_21_TPlot.pdf	GO:0005634(nucleus);GO:0005829(cytosol)	NA
cme-MIR156d-p3	Maker00001126:101	Maker00001126	89	111	101	-41.9	-27.6	0.658711	7.5	2-4,110-108;6-9,107-104;10-22,101-89	1-1,111-111[UP5];5-5,x-x[BULq];x-x,103-102[BULt]	(((((((((((((..((((-(((.&.))).))))--)))))))))))))	UUUGACAGAGAGAUUGAAG-GAGA&GCUCACUUC--UCUCUCUGUCAGA	2	32.8585	3	0.999916	Output/WS_GS/cleaveLand_result/t_plot/cme-MIR156d-p3_Maker00001126_101_TPlot.pdf	GO:0000150(recombinase activity);GO:0000400(four-way junction DNA binding);GO:0000707(meiotic DNA recombinase assembly);GO:0003690(double-stranded DNA binding);GO:0003697(single-stranded DNA binding);GO:0004520(endodeoxyribonuclease activity);GO:0005657(replication fork);GO:0006312(mitotic recombination);GO:0007131(reciprocal meiotic recombination);GO:0008094(DNA-dependent ATPase activity);GO:001…	ko03440(Homologous recombination)
cme-MIR156d-p3	Maker00002031:1239	Maker00002031	1225	1248	1239	-41.9	-28.6	0.682578	5	1-7,1248-1242;9-13,1240-1236;14-17,1234-1231;18-22,1229-1225	8-8,1241-1241[SIL];x-x,1235-1235[BULt];x-x,1230-1230[BULt]	(((((.((((.(((((.(((((((&))))))).)))))-))))-)))))	UCUGAUCAGGUGAGAGUAGUGAGU&GCUCACUUCUCUC-UCUG-UCAGA	19	312.156	3	0.991302	Output/WS_GS/cleaveLand_result/t_plot/cme-MIR156d-p3_Maker00002031_1239_TPlot.pdf	GO:0003674(molecular_function);GO:0008150(biological_process)	ko03010(Ribosome)
cme-MIR156d-p3	Maker00003714:636	Maker00003714	624	650	636	-41.9	-28.88	0.68926	15	1-2,650-649;3-9,647-641;11-21,635-625	x-x,648-648[BULt];10-10,640-636[AILt];22-22,624-624[UP3]	.(((((((((((.....(((((((.((&))-)))))))----.))))))))))).	CCUGACAGAGGGCAGUUGGAGUGAUGC&GC-UCACUUC----UCUCUCUGUCAGA	11	180.722	2	0.958772	Output/WS_GS/cleaveLand_result/t_plot/cme-MIR156d-p3_Maker00003714_636_TPlot.pdf	GO:0005347(ATP transmembrane transporter activity);GO:0005739(mitochondrion);GO:0005743(mitochondrial inner membrane);GO:0005777(peroxisome);GO:0005779(integral component of peroxisomal membrane);GO:0006635(fatty acid beta-oxidation);GO:0006810(transport);GO:0006839(mitochondrial transport);GO:0015217(ADP transmembrane transporter activity);GO:0015297(antiporter activity);GO:0015866(ADP transport…	ko04146(Peroxisome)
cme-MIR156d-p3	Maker00007521:1897	Maker00007521	1885	1907	1897	-41.9	-29.5	0.704057	7.5	1-4,1907-1904;6-12,1901-1895;14-22,1893-1885	5-5,1903-1902[AILt];13-13,1894-1894[SIL]	(((((((((.(((((((..((((&))))-.))))))).)))))))))	UCUGACAGGAAGAGGAGGAGGGC&GCUC-ACUUCUCUCUCUGUCAGA	1	16.4293	4	0.918835	Output/WS_GS/cleaveLand_result/t_plot/cme-MIR156d-p3_Maker00007521_1897_TPlot.pdf	GO:0030490(maturation of SSU-rRNA);GO:0032040(small-subunit processome);GO:0034457(Mpp10 complex)	ko03008(Ribosome biogenesis in eukaryotes)
cme-MIR156d-p3	Maker00008086:860	Maker00008086	848	874	860	-41.9	-28.1	0.670644	16.5	1-3,874-872;4-5,866-865;8-21,862-849	x-x,871-867[BULt];6-7,864-863[SIL];22-22,848-848[UP3]	.((((((((((((((..((.....(((&)))-----))..)))))))))))))).	GCUGGCAGAGAGAGAUCUGCAAUCGGC&GCU-----CACUUCUCUCUCUGUCAGA	46	755.746	2	0.996464	Output/WS_GS/cleaveLand_result/t_plot/cme-MIR156d-p3_Maker00008086_860_TPlot.pdf	GO:0003674(molecular_function);GO:0005634(nucleus);GO:0008150(biological_process)	NA
cme-MIR156d-p3	Maker00008396:7081	Maker00008396	7061	7089	7081	-41.9	-29.9	0.713604	11.5	1-4,7089-7086;6-16,7085-7075;17-22,7066-7061	5-5,x-x[BULq];x-x,7074-7067[BULt]	((((((........(((((((((((-((((&)))).)))))))))))--------))))))	UCUGGCACUGGAAGAGAGGGAGAAG-GAGC&GCUCACUUCUCUCUCU--------GUCAGA	1	16.4293	4	0.834789	Output/WS_GS/cleaveLand_result/t_plot/cme-MIR156d-p3_Maker00008396_7081_TPlot.pdf	GO:0003989(acetyl-CoA carboxylase activity);GO:0004075(biotin carboxylase activity);GO:0005524(ATP binding);GO:0005737(cytoplasm);GO:0005829(cytosol);GO:0005886(plasma membrane);GO:0009631(cold acclimation);GO:0009735(response to cytokinin);GO:0009793(embryo development ending in seed dormancy);GO:0009933(meristem structural organization);GO:0010072(primary shoot apical meristem specification);GO…	ko00620(Pyruvate metabolism);ko00640(Propanoate metabolism);ko00061(Fatty acid biosynthesis);ko00254(Aflatoxin biosynthesis)
cme-MIR156d-p3	Maker00009485:4147	Maker00009485	4130	4156	4147	-41.9	-28.7	0.684964	11	3-16,4154-4141;17-21,4135-4131	1-2,4156-4155[UP5];x-x,4140-4136[BULt];22-22,4130-4130[UP3]	.(((((.....((((((((((((((..&..))))))))))))))-----))))).	CCUGACUCUUCAGAGAGAGAGGUGGAA&GCUCACUUCUCUCUCU-----GUCAGA	2	32.8585	3	0.983351	Output/WS_GS/cleaveLand_result/t_plot/cme-MIR156d-p3_Maker00009485_4147_TPlot.pdf	GO:0005634(nucleus);GO:0005737(cytoplasm);GO:0005829(cytosol);GO:0005886(plasma membrane);GO:0008150(biological_process);GO:0043231(intracellular membrane-bounded organelle)	NA
cme-MIR156d-p3	Maker00009577:160	Maker00009577	148	183	160	-41.9	-28.1	0.670644	30	1-4,183-180;5-9,178-174;10-22,160-148	x-x,179-179[BULt];x-x,173-161[BULt]	(((((((((((((.............(((((.((((&))))-)))))-------------)))))))))))))	UCUGGCGGAGGGAAGCAGAAGAAGAAGAAGUGGAGC&GCUC-ACUUC-------------UCUCUCUGUCAGA	1	16.4293	4	0.998252	Output/WS_GS/cleaveLand_result/t_plot/cme-MIR156d-p3_Maker00009577_160_TPlot.pdf	GO:0003735(structural constituent of ribosome);GO:0005737(cytoplasm);GO:0005774(vacuolar membrane);GO:0005794(Golgi apparatus);GO:0005840(ribosome);GO:0006412(translation);GO:0009506(plasmodesma);GO:0022626(cytosolic ribosome);GO:0022627(cytosolic small ribosomal subunit)	ko03010(Ribosome)
cme-MIR156d-p3	Maker00009914:1129	Maker00009914	1117	1138	1129	-41.9	-29.1	0.694511	6.5	2-12,1137-1127;15-22,1124-1117	1-1,1138-1138[UP5];13-14,1126-1125[SIL]	((((((((..(((((((((((.&.)))))))))))..))))))))	UCUGAUAGUCGGGGGAGUGAGA&GCUCACUUCUCUCUCUGUCAGA	1	16.4293	4	0.954034	Output/WS_GS/cleaveLand_result/t_plot/cme-MIR156d-p3_Maker00009914_1129_TPlot.pdf	GO:0004842(ubiquitin-protein transferase activity);GO:0005737(cytoplasm);GO:0009966(regulation of signal transduction)	NA
cme-MIR156d-p3	Maker00013447:1439	Maker00013447	1427	1452	1439	-41.9	-29.4	0.701671	10.5	1-4,1452-1449;5-8,1445-1442;9-22,1440-1427	x-x,1448-1446[BULt];x-x,1441-1441[BULt]	((((((((((((((.((((...((((&))))---))))-))))))))))))))	UUUGACAGAGGGGGAAAGUUGCGAGC&GCUC---ACUU-CUCUCUCUGUCAGA	2	32.8585	3	0.935876	Output/WS_GS/cleaveLand_result/t_plot/cme-MIR156d-p3_Maker00013447_1439_TPlot.pdf	GO:0004821(histidine-tRNA ligase activity);GO:0005737(cytoplasm);GO:0006427(histidyl-tRNA aminoacylation)	ko00970(Aminoacyl-tRNA biosynthesis)
cme-MIR156d-p3	Maker00017831:510	Maker00017831	495	519	510	-41.9	-32.2	0.768496	10.5	2-10,518-510;11-22,506-495	1-1,519-519[UP5];x-x,509-507[BULt]	((((((((((((...(((((((((.&.)))))))))---))))))))))))	UCUGACAGGGAGUUAGGGGGUGAGA&GCUCACUUCU---CUCUCUGUCAGA	3	49.2878	3	0.220982	Output/WS_GS/cleaveLand_result/t_plot/cme-MIR156d-p3_Maker00017831_510_TPlot.pdf	GO:0003723(RNA binding);GO:0003729(mRNA binding);GO:0005515(protein binding);GO:0005634(nucleus);GO:0005829(cytosol);GO:0008283(cell proliferation);GO:0009507(chloroplast);GO:0035196(production of miRNAs involved in gene silencing by miRNA);GO:0048638(regulation of developmental growth)	NA
cme-MIR156d-p3	Maker00021063:58	Maker00021063	46	66	58	-41.9	-27.8	0.663484	8.5	2-4,65-63;6-20,62-48	1-1,66-66[UP5];5-5,x-x[BULq];21-22,47-46[UP3]	..(((((((((((((((-(((.&.))).)))))))))))))))..	CAUGGCGGGGGGAGGAG-GAGG&GCUCACUUCUCUCUCUGUCAGA	1	16.4293	4	0.999354	Output/WS_GS/cleaveLand_result/t_plot/cme-MIR156d-p3_Maker00021063_58_TPlot.pdf	GO:0003674(molecular_function);GO:0005634(nucleus);GO:0008150(biological_process);GO:0009507(chloroplast);GO:0009535(chloroplast thylakoid membrane);GO:0009536(plastid);GO:0009941(chloroplast envelope)	NA
cme-MIR156d-p3	Maker00021969:1231	Maker00021969	1219	1242	1231	-41.9	-29.2	0.696897	8.5	1-3,1242-1240;4-18,1237-1223	x-x,1239-1238[BULt];19-22,1222-1219[UP3]	....(((((((((((((((..(((&)))--)))))))))))))))....	AGCAGCAGAGAGAGAAGUGGAAGC&GCU--CACUUCUCUCUCUGUCAGA	5	82.1463	2	0.924632	Output/WS_GS/cleaveLand_result/t_plot/cme-MIR156d-p3_Maker00021969_1231_TPlot.pdf	GO:0003674(molecular_function);GO:0005634(nucleus);GO:0008150(biological_process)	NA
cme-MIR156d-p3	Maker00022160:1933	Maker00022160	1921	1943	1933	-41.9	-29.5	0.704057	9.5	1-2,1943-1942;4-19,1939-1924	3-3,1941-1940[AILt];20-22,1923-1921[UP3]	...((((((((((((((((..((&))-.))))))))))))))))...	AGGGAUAGAGAGAGGGGUGUUGC&GC-UCACUUCUCUCUCUGUCAGA	1	16.4293	4	0.914896	Output/WS_GS/cleaveLand_result/t_plot/cme-MIR156d-p3_Maker00022160_1933_TPlot.pdf	GO:0001561(fatty acid alpha-oxidation);GO:0004601(peroxidase activity);GO:0005576(extracellular region);GO:0006629(lipid metabolic process);GO:0006979(response to oxidative stress);GO:0008219(cell death);GO:0009626(plant-type hypersensitive response);GO:0009627(systemic acquired resistance);GO:0009737(response to abscisic acid);GO:0009751(response to salicylic acid);GO:0012511(monolayer-surrounde…	ko00592(alpha-Linolenic acid metabolism)
cme-MIR156d-p3	Maker00023781:5218	Maker00023781	5206	5226	5218	-41.9	-32.5	0.775656	4.5	1-9,5226-5218;11-16,5217-5212;18-22,5210-5206	10-10,x-x[BULq];17-17,5211-5211[SIL]	(((((.((((((-(((((((((&))))))))).)))))).)))))	UCUGAGAGAGAG-GAAGUGGGU&GCUCACUUCUCUCUCUGUCAGA	1	16.4293	4	0.132506	Output/WS_GS/cleaveLand_result/t_plot/cme-MIR156d-p3_Maker00023781_5218_TPlot.pdf	GO:0003674(molecular_function);GO:0005634(nucleus);GO:0005982(starch metabolic process);GO:0006979(response to oxidative stress);GO:0009414(response to water deprivation);GO:0009737(response to abscisic acid);GO:0032502(developmental process);GO:0042752(regulation of circadian rhythm);GO:0048511(rhythmic process)	NA
cme-MIR156d-p3	Maker00029729:3648	Maker00029729	3636	3658	3648	-41.9	-29.3	0.699284	5.5	1-5,3658-3654;6-12,3652-3646;14-21,3644-3637	x-x,3653-3653[BULt];13-13,3645-3645[SIL];22-22,3636-3636[UP3]	.((((((((.(((((((.(((((&)))))-))))))).)))))))).	CUUGACAGAUAGAGGAGUUGAGC&GCUCA-CUUCUCUCUCUGUCAGA	7	115.005	2	0.910455	Output/WS_GS/cleaveLand_result/t_plot/cme-MIR156d-p3_Maker00029729_3648_TPlot.pdf	GO:0005515(protein binding);GO:0005634(nucleus);GO:0005773(vacuole);GO:0005774(vacuolar membrane);GO:0005856(cytoskeleton);GO:0005886(plasma membrane);GO:0009507(chloroplast);GO:0042306(regulation of protein import into nucleus);GO:0071215(cellular response to abscisic acid stimulus)	NA
cme-MIR156d-p3	Maker00031806:2073	Maker00031806	2061	2085	2073	-41.9	-28.3	0.675418	12.5	1-6,2085-2080;7-19,2076-2064	x-x,2079-2077[BULt];20-22,2063-2061[UP3]	...(((((((((((((...((((((&))))))---)))))))))))))...	GACGGCGGAGAGAGGGAUUGUGAGU&GCUCAC---UUCUCUCUCUGUCAGA	1	16.4293	4	0.997056	Output/WS_GS/cleaveLand_result/t_plot/cme-MIR156d-p3_Maker00031806_2073_TPlot.pdf	GO:0005739(mitochondrion);GO:0005743(mitochondrial inner membrane);GO:0005886(plasma membrane);GO:0008381(mechanosensitive ion channel activity);GO:0009507(chloroplast);GO:0009941(chloroplast envelope);GO:0016020(membrane);GO:0016021(integral component of membrane);GO:0034599(cellular response to oxidative stress)	NA
cme-MIR156d-p3	Maker00032972:1684	Maker00032972	1672	1693	1684	-41.9	-32.3	0.770883	6	1-11,1693-1683;13-19,1682-1676;21-22,1673-1672	12-12,x-x[BULq];20-20,1675-1674[AILt]	((..(((((((-(((((((((((&))))))))))).)))))))-.))	UCGAGACAGAG-GAGGAGUGGGC&GCUCACUUCUCUCUCUGUC-AGA	4	65.7171	3	0.181087	Output/WS_GS/cleaveLand_result/t_plot/cme-MIR156d-p3_Maker00032972_1684_TPlot.pdf	GO:0003674(molecular_function);GO:0005634(nucleus);GO:0008380(RNA splicing)	NA
cme-MIR156d-p3	Maker00033256:1236	Maker00033256	1224	1249	1236	-41.9	-32.6	0.778043	11	1-5,1249-1245;6-20,1240-1226	x-x,1244-1241[BULt];21-22,1225-1224[UP3]	..(((((((((((((((....(((((&)))))----)))))))))))))))..	AUUGACAGAGAGAGAAGCUUUUGGGC&GCUCA----CUUCUCUCUCUGUCAGA	5	82.1463	2	0.0825701	Output/WS_GS/cleaveLand_result/t_plot/cme-MIR156d-p3_Maker00033256_1236_TPlot.pdf	GO:0003677(DNA binding);GO:0003700(DNA binding transcription factor activity);GO:0005634(nucleus);GO:0006351(transcription, DNA-templated);GO:0006355(regulation of transcription, DNA-templated);GO:0009909(regulation of flower development);GO:0010200(response to chitin);GO:0042803(protein homodimerization activity);GO:0046621(negative regulation of organ growth);GO:0048441(petal development);GO:00…	ko00040(Pentose and glucuronate interconversions)
cme-MIR156d-p3	Maker00034124:2164	Maker00034124	2152	2173	2164	-41.9	-27.6	0.658711	7.5	4-19,2170-2155;21-22,2153-2152	1-3,2173-2171[UP5];20-20,2154-2154[SIL]	((.((((((((((((((((...&...)))))))))))))))).))	UCCGAUAGAGGGAGAAGUGCAU&GCUCACUUCUCUCUCUGUCAGA	2	32.8585	3	0.999924	Output/WS_GS/cleaveLand_result/t_plot/cme-MIR156d-p3_Maker00034124_2164_TPlot.pdf	GO:0003755(peptidyl-prolyl cis-trans isomerase activity)	NA
cme-MIR156d-p3	Maker00034329:1767	Maker00034329	1757	1777	1767	-41.9	-27.9	0.665871	7.5	1-7,1777-1771;8-11,1769-1766;13-17,1765-1761;19-21,1760-1758	x-x,1770-1770[BULt];12-12,x-x[BULq];18-18,x-x[BULq];22-22,1757-1757[UP3]	.(((-(((((-((((.(((((((&)))))))-)))).))))).))).	GCUG-CGGAG-GAGAUGGUGAGC&GCUCACU-UCUCUCUCUGUCAGA	9	147.863	2	0.998506	Output/WS_GS/cleaveLand_result/t_plot/cme-MIR156d-p3_Maker00034329_1767_TPlot.pdf	GO:0004004(ATP-dependent RNA helicase activity);GO:0010501(RNA secondary structure unwinding)	NA
cme-MIR156d-p3	Maker00036493:937	Maker00036493	924	945	937	-41.9	-31.9	0.761337	7	1-2,945-944;4-12,943-935;13-21,933-925	3-3,x-x[BULq];x-x,934-934[BULt];22-22,924-924[UP3]	.(((((((((.(((((((((-((&)).)))))))))-))))))))).	ACUGGCGGAGCAGAGGAGUG-GC&GCUCACUUCUCU-CUCUGUCAGA	9	147.863	2	0.260386	Output/WS_GS/cleaveLand_result/t_plot/cme-MIR156d-p3_Maker00036493_937_TPlot.pdf	GO:0005515(protein binding);GO:0005634(nucleus);GO:0007165(signal transduction);GO:0009414(response to water deprivation);GO:0009737(response to abscisic acid)	ko04144(Endocytosis)
cme-MIR156d-p3	Maker00036833:247	Maker00036833	235	256	247	-41.9	-28.1	0.670644	9	1-10,256-247;12-19,245-238	11-11,246-246[SIL];20-22,237-235[UP3]	...((((((((.((((((((((&)))))))))).))))))))...	CAAGGCAGGGGUAGAGGUGGGC&GCUCACUUCUCUCUCUGUCAGA	1	16.4293	4	0.99841	Output/WS_GS/cleaveLand_result/t_plot/cme-MIR156d-p3_Maker00036833_247_TPlot.pdf	GO:0005515(protein binding)	NA
cme-MIR156d-p3	Maker00037547:412	Maker00037547	400	421	412	-41.9	-28.7	0.684964	4	1-4,421-418;6-18,416-404;20-22,402-400	5-5,417-417[SIL];19-19,403-403[SIL]	(((.(((((((((((((.((((&)))).))))))))))))).)))	UUUUACAGAGAGAGAAGCGAGU&GCUCACUUCUCUCUCUGUCAGA	14	230.01	3	0.985668	Output/WS_GS/cleaveLand_result/t_plot/cme-MIR156d-p3_Maker00037547_412_TPlot.pdf	GO:0003674(molecular_function);GO:0005634(nucleus)	NA
cme-MIR156d-p3	Maker00039908:1108	Maker00039908	1095	1116	1108	-41.9	-28.3	0.675418	7	2-4,1115-1113;6-11,1112-1107;12-22,1105-1095	1-1,1116-1116[UP5];5-5,x-x[BULq];x-x,1106-1106[BULt]	(((((((((((.((((((-(((.&.))).))))))-)))))))))))	UCUGAUGGAGAGGAGGAG-GAGG&GCUCACUUCUC-UCUCUGUCAGA	2	32.8585	3	0.997956	Output/WS_GS/cleaveLand_result/t_plot/cme-MIR156d-p3_Maker00039908_1108_TPlot.pdf	GO:0000724(double-strand break repair via homologous recombination);GO:0003677(DNA binding);GO:0003682(chromatin binding);GO:0005634(nucleus);GO:0005737(cytoplasm);GO:0006334(nucleosome assembly);GO:0008283(cell proliferation);GO:0010311(lateral root formation);GO:0016444(somatic cell DNA recombination);GO:0030154(cell differentiation);GO:0042393(histone binding)	NA
cme-miR156e_1ss17GA	Maker00000849:1337	Maker00000849	1325	1346	1337	-36.3	-24.1	0.663912	6	1-4,1346-1343;6-9,1341-1338;11-16,1336-1331;17-21,1329-1325	5-5,1342-1342[SIL];10-10,1337-1337[SIL];x-x,1330-1330[BULt]	(((((.((((((.((((.((((&)))).)))).))))))-)))))	GUGCUGCUCUGUGUUCUUUCAA&UUGACAGAAGAUAGAG-AGCAC	2	32.8585	3	0.961085	Output/WS_GS/cleaveLand_result/t_plot/cme-miR156e_1ss17GA_Maker00000849_1337_TPlot.pdf	GO:0001887(selenium compound metabolic process);GO:0006534(cysteine metabolic process);GO:0006790(sulfur compound metabolic process);GO:0008483(transaminase activity);GO:0009000(selenocysteine lyase activity);GO:0009507(chloroplast);GO:0009570(chloroplast stroma);GO:0010269(response to selenium ion);GO:0018283(iron incorporation into metallo-sulfur cluster);GO:0030170(pyridoxal phosphate binding)…	ko00450(Selenocompound metabolism)
cme-miR156e_1ss17GA	Maker00002002:1406	Maker00002002	1395	1415	1406	-36.3	-36.9	1	1	2-21,1414-1395	1-1,1415-1415[UP5]	((((((((((((((((((((.&.))))))))))))))))))))	GUGCUCUCUAUCUUCUGUCAU&UUGACAGAAGAUAGAGAGCAC	25	410.732	2	0.0421744	Output/WS_GS/cleaveLand_result/t_plot/cme-miR156e_1ss17GA_Maker00002002_1406_TPlot.pdf	GO:0003677(DNA binding);GO:0003700(DNA binding transcription factor activity);GO:0005634(nucleus);GO:0006355(regulation of transcription, DNA-templated);GO:0048653(anther development)	NA
cme-miR156e_1ss17GA	Maker00007722:1837	Maker00007722	1826	1846	1837	-36.3	-32.6	0.898072	3	2-11,1845-1836;13-21,1834-1826	1-1,1846-1846[UP5];12-12,1835-1835[SIL]	(((((((((.((((((((((.&.)))))))))).)))))))))	GUGCUCUCUCUCUUCUGUCAU&UUGACAGAAGAUAGAGAGCAC	3	49.2878	2	0.291579	Output/WS_GS/cleaveLand_result/t_plot/cme-miR156e_1ss17GA_Maker00007722_1837_TPlot.pdf	GO:0003677(DNA binding);GO:0003700(DNA binding transcription factor activity);GO:0005634(nucleus);GO:0006355(regulation of transcription, DNA-templated);GO:0048653(anther development)	NA
cme-miR156e_1ss17GA	Maker00010906:73	Maker00010906	62	97	73	-36.3	-24	0.661157	33	1-8,97-90;9-19,74-64	x-x,89-75[BULt];20-21,63-62[UP3]	..(((((((((((...............((((((((&))))))))---------------)))))))))))..	AGGCUCUCUGUCUCUCUCUAUUUCUGUGUCUGUCAA&UUGACAGA---------------AGAUAGAGAGCAC	1	16.4293	4	0.96197	Output/WS_GS/cleaveLand_result/t_plot/cme-miR156e_1ss17GA_Maker00010906_73_TPlot.pdf	GO:0005794(Golgi apparatus);GO:0016413(O-acetyltransferase activity);GO:0071554(cell wall organization or biogenesis)	NA
cme-miR156e_1ss17GA	Maker00013874:1487	Maker00013874	1476	1496	1487	-36.3	-33.3	0.917355	2	1-11,1496-1486;13-21,1484-1476	12-12,1485-1485[SIL]	(((((((((.(((((((((((&))))))))))).)))))))))	GUGCUCUCUCUCUUCUGUCAA&UUGACAGAAGAUAGAGAGCAC	7	115.005	2	0.158322	Output/WS_GS/cleaveLand_result/t_plot/cme-miR156e_1ss17GA_Maker00013874_1487_TPlot.pdf	GO:0003677(DNA binding);GO:0003700(DNA binding transcription factor activity);GO:0005634(nucleus);GO:0006355(regulation of transcription, DNA-templated);GO:0048653(anther development)	NA
cme-miR156e_1ss17GA	Maker00015156:947	Maker00015156	936	958	947	-36.3	-23.7	0.652893	8.5	1-6,958-953;7-11,950-946;14-20,943-937	x-x,952-951[BULt];12-13,945-944[SIL];21-21,936-936[UP3]	.(((((((..(((((..((((((&))))))--)))))..))))))).	UUGCUCUUGUUCUUCAAUGUCAA&UUGACA--GAAGAUAGAGAGCAC	3	49.2878	2	0.973205	Output/WS_GS/cleaveLand_result/t_plot/cme-miR156e_1ss17GA_Maker00015156_947_TPlot.pdf	GO:0003674(molecular_function);GO:0008150(biological_process)	NA
cme-miR156e_1ss17GA	Maker00015369:75	Maker00015369	64	84	75	-36.3	-23.9	0.658402	9	1-5,84-80;8-10,77-75;12-21,73-64	6-7,79-78[SIL];11-11,74-74[SIL]	((((((((((.(((..(((((&)))))..))).))))))))))	GUGCUCUCUGGUUUAGGUCGA&UUGACAGAAGAUAGAGAGCAC	1	16.4293	4	0.972705	Output/WS_GS/cleaveLand_result/t_plot/cme-miR156e_1ss17GA_Maker00015369_75_TPlot.pdf	GO:0016021(integral component of membrane);GO:0042626(ATPase activity, coupled to transmembrane movement of substances);GO:0055085(transmembrane transport)	ko02010(ABC transporters)
cme-miR156e_1ss17GA	Maker00022719:1238	Maker00022719	1227	1256	1238	-36.3	-24.2	0.666667	19.5	1-6,1256-1251;7-20,1241-1228	x-x,1250-1242[BULt];21-21,1227-1227[UP3]	.((((((((((((((.........((((((&))))))---------)))))))))))))).	UUGCUUUCUAUCUUCACCGACCCCUGUCAA&UUGACA---------GAAGAUAGAGAGCAC	1	16.4293	4	0.938919	Output/WS_GS/cleaveLand_result/t_plot/cme-miR156e_1ss17GA_Maker00022719_1238_TPlot.pdf	GO:0003676(nucleic acid binding);GO:0004386(helicase activity);GO:0005524(ATP binding);GO:0005634(nucleus)	NA
cme-miR156e_1ss17GA	Maker00022857:3861	Maker00022857	3851	3871	3861	-36.3	-25.6	0.705234	7	1-9,3871-3863;12-16,3859-3855;18-21,3854-3851	10-11,3862-3860[AILt];17-17,x-x[BULq]	((((-(((((...(((((((((&)))))))))-..))))).))))	GUGC-CUCUAGUAUUCUGUCAA&UUGACAGAA-GAUAGAGAGCAC	2	32.8585	3	0.776496	Output/WS_GS/cleaveLand_result/t_plot/cme-miR156e_1ss17GA_Maker00022857_3861_TPlot.pdf	GO:0005634(nucleus);GO:0008150(biological_process)	NA
cme-miR156e_1ss17GA	Maker00023500:75	Maker00023500	64	84	75	-36.3	-23.9	0.658402	9	1-5,84-80;8-10,77-75;12-21,73-64	6-7,79-78[SIL];11-11,74-74[SIL]	((((((((((.(((..(((((&)))))..))).))))))))))	GUGCUCUCUGGUUUAGGUCGA&UUGACAGAAGAUAGAGAGCAC	1	16.4293	4	0.969992	Output/WS_GS/cleaveLand_result/t_plot/cme-miR156e_1ss17GA_Maker00023500_75_TPlot.pdf	GO:0003824(catalytic activity);GO:0004300(enoyl-CoA hydratase activity);GO:0005739(mitochondrion);GO:0005777(peroxisome);GO:0005829(cytosol);GO:0006635(fatty acid beta-oxidation)	ko02010(ABC transporters)
cme-miR156e_1ss17GA	Maker00025520:80	Maker00025520	68	90	80	-36.3	-24.6	0.677686	6	1-3,90-88;4-17,86-73;18-20,71-69	x-x,87-87[BULt];x-x,72-72[BULt];21-21,68-68[UP3]	.(((.((((((((((((((.(((&)))-))))))))))))))-))).	CUGCAUCUCUGUUUUCUGUACAA&UUG-ACAGAAGAUAGAGA-GCAC	2	32.8585	3	0.899484	Output/WS_GS/cleaveLand_result/t_plot/cme-miR156e_1ss17GA_Maker00025520_80_TPlot.pdf	GO:0004672(protein kinase activity);GO:0004674(protein serine/threonine kinase activity);GO:0004712(protein serine/threonine/tyrosine kinase activity);GO:0005524(ATP binding);GO:0005634(nucleus);GO:0005737(cytoplasm);GO:0006468(protein phosphorylation);GO:0016301(kinase activity);GO:0046777(protein autophosphorylation)	NA
cme-miR156e_1ss17GA	Maker00027907:211	Maker00027907	200	219	211	-36.3	-24.9	0.68595	9	3-5,217-215;9-21,212-200	1-2,219-218[UP5];6-8,214-213[AILq]	(((((((((((((..-(((..&..)))...)))))))))))))	GUGCUCUCUAUCUAA-GUCUU&UUGACAGAAGAUAGAGAGCAC	1	16.4293	4	0.842434	Output/WS_GS/cleaveLand_result/t_plot/cme-miR156e_1ss17GA_Maker00027907_211_TPlot.pdf	GO:0000014(single-stranded DNA endodeoxyribonuclease activity);GO:0000110(nucleotide-excision repair factor 1 complex);GO:0000710(meiotic mismatch repair);GO:0000724(double-strand break repair via homologous recombination);GO:0003684(damaged DNA binding);GO:0003697(single-stranded DNA binding);GO:0004519(endonuclease activity);GO:0005634(nucleus);GO:0006281(DNA repair);GO:0006284(base-excision re…	ko03420(Nucleotide excision repair)
cme-miR156e_1ss17GA	Maker00031569:656	Maker00031569	644	666	656	-36.3	-23.6	0.650138	9	2-8,665-659;9-12,657-654;13-19,652-646	1-1,666-666[UP5];x-x,658-658[BULt];x-x,653-653[BULt];20-21,645-644[UP3]	..(((((((.((((.(((((((.&.)))))))-))))-)))))))..	GGGCUCUCUGGUCUCUCUGUUAG&UUGACAGA-AGAU-AGAGAGCAC	2	32.8585	3	0.989896	Output/WS_GS/cleaveLand_result/t_plot/cme-miR156e_1ss17GA_Maker00031569_656_TPlot.pdf	GO:0000256(allantoin catabolic process);GO:0004848(ureidoglycolate hydrolase activity);GO:0005739(mitochondrion);GO:0005783(endoplasmic reticulum);GO:0006145(purine nucleobase catabolic process);GO:0006508(proteolysis);GO:0008237(metallopeptidase activity);GO:0010136(ureide catabolic process);GO:0046872(metal ion binding);GO:0047652(allantoate deiminase activity)	ko00230(Purine metabolism)
cme-miR156e_1ss17GA	Maker00032074:195	Maker00032074	183	206	195	-36.3	-23.7	0.652893	10	1-6,206-201;7-11,198-194;12-20,192-184	x-x,200-199[BULt];x-x,193-193[BULt];21-21,183-183[UP3]	.(((((((((.(((((..((((((&))))))--)))))-))))))))).	UUGCUCUCUGCUCUUUGUUGUCGA&UUGACA--GAAGA-UAGAGAGCAC	11	180.722	2	0.975417	Output/WS_GS/cleaveLand_result/t_plot/cme-miR156e_1ss17GA_Maker00032074_195_TPlot.pdf	GO:0004335(galactokinase activity);GO:0005524(ATP binding);GO:0005534(galactose binding);GO:0005737(cytoplasm);GO:0005829(cytosol);GO:0006012(galactose metabolic process);GO:0046835(carbohydrate phosphorylation);GO:0046872(metal ion binding)	NA
cme-MIR156i-p5	Maker00001905:2640	Maker00001905	2627	2649	2640	-39.4	-25.8	0.654822	6.5	1-8,2649-2642;11-18,2639-2632;20-23,2631-2628	9-10,2641-2640[SIL];19-19,x-x[BULq];24-24,2627-2627[UP3]	.((((-((((((((..((((((((&))))))))..)))))))).)))).	ACUUC-GUCAGUUCCGUCAAUUCU&AGAAUUGAAAGAGCUGACAGAAGA	2	32.8585	3	0.55027	Output/WS_GS/cleaveLand_result/t_plot/cme-MIR156i-p5_Maker00001905_2640_TPlot.pdf	GO:0000175(3'-5'-exoribonuclease activity);GO:0000957(mitochondrial RNA catabolic process);GO:0000963(mitochondrial RNA processing);GO:0003676(nucleic acid binding);GO:0003723(RNA binding);GO:0004654(polyribonucleotide nucleotidyltransferase activity);GO:0005739(mitochondrion);GO:0006364(rRNA processing);GO:0006397(mRNA processing);GO:0006402(mRNA catabolic process);GO:0008033(tRNA processing);GO…	ko00230(Purine metabolism);ko00240(Pyrimidine metabolism);ko03018(RNA degradation)
cme-MIR156i-p5	Maker00038704:1553	Maker00038704	1539	1562	1553	-39.4	-26.2	0.664975	7	1-9,1562-1554;11-15,1552-1548;18-22,1545-1541	10-10,1553-1553[SIL];16-17,1547-1546[SIL];23-24,1540-1539[UP3]	..(((((..(((((.(((((((((&))))))))).)))))..)))))..	UAUUCUGGAAGCUCGUUCAGUUCU&AGAAUUGAAAGAGCUGACAGAAGA	1	16.4293	4	0.484879	Output/WS_GS/cleaveLand_result/t_plot/cme-MIR156i-p5_Maker00038704_1553_TPlot.pdf	GO:0003676(nucleic acid binding);GO:0005634(nucleus);GO:0008150(biological_process);GO:0008270(zinc ion binding)	ko03010(Ribosome)
cme-miR159a	Maker00007474:2683	Maker00007474	2672	2692	2683	-36.5	-24.1	0.660274	8.5	4-7,2689-2686;9-21,2684-2672	1-3,2692-2690[UP5];8-8,2685-2685[SIL]	(((((((((((((.((((...&...)))).)))))))))))))	UAGGGUUUCCUUCCAUCCCCG&UUUGGAUUGAAGGGAGCUCUA	3	49.2878	3	1	Output/WS_GS/cleaveLand_result/t_plot/cme-miR159a_Maker00007474_2683_TPlot.pdf	GO:0003700(DNA binding transcription factor activity);GO:0005515(protein binding);GO:0005634(nucleus);GO:0006351(transcription, DNA-templated);GO:0008285(negative regulation of cell proliferation);GO:0009734(auxin-activated signaling pathway);GO:0009737(response to abscisic acid);GO:0009911(positive regulation of flower development);GO:0010047(fruit dehiscence);GO:0010150(leaf senescence);GO:0010…	ko04075(Plant hormone signal transduction)
cme-miR159a	Maker00014332:1924	Maker00014332	1913	1935	1924	-36.5	-24.9	0.682192	9	1-6,1935-1930;8-21,1926-1913	7-7,1929-1927[AILt]	((((((((((((((...((((((&))))))--.))))))))))))))	UAGAGCUUCUUUCAUGUUCCGAG&UUUGGA--UUGAAGGGAGCUCUA	4	65.7171	2	0.998895	Output/WS_GS/cleaveLand_result/t_plot/cme-miR159a_Maker00014332_1924_TPlot.pdf	GO:0005768(endosome);GO:0005794(Golgi apparatus);GO:0005802(trans-Golgi network);GO:0006486(protein glycosylation);GO:0008417(fucosyltransferase activity);GO:0016021(integral component of membrane);GO:0016757(transferase activity, transferring glycosyl groups);GO:0032580(Golgi cisterna membrane);GO:0071555(cell wall organization)	NA
cme-miR159a	Maker00021968:230	Maker00021968	219	239	230	-36.5	-26.2	0.717808	9.5	4-21,236-219	1-3,239-237[UP5]	((((((((((((((((((...&...))))))))))))))))))	UAGGGCUCCUUUCAGUUUUGC&UUUGGAUUGAAGGGAGCUCUA	1	16.4293	4	0.949465	Output/WS_GS/cleaveLand_result/t_plot/cme-miR159a_Maker00021968_230_TPlot.pdf	NA	NA
cme-miR159a_1ss14GT	Maker00000230:2452	Maker00000230	2441	2462	2452	-34.3	-24.6	0.717201	8	1-4,2462-2459;5-9,2457-2453;11-20,2451-2442	x-x,2458-2458[BULt];10-10,2452-2452[SIL];21-21,2441-2441[UP3]	.((((((((((.(((((.((((&))))-))))).)))))))))).	AGGAGCUGCCUCUAGUCGCAAA&UUUG-GAUUGAAGGUAGCUCUA	1	16.4293	4	0.92959	Output/WS_GS/cleaveLand_result/t_plot/cme-miR159a_1ss14GT_Maker00000230_2452_TPlot.pdf	GO:0004674(protein serine/threonine kinase activity);GO:0005829(cytosol);GO:0006468(protein phosphorylation);GO:0035556(intracellular signal transduction)	NA
cme-miR159a_1ss14GT	Maker00000235:1503	Maker00000235	1492	1513	1503	-34.3	-25.6	0.746356	8	1-9,1513-1505;10-18,1503-1495	x-x,1504-1504[BULt];19-21,1494-1492[UP3]	...(((((((((.(((((((((&)))))))))-)))))))))...	GUUGGCUGCCUUGCAGUCCGAA&UUUGGAUUG-AAGGUAGCUCUA	5	82.1463	2	0.700759	Output/WS_GS/cleaveLand_result/t_plot/cme-miR159a_1ss14GT_Maker00000235_1503_TPlot.pdf	GO:0004843(thiol-dependent ubiquitin-specific protease activity);GO:0005737(cytoplasm);GO:0016579(protein deubiquitination)	NA
cme-miR159a_1ss14GT	Maker00000372:554	Maker00000372	543	569	554	-34.3	-24	0.699708	16	2-5,568-565;6-20,558-544	1-1,569-569[UP5];x-x,564-559[BULt];21-21,543-543[UP3]	.(((((((((((((((......((((.&.))))------))))))))))))))).	AAGAGUUGCCUUCAGUGACACACCAAC&UUUGG------AUUGAAGGUAGCUCUA	2	32.8585	3	0.978629	Output/WS_GS/cleaveLand_result/t_plot/cme-miR159a_1ss14GT_Maker00000372_554_TPlot.pdf	GO:0004707(MAP kinase activity);GO:0005515(protein binding);GO:0005524(ATP binding);GO:0005634(nucleus);GO:0005737(cytoplasm);GO:0007165(signal transduction);GO:0010468(regulation of gene expression)	ko04016(MAPK signaling pathway - plant)
cme-miR159a_1ss14GT	Maker00001598:1011	Maker00001598	1000	1020	1011	-34.3	-22.4	0.653061	10.5	1-4,1020-1017;6-9,1015-1012;12-19,1009-1002	5-5,1016-1016[SIL];10-11,1011-1010[SIL];20-21,1001-1000[UP3]	..((((((((..((((.((((&)))).))))..))))))))..	GUGGGCUGCCGACAGUGCAAG&UUUGGAUUGAAGGUAGCUCUA	4	65.7171	2	0.999998	Output/WS_GS/cleaveLand_result/t_plot/cme-miR159a_1ss14GT_Maker00001598_1011_TPlot.pdf	GO:0009507(chloroplast)	NA
cme-miR159a_1ss14GT	Maker00001921:921	Maker00001921	909	930	921	-34.3	-23.5	0.685131	7	1-5,930-926;8-17,923-914;18-21,912-909	6-7,925-924[SIL];x-x,913-913[BULt]	((((.((((((((((..(((((&)))))..))))))))))-))))	UAGAGGCUACCUUUACCCCAGA&UUUGGAUUGAAGGUAGC-UCUA	4	65.7171	2	0.996464	Output/WS_GS/cleaveLand_result/t_plot/cme-miR159a_1ss14GT_Maker00001921_921_TPlot.pdf	GO:0000166(nucleotide binding);GO:0003682(chromatin binding);GO:0005634(nucleus);GO:0005737(cytoplasm);GO:0009908(flower development);GO:0016571(histone methylation);GO:0042800(histone methyltransferase activity (H3-K4 specific));GO:0048188(Set1C/COMPASS complex);GO:0048510(regulation of timing of transition from vegetative to reproductive phase);GO:0048586(regulation of long-day photoperiodism, …	ko03015(mRNA surveillance pathway)
cme-miR159a_1ss14GT	Maker00002951:1885	Maker00002951	1874	1894	1885	-34.3	-23.4	0.682216	11.5	5-8,1890-1887;10-21,1885-1874	1-4,1894-1891[UP5];9-9,1886-1886[SIL]	((((((((((((.((((....&....)))).))))))))))))	UGGAGCUACUUUGGAUCGUAA&UUUGGAUUGAAGGUAGCUCUA	2	32.8585	3	0.99952	Output/WS_GS/cleaveLand_result/t_plot/cme-miR159a_1ss14GT_Maker00002951_1885_TPlot.pdf	GO:0005737(cytoplasm);GO:0006537(glutamate biosynthetic process);GO:0015930(glutamate synthase activity);GO:0019676(ammonia assimilation cycle)	ko00910(Nitrogen metabolism);ko00250(Alanine, aspartate and glutamate metabolism)
cme-miR159a_1ss14GT	Maker00004107:1641	Maker00004107	1629	1654	1641	-34.3	-23.16	0.675219	15	1-5,1654-1650;8-15,1643-1636;16-21,1634-1629	6-7,1649-1644[AILt];x-x,1635-1635[BULt]	((((((.((((((((......(((((&)))))----..))))))))-))))))	UAGAGCUUGCCUUCAUCAUCGCCGAG&UUUGG----AUUGAAGGUA-GCUCUA	1	16.4293	4	0.999772	Output/WS_GS/cleaveLand_result/t_plot/cme-miR159a_1ss14GT_Maker00004107_1641_TPlot.pdf	GO:0003849(3-deoxy-7-phosphoheptulonate synthase activity);GO:0005515(protein binding);GO:0009073(aromatic amino acid family biosynthetic process);GO:0009423(chorismate biosynthetic process);GO:0009507(chloroplast);GO:0009534(chloroplast thylakoid)	ko00400(Phenylalanine, tyrosine and tryptophan biosynthesis)
cme-miR159a_1ss14GT	Maker00004936:1712	Maker00004936	1701	1721	1712	-34.3	-22.58	0.658309	11.5	3-8,1719-1714;12-21,1710-1701	1-2,1721-1720[UP5];9-11,1713-1711[SIL]	((((((((((...((((((..&..))))))...))))))))))	UGGAGCUACUGCAAGUCCACC&UUUGGAUUGAAGGUAGCUCUA	1	16.4293	4	0.999999	Output/WS_GS/cleaveLand_result/t_plot/cme-miR159a_1ss14GT_Maker00004936_1712_TPlot.pdf	GO:0003674(molecular_function)	ko04144(Endocytosis)
cme-miR159a_1ss14GT	Maker00007087:1001	Maker00007087	986	1010	1001	-34.3	-23.14	0.674636	11.5	1-10,1010-1001;12-17,996-991;18-21,989-986	11-11,1000-997[AILt];x-x,990-990[BULt]	((((.((((((....((((((((((&))))))))))---.))))))-))))	UGGAUGCUGCCAGUAUCAAUCCAGG&UUUGGAUUGA---AGGUAGC-UCUA	1	16.4293	4	0.999783	Output/WS_GS/cleaveLand_result/t_plot/cme-miR159a_1ss14GT_Maker00007087_1001_TPlot.pdf	GO:0001678(cellular glucose homeostasis);GO:0004340(glucokinase activity);GO:0005829(cytosol);GO:0006096(glycolytic process);GO:0008865(fructokinase activity);GO:0019158(mannokinase activity)	ko00010(Glycolysis / Gluconeogenesis);ko00051(Fructose and mannose metabolism);ko00052(Galactose metabolism);ko00500(Starch and sucrose metabolism);ko00520(Amino sugar and nucleotide sugar metabolism);ko00524(Neomycin, kanamycin and gentamicin biosynthesis)
cme-miR159a_1ss14GT	Maker00007259:407	Maker00007259	396	416	407	-34.3	-24	0.699708	8.5	3-8,414-409;10-20,407-397	1-2,416-415[UP5];9-9,408-408[SIL];21-21,396-396[UP3]	.(((((((((((.((((((..&..)))))).))))))))))).	AAGAGCUAUUUUGAGUCCAUU&UUUGGAUUGAAGGUAGCUCUA	7	115.005	3	0.984162	Output/WS_GS/cleaveLand_result/t_plot/cme-miR159a_1ss14GT_Maker00007259_407_TPlot.pdf	GO:0003674(molecular_function);GO:0005634(nucleus);GO:0009061(anaerobic respiration)	NA
cme-miR159a_1ss14GT	Maker00008017:1336	Maker00008017	1325	1345	1336	-34.3	-34.3	1	1	1-20,1345-1326	21-21,1325-1325[UP3]	.((((((((((((((((((((&)))))))))))))))))))).	CAGAGCUACCUUCAAUCCAAA&UUUGGAUUGAAGGUAGCUCUA	9	147.863	0	0.000393754	Output/WS_GS/cleaveLand_result/t_plot/cme-miR159a_1ss14GT_Maker00008017_1336_TPlot.pdf	GO:0000981(RNA polymerase II transcription factor activity, sequence-specific DNA binding);GO:0001135(transcription factor activity, RNA polymerase II transcription factor recruiting);GO:0003677(DNA binding);GO:0003700(DNA binding transcription factor activity);GO:0005634(nucleus);GO:0006351(transcription, DNA-templated);GO:0006355(regulation of transcription, DNA-templated);GO:0006357(regulation…	NA
cme-miR159a_1ss14GT	Maker00009723:2206	Maker00009723	2195	2215	2206	-34.3	-22.4	0.653061	11	5-15,2211-2201;17-20,2199-2196	1-4,2215-2212[UP5];16-16,2200-2200[SIL];21-21,2195-2195[UP3]	.((((.(((((((((((....&....))))))))))).)))).	GAGAGGUACCUUUAGUCACCG&UUUGGAUUGAAGGUAGCUCUA	2	32.8585	3	1	Output/WS_GS/cleaveLand_result/t_plot/cme-miR159a_1ss14GT_Maker00009723_2206_TPlot.pdf	GO:0004591(oxoglutarate dehydrogenase (succinyl-transferring) activity);GO:0005739(mitochondrion);GO:0005829(cytosol);GO:0006099(tricarboxylic acid cycle);GO:0045252(oxoglutarate dehydrogenase complex)	ko00020(Citrate cycle (TCA cycle));ko00310(Lysine degradation);ko00380(Tryptophan metabolism)
cme-miR159a_1ss14GT	Maker00011698:4371	Maker00011698	4360	4380	4371	-34.3	-30.3	0.883382	2	1-21,4380-4360	NA	(((((((((((((((((((((&)))))))))))))))))))))	UAGAGUUGCCUUCAAUUCAAA&UUUGGAUUGAAGGUAGCUCUA	2	32.8585	3	0.139148	Output/WS_GS/cleaveLand_result/t_plot/cme-miR159a_1ss14GT_Maker00011698_4371_TPlot.pdf	GO:0005351(carbohydrate:proton symporter activity);GO:0005355(glucose transmembrane transporter activity);GO:0005887(integral component of plasma membrane);GO:0046323(glucose import)	NA
cme-miR159a_1ss14GT	Maker00011920:1252	Maker00011920	1240	1262	1252	-34.3	-24.8	0.723032	10	4-9,1259-1254;10-11,1252-1251;12-21,1249-1240	1-3,1262-1260[UP5];x-x,1253-1253[BULt];x-x,1250-1250[BULt]	((((((((((.((.((((((...&...))))))-))-))))))))))	UGGAGCUGCCAUUGCAAUCCUGG&UUUGGAUUG-AA-GGUAGCUCUA	3	49.2878	2	0.873599	Output/WS_GS/cleaveLand_result/t_plot/cme-miR159a_1ss14GT_Maker00011920_1252_TPlot.pdf	GO:0034219(carbohydrate transmembrane transport)	NA
cme-miR159a_1ss14GT	Maker00013755:1996	Maker00013755	1974	2005	1996	-34.3	-22.3	0.650146	17	4-15,2002-1991;16-20,1979-1975	1-3,2005-2003[UP5];x-x,1990-1980[BULt];21-21,1974-1974[UP3]	.(((((...........((((((((((((...&...))))))))))))-----------))))).	AAGAGCCAAUGAAAUUUUACCUUCAAUCCCCA&UUUGGAUUGAAGGUA-----------GCUCUA	1	16.4293	4	1	Output/WS_GS/cleaveLand_result/t_plot/cme-miR159a_1ss14GT_Maker00013755_1996_TPlot.pdf	GO:0006886(intracellular protein transport);GO:0006888(ER to Golgi vesicle-mediated transport);GO:0006890(retrograde vesicle-mediated transport, Golgi to ER);GO:0006891(intra-Golgi vesicle-mediated transport);GO:0030126(COPI vesicle coat)	NA
cme-miR159a_1ss14GT	Maker00013982:1169	Maker00013982	1158	1178	1169	-34.3	-22.8	0.664723	8.5	1-3,1178-1176;5-10,1174-1169;12-20,1167-1159	4-4,1175-1175[SIL];11-11,1168-1168[SIL];21-21,1158-1158[UP3]	.(((((((((.((((((.(((&))).)))))).))))))))).	AAGAGCUGCUGUCAGUUGAAA&UUUGGAUUGAAGGUAGCUCUA	1	16.4293	4	0.999989	Output/WS_GS/cleaveLand_result/t_plot/cme-miR159a_1ss14GT_Maker00013982_1169_TPlot.pdf	GO:0005634(nucleus);GO:0048037(cofactor binding)	NA
cme-miR159a_1ss14GT	Maker00016040:1039	Maker00016040	1027	1048	1039	-34.3	-22.7	0.661808	9.5	4-16,1045-1033;17-21,1031-1027	1-3,1048-1046[UP5];x-x,1032-1032[BULt]	(((((.(((((((((((((...&...)))))))))))))-)))))	UGGGGUCUGCUUUUAAUCCUGG&UUUGGAUUGAAGGUAG-CUCUA	8	131.434	2	0.999987	Output/WS_GS/cleaveLand_result/t_plot/cme-miR159a_1ss14GT_Maker00016040_1039_TPlot.pdf	GO:0005515(protein binding);GO:0005634(nucleus);GO:0005635(nuclear envelope);GO:0006997(nucleus organization);GO:0009504(cell plate);GO:0016021(integral component of membrane);GO:0031965(nuclear membrane);GO:0042803(protein homodimerization activity);GO:0046982(protein heterodimerization activity)	ko00040(Pentose and glucuronate interconversions)
cme-miR159a_1ss14GT	Maker00017045:354	Maker00017045	341	363	354	-34.3	-22.4	0.653061	9	1-12,363-352;13-17,349-345	x-x,351-350[BULt];18-21,344-341[UP3]	....(((((..((((((((((((&))))))))))))--)))))....	CUCCGCUGCUUCUUCAAUCCAAG&UUUGGAUUGAAG--GUAGCUCUA	3	49.2878	3	1	Output/WS_GS/cleaveLand_result/t_plot/cme-miR159a_1ss14GT_Maker00017045_354_TPlot.pdf	GO:0003674(molecular_function);GO:0005634(nucleus);GO:0005737(cytoplasm);GO:0005874(microtubule);GO:0008017(microtubule binding);GO:0008150(biological_process);GO:0071369(cellular response to ethylene stimulus)	NA
cme-miR159a_1ss14GT	Maker00022198:1694	Maker00022198	1679	1703	1694	-34.3	-22.9	0.667638	13.5	2-10,1702-1694;11-20,1689-1680	1-1,1703-1703[UP5];x-x,1693-1690[BULt];21-21,1679-1679[UP3]	.((((((((((....(((((((((.&.)))))))))----)))))))))).	CAGAGCUAUCUGGUUUUAGUCCAGC&UUUGGAUUGA----AGGUAGCUCUA	1	16.4293	4	0.999986	Output/WS_GS/cleaveLand_result/t_plot/cme-miR159a_1ss14GT_Maker00022198_1694_TPlot.pdf	GO:0005634(nucleus);GO:0097100(supercoiled DNA binding);GO:2000033(regulation of seed dormancy process)	NA
cme-miR159a_1ss14GT	Maker00024915:734	Maker00024915	723	745	734	-34.3	-22.8	0.664723	12	1-5,745-741;6-9,739-736;12-21,732-723	x-x,740-740[BULt];10-11,735-733[AILt]	((((((((((...((((.(((((&)))))-))))-..))))))))))	UGGAGCUGCUGCACAGUGCCAGA&UUUGG-AUUG-AAGGUAGCUCUA	8	131.434	3	0.999996	Output/WS_GS/cleaveLand_result/t_plot/cme-miR159a_1ss14GT_Maker00024915_734_TPlot.pdf	GO:0003676(nucleic acid binding);GO:0005575(cellular_component);GO:0008150(biological_process)	NA
cme-miR159a_1ss14GT	Maker00025237:197	Maker00025237	186	206	197	-34.3	-22.9	0.667638	7.5	2-10,205-197;12-21,195-186	1-1,206-206[UP5];11-11,196-196[SIL]	((((((((((.(((((((((.&.))))))))).))))))))))	UGGAGUUGCUAUCAGUUCAAC&UUUGGAUUGAAGGUAGCUCUA	3	49.2878	3	0.999984	Output/WS_GS/cleaveLand_result/t_plot/cme-miR159a_1ss14GT_Maker00025237_197_TPlot.pdf	GO:0005515(protein binding);GO:0005739(mitochondrion);GO:0005741(mitochondrial outer membrane);GO:0005773(vacuole);GO:0005774(vacuolar membrane);GO:0005794(Golgi apparatus);GO:0005886(plasma membrane);GO:0006820(anion transport);GO:0006952(defense response);GO:0008308(voltage-gated anion channel activity);GO:0009507(chloroplast);GO:0009536(plastid);GO:0009617(response to bacterium);GO:0009941(chl…	NA
cme-miR159a_1ss14GT	Maker00026109:1368	Maker00026109	1357	1377	1368	-34.3	-23	0.670554	10	3-9,1375-1369;12-19,1366-1359	1-2,1377-1376[UP5];10-11,1368-1367[SIL];20-21,1358-1357[UP3]	..((((((((..(((((((..&..)))))))..))))))))..	AUGGGUUACCGACAAUCCAUU&UUUGGAUUGAAGGUAGCUCUA	4	65.7171	2	0.999892	Output/WS_GS/cleaveLand_result/t_plot/cme-miR159a_1ss14GT_Maker00026109_1368_TPlot.pdf	GO:0004849(uridine kinase activity);GO:0005829(cytosol);GO:0006206(pyrimidine nucleobase metabolic process);GO:0043097(pyrimidine nucleoside salvage)	ko00240(Pyrimidine metabolism)
cme-miR159a_1ss14GT	Maker00029340:976	Maker00029340	965	984	976	-34.3	-22.3	0.650146	8	2-5,983-980;7-14,979-972;16-20,970-966	1-1,984-984[UP5];6-6,x-x[BULq];15-15,971-971[SIL];21-21,965-965[UP3]	.(((((.((((((((-((((.&.)))).)))))))).))))).	AAGAGUAGCCUUCAG-CCAGU&UUUGGAUUGAAGGUAGCUCUA	1	16.4293	4	1	Output/WS_GS/cleaveLand_result/t_plot/cme-miR159a_1ss14GT_Maker00029340_976_TPlot.pdf	GO:0005634(nucleus);GO:0005739(mitochondrion);GO:0005774(vacuolar membrane);GO:0008150(biological_process)	NA
cme-miR159a_1ss14GT	Maker00029795:908	Maker00029795	886	917	908	-34.3	-23.7	0.690962	12.5	1-14,917-904;15-21,892-886	x-x,903-893[BULt]	(((((((...........((((((((((((((&))))))))))))))-----------)))))))	UGGAGCUGCUUGAUCAAUACCUUCAAUUCAAA&UUUGGAUUGAAGGU-----------AGCUCUA	1	16.4293	4	0.99455	Output/WS_GS/cleaveLand_result/t_plot/cme-miR159a_1ss14GT_Maker00029795_908_TPlot.pdf	GO:0003677(DNA binding);GO:0003700(DNA binding transcription factor activity);GO:0005634(nucleus);GO:0006338(chromatin remodeling)	NA
cme-miR159a_1ss14GT	Maker00030714:2339	Maker00030714	2328	2347	2339	-34.3	-23.1	0.673469	9.5	3-9,2345-2339;12-21,2337-2328	1-2,2347-2346[UP5];10-11,2338-2338[AILq]	((((((((((.-(((((((..&..)))))))..))))))))))	UGGGGCUGCUC-CAAUCCAUG&UUUGGAUUGAAGGUAGCUCUA	1	16.4293	4	0.999898	Output/WS_GS/cleaveLand_result/t_plot/cme-miR159a_1ss14GT_Maker00030714_2339_TPlot.pdf	GO:0004004(ATP-dependent RNA helicase activity);GO:0005739(mitochondrion);GO:0010501(RNA secondary structure unwinding)	ko03040(Spliceosome)
cme-miR159a_1ss14GT	Maker00030935:3254	Maker00030935	3243	3262	3254	-34.3	-23.1	0.673469	9.5	3-9,3260-3254;12-21,3252-3243	1-2,3262-3261[UP5];10-11,3253-3253[AILq]	((((((((((.-(((((((..&..)))))))..))))))))))	UGGGGCUGCUC-CAAUCCAUG&UUUGGAUUGAAGGUAGCUCUA	1	16.4293	4	0.999877	Output/WS_GS/cleaveLand_result/t_plot/cme-miR159a_1ss14GT_Maker00030935_3254_TPlot.pdf	GO:0004004(ATP-dependent RNA helicase activity);GO:0005739(mitochondrion);GO:0010501(RNA secondary structure unwinding)	ko03040(Spliceosome)
cme-miR159a_1ss14GT	Maker00031497:1070	Maker00031497	1059	1079	1070	-34.3	-29.9	0.87172	7	4-21,1076-1059	1-3,1079-1077[UP5]	((((((((((((((((((...&...))))))))))))))))))	UGGAGCUGCCUUCAAUCUCCU&UUUGGAUUGAAGGUAGCUCUA	1	16.4293	4	0.172652	Output/WS_GS/cleaveLand_result/t_plot/cme-miR159a_1ss14GT_Maker00031497_1070_TPlot.pdf	GO:0005249(voltage-gated potassium channel activity);GO:0005887(integral component of plasma membrane);GO:0042391(regulation of membrane potential)	ko04626(Plant-pathogen interaction)
cme-miR159a_1ss14GT	Maker00031500:3502	Maker00031500	3491	3513	3502	-34.3	-22.66	0.660641	13.5	2-5,3512-3509;9-20,3503-3492	1-1,3513-3513[UP5];6-8,3508-3504[AILt];21-21,3491-3491[UP3]	.((((((((((((.....((((.&.))))--...)))))))))))).	AAGGGCUACCUUUUUCAGCCAAC&UUUGG--AUUGAAGGUAGCUCUA	5	82.1463	2	0.999992	Output/WS_GS/cleaveLand_result/t_plot/cme-miR159a_1ss14GT_Maker00031500_3502_TPlot.pdf	GO:0003729(mRNA binding);GO:0005634(nucleus);GO:0008150(biological_process)	NA
cme-miR159a_1ss14GT	Maker00031891:1142	Maker00031891	1131	1151	1142	-34.3	-26.2	0.763848	6.5	1-4,1151-1148;6-8,1146-1144;10-21,1142-1131	5-5,1147-1147[SIL];9-9,1143-1143[SIL]	((((((((((((.(((.((((&)))).))).))))))))))))	UGGGGCUGCCUUGAGUGCAAA&UUUGGAUUGAAGGUAGCUCUA	1	16.4293	4	0.484879	Output/WS_GS/cleaveLand_result/t_plot/cme-miR159a_1ss14GT_Maker00031891_1142_TPlot.pdf	GO:0004722(protein serine/threonine phosphatase activity);GO:0005634(nucleus);GO:0006470(protein dephosphorylation);GO:0046872(metal ion binding)	NA
cme-miR159a_1ss14GT	Maker00032996:1367	Maker00032996	1356	1376	1367	-34.3	-25.8	0.752187	6	1-5,1376-1372;7-10,1370-1367;12-20,1365-1357	6-6,1371-1371[SIL];11-11,1366-1366[SIL];21-21,1356-1356[UP3]	.(((((((((.((((.(((((&))))).)))).))))))))).	AGGAGCUGCCAUCAAGCCAAA&UUUGGAUUGAAGGUAGCUCUA	3	49.2878	2	0.59541	Output/WS_GS/cleaveLand_result/t_plot/cme-miR159a_1ss14GT_Maker00032996_1367_TPlot.pdf	GO:0003674(molecular_function);GO:0005634(nucleus);GO:0005737(cytoplasm);GO:0005874(microtubule)	NA
cme-miR159a_1ss14GT	Maker00033825:1051	Maker00033825	1040	1061	1051	-34.3	-24.7	0.720117	11	5-8,1057-1054;9-21,1052-1040	1-4,1061-1058[UP5];x-x,1053-1053[BULt]	(((((((((((((.((((....&....))))-)))))))))))))	UAGGGCUGCCUUCUGAUCGUGC&UUUGGAUU-GAAGGUAGCUCUA	2	32.8585	2	0.888927	Output/WS_GS/cleaveLand_result/t_plot/cme-miR159a_1ss14GT_Maker00033825_1051_TPlot.pdf	GO:0000302(response to reactive oxygen species);GO:0004130(cytochrome-c peroxidase activity);GO:0004601(peroxidase activity);GO:0005576(extracellular region);GO:0005829(cytosol);GO:0009845(seed germination);GO:0010431(seed maturation);GO:0016688(L-ascorbate peroxidase activity);GO:0020037(heme binding);GO:0034599(cellular response to oxidative stress);GO:0042744(hydrogen peroxide catabolic proces…	ko00053(Ascorbate and aldarate metabolism);ko00480(Glutathione metabolism)
cme-miR159a_1ss14GT	Maker00036558:499	Maker00036558	484	508	499	-34.3	-23.28	0.678717	16	3-10,506-499;12-19,493-486	1-2,508-507[UP5];11-11,498-494[AILt];20-21,485-484[UP3]	..((((((((.....((((((((..&..))))))))----.))))))))..	ACGAGCUACCGAAGAUCGAUCCACU&UUUGGAUUGA----AGGUAGCUCUA	2	32.8585	3	0.999694	Output/WS_GS/cleaveLand_result/t_plot/cme-miR159a_1ss14GT_Maker00036558_499_TPlot.pdf	GO:0001664(G-protein coupled receptor binding);GO:0003924(GTPase activity);GO:0005525(GTP binding);GO:0005634(nucleus);GO:0005737(cytoplasm);GO:0005834(heterotrimeric G-protein complex);GO:0007186(G-protein coupled receptor signaling pathway);GO:0007188(adenylate cyclase-modulating G-protein coupled receptor signaling pathway);GO:0009617(response to bacterium);GO:0009630(gravitropism);GO:0009652(…	NA
cme-miR159a_1ss14GT	Maker00037891:1847	Maker00037891	1836	1856	1847	-34.3	-24.9	0.725948	5	1-14,1856-1843;16-18,1841-1839	15-15,1842-1842[SIL];19-21,1838-1836[UP3]	...(((.((((((((((((((&)))))))))))))).)))...	GAUAGCAACCUUCAGUCCAAA&UUUGGAUUGAAGGUAGCUCUA	2	32.8585	3	0.877257	Output/WS_GS/cleaveLand_result/t_plot/cme-miR159a_1ss14GT_Maker00037891_1847_TPlot.pdf	GO:0005634(nucleus);GO:0006869(lipid transport);GO:0007165(signal transduction);GO:0008142(oxysterol binding);GO:0008202(steroid metabolic process);GO:0008289(lipid binding);GO:0035091(phosphatidylinositol binding)	NA
cme-miR159a_1ss14GT	Maker00038689:795	Maker00038689	784	807	795	-34.3	-24.34	0.709621	11.5	1-9,807-799;11-20,794-785	10-10,798-795[AILt];21-21,784-784[UP3]	.((((((((((....(((((((((&)))))))))---.)))))))))).	AAGAGCUGCUUAUAACAAUCCAGA&UUUGGAUUG---AAGGUAGCUCUA	2	32.8585	2	0.936564	Output/WS_GS/cleaveLand_result/t_plot/cme-miR159a_1ss14GT_Maker00038689_795_TPlot.pdf	GO:0003684(damaged DNA binding);GO:0005515(protein binding);GO:0005634(nucleus);GO:0005737(cytoplasm);GO:0006284(base-excision repair);GO:0006289(nucleotide-excision repair);GO:0031593(polyubiquitin modification-dependent protein binding);GO:0043130(ubiquitin binding);GO:0043161(proteasome-mediated ubiquitin-dependent protein catabolic process);GO:0070628(proteasome binding)	ko04141(Protein processing in endoplasmic reticulum);ko03420(Nucleotide excision repair)
cme-miR159a_1ss15AG	Maker00001879:2451	Maker00001879	2440	2462	2451	-38.6	-27.7	0.717617	9	2-6,2461-2457;7-13,2454-2448;15-20,2446-2441	1-1,2462-2462[UP5];x-x,2456-2455[BULt];14-14,2447-2447[SIL];21-21,2440-2440[UP3]	.((((((.(((((((..(((((.&.)))))--))))))).)))))).	AAGAGCCGCCUUCGGGUUCCAAU&UUUGGA--UUGAAGGGGGCUCUA	1	16.4293	4	0.918835	Output/WS_GS/cleaveLand_result/t_plot/cme-miR159a_1ss15AG_Maker00001879_2451_TPlot.pdf	GO:0003674(molecular_function);GO:0008150(biological_process);GO:0009507(chloroplast)	NA
cme-miR159a_1ss15AG	Maker00003324:218	Maker00003324	208	226	218	-38.6	-28.2	0.73057	6	2-9,225-218;12-21,217-208	1-1,226-226[UP5];10-11,x-x[BULq]	((((((((((--((((((((.&.))))))))..))))))))))	UAGAGCCCCC--CAAUUCAAG&UUUGGAUUGAAGGGGGCUCUA	3	49.2878	3	0.81697	Output/WS_GS/cleaveLand_result/t_plot/cme-miR159a_1ss15AG_Maker00003324_218_TPlot.pdf	GO:0003729(mRNA binding);GO:0003730(mRNA 3'-UTR binding);GO:0005515(protein binding);GO:0005634(nucleus);GO:0005829(cytosol);GO:0006397(mRNA processing)	NA
cme-miR159a_1ss15AG	Maker00003437:2961	Maker00003437	2950	2983	2961	-38.6	-26.6	0.689119	28.5	2-8,2982-2976;9-21,2962-2950	1-1,2983-2983[UP5];x-x,2975-2963[BULt]	(((((((((((((.............(((((((.&.)))))))-------------)))))))))))))	UAGAGCCUCCUUCUGUAAGGAAAGUUGAUCCAAC&UUUGGAUU-------------GAAGGGGGCUCUA	4	65.7171	2	0.99126	Output/WS_GS/cleaveLand_result/t_plot/cme-miR159a_1ss15AG_Maker00003437_2961_TPlot.pdf	GO:0003674(molecular_function);GO:0005634(nucleus);GO:0008150(biological_process)	ko00270(Cysteine and methionine metabolism)
cme-miR159a_1ss15AG	Maker00003533:791	Maker00003533	780	800	791	-38.6	-26.5	0.686528	8.5	3-9,798-792;11-19,790-782	1-2,800-799[UP5];10-10,791-791[SIL];20-21,781-780[UP3]	..(((((((((.(((((((..&..))))))).)))))))))..	AUGAGCCUCCUGUAAUCCAUA&UUUGGAUUGAAGGGGGCUCUA	2	32.8585	3	0.996279	Output/WS_GS/cleaveLand_result/t_plot/cme-miR159a_1ss15AG_Maker00003533_791_TPlot.pdf	GO:0004674(protein serine/threonine kinase activity);GO:0005829(cytosol);GO:0006468(protein phosphorylation);GO:0035556(intracellular signal transduction)	NA
cme-miR159a_1ss15AG	Maker00003621:689	Maker00003621	678	697	689	-38.6	-29.6	0.766839	5	1-6,697-692;9-21,690-678	7-8,691-691[AILq]	(((((((((((((.-((((((&))))))..)))))))))))))	UGGAGCCUCCUUCC-UCCAAA&UUUGGAUUGAAGGGGGCUCUA	47	772.175	2	0.428885	Output/WS_GS/cleaveLand_result/t_plot/cme-miR159a_1ss15AG_Maker00003621_689_TPlot.pdf	GO:0005215(transporter activity);GO:0005524(ATP binding);GO:0005886(plasma membrane);GO:0006810(transport);GO:0016887(ATPase activity)	NA
cme-miR159a_1ss15AG	Maker00004246:1242	Maker00004246	1231	1251	1242	-38.6	-34.1	0.88342	3	1-5,1251-1247;7-20,1245-1232	6-6,1246-1246[SIL];21-21,1231-1231[UP3]	.((((((((((((((.(((((&))))).)))))))))))))).	CAGAGCCCCCUUCAAACCAAA&UUUGGAUUGAAGGGGGCUCUA	61	1002.19	0	0.000393754	Output/WS_GS/cleaveLand_result/t_plot/cme-miR159a_1ss15AG_Maker00004246_1242_TPlot.pdf	NA	ko04144(Endocytosis)
cme-miR159a_1ss15AG	Maker00005859:287	Maker00005859	276	296	287	-38.6	-25.8	0.668394	7	2-15,295-282	1-1,296-296[UP5];16-21,281-276[UP3]	......((((((((((((((.&.))))))))))))))......	CCACAACCCCUUCAAUCCAAC&UUUGGAUUGAAGGGGGCUCUA	1	16.4293	4	0.999829	Output/WS_GS/cleaveLand_result/t_plot/cme-miR159a_1ss15AG_Maker00005859_287_TPlot.pdf	GO:0005515(protein binding);GO:0005774(vacuolar membrane);GO:0009507(chloroplast);GO:0009536(plastid);GO:0009658(chloroplast organization);GO:0009735(response to cytokinin);GO:0009941(chloroplast envelope);GO:0010006(Toc complex);GO:0015450(P-P-bond-hydrolysis-driven protein transmembrane transporter activity);GO:0016020(membrane);GO:0031359(integral component of chloroplast outer membrane);GO:00…	NA
cme-miR159a_1ss15AG	Maker00005882:35	Maker00005882	22	44	35	-38.6	-29.3	0.759067	6	2-17,43-28;18-20,25-23	1-1,44-44[UP5];x-x,27-26[BULt];21-21,22-22[UP3]	.(((..((((((((((((((((.&.))))))))))))))))--))).	CAGAUUGCCCCCUUUGAUCCAAC&UUUGGAUUGAAGGGGGC--UCUA	7	115.005	2	0.519305	Output/WS_GS/cleaveLand_result/t_plot/cme-miR159a_1ss15AG_Maker00005882_35_TPlot.pdf	GO:0003743(translation initiation factor activity);GO:0005515(protein binding);GO:0005634(nucleus);GO:0005886(plasma membrane);GO:0006413(translational initiation);GO:0009793(embryo development ending in seed dormancy);GO:0046872(metal ion binding)	ko03013(RNA transport)
cme-miR159a_1ss15AG	Maker00008347:368	Maker00008347	357	377	368	-38.6	-25.2	0.65285	9.5	4-10,374-368;12-16,367-363;17-21,361-357	1-3,377-375[UP5];11-11,x-x[BULq];x-x,362-362[BULt]	(((((.(((((-(((((((...&...))))))).)))))-)))))	UGGAGACCCCC-UCAAUUCUGA&UUUGGAUUGAAGGGGG-CUCUA	1	16.4293	4	0.999999	Output/WS_GS/cleaveLand_result/t_plot/cme-miR159a_1ss15AG_Maker00008347_368_TPlot.pdf	GO:0003674(molecular_function);GO:0005634(nucleus);GO:0008150(biological_process);GO:0008168(methyltransferase activity);GO:0016740(transferase activity);GO:0018024(histone-lysine N-methyltransferase activity);GO:0032259(methylation)	ko00310(Lysine degradation)
cme-miR159a_1ss15AG	Maker00010088:1851	Maker00010088	1837	1861	1851	-38.6	-28	0.725389	7.5	1-8,1861-1854;9-14,1852-1847;15-20,1843-1838	x-x,1853-1853[BULt];x-x,1846-1844[BULt];21-21,1837-1837[UP3]	.((((((...((((((.((((((((&))))))))-))))))---)))))).	CAGAGCCAUGCCCUUCAAGUCCAAG&UUUGGAUU-GAAGGG---GGCUCUA	2	32.8585	3	0.888925	Output/WS_GS/cleaveLand_result/t_plot/cme-miR159a_1ss15AG_Maker00010088_1851_TPlot.pdf	GO:0005773(vacuole);GO:0005886(plasma membrane);GO:0005887(integral component of plasma membrane);GO:0006810(transport);GO:0006833(water transport);GO:0009414(response to water deprivation);GO:0009507(chloroplast);GO:0009651(response to salt stress);GO:0015250(water channel activity);GO:0015267(channel activity);GO:0015670(carbon dioxide transport);GO:0016020(membrane);GO:0016021(integral compone…	NA
cme-miR159a_1ss15AG	Maker00012256:2608	Maker00012256	2597	2618	2608	-38.6	-27.2	0.704663	6.5	2-5,2617-2614;6-9,2612-2609;11-21,2607-2597	1-1,2618-2618[UP5];x-x,2613-2613[BULt];10-10,2608-2608[SIL]	(((((((((((.((((.((((.&.))))-)))).)))))))))))	UAGAGCCUCCUGCAAUGCCAGU&UUUGG-AUUGAAGGGGGCUCUA	2	32.8585	3	0.9665	Output/WS_GS/cleaveLand_result/t_plot/cme-miR159a_1ss15AG_Maker00012256_2608_TPlot.pdf	GO:0000166(nucleotide binding);GO:0000175(3'-5'-exoribonuclease activity);GO:0000176(nuclear exosome (RNase complex));GO:0000178(exosome (RNase complex));GO:0000184(nuclear-transcribed mRNA catabolic process, nonsense-mediated decay);GO:0000460(maturation of 5.8S rRNA);GO:0000956(nuclear-transcribed mRNA catabolic process);GO:0003676(nucleic acid binding);GO:0003723(RNA binding);GO:0003824(cataly…	ko03018(RNA degradation)
cme-miR159a_1ss15AG	Maker00012836:1925	Maker00012836	1913	1934	1925	-38.6	-26.88	0.696373	10	1-5,1934-1930;9-10,1926-1925;11-20,1923-1914	6-8,1929-1927[SIL];x-x,1924-1924[BULt];21-21,1913-1913[UP3]	.((((((((((.((...(((((&)))))...))-)))))))))).	AAGAGCCCCCUGUCUGCCCAGA&UUUGGAUUGA-AGGGGGCUCUA	4	65.7171	3	0.987662	Output/WS_GS/cleaveLand_result/t_plot/cme-miR159a_1ss15AG_Maker00012836_1925_TPlot.pdf	GO:0005768(endosome);GO:0005774(vacuolar membrane);GO:0005802(trans-Golgi network);GO:0008757(S-adenosylmethionine-dependent methyltransferase activity);GO:0032259(methylation)	NA
cme-miR159a_1ss15AG	Maker00013381:1164	Maker00013381	1153	1178	1164	-38.6	-26.8	0.694301	17	4-9,1175-1170;10-20,1164-1154	1-3,1178-1176[UP5];x-x,1169-1165[BULt];21-21,1153-1153[UP3]	.(((((((((((.....((((((...&...))))))-----))))))))))).	GAGAGCCCCCUUACAUGCAAUCUUUG&UUUGGAUUG-----AAGGGGGCUCUA	1	16.4293	4	0.989419	Output/WS_GS/cleaveLand_result/t_plot/cme-miR159a_1ss15AG_Maker00013381_1164_TPlot.pdf	GO:0004794(L-threonine ammonia-lyase activity);GO:0005737(cytoplasm);GO:0009097(isoleucine biosynthetic process);GO:0030170(pyridoxal phosphate binding)	ko00260(Glycine, serine and threonine metabolism);ko00290(Valine, leucine and isoleucine biosynthesis)
cme-miR159a_1ss15AG	Maker00013445:2959	Maker00013445	2947	2968	2959	-38.6	-26.6	0.689119	8	1-13,2968-2956;14-19,2954-2949	x-x,2955-2955[BULt];20-21,2948-2947[UP3]	..((((((.(((((((((((((&)))))))))))))-))))))..	CCGAGUCCAUCUUCGGUCCGGA&UUUGGAUUGAAGG-GGGCUCUA	2	32.8585	3	0.995678	Output/WS_GS/cleaveLand_result/t_plot/cme-miR159a_1ss15AG_Maker00013445_2959_TPlot.pdf	GO:0005215(transporter activity);GO:0005886(plasma membrane);GO:0006810(transport)	NA
cme-miR159a_1ss15AG	Maker00013816:1741	Maker00013816	1730	1749	1741	-38.6	-25.1	0.650259	10.5	3-5,1747-1745;7-9,1744-1742;11-21,1740-1730	1-2,1749-1748[UP5];6-6,x-x[BULq];10-10,1741-1741[SIL]	(((((((((((.(((-(((..&..))).))).)))))))))))	UGGAGCCCCCUACGG-CUAUG&UUUGGAUUGAAGGGGGCUCUA	6	98.5756	2	0.999999	Output/WS_GS/cleaveLand_result/t_plot/cme-miR159a_1ss15AG_Maker00013816_1741_TPlot.pdf	GO:0003729(mRNA binding);GO:0006402(mRNA catabolic process);GO:0010228(vegetative to reproductive phase transition of meristem);GO:0032451(demethylase activity);GO:0080167(response to karrikin);GO:1990931(RNA N6-methyladenosine dioxygenase activity)	NA
cme-miR159a_1ss15AG	Maker00014553:3640	Maker00014553	3629	3651	3640	-38.6	-25.5	0.660622	12	2-6,3650-3646;8-17,3642-3633	1-1,3651-3651[UP5];7-7,3645-3643[AILt];18-21,3632-3629[UP3]	....((((((((((...(((((.&.)))))--.))))))))))....	CUUUGCCCCCUUCAUUCUCCAGG&UUUGGA--UUGAAGGGGGCUCUA	1	16.4293	4	0.99999	Output/WS_GS/cleaveLand_result/t_plot/cme-miR159a_1ss15AG_Maker00014553_3640_TPlot.pdf	GO:0003674(molecular_function);GO:0005634(nucleus)	NA
cme-miR159a_1ss15AG	Maker00015884:589	Maker00015884	578	600	589	-38.6	-25.88	0.670466	16.5	4-9,597-592;12-20,587-579	1-3,600-598[UP5];10-11,591-588[AILt];21-21,578-578[UP3]	.(((((((((....((((((...&...))))))--..))))))))).	GAGGGCCCCCGUUGCAGUCUCCG&UUUGGAUUG--AAGGGGGCUCUA	3	49.2878	2	0.999607	Output/WS_GS/cleaveLand_result/t_plot/cme-miR159a_1ss15AG_Maker00015884_589_TPlot.pdf	GO:0005515(protein binding);GO:0009507(chloroplast);GO:0009534(chloroplast thylakoid);GO:0009535(chloroplast thylakoid membrane);GO:0009579(thylakoid);GO:0009773(photosynthetic electron transport in photosystem I);GO:0015979(photosynthesis);GO:0016021(integral component of membrane);GO:0016730(oxidoreductase activity, acting on iron-sulfur proteins as donors);GO:0042802(identical protein binding)	NA
cme-miR159a_1ss15AG	Maker00018497:560	Maker00018497	545	570	560	-38.6	-26.6	0.689119	16.5	3-6,568-565;8-10,562-560;11-21,555-545	1-2,570-569[UP5];7-7,564-563[AILt];x-x,559-556[BULt]	(((((((((((....(((..((((..&..))))-.)))----)))))))))))	UGGAGCCCCCUCCCAUCGUUUCCAUU&UUUGGA-UUGA----AGGGGGCUCUA	2	32.8585	3	0.994722	Output/WS_GS/cleaveLand_result/t_plot/cme-miR159a_1ss15AG_Maker00018497_560_TPlot.pdf	GO:0003674(molecular_function);GO:0005634(nucleus);GO:0008150(biological_process);GO:0016020(membrane)	NA
cme-miR159a_1ss15AG	Maker00021736:247	Maker00021736	236	256	247	-38.6	-26.1	0.676166	10	2-6,255-251;9-9,248-248;11-20,246-237	1-1,256-256[UP5];7-8,250-249[SIL];10-10,247-247[SIL];21-21,236-236[UP3]	.((((((((((.(..(((((.&.)))))..).)))))))))).	CGGAGCCUCCUCCUUUCCAGG&UUUGGAUUGAAGGGGGCUCUA	1	16.4293	4	0.998554	Output/WS_GS/cleaveLand_result/t_plot/cme-miR159a_1ss15AG_Maker00021736_247_TPlot.pdf	GO:0005737(cytoplasm);GO:0008150(biological_process)	NA
cme-miR159a_1ss15AG	Maker00022724:1306	Maker00022724	1295	1317	1306	-38.6	-25.36	0.656995	13.5	2-8,1316-1310;12-20,1304-1296	1-1,1317-1317[UP5];9-11,1309-1305[AILt];21-21,1295-1295[UP3]	.(((((((((.....(((((((.&.)))))))--...))))))))).	CAGAGUCCCCGACGAAGUCCAAG&UUUGGAUU--GAAGGGGGCUCUA	2	32.8585	3	0.999999	Output/WS_GS/cleaveLand_result/t_plot/cme-miR159a_1ss15AG_Maker00022724_1306_TPlot.pdf	GO:0000398(mRNA splicing, via spliceosome);GO:0003723(RNA binding);GO:0003729(mRNA binding);GO:0005515(protein binding);GO:0005634(nucleus);GO:0005681(spliceosomal complex);GO:0005829(cytosol);GO:0008380(RNA splicing);GO:0016607(nuclear speck)	ko03040(Spliceosome)
cme-miR159a_1ss15AG	Maker00025315:1241	Maker00025315	1230	1250	1241	-38.6	-25.8	0.668394	9.5	4-17,1247-1234;19-20,1232-1231	1-3,1250-1248[UP5];18-18,1233-1233[SIL];21-21,1230-1230[UP3]	.((.((((((((((((((...&...)))))))))))))).)).	GAGUGCCUCCUUCAGUUCUGG&UUUGGAUUGAAGGGGGCUCUA	2	32.8585	3	0.999935	Output/WS_GS/cleaveLand_result/t_plot/cme-miR159a_1ss15AG_Maker00025315_1241_TPlot.pdf	GO:0002020(protease binding);GO:0005515(protein binding);GO:0005543(phospholipid binding);GO:0005737(cytoplasm);GO:0005770(late endosome);GO:0005794(Golgi apparatus);GO:0005884(actin filament);GO:0006623(protein targeting to vacuole);GO:0009579(thylakoid);GO:0030136(clathrin-coated vesicle);GO:0030276(clathrin binding)	ko04144(Endocytosis)
cme-miR159a_1ss15AG	Maker00025906:1649	Maker00025906	1638	1662	1649	-38.6	-25.8	0.668394	12	1-7,1662-1656;8-18,1651-1641	x-x,1655-1652[BULt];19-21,1640-1638[UP3]	...(((((((((((....(((((((&)))))))----)))))))))))...	CAAAGCCCCCUUCAGAGGAUUCAAA&UUUGGAU----UGAAGGGGGCUCUA	5	82.1463	3	0.999903	Output/WS_GS/cleaveLand_result/t_plot/cme-miR159a_1ss15AG_Maker00025906_1649_TPlot.pdf	GO:0003676(nucleic acid binding);GO:0005886(plasma membrane);GO:0006397(mRNA processing);GO:0009414(response to water deprivation)	ko03040(Spliceosome)
cme-miR159a_1ss15AG	Maker00026008:171	Maker00026008	160	180	171	-38.6	-25.3	0.65544	8	2-16,179-165	1-1,180-180[UP5];17-21,164-160[UP3]	.....(((((((((((((((.&.))))))))))))))).....	CUUUCCCCCUUUCAAUCCGAU&UUUGGAUUGAAGGGGGCUCUA	12	197.151	2	0.999994	Output/WS_GS/cleaveLand_result/t_plot/cme-miR159a_1ss15AG_Maker00026008_171_TPlot.pdf	GO:0004672(protein kinase activity);GO:0004674(protein serine/threonine kinase activity);GO:0004712(protein serine/threonine/tyrosine kinase activity);GO:0005515(protein binding);GO:0005524(ATP binding);GO:0005634(nucleus);GO:0005737(cytoplasm);GO:0005829(cytosol);GO:0006468(protein phosphorylation);GO:0009734(auxin-activated signaling pathway);GO:0009742(brassinosteroid mediated signaling pathwa…	NA
cme-miR159a_1ss15AG	Maker00026010:810	Maker00026010	798	819	810	-38.6	-25.7	0.665803	8.5	3-11,817-809;12-17,807-802;19-20,800-799	1-2,819-818[UP5];x-x,808-808[BULt];18-18,801-801[SIL];21-21,798-798[UP3]	.((.((((((.(((((((((..&..)))))))))-)))))).)).	CAGCGCCUCCGUUCAGUCCAUU&UUUGGAUUGAA-GGGGGCUCUA	1	16.4293	4	0.99993	Output/WS_GS/cleaveLand_result/t_plot/cme-miR159a_1ss15AG_Maker00026010_810_TPlot.pdf	GO:0006607(NLS-bearing protein import into nucleus);GO:0006999(nuclear pore organization);GO:0017056(structural constituent of nuclear pore);GO:0036228(protein localization to nuclear inner membrane);GO:0044613(nuclear pore central transport channel)	ko03013(RNA transport)
cme-miR159a_1ss15AG	Maker00026104:712	Maker00026104	701	719	712	-38.6	-26.9	0.696891	7	1-6,719-714;9-21,713-701	7-8,x-x[BULq]	(((((((((((((--((((((&))))))..)))))))))))))	UGGAGCCCUUUUC--UCCAGA&UUUGGAUUGAAGGGGGCUCUA	2	32.8585	2	0.972025	Output/WS_GS/cleaveLand_result/t_plot/cme-miR159a_1ss15AG_Maker00026104_712_TPlot.pdf	NA	NA
cme-miR159a_1ss15AG	Maker00028748:671	Maker00028748	650	680	671	-38.6	-27.2	0.704663	25	3-11,678-670;12-19,659-652	1-2,680-679[UP5];x-x,669-660[BULt];20-21,651-650[UP3]	..((((((((..........(((((((((..&..)))))))))----------))))))))..	UUGAGCCCCCAGGAUGUUCAUUCAAUCCAUC&UUUGGAUUGAA----------GGGGGCUCUA	7	115.005	3	0.972566	Output/WS_GS/cleaveLand_result/t_plot/cme-miR159a_1ss15AG_Maker00028748_671_TPlot.pdf	GO:0000055(ribosomal large subunit export from nucleus);GO:0005634(nucleus);GO:0005730(nucleolus);GO:0010971(positive regulation of G2/M transition of mitotic cell cycle);GO:0019843(rRNA binding);GO:0051781(positive regulation of cell division)	NA
cme-miR159a_1ss15AG	Maker00029426:513	Maker00029426	502	523	513	-38.6	-25.4	0.658031	10.5	1-4,523-520;5-9,518-514;12-21,511-502	x-x,519-519[BULt];10-11,513-512[SIL]	((((((((((..(((((.((((&))))-)))))..))))))))))	UGGAGCCCCUGCCGAUUACAGA&UUUG-GAUUGAAGGGGGCUCUA	3	49.2878	3	0.999997	Output/WS_GS/cleaveLand_result/t_plot/cme-miR159a_1ss15AG_Maker00029426_513_TPlot.pdf	GO:0000028(ribosomal small subunit assembly);GO:0003735(structural constituent of ribosome);GO:0022627(cytosolic small ribosomal subunit)	NA
cme-miR159a_1ss15AG	Maker00030100:858	Maker00030100	839	867	858	-38.6	-25.9	0.670984	22.5	4-10,864-858;11-20,849-840	1-3,867-865[UP5];x-x,857-850[BULt];21-21,839-839[UP3]	.((((((((((........(((((((...&...)))))))--------)))))))))).	AAGAGCCUCCUACCCAUGGUCAAUCCUGA&UUUGGAUUGA--------AGGGGGCUCUA	9	147.863	2	0.999469	Output/WS_GS/cleaveLand_result/t_plot/cme-miR159a_1ss15AG_Maker00030100_858_TPlot.pdf	GO:0004512(inositol-3-phosphate synthase activity);GO:0005515(protein binding);GO:0005737(cytoplasm);GO:0006021(inositol biosynthetic process);GO:0008654(phospholipid biosynthetic process);GO:0009408(response to heat);GO:0009644(response to high light intensity);GO:0009733(response to auxin);GO:0009793(embryo development ending in seed dormancy);GO:0010264(myo-inositol hexakisphosphate biosynthet…	ko00562(Inositol phosphate metabolism)
cme-miR159a_1ss15AG	Maker00032173:3085	Maker00032173	3070	3094	3085	-38.6	-27.3	0.707254	11	4-15,3091-3080;16-21,3075-3070	1-3,3094-3092[UP5];x-x,3079-3076[BULt]	((((((....((((((((((((...&...))))))))))))----))))))	UAGAGCAGUGCCCCUUCGAUCUUUA&UUUGGAUUGAAGGGG----GCUCUA	2	32.8585	3	0.950046	Output/WS_GS/cleaveLand_result/t_plot/cme-miR159a_1ss15AG_Maker00032173_3085_TPlot.pdf	GO:0004672(protein kinase activity);GO:0005524(ATP binding);GO:0005634(nucleus)	ko04016(MAPK signaling pathway - plant)
cme-miR159a_1ss15AG	Maker00032691:35	Maker00032691	22	44	35	-38.6	-29.3	0.759067	6	2-17,43-28;18-20,25-23	1-1,44-44[UP5];x-x,27-26[BULt];21-21,22-22[UP3]	.(((..((((((((((((((((.&.))))))))))))))))--))).	CAGAUUGCCCCCUUUGAUCCAAC&UUUGGAUUGAAGGGGGC--UCUA	1	16.4293	4	0.531453	Output/WS_GS/cleaveLand_result/t_plot/cme-miR159a_1ss15AG_Maker00032691_35_TPlot.pdf	GO:0003743(translation initiation factor activity);GO:0005515(protein binding);GO:0005634(nucleus);GO:0005886(plasma membrane);GO:0006413(translational initiation);GO:0009793(embryo development ending in seed dormancy);GO:0046872(metal ion binding)	ko03013(RNA transport)
cme-miR159a_1ss15AG	Maker00033804:328	Maker00033804	317	337	328	-38.6	-25.1	0.650259	10	3-7,335-331;9-20,329-318	1-2,337-336[UP5];8-8,330-330[SIL];21-21,317-317[UP3]	.((((((((((((.(((((..&..))))).)))))))))))).	AGGAGUCCCUUUCUGUUCAUG&UUUGGAUUGAAGGGGGCUCUA	2	32.8585	3	1	Output/WS_GS/cleaveLand_result/t_plot/cme-miR159a_1ss15AG_Maker00033804_328_TPlot.pdf	GO:0004089(carbonate dehydratase activity);GO:0008270(zinc ion binding);GO:0009507(chloroplast);GO:0015976(carbon utilization)	ko00910(Nitrogen metabolism)
cme-miR159a_1ss15AG	Maker00034124:1896	Maker00034124	1884	1905	1896	-38.6	-26	0.673575	9	2-8,1904-1898;11-18,1895-1888;19-20,1886-1885	1-1,1905-1905[UP5];9-10,1897-1896[SIL];x-x,1887-1887[BULt];21-21,1884-1884[UP3]	.((.((((((((..(((((((.&.)))))))..))))))))-)).	CAGAAGCCCCUUGAGAUCCAAU&UUUGGAUUGAAGGGGGCU-CUA	2	32.8585	3	0.999662	Output/WS_GS/cleaveLand_result/t_plot/cme-miR159a_1ss15AG_Maker00034124_1896_TPlot.pdf	GO:0003755(peptidyl-prolyl cis-trans isomerase activity)	NA
cme-miR159a_1ss15AG	Maker00036241:3202	Maker00036241	3191	3213	3202	-38.6	-25.5	0.660622	10	1-5,3213-3209;7-20,3205-3192	6-6,3208-3206[AILt];21-21,3191-3191[UP3]	.((((((((((((((...(((((&)))))--.)))))))))))))).	CAGAGUCUCCUUCAGGACCCAGA&UUUGG--AUUGAAGGGGGCUCUA	3	49.2878	3	0.999996	Output/WS_GS/cleaveLand_result/t_plot/cme-miR159a_1ss15AG_Maker00036241_3202_TPlot.pdf	GO:0004620(phospholipase activity);GO:0005634(nucleus);GO:0009620(response to fungus);GO:0009695(jasmonic acid biosynthetic process);GO:0047714(galactolipase activity)	NA
cme-miR159a_1ss15AG	Maker00037550:1014	Maker00037550	1002	1022	1014	-38.6	-26	0.673575	11.5	4-7,1019-1016;9-10,1015-1014;12-21,1011-1002	1-3,1022-1020[UP5];8-8,x-x[BULq];11-11,1013-1012[AILt]	((((((((((..((-((((...&...)))).))-.))))))))))	UGGAGCCCCCCAUC-AUCCUCA&UUUGGAUUGA-AGGGGGCUCUA	1	16.4293	4	0.999384	Output/WS_GS/cleaveLand_result/t_plot/cme-miR159a_1ss15AG_Maker00037550_1014_TPlot.pdf	GO:0005515(protein binding);GO:0005622(intracellular);GO:0005623(cell);GO:0005778(peroxisomal membrane);GO:0006635(fatty acid beta-oxidation);GO:0016021(integral component of membrane);GO:0016558(protein import into peroxisome matrix);GO:0016560(protein import into peroxisome matrix, docking)	ko04146(Peroxisome)
[truncated: 5,977 more rows]
