# Supplementary material for: Integrated analysis of the transcriptome, sRNAome, and degradome reveals the network regulating fruit skin coloration in sponge gourd (Luffa cylindrica)
Source: Sci Rep. 2022 Feb 28;12:3338. doi: 10.1038/s41598-022-07431-w (PMC8885689; doi:10.1038/s41598-022-07431-w)
Supplement: Supplementary file 7 — Supplementary Information 7. [file 41598_2022_7431_MOESM7_ESM.xlsx]

## Sheet: DE-miRNAs and DE-targets
Query	up/down for miRNAs	Transcript	up/down for genes	SiteID	Description for target genes	TStart	TStop	TSlice	MFEperfect	MFEsite	MFEratio	AllenScore	Paired	Unpaired	Structure	Sequence	DegradomeRawReads	DegradomeNormReads	DegradomeCategory	DegradomePval	Tplot_file_path	GO	KEGG
aly-miR166a-3p_R+2_1ss20CA	down	Maker00012823	down	Maker00012823:278	chlorophyll a-b binding protein CP29.1, chloroplastic-like [Cucurbita maxima]	264	289	278	-46.7	-32.5	0.695931	7	1-3,289-287;4-14,284-274;17-20,271-268;21-23,266-264	x-x,286-285[BULt];15-16,273-272[SIL];x-x,267-267[BULt]	(((.((((..(((((((((((..(((&)))--)))))))))))..))))-)))	UGGCUGGACGGAAGCCUGGUCGGCGA&UCG--GACCAGGCUUCAUUCCA-CCA	2	32.8585	3	0.612849	Output/WS_GS/cleaveLand_result/t_plot/aly-miR166a-3p_R+2_1ss20CA_Maker00012823_278_TPlot.pdf	GO:0009416(response to light stimulus);GO:0009535(chloroplast thylakoid membrane);GO:0009768(photosynthesis, light harvesting in photosystem I);GO:0009941(chloroplast envelope);GO:0010287(plastoglobule);GO:0016168(chlorophyll binding);GO:0031409(pigment binding)	ko00196(Photosynthesis - antenna proteins)
aly-miR167d-3p_2ss9CT20GA	down	Maker00014475	down	Maker00014475:564	karasurin-H precursor [Trichosanthes kirilowii var. japonica]	553	573	564	-36.1	-23.6	0.65374	11	6-19,568-555	1-5,573-569[UP5];20-21,554-553[UP3]	..((((((((((((((.....&.....))))))))))))))..	UCUGAAGCUGCAAGAUUUAAA&AGGUCAUCUUGCAGCUUCAAU	1	16.4293	4	1	Output/WS_GS/cleaveLand_result/t_plot/aly-miR167d-3p_2ss9CT20GA_Maker00014475_564_TPlot.pdf	GO:0005534(galactose binding);GO:0005575(cellular_component);GO:0017148(negative regulation of translation);GO:0030598(rRNA N-glycosylase activity);GO:0045807(positive regulation of endocytosis)	NA
aly-miR167d-3p_2ss9CT20GA	down	Maker00015024	down	Maker00015024:564	karasurin-H precursor [Trichosanthes kirilowii var. japonica]	553	573	564	-36.1	-23.6	0.65374	11	6-19,568-555	1-5,573-569[UP5];20-21,554-553[UP3]	..((((((((((((((.....&.....))))))))))))))..	UCUGAAGCUGCAAGAUUUAAA&AGGUCAUCUUGCAGCUUCAAU	2	32.8585	3	1	Output/WS_GS/cleaveLand_result/t_plot/aly-miR167d-3p_2ss9CT20GA_Maker00015024_564_TPlot.pdf	GO:0005534(galactose binding);GO:0005575(cellular_component);GO:0017148(negative regulation of translation);GO:0030598(rRNA N-glycosylase activity);GO:0045807(positive regulation of endocytosis)	NA
aly-miR167d-3p_2ss9CT20GA	down	Maker00022598	down	Maker00022598:1394	PREDICTED: auxin-responsive protein IAA27 [Cucumis sativus]	1383	1403	1394	-36.1	-24.8	0.686981	8.5	2-17,1402-1387	1-1,1403-1403[UP5];18-21,1386-1383[UP3]	....((((((((((((((((.&.))))))))))))))))....	GCACAAGUUGUAGGAUGGCCA&AGGUCAUCUUGCAGCUUCAAU	2	32.8585	3	0.999784	Output/WS_GS/cleaveLand_result/t_plot/aly-miR167d-3p_2ss9CT20GA_Maker00022598_1394_TPlot.pdf	GO:0003700(DNA binding transcription factor activity);GO:0005515(protein binding);GO:0005622(intracellular);GO:0005634(nucleus);GO:0006351(transcription, DNA-templated);GO:0006355(regulation of transcription, DNA-templated);GO:0006417(regulation of translation);GO:0009733(response to auxin);GO:0009734(auxin-activated signaling pathway)	ko04075(Plant hormone signal transduction)
aly-miR167d-3p_2ss9CT20GA	down	Maker00025241	down	Maker00025241:652	TORTIFOLIA1-like protein 4 [Cucurbita maxima]	641	660	652	-36.1	-26	0.720222	7.5	2-6,659-655;10-21,652-641	1-1,660-660[UP5];7-9,654-653[AILq]	((((((((((((..-(((((.&.)))))...))))))))))))	GUUGAAGCUGCACC-UGACCC&AGGUCAUCUUGCAGCUUCAAU	1	16.4293	4	0.967009	Output/WS_GS/cleaveLand_result/t_plot/aly-miR167d-3p_2ss9CT20GA_Maker00025241_652_TPlot.pdf	GO:0009507(chloroplast)	NA
aly-miR167d-3p_2ss9CT20GA	down	Maker00034444	down	Maker00034444:1724	PREDICTED: kinesin light chain 1-like, partial [Cucumis sativus]	1713	1732	1724	-36.1	-27.1	0.750693	9	2-5,1731-1728;7-18,1727-1716	1-1,1732-1732[UP5];6-6,x-x[BULq];19-21,1715-1713[UP3]	...((((((((((((-((((.&.)))).))))))))))))...	UGGGAAGCUGCGAGG-GGCCA&AGGUCAUCUUGCAGCUUCAAU	1	16.4293	4	0.790623	Output/WS_GS/cleaveLand_result/t_plot/aly-miR167d-3p_2ss9CT20GA_Maker00034444_1724_TPlot.pdf	GO:0005515(protein binding);GO:0005634(nucleus);GO:0005737(cytoplasm);GO:0005874(microtubule);GO:0005886(plasma membrane)	ko00500(Starch and sucrose metabolism)
aly-miR167d-3p_2ss9CT20GA	down	Maker00038473	down	Maker00038473:875	2-isopropylmalate synthase 2, chloroplastic-like [Cucurbita pepo subsp. pepo]	863	884	875	-36.1	-24.7	0.684211	8.5	2-11,883-874;12-18,872-866	1-1,884-884[UP5];x-x,873-873[BULt];19-21,865-863[UP3]	...(((((((.((((((((((.&.))))))))))-)))))))...	UUCGAGGCUGUCAAGAUGAUUG&AGGUCAUCUUG-CAGCUUCAAU	10	164.293	3	0.999947	Output/WS_GS/cleaveLand_result/t_plot/aly-miR167d-3p_2ss9CT20GA_Maker00038473_875_TPlot.pdf	GO:0003852(2-isopropylmalate synthase activity);GO:0009098(leucine biosynthetic process);GO:0009507(chloroplast);GO:0009941(chloroplast envelope);GO:0016829(lyase activity);GO:0019752(carboxylic acid metabolic process);GO:0046912(transferase activity, transferring acyl groups, acyl groups converted into alkyl on transfer)	ko00620(Pyruvate metabolism);ko00290(Valine, leucine and isoleucine biosynthesis)
aly-miR167d-3p_2ss9CT20GA	down	Maker00000538	up	Maker00000538:1998	elongation factor 2 isoform X1 [Cucurbita pepo subsp. pepo]	1984	2007	1998	-36.1	-24.3	0.67313	6.5	1-14,2007-1994;15-19,1990-1986	x-x,1993-1991[BULt];20-21,1985-1984[UP3]	..(((((...((((((((((((((&))))))))))))))---)))))..	UCUGAAGGAUUUGCAAGAUGACUU&AGGUCAUCUUGCAG---CUUCAAU	2	32.8585	3	0.999997	Output/WS_GS/cleaveLand_result/t_plot/aly-miR167d-3p_2ss9CT20GA_Maker00000538_1998_TPlot.pdf	GO:0003924(GTPase activity);GO:0005622(intracellular);GO:0006412(translation)	NA
aly-miR167d-3p_2ss9CT20GA	down	Maker00003352	up	Maker00003352:771	probable low-specificity L-threonine aldolase 1 [Cucurbita moschata]	760	782	771	-36.1	-23.84	0.660388	11	2-5,781-778;7-9,777-775;11-21,770-760	1-1,782-782[UP5];6-6,x-x[BULq];10-10,774-771[AILt]	(((((((((((....(((-((((.&.)))).)))---.)))))))))))	AUUGAAGCUGCCAUUAGA-GACCC&AGGUCAUCU---UGCAGCUUCAAU	3	49.2878	3	1	Output/WS_GS/cleaveLand_result/t_plot/aly-miR167d-3p_2ss9CT20GA_Maker00003352_771_TPlot.pdf	GO:0005829(cytosol);GO:0006545(glycine biosynthetic process);GO:0006567(threonine catabolic process);GO:0008732(L-allo-threonine aldolase activity)	ko00260(Glycine, serine and threonine metabolism)
aly-miR167d-3p_2ss9CT20GA	down	Maker00008400	up	Maker00008400:2120	auxin response factor 8 protein [Siraitia grosvenorii]	2109	2129	2120	-36.1	-25.5	0.706371	8.5	1-2,2129-2128;4-5,2126-2125;7-18,2123-2112	3-3,2127-2127[SIL];6-6,2124-2124[SIL];19-21,2111-2109[UP3]	...((((((((((((.((.((&)).)).))))))))))))...	UCAGGAGCUGCGAGAGGAGCU&AGGUCAUCUUGCAGCUUCAAU	1	16.4293	4	0.993093	Output/WS_GS/cleaveLand_result/t_plot/aly-miR167d-3p_2ss9CT20GA_Maker00008400_2120_TPlot.pdf	GO:0003700(DNA binding transcription factor activity);GO:0005515(protein binding);GO:0005634(nucleus);GO:0006351(transcription, DNA-templated);GO:0006355(regulation of transcription, DNA-templated);GO:0009733(response to auxin);GO:0009734(auxin-activated signaling pathway);GO:0009908(flower development);GO:0043565(sequence-specific DNA binding)	ko04075(Plant hormone signal transduction)
aly-miR167d-3p_2ss9CT20GA	down	Maker00008572	up	Maker00008572:843	PREDICTED: protein IQ-DOMAIN 14 [Cucumis sativus]	832	853	843	-36.1	-24.1	0.66759	10.5	1-4,853-850;5-9,847-843;11-18,842-835	x-x,849-848[BULt];10-10,x-x[BULq];19-21,834-832[UP3]	...((((((((-(((((..((((&))))--))))).))))))))...	CAAGAGGCUGC-AGAUGAAGCCU&AGGU--CAUCUUGCAGCUUCAAU	1	16.4293	4	0.999999	Output/WS_GS/cleaveLand_result/t_plot/aly-miR167d-3p_2ss9CT20GA_Maker00008572_843_TPlot.pdf	GO:0005516(calmodulin binding);GO:0005634(nucleus);GO:0005886(plasma membrane);GO:0008150(biological_process)	NA
aly-miR167d-3p_2ss9CT20GA	down	Maker00014882	up	Maker00014882:1411	PREDICTED: peptidyl-prolyl cis-trans isomerase FKBP62-like [Cucumis melo]	1400	1420	1411	-36.1	-23.7	0.65651	10.5	3-10,1418-1411;12-18,1409-1403	1-2,1420-1419[UP5];11-11,1410-1410[SIL];19-21,1402-1400[UP3]	...(((((((.((((((((..&..)))))))).)))))))...	UGGGAAGUUGGGAGAUGGCAA&AGGUCAUCUUGCAGCUUCAAU	2	32.8585	3	1	Output/WS_GS/cleaveLand_result/t_plot/aly-miR167d-3p_2ss9CT20GA_Maker00014882_1411_TPlot.pdf	GO:0003755(peptidyl-prolyl cis-trans isomerase activity);GO:0005528(FK506 binding);GO:0005789(endoplasmic reticulum membrane);GO:0061077(chaperone-mediated protein folding)	NA
aly-miR167d-3p_2ss9CT20GA	down	Maker00022712	up	Maker00022712:1785	PREDICTED: ruBisCO large subunit-binding protein subunit beta, chloroplastic [Cucumis melo]	1774	1796	1785	-36.1	-23.7	0.65651	10.5	2-5,1795-1792;6-9,1788-1785;11-21,1784-1774	1-1,1796-1796[UP5];x-x,1791-1789[BULt];10-10,x-x[BULq]	(((((((((((-((((...((((.&.))))---)))).)))))))))))	AUUGAGGCUGC-AGAUCAGGACUA&AGGUC---AUCUUGCAGCUUCAAU	14	230.01	3	1	Output/WS_GS/cleaveLand_result/t_plot/aly-miR167d-3p_2ss9CT20GA_Maker00022712_1785_TPlot.pdf	GO:0005515(protein binding);GO:0005524(ATP binding);GO:0005739(mitochondrion);GO:0005794(Golgi apparatus);GO:0005829(cytosol);GO:0005886(plasma membrane);GO:0006457(protein folding);GO:0007005(mitochondrion organization);GO:0008219(cell death);GO:0009409(response to cold);GO:0009507(chloroplast);GO:0009570(chloroplast stroma);GO:0009627(systemic acquired resistance);GO:0009941(chloroplast envelop…	ko03018(RNA degradation)
aly-miR167d-3p_2ss9CT20GA	down	Maker00022857	up	Maker00022857:2969	RRP12-like protein [Momordica charantia]	2958	2978	2969	-36.1	-27.6	0.764543	5.5	2-12,2977-2967;14-19,2965-2960	1-1,2978-2978[UP5];13-13,2966-2966[SIL];20-21,2959-2958[UP3]	..((((((.(((((((((((.&.))))))))))).))))))..	GCUGAAGUGGCAAGAUGGCCC&AGGUCAUCUUGCAGCUUCAAU	1	16.4293	4	0.593538	Output/WS_GS/cleaveLand_result/t_plot/aly-miR167d-3p_2ss9CT20GA_Maker00022857_2969_TPlot.pdf	GO:0005634(nucleus);GO:0008150(biological_process)	NA
aly-miR167d-3p_2ss9CT20GA	down	Maker00031800	up	Maker00031800:1287	uncharacterized protein LOC111800413 [Cucurbita pepo subsp. pepo]	1276	1296	1287	-36.1	-25.3	0.700831	8.5	3-3,1294-1294;5-10,1292-1287;12-21,1285-1276	1-2,1296-1295[UP5];4-4,1293-1293[SIL];11-11,1286-1286[SIL]	((((((((((.((((((.(..&..).)))))).))))))))))	AUUGGAGCUGGGAGAUGUCGA&AGGUCAUCUUGCAGCUUCAAU	3	49.2878	3	0.997505	Output/WS_GS/cleaveLand_result/t_plot/aly-miR167d-3p_2ss9CT20GA_Maker00031800_1287_TPlot.pdf	NA	NA
aly-miR390a-5p_R+1_1ss16AG	down	Maker00003280	down	Maker00003280:602	mitogen-activated protein kinase kinase 6 [Momordica charantia]	590	611	602	-47.9	-33.9	0.707724	6	2-4,610-608;6-22,606-590	1-1,611-611[UP5];5-5,607-607[SIL]	(((((((((((((((((.(((.&.))).)))))))))))))))))	UGGUGCCAUUUCUCUUGUGCUA&AAGCUCAGGAGGGAUGGCGCCA	2	32.8585	2	0.519305	Output/WS_GS/cleaveLand_result/t_plot/aly-miR390a-5p_R+1_1ss16AG_Maker00003280_602_TPlot.pdf	GO:0005737(cytoplasm)	ko04626(Plant-pathogen interaction)
aly-miR390a-5p_R+1_1ss16AG	down	Maker00028151	down	Maker00028151:407	PREDICTED: bifunctional epoxide hydrolase 2-like isoform X1 [Cucumis melo]	394	416	407	-47.9	-31.9	0.665971	10.5	3-7,414-410;9-13,408-404;15-22,401-394	1-2,416-415[UP5];8-8,409-409[SIL];14-14,403-402[AILt]	((((((((..(((((.(((((..&..))))).)))))-.))))))))	UGGCGCCGGACCUUCGUGGGUAU&AAGCUCAGGAGGG-AUGGCGCCA	13	213.58	2	0.944257	Output/WS_GS/cleaveLand_result/t_plot/aly-miR390a-5p_R+1_1ss16AG_Maker00028151_407_TPlot.pdf	GO:0016787(hydrolase activity)	ko00590(Arachidonic acid metabolism);ko04146(Peroxisome)
aly-miR390a-5p_R+1_1ss16AG	down	Maker00014882	up	Maker00014882:839	PREDICTED: peptidyl-prolyl cis-trans isomerase FKBP62-like [Cucumis melo]	827	848	839	-47.9	-32.2	0.672234	6.5	2-17,847-832	1-1,848-848[UP5];18-22,831-827[UP3]	.....((((((((((((((((.&.)))))))))))))))).....	UUUUACCAUUCCUCCUGAGCUG&AAGCUCAGGAGGGAUGGCGCCA	8	131.434	3	0.921696	Output/WS_GS/cleaveLand_result/t_plot/aly-miR390a-5p_R+1_1ss16AG_Maker00014882_839_TPlot.pdf	GO:0003755(peptidyl-prolyl cis-trans isomerase activity);GO:0005528(FK506 binding);GO:0005789(endoplasmic reticulum membrane);GO:0061077(chaperone-mediated protein folding)	NA
aly-miR390a-5p_R+1_1ss16AG	down	Maker00017812	up	Maker00017812:387	PREDICTED: tubby-like F-box protein 8 [Cucumis melo]	374	396	387	-47.9	-32.3	0.674322	7	2-9,395-388;11-14,386-383;16-18,382-380;19-21,377-375	1-1,396-396[UP5];10-10,387-387[SIL];15-15,x-x[BULq];x-x,379-378[BULt];22-22,374-374[UP3]	.(((..(((-((((.((((((((.&.)))))))).)))).)))--))).	GGGCUAGCC-UCCCACCUGAGCUA&AAGCUCAGGAGGGAUGGC--GCCA	2	32.8585	3	0.899484	Output/WS_GS/cleaveLand_result/t_plot/aly-miR390a-5p_R+1_1ss16AG_Maker00017812_387_TPlot.pdf	GO:0005929(cilium);GO:0035091(phosphatidylinositol binding);GO:0061512(protein localization to cilium)	NA
aly-miR390a-5p_R+1_1ss16AG	down	Maker00027806	up	Maker00027806:399	protein FAR1-RELATED SEQUENCE 11-like [Cucurbita pepo subsp. pepo]	384	408	399	-47.9	-31.3	0.653445	9.5	3-4,406-405;6-14,403-395;15-17,391-389;19-22,387-384	1-2,408-407[UP5];5-5,404-404[SIL];x-x,394-392[BULt];18-18,388-388[SIL]	((((.(((...(((((((((.((..&..)).)))))))))---))).))))	UGGCUCCGAUCUCCCUCCUGCGCAA&AAGCUCAGGAGGGA---UGGCGCCA	1	16.4293	4	0.993717	Output/WS_GS/cleaveLand_result/t_plot/aly-miR390a-5p_R+1_1ss16AG_Maker00027806_399_TPlot.pdf	GO:0005515(protein binding);GO:0005634(nucleus);GO:0006355(regulation of transcription, DNA-templated);GO:0008270(zinc ion binding);GO:0009639(response to red or far red light)	NA
aly-miR390a-5p_R+1_1ss16AG	down	Maker00029722	up	Maker00029722:1622	U-box domain-containing protein 5 [Cucurbita pepo subsp. pepo]	1611	1631	1622	-47.9	-32.2	0.672234	9	4-9,1628-1623;11-18,1621-1614;20-21,1613-1612	1-3,1631-1629[UP5];10-10,1622-1622[SIL];19-19,x-x[BULq];22-22,1611-1611[UP3]	.((-((((((((.((((((...&...)))))).)))))))).)).	AGG-GCCAUCCCCCCUGAGGCA&AAGCUCAGGAGGGAUGGCGCCA	1	16.4293	4	0.914896	Output/WS_GS/cleaveLand_result/t_plot/aly-miR390a-5p_R+1_1ss16AG_Maker00029722_1622_TPlot.pdf	GO:0004842(ubiquitin-protein transferase activity);GO:0016567(protein ubiquitination)	NA
ath-miR166a-5p_1ss4CA	down	Maker00008357	down	Maker00008357:1959	hypothetical protein Csa_5G352650 [Cucumis sativus]	1947	1968	1959	-41.1	-28.2	0.686131	5	1-10,1968-1959;11-16,1957-1952;18-21,1950-1947	x-x,1958-1958[BULt];17-17,1951-1951[SIL]	((((.((((((.((((((((((&))))))))))-)))))).))))	UCUCUGGCCAGUACAACAUUUC&GGAAUGUUGU-CUGGCUCGAGG	1	16.4293	4	0.663715	Output/WS_GS/cleaveLand_result/t_plot/ath-miR166a-5p_1ss4CA_Maker00008357_1959_TPlot.pdf	GO:0003674(molecular_function);GO:0005575(cellular_component);GO:0008150(biological_process)	ko04141(Protein processing in endoplasmic reticulum);ko04120(Ubiquitin mediated proteolysis);ko03420(Nucleotide excision repair)
ath-miR166a-5p_1ss4CA	down	Maker00005170	up	Maker00005170:158	PREDICTED: nucleolar GTP-binding protein 1-like [Cucumis sativus]	148	167	158	-41.1	-27.7	0.673966	4.5	2-14,166-154;16-21,153-148	1-1,167-167[UP5];15-15,x-x[BULq]	((((((-(((((((((((((.&.))))))))))))).))))))	CCUCGA-CUAGAUGACAUUCA&GGAAUGUUGUCUGGCUCGAGG	1	16.4293	4	0.809554	Output/WS_GS/cleaveLand_result/t_plot/ath-miR166a-5p_1ss4CA_Maker00005170_158_TPlot.pdf	GO:0000166(nucleotide binding);GO:0005525(GTP binding);GO:0005634(nucleus);GO:0005730(nucleolus);GO:0016020(membrane);GO:0042254(ribosome biogenesis)	ko03008(Ribosome biogenesis in eukaryotes)
ath-miR166a-5p_1ss4CA	down	Maker00014549	up	Maker00014549:209	PREDICTED: embryonic stem cell-specific 5-hydroxymethylcytosine-binding protein isoform X2 [Cucumis sativus]	199	218	209	-41.1	-26.8	0.652068	6.5	1-2,218-217;4-11,215-208;13-21,207-199	3-3,216-216[SIL];12-12,x-x[BULq]	(((((((((-((((((((.((&)).)))))))).)))))))))	CUUCGAGCC-GAUGACAUCCC&GGAAUGUUGUCUGGCUCGAGG	2	32.8585	3	0.977534	Output/WS_GS/cleaveLand_result/t_plot/ath-miR166a-5p_1ss4CA_Maker00014549_209_TPlot.pdf	GO:0003674(molecular_function);GO:0005634(nucleus);GO:0008150(biological_process)	NA
ath-miR166a-5p_2ss4CA10TG	down	Maker00026021	down	Maker00026021:805	uncharacterized protein LOC111467621 [Cucurbita maxima]	792	814	805	-43.2	-28.6	0.662037	10.5	2-3,813-812;5-11,810-804;13-21,800-792	1-1,814-814[UP5];4-4,811-811[SIL];12-12,803-801[AILt]	(((((((((...(((((((.((.&.)).)))))))--.)))))))))	CUUCGAGCCCACGCCAGCACUCG&GGAAUGUUGGC--UGGCUCGAGG	2	32.8585	3	0.978629	Output/WS_GS/cleaveLand_result/t_plot/ath-miR166a-5p_2ss4CA10TG_Maker00026021_805_TPlot.pdf	GO:0003674(molecular_function);GO:0005575(cellular_component)	ko00564(Glycerophospholipid metabolism);ko00565(Ether lipid metabolism);ko00440(Phosphonate and phosphinate metabolism)
ath-miR166a-5p_2ss4CA10TG	down	Maker00030270	down	Maker00030270:1434	PREDICTED: NAC domain-containing protein 72-like [Cucumis sativus]	1420	1443	1434	-43.2	-32.3	0.747685	9	1-11,1443-1433;12-15,1430-1427;16-20,1425-1421	x-x,1432-1431[BULt];x-x,1426-1426[BULt];21-21,1420-1420[UP3]	.(((((.((((..(((((((((((&)))))))))))--))))-))))).	ACUCGACGCCGCCGCCGACGUUCC&GGAAUGUUGGC--UGGC-UCGAGG	12	197.151	2	0.158322	Output/WS_GS/cleaveLand_result/t_plot/ath-miR166a-5p_2ss4CA10TG_Maker00030270_1434_TPlot.pdf	GO:0003677(DNA binding);GO:0003700(DNA binding transcription factor activity);GO:0005515(protein binding);GO:0005634(nucleus);GO:0006351(transcription, DNA-templated);GO:0006355(regulation of transcription, DNA-templated);GO:0007275(multicellular organism development);GO:0009414(response to water deprivation);GO:0009867(jasmonic acid mediated signaling pathway)	NA
ath-miR166a-5p_2ss4CA10TG	down	Maker00020137	up	Maker00020137:2201	probable galactinol--sucrose galactosyltransferase 2 [Cucurbita moschata]	2190	2209	2201	-43.2	-28.1	0.650463	7	1-3,2209-2207;5-12,2206-2199;14-21,2197-2190	4-4,x-x[BULq];13-13,2198-2198[SIL]	((((((((.((((((((-(((&))).)))))))).))))))))	CCUCGAGCAAGUCGAUG-UCC&GGAAUGUUGGCUGGCUCGAGG	104	1708.64	2	0.995219	Output/WS_GS/cleaveLand_result/t_plot/ath-miR166a-5p_2ss4CA10TG_Maker00020137_2201_TPlot.pdf	GO:0003824(catalytic activity);GO:0004553(hydrolase activity, hydrolyzing O-glycosyl compounds);GO:0005737(cytoplasm);GO:0006979(response to oxidative stress);GO:0009506(plasmodesma);GO:0034484(raffinose catabolic process);GO:0047274(galactinol-sucrose galactosyltransferase activity);GO:0052692(raffinose alpha-galactosidase activity);GO:0080167(response to karrikin)	ko00052(Galactose metabolism)
ath-miR166a-5p_2ss4CA10TG	down	Maker00022834	up	Maker00022834:5561	uncharacterized protein LOC111792645 isoform X1 [Cucurbita pepo subsp. pepo]	5548	5579	5561	-43.2	-28.2	0.652778	24	1-3,5579-5577;5-7,5574-5572;8-19,5563-5552;20-21,5549-5548	4-4,5576-5575[AILt];x-x,5571-5564[BULt];x-x,5551-5550[BULt]	((..((((((((((((........(((..(((&)))-.)))--------))))))))))))--))	CCAUUCGAGCCAGCCGCAAUGUCAGCAGAUCC&GGA-AUGU--------UGGCUGGCUCGA--GG	3	49.2878	3	0.997377	Output/WS_GS/cleaveLand_result/t_plot/ath-miR166a-5p_2ss4CA10TG_Maker00022834_5561_TPlot.pdf	GO:0003676(nucleic acid binding);GO:0005634(nucleus);GO:0005829(cytosol);GO:0008270(zinc ion binding)	NA
ath-miR166a-5p_R+2_2ss4CA10TG	down	Maker00002566	down	Maker00002566:686	PREDICTED: uncharacterized protein At4g06744 [Cucumis sativus]	671	695	686	-48.2	-33.2	0.688797	16	6-12,690-684;13-23,681-671	1-5,695-691[UP5];x-x,683-682[BULt]	(((((((((((..(((((((.....&.....)))))))--)))))))))))	GGCCUCGGGCCGAGGCCGACCAUAU&GGAAUGUUGGCU--GGCUCGAGGCU	1	16.4293	4	0.630288	Output/WS_GS/cleaveLand_result/t_plot/ath-miR166a-5p_R+2_2ss4CA10TG_Maker00002566_686_TPlot.pdf	GO:0005886(plasma membrane);GO:0009507(chloroplast)	NA
ath-miR166a-5p_R+2_2ss4CA10TG	down	Maker00012881	up	Maker00012881:1860	mitogen-activated protein kinase kinase kinase 5-like isoform X1 [Cucurbita moschata]	1846	1870	1860	-48.2	-32.4	0.672199	9.5	1-3,1870-1868;5-7,1867-1865;8-17,1862-1853;18-23,1851-1846	4-4,x-x[BULq];x-x,1864-1863[BULt];x-x,1852-1852[BULt]	((((((.((((((((((..(((-(((&))).)))--))))))))))-))))))	AGCUUCUGAGCCAGCUAAAGCA-UCC&GGAAUGU--UGGCUGGCUC-GAGGCU	1	16.4293	4	0.834789	Output/WS_GS/cleaveLand_result/t_plot/ath-miR166a-5p_R+2_2ss4CA10TG_Maker00012881_1860_TPlot.pdf	GO:0005737(cytoplasm)	NA
ath-miR169b-3p_L+1R-1_2ss9TC16C-	up	Maker00000851	down	Maker00000851:1196	UDP-glycosyltransferase 87A2-like [Cucurbita pepo subsp. pepo]	1182	1204	1196	-42.4	-28.8	0.679245	8.5	1-4,1204-1201;7-14,1199-1192;15-16,1189-1188;17-21,1186-1182	5-6,1200-1200[AILq];x-x,1191-1190[BULt];x-x,1187-1187[BULt]	(((((.((..((((((((.-((((&))))..))))))))--))-)))))	GUGGCGCGUGGGGACGACG-GCCG&CGGCAAGUCGUCCU--UG-GCUAC	7	115.005	2	0.930855	Output/WS_GS/cleaveLand_result/t_plot/ath-miR169b-3p_L+1R-1_2ss9TC16C-_Maker00000851_1196_TPlot.pdf	GO:0009813(flavonoid biosynthetic process);GO:0043231(intracellular membrane-bounded organelle);GO:0052696(flavonoid glucuronidation);GO:0080043(quercetin 3-O-glucosyltransferase activity);GO:0080044(quercetin 7-O-glucosyltransferase activity)	NA
ath-miR169b-3p_L+1R-1_2ss9TC16C-	up	Maker00006080	down	Maker00006080:532	cold and drought-regulated protein CORA-like isoform X1 [Cucurbita moschata]	521	542	532	-42.4	-30.8	0.726415	7	1-6,542-537;7-9,535-533;11-13,531-529;15-21,527-521	x-x,536-536[BULt];10-10,532-532[SIL];14-14,528-528[SIL]	(((((((.(((.(((.((((((&))))))-))).))).)))))))	GUGGCUAUGGAGGGCAUUGCCG&CGGCAA-GUCGUCCUUGGCUAC	20	328.585	3	0.527238	Output/WS_GS/cleaveLand_result/t_plot/ath-miR169b-3p_L+1R-1_2ss9TC16C-_Maker00006080_532_TPlot.pdf	NA	NA
ath-miR169b-3p_L+1R-1_2ss9TC16C-	up	Maker00013075	down	Maker00013075:2099	threonine dehydratase biosynthetic, chloroplastic-like isoform X1 [Cucurbita maxima]	2088	2106	2099	-42.4	-27.9	0.658019	7	1-5,2106-2102;8-9,2101-2100;11-13,2098-2096;15-21,2094-2088	6-7,x-x[BULq];10-10,2099-2099[SIL];14-14,2095-2095[SIL]	(((((((.(((.((--(((((&)))))..)).))).)))))))	GUAGCCAUGGAGGA--UGCCG&CGGCAAGUCGUCCUUGGCUAC	2	32.8585	3	0.99863	Output/WS_GS/cleaveLand_result/t_plot/ath-miR169b-3p_L+1R-1_2ss9TC16C-_Maker00013075_2099_TPlot.pdf	GO:0004794(L-threonine ammonia-lyase activity);GO:0006566(threonine metabolic process);GO:0009097(isoleucine biosynthetic process);GO:0009507(chloroplast);GO:0030170(pyridoxal phosphate binding)	ko00260(Glycine, serine and threonine metabolism);ko00290(Valine, leucine and isoleucine biosynthesis)
ath-miR169b-3p_L+1R-1_2ss9TC16C-	up	Maker00020350	down	Maker00020350:400	heat stress transcription factor B-3 [Cucurbita pepo subsp. pepo]	389	409	400	-42.4	-27.6	0.650943	7.5	1-7,409-403;9-18,401-392	8-8,402-402[SIL];19-21,391-389[UP3]	...((((((((((.(((((((&))))))).))))))))))...	UUCGCUAAGGAUGUUUUGCCG&CGGCAAGUCGUCCUUGGCUAC	26	427.161	2	0.998895	Output/WS_GS/cleaveLand_result/t_plot/ath-miR169b-3p_L+1R-1_2ss9TC16C-_Maker00020350_400_TPlot.pdf	GO:0003677(DNA binding);GO:0003700(DNA binding transcription factor activity);GO:0005515(protein binding);GO:0005634(nucleus);GO:0005737(cytoplasm);GO:0006351(transcription, DNA-templated);GO:0006355(regulation of transcription, DNA-templated);GO:0034605(cellular response to heat);GO:0043565(sequence-specific DNA binding);GO:0046686(response to cadmium ion)	NA
ath-miR169b-3p_L+1R-1_2ss9TC16C-	up	Maker00036544	down	Maker00036544:1023	uncharacterized protein LOC111010652 [Momordica charantia]	1013	1034	1023	-42.4	-27.7	0.653302	8	1-3,1034-1032;4-14,1029-1019;16-19,1018-1015	x-x,1031-1030[BULt];15-15,x-x[BULq];20-21,1014-1013[UP3]	..((((-(((((((((((..(((&)))--))))))))))).))))..	UGAGCC-AGGACGAUUUGAACCG&CGG--CAAGUCGUCCUUGGCUAC	1	16.4293	4	0.9991	Output/WS_GS/cleaveLand_result/t_plot/ath-miR169b-3p_L+1R-1_2ss9TC16C-_Maker00036544_1023_TPlot.pdf	GO:0003674(molecular_function);GO:0008150(biological_process);GO:0009507(chloroplast)	NA
ath-miR169b-3p_L+1R-1_2ss9TC16C-	up	Maker00002445	up	Maker00002445:1547	PREDICTED: heat shock 70 kDa protein, mitochondrial [Cucumis sativus]	1536	1557	1547	-42.4	-29.1	0.686321	8	2-9,1556-1549;10-17,1547-1540	1-1,1557-1557[UP5];x-x,1548-1548[BULt];18-21,1539-1536[UP3]	....((((((((.((((((((.&.))))))))-))))))))....	CUUACCAAGGACAGGCUUGCCU&CGGCAAGUC-GUCCUUGGCUAC	1	16.4293	4	0.906437	Output/WS_GS/cleaveLand_result/t_plot/ath-miR169b-3p_L+1R-1_2ss9TC16C-_Maker00002445_1547_TPlot.pdf	GO:0005524(ATP binding);GO:0005618(cell wall);GO:0005739(mitochondrion);GO:0005759(mitochondrial matrix);GO:0005774(vacuolar membrane);GO:0005794(Golgi apparatus);GO:0006457(protein folding);GO:0009408(response to heat);GO:0009507(chloroplast);GO:0009615(response to virus);GO:0009651(response to salt stress);GO:0034605(cellular response to heat);GO:0042026(protein refolding);GO:0046686(response t…	ko03018(RNA degradation)
ath-miR170-5p_1ss9TC	down	Maker00009918	down	Maker00009918:290	putative ribulose-1,5-bisphosphate carboxylase/oxygenase small subunit (plastid) [Aralia elata]	279	299	290	-40.2	-27.4	0.681592	10	5-16,295-284;19-20,281-280	1-4,299-296[UP5];17-18,283-282[SIL];21-21,279-279[UP3]	.((..((((((((((((....&....))))))))))))..)).	CCUCCGUGAACCGGGCCUCCC&UAUUGGCCCGGUUCACUCAGA	7	115.005	3	0.857416	Output/WS_GS/cleaveLand_result/t_plot/ath-miR170-5p_1ss9TC_Maker00009918_290_TPlot.pdf	GO:0004497(monooxygenase activity);GO:0009507(chloroplast);GO:0009570(chloroplast stroma);GO:0009573(chloroplast ribulose bisphosphate carboxylase complex);GO:0009579(thylakoid);GO:0009637(response to blue light);GO:0009853(photorespiration);GO:0009941(chloroplast envelope);GO:0010114(response to red light);GO:0010218(response to far red light);GO:0015977(carbon fixation);GO:0016020(membrane);GO:…	ko00630(Glyoxylate and dicarboxylate metabolism);ko00710(Carbon fixation in photosynthetic organisms)
ath-miR170-5p_1ss9TC	down	Maker00013524	down	Maker00013524:788	aquaporin TIP1-1 [Cucurbita maxima]	777	797	788	-40.2	-28.9	0.718905	8.5	3-12,795-786;14-20,784-778	1-2,797-796[UP5];13-13,785-785[SIL];21-21,777-777[UP3]	.(((((((.((((((((((..&..)))))))))).))))))).	ACUGGGUGUACUGGGCCGGGC&UAUUGGCCCGGUUCACUCAGA	1	16.4293	4	0.433676	Output/WS_GS/cleaveLand_result/t_plot/ath-miR170-5p_1ss9TC_Maker00013524_788_TPlot.pdf	GO:0000326(protein storage vacuole);GO:0005737(cytoplasm);GO:0005773(vacuole);GO:0005774(vacuolar membrane);GO:0005887(integral component of plasma membrane);GO:0006810(transport);GO:0006833(water transport);GO:0009705(plant-type vacuole membrane);GO:0009740(gibberellic acid mediated signaling pathway);GO:0009941(chloroplast envelope);GO:0015204(urea transmembrane transporter activity);GO:0015250…	NA
ath-miR170-5p_1ss9TC	down	Maker00027222	down	Maker00027222:435	trihelix transcription factor GTL1-like [Momordica charantia]	423	444	435	-40.2	-28.2	0.701493	8	1-14,444-431;17-20,427-424	15-16,430-428[AILt];21-21,423-423[UP3]	.((((...((((((((((((((&))))))))))))))-..)))).	GCUGACCGGAGCUGGGCCGGUA&UAUUGGCCCGGUUC-ACUCAGA	2	32.8585	3	0.713096	Output/WS_GS/cleaveLand_result/t_plot/ath-miR170-5p_1ss9TC_Maker00027222_435_TPlot.pdf	GO:0003700(DNA binding transcription factor activity);GO:0005634(nucleus);GO:0006355(regulation of transcription, DNA-templated);GO:0010192(mucilage biosynthetic process);GO:0019760(glucosinolate metabolic process);GO:0043565(sequence-specific DNA binding);GO:0044212(transcription regulatory region DNA binding)	ko00040(Pentose and glucuronate interconversions)
ath-miR170-5p_1ss9TC	down	Maker00030786	down	Maker00030786:307	PREDICTED: glucan endo-1,3-beta-glucosidase 8-like [Cucumis sativus]	297	316	307	-40.2	-27.2	0.676617	11	5-14,312-303;16-20,302-298	1-4,316-313[UP5];15-15,x-x[BULq];21-21,297-297[UP3]	.(((((-((((((((((....&....)))))))))).))))).	GUUGAG-GGGCCGGGCCCCAU&UAUUGGCCCGGUUCACUCAGA	2	32.8585	3	0.870971	Output/WS_GS/cleaveLand_result/t_plot/ath-miR170-5p_1ss9TC_Maker00030786_307_TPlot.pdf	GO:0004553(hydrolase activity, hydrolyzing O-glycosyl compounds);GO:0030247(polysaccharide binding);GO:0046658(anchored component of plasma membrane)	NA
ath-miR319a_1ss21TA	up	Maker00014385	down	Maker00014385:815	protein SHORT-ROOT-like [Cucurbita moschata]	804	825	815	-43.2	-31	0.717593	4.5	1-7,825-819;8-13,817-812;15-21,810-804	x-x,818-818[BULt];14-14,811-811[SIL]	(((((((.((((((.(((((((&)))))))-)))))).)))))))	UGGGAGUCCCCUUCGAGUUCAA&UUGGACU-GAAGGGAGCUCCCA	1	16.4293	4	0.484879	Output/WS_GS/cleaveLand_result/t_plot/ath-miR319a_1ss21TA_Maker00014385_815_TPlot.pdf	GO:0003700(DNA binding transcription factor activity);GO:0005634(nucleus);GO:0006355(regulation of transcription, DNA-templated);GO:0043565(sequence-specific DNA binding)	ko04075(Plant hormone signal transduction)
ath-miR390a-3p_1ss8CT	down	Maker00014626	down	Maker00014626:4057	ABC transporter B family member 19-like [Cucurbita pepo subsp. pepo]	4046	4068	4057	-35.5	-23.8	0.670423	7	1-6,4068-4063;7-13,4060-4054;16-20,4051-4047	x-x,4062-4061[BULt];14-15,4053-4052[SIL];21-21,4046-4046[UP3]	.(((((..(((((((..((((((&))))))--)))))))..))))).	AGAAACAGAGGAUAGCAAUAGCG&CGCUAU--CUAUCCUGAGUUUCA	2	32.8585	2	0.991982	Output/WS_GS/cleaveLand_result/t_plot/ath-miR390a-3p_1ss8CT_Maker00014626_4057_TPlot.pdf	GO:0016021(integral component of membrane);GO:0042626(ATPase activity, coupled to transmembrane movement of substances);GO:0055085(transmembrane transport)	ko02010(ABC transporters)
ath-miR390a-3p_1ss8CT	down	Maker00038119	down	Maker00038119:507	U-box domain-containing protein 9 [Momordica charantia]	496	517	507	-35.5	-27.1	0.76338	6	1-3,517-515;5-8,513-510;10-21,507-496	4-4,514-514[SIL];9-9,509-508[AILt]	((((((((((((..((((.(((&))).))))-.))))))))))))	UGAAACUCAGGAAGAGAUCGCG&CGCUAUCU-AUCCUGAGUUUCA	3	49.2878	3	0.220982	Output/WS_GS/cleaveLand_result/t_plot/ath-miR390a-3p_1ss8CT_Maker00038119_507_TPlot.pdf	GO:0005634(nucleus);GO:0005737(cytoplasm)	NA
ath-miR390a-3p_1ss8CT	down	Maker00024582	up	Maker00024582:741	PREDICTED: cleavage and polyadenylation specificity factor subunit 1 isoform X1 [Cucumis melo]	730	752	741	-35.5	-23.1	0.650704	12.5	1-4,752-749;7-8,745-744;10-20,741-731	5-6,748-746[AILt];9-9,743-742[AILt];21-21,730-730[UP3]	.(((((((((((..((...((((&))))-..))-.))))))))))).	AGAAGCUCAGGAGAAGUCAGGCG&CGCU-AUCU-AUCCUGAGUUUCA	1	16.4293	4	0.99982	Output/WS_GS/cleaveLand_result/t_plot/ath-miR390a-3p_1ss8CT_Maker00024582_741_TPlot.pdf	GO:0003729(mRNA binding);GO:0005634(nucleus);GO:0006378(mRNA polyadenylation);GO:0006379(mRNA cleavage)	ko03015(mRNA surveillance pathway)
ath-miR390b-3p_R+1_1ss19CT	down	Maker00003347	down	Maker00003347:2264	PREDICTED: TMV resistance protein N-like isoform X1 [Cucumis melo]	2248	2275	2264	-37.5	-25.1	0.669333	12	1-5,2275-2271;6-13,2268-2261;14-21,2255-2248	x-x,2270-2269[BULt];x-x,2260-2256[BULt]	((((((((.....((((((((..(((((&)))))--))))))))-----))))))))	UGGAGCUCUUGGAAGGAUGGAGAUGGUG&CGCUA--UCCAUCCU-----GAGUUUCA	1	16.4293	4	0.995699	Output/WS_GS/cleaveLand_result/t_plot/ath-miR390b-3p_R+1_1ss19CT_Maker00003347_2264_TPlot.pdf	GO:0005634(nucleus);GO:0006952(defense response);GO:0043565(sequence-specific DNA binding)	ko04626(Plant-pathogen interaction)
ath-miR390b-3p_R+1_1ss19CT	down	Maker00014265	down	Maker00014265:853	4-coumarate--CoA ligase 2-like [Cucurbita maxima]	842	863	853	-37.5	-26	0.693333	7.5	1-7,863-857;8-13,855-850;15-17,848-846;19-20,844-843	x-x,856-856[BULt];14-14,849-849[SIL];18-18,845-845[SIL];21-21,842-842[UP3]	.((.(((.((((((.(((((((&)))))))-)))))).))).)).	CGACGCUGAGGAUGUGGUGGCG&CGCUAUC-CAUCCUGAGUUUCA	4	65.7171	2	0.930855	Output/WS_GS/cleaveLand_result/t_plot/ath-miR390b-3p_R+1_1ss19CT_Maker00014265_853_TPlot.pdf	GO:0005524(ATP binding);GO:0005634(nucleus);GO:0008152(metabolic process);GO:0009411(response to UV);GO:0009611(response to wounding);GO:0009620(response to fungus);GO:0009698(phenylpropanoid metabolic process);GO:0016207(4-coumarate-CoA ligase activity);GO:0016874(ligase activity)	ko00360(Phenylalanine metabolism);ko00130(Ubiquinone and other terpenoid-quinone biosynthesis);ko00940(Phenylpropanoid biosynthesis)
ath-miR390b-3p_R+1_1ss19CT	down	Maker00014993	down	Maker00014993:212	uncharacterized protein LOC111455991 [Cucurbita moschata]	196	221	212	-37.5	-26.4	0.704	7	2-13,220-209;14-14,204-204;15-20,202-197	1-1,221-221[UP5];x-x,208-205[BULt];x-x,203-203[BULt];21-21,196-196[UP3]	.((((((.(....((((((((((((.&.))))))))))))----)-)))))).	AGAAACUACGAAAAGGAUGGAUAGCU&CGCUAUCCAUCCU----G-AGUUUCA	1	16.4293	4	0.892146	Output/WS_GS/cleaveLand_result/t_plot/ath-miR390b-3p_R+1_1ss19CT_Maker00014993_212_TPlot.pdf	GO:0004806(triglyceride lipase activity);GO:0005576(extracellular region);GO:0006629(lipid metabolic process);GO:0016298(lipase activity)	NA
ath-miR390b-3p_R+1_1ss19CT	down	Maker00000679	up	Maker00000679:837	translation initiation factor IF3-1, mitochondrial [Momordica charantia]	826	848	837	-37.5	-25	0.666667	8	2-9,847-840;10-15,837-832;17-21,830-826	1-1,848-848[UP5];x-x,839-838[BULt];16-16,831-831[SIL]	(((((.((((((..((((((((.&.))))))))--)))))).)))))	UGAGGAUCAGGAAUUGGAUGGCU&CGCUAUCCA--UCCUGAGUUUCA	1	16.4293	4	0.996913	Output/WS_GS/cleaveLand_result/t_plot/ath-miR390b-3p_R+1_1ss19CT_Maker00000679_837_TPlot.pdf	GO:0003743(translation initiation factor activity);GO:0005737(cytoplasm);GO:0005739(mitochondrion);GO:0006413(translational initiation);GO:0009507(chloroplast);GO:0032790(ribosome disassembly);GO:0043022(ribosome binding)	NA
ath-miR390b-3p_R+1_1ss19CT	down	Maker00001423	up	Maker00001423:3514	protein HIRA isoform X1 [Momordica charantia]	3503	3522	3514	-37.5	-25.6	0.682667	6.5	2-5,3521-3518;7-16,3517-3508;19-21,3505-3503	1-1,3522-3522[UP5];6-6,x-x[BULq];17-18,3507-3506[SIL]	(((..((((((((((-((((.&.)))).))))))))))..)))	UGAUUCUUAGGAUGG-UGGCU&CGCUAUCCAUCCUGAGUUUCA	2	32.8585	3	0.981603	Output/WS_GS/cleaveLand_result/t_plot/ath-miR390b-3p_R+1_1ss19CT_Maker00001423_3514_TPlot.pdf	GO:0005515(protein binding)	NA
ath-miR390b-3p_R+1_1ss19CT	down	Maker00021730	up	Maker00021730:1164	PREDICTED: CASP-like protein 4A2 [Cucumis melo]	1153	1175	1164	-37.5	-25.5	0.68	10.5	1-4,1175-1172;6-9,1169-1166;10-19,1164-1155	5-5,1171-1170[AILt];x-x,1165-1165[BULt];20-21,1154-1153[UP3]	..((((((((((.((((..((((&))))-.))))-))))))))))..	UAAGACUCAGGGUUGGAGCGGCG&CGCU-AUCCA-UCCUGAGUUUCA	8	131.434	2	0.976454	Output/WS_GS/cleaveLand_result/t_plot/ath-miR390b-3p_R+1_1ss19CT_Maker00021730_1164_TPlot.pdf	GO:0003954(NADH dehydrogenase activity);GO:0005634(nucleus);GO:0005886(plasma membrane);GO:0016020(membrane);GO:0016021(integral component of membrane);GO:0051536(iron-sulfur cluster binding)	NA
ath-miR396a-3p	down	Maker00001621	down	Maker00001621:522	peptidyl-prolyl cis-trans isomerase CYP38, chloroplastic [Momordica charantia]	511	531	522	-34.6	-22.5	0.650289	7	2-13,530-519;15-19,517-513	1-1,531-531[UP5];14-14,518-518[SIL];20-21,512-511[UP3]	..(((((.((((((((((((.&.)))))))))))).)))))..	GAUCCUGGAGCUUUGUUGAGA&GUUCAAUAAAGCUGUGGGAAG	4	65.7171	2	0.988183	Output/WS_GS/cleaveLand_result/t_plot/ath-miR396a-3p_Maker00001621_522_TPlot.pdf	GO:0003755(peptidyl-prolyl cis-trans isomerase activity)	NA
ath-miR396a-3p	down	Maker00001985	down	Maker00001985:1233	formate dehydrogenase, mitochondrial isoform X3 [Cucurbita moschata]	1222	1243	1233	-34.6	-24.7	0.713873	8.5	1-7,1243-1237;10-21,1233-1222	8-9,1236-1234[AILt]	((((((((((((...(((((((&)))))))-..))))))))))))	CUUCUCACGGCUGGAAUUGGAU&GUUCAAU-AAAGCUGUGGGAAG	5	82.1463	3	0.593022	Output/WS_GS/cleaveLand_result/t_plot/ath-miR396a-3p_Maker00001985_1233_TPlot.pdf	GO:0004617(phosphoglycerate dehydrogenase activity);GO:0005739(mitochondrion);GO:0008863(formate dehydrogenase (NAD+) activity);GO:0009070(serine family amino acid biosynthetic process);GO:0042183(formate catabolic process)	ko00630(Glyoxylate and dicarboxylate metabolism)
ath-miR396a-3p	down	Maker00028151	down	Maker00028151:337	PREDICTED: bifunctional epoxide hydrolase 2-like isoform X1 [Cucumis melo]	326	346	337	-34.6	-23.36	0.675145	10	1-2,346-345;7-13,340-334;15-21,332-326	3-6,344-341[SIL];14-14,333-333[SIL]	(((((((.(((((((....((&))....))))))).)))))))	CUUCCCAGAGCUUUGGUAUAC&GUUCAAUAAAGCUGUGGGAAG	16	262.868	2	0.836307	Output/WS_GS/cleaveLand_result/t_plot/ath-miR396a-3p_Maker00028151_337_TPlot.pdf	GO:0016787(hydrolase activity)	ko00590(Arachidonic acid metabolism);ko04146(Peroxisome)
ath-MIR8175-p3_2ss14TC18AC	up	Maker00003700	up	Maker00003700:445	60S ribosomal protein L18-3 [Cucurbita maxima]	433	455	445	-39.5	-27.9	0.706329	9	3-5,453-451;6-13,449-442;14-21,440-433	1-2,455-454[UP5];x-x,450-450[BULt];x-x,441-441[BULt]	((((((((.((((((((.(((..&..)))-))))))))-))))))))	GCAGGUGGUGAGUGCUUGACCUU&GUGGU-AAGUAUUC-CCGCCUGU	47	772.175	2	0.71338	Output/WS_GS/cleaveLand_result/t_plot/ath-MIR8175-p3_2ss14TC18AC_Maker00003700_445_TPlot.pdf	GO:0003723(RNA binding);GO:0003735(structural constituent of ribosome);GO:0006412(translation);GO:0022625(cytosolic large ribosomal subunit)	ko03010(Ribosome)
ath-MIR8175-p3_2ss14TC18AC	up	Maker00025741	up	Maker00025741:439	60S ribosomal protein L18-3 [Cucurbita maxima]	427	449	439	-39.5	-27.9	0.706329	9	3-5,447-445;6-13,443-436;14-21,434-427	1-2,449-448[UP5];x-x,444-444[BULt];x-x,435-435[BULt]	((((((((.((((((((.(((..&..)))-))))))))-))))))))	GCAGGUGGUGAGUGCUUGACCUU&GUGGU-AAGUAUUC-CCGCCUGU	44	722.888	2	0.700759	Output/WS_GS/cleaveLand_result/t_plot/ath-MIR8175-p3_2ss14TC18AC_Maker00025741_439_TPlot.pdf	GO:0003723(RNA binding);GO:0003735(structural constituent of ribosome);GO:0006412(translation);GO:0022625(cytosolic large ribosomal subunit)	ko03010(Ribosome)
cme-MIR156c-p3	down	Maker00017196	down	Maker00017196:801	photosystem I reaction center subunit XI, chloroplastic [Momordica charantia]	788	810	801	-42.3	-29.7	0.702128	8	2-10,809-801;13-17,798-794;19-23,792-788	1-1,810-810[UP5];11-12,800-799[SIL];18-18,793-793[SIL]	(((((.(((((..(((((((((.&.)))))))))..))))).)))))	GCUGAGGGGAAUUGAAGUGGGCC&UGCUCACUUCUCUUUCUGUCAGC	1	16.4293	4	0.758642	Output/WS_GS/cleaveLand_result/t_plot/cme-MIR156c-p3_Maker00017196_801_TPlot.pdf	GO:0005515(protein binding);GO:0009507(chloroplast);GO:0009534(chloroplast thylakoid);GO:0009535(chloroplast thylakoid membrane);GO:0009538(photosystem I reaction center);GO:0009579(thylakoid);GO:0009941(chloroplast envelope);GO:0010287(plastoglobule);GO:0015979(photosynthesis);GO:0016020(membrane);GO:0016021(integral component of membrane);GO:0019684(photosynthesis, light reaction);GO:0031969(ch…	ko00195(Photosynthesis)
cme-MIR156c-p3	down	Maker00022160	down	Maker00022160:1934	alpha-dioxygenase 2 [Cucurbita maxima]	1921	1944	1934	-42.3	-27.9	0.659574	10	1-3,1944-1942;5-20,1939-1924	4-4,1941-1940[AILt];21-23,1923-1921[UP3]	...((((((((((((((((..(((&)))-.))))))))))))))))...	AGGGAUAGAGAGAGGGGUGUUGCA&UGC-UCACUUCUCUUUCUGUCAGC	1	16.4293	4	0.995699	Output/WS_GS/cleaveLand_result/t_plot/cme-MIR156c-p3_Maker00022160_1934_TPlot.pdf	GO:0001561(fatty acid alpha-oxidation);GO:0004601(peroxidase activity);GO:0005576(extracellular region);GO:0006629(lipid metabolic process);GO:0006979(response to oxidative stress);GO:0008219(cell death);GO:0009626(plant-type hypersensitive response);GO:0009627(systemic acquired resistance);GO:0009737(response to abscisic acid);GO:0009751(response to salicylic acid);GO:0012511(monolayer-surrounde…	ko00592(alpha-Linolenic acid metabolism)
cme-MIR156c-p3	down	Maker00001317	up	Maker00001317:2977	mechanosensitive ion channel protein 6-like [Momordica charantia]	2963	2986	2977	-42.3	-31.1	0.735225	7	1-16,2986-2971;17-20,2969-2966	x-x,2970-2970[BULt];21-23,2965-2963[UP3]	...((((.((((((((((((((((&))))))))))))))))-))))...	CAAGACAUGGGAGAGAGGUGGGCA&UGCUCACUUCUCUUUC-UGUCAGC	1	16.4293	4	0.347172	Output/WS_GS/cleaveLand_result/t_plot/cme-MIR156c-p3_Maker00001317_2977_TPlot.pdf	GO:0005886(plasma membrane);GO:0006820(anion transport);GO:0008381(mechanosensitive ion channel activity)	NA
cme-MIR156c-p3	down	Maker00016070	up	Maker00016070:470	homeobox-leucine zipper protein HAT4 [Cucurbita moschata]	455	479	470	-42.3	-27.84	0.658156	9	2-17,478-463;22-23,456-455	1-1,479-479[UP5];18-21,462-457[AILt]	((......((((((((((((((((.&.))))))))))))))))--....))	GCGUCAGUGGGAAGAGGAGUGAGCG&UGCUCACUUCUCUUUCU--GUCAGC	1	16.4293	4	0.997056	Output/WS_GS/cleaveLand_result/t_plot/cme-MIR156c-p3_Maker00016070_470_TPlot.pdf	GO:0003677(DNA binding);GO:0003700(DNA binding transcription factor activity);GO:0005515(protein binding);GO:0005634(nucleus);GO:0006351(transcription, DNA-templated);GO:0006355(regulation of transcription, DNA-templated);GO:0008283(cell proliferation);GO:0009585(red, far-red light phototransduction);GO:0009641(shade avoidance);GO:0009733(response to auxin);GO:0009735(response to cytokinin);GO:00…	NA
cme-MIR156c-p3	down	Maker00033256	up	Maker00033256:1237	PREDICTED: trihelix transcription factor PTL [Cucumis sativus]	1224	1250	1237	-42.3	-31.2	0.737589	11	1-6,1250-1245;7-22,1240-1225	x-x,1244-1241[BULt];23-23,1224-1224[UP3]	.((((((((((((((((....((((((&))))))----)))))))))))))))).	AUUGACAGAGAGAGAAGCUUUUGGGCA&UGCUCA----CUUCUCUUUCUGUCAGC	6	98.5756	2	0.291579	Output/WS_GS/cleaveLand_result/t_plot/cme-MIR156c-p3_Maker00033256_1237_TPlot.pdf	GO:0003677(DNA binding);GO:0003700(DNA binding transcription factor activity);GO:0005634(nucleus);GO:0006351(transcription, DNA-templated);GO:0006355(regulation of transcription, DNA-templated);GO:0009909(regulation of flower development);GO:0010200(response to chitin);GO:0042803(protein homodimerization activity);GO:0046621(negative regulation of organ growth);GO:0048441(petal development);GO:00…	ko00040(Pentose and glucuronate interconversions)
cme-miR156e_1ss17GA	up	Maker00002002	down	Maker00002002:1406	squamosa promoter-binding-like protein 13A [Cucurbita maxima]	1395	1415	1406	-36.3	-36.9	1	1	2-21,1414-1395	1-1,1415-1415[UP5]	((((((((((((((((((((.&.))))))))))))))))))))	GUGCUCUCUAUCUUCUGUCAU&UUGACAGAAGAUAGAGAGCAC	25	410.732	2	0.0421744	Output/WS_GS/cleaveLand_result/t_plot/cme-miR156e_1ss17GA_Maker00002002_1406_TPlot.pdf	GO:0003677(DNA binding);GO:0003700(DNA binding transcription factor activity);GO:0005634(nucleus);GO:0006355(regulation of transcription, DNA-templated);GO:0048653(anther development)	NA
cme-miR156e_1ss17GA	up	Maker00007722	up	Maker00007722:1837	PREDICTED: squamosa promoter-binding-like protein 13A [Cucumis sativus]	1826	1846	1837	-36.3	-32.6	0.898072	3	2-11,1845-1836;13-21,1834-1826	1-1,1846-1846[UP5];12-12,1835-1835[SIL]	(((((((((.((((((((((.&.)))))))))).)))))))))	GUGCUCUCUCUCUUCUGUCAU&UUGACAGAAGAUAGAGAGCAC	3	49.2878	2	0.291579	Output/WS_GS/cleaveLand_result/t_plot/cme-miR156e_1ss17GA_Maker00007722_1837_TPlot.pdf	GO:0003677(DNA binding);GO:0003700(DNA binding transcription factor activity);GO:0005634(nucleus);GO:0006355(regulation of transcription, DNA-templated);GO:0048653(anther development)	NA
cme-miR156e_1ss17GA	up	Maker00022857	up	Maker00022857:3861	RRP12-like protein [Momordica charantia]	3851	3871	3861	-36.3	-25.6	0.705234	7	1-9,3871-3863;12-16,3859-3855;18-21,3854-3851	10-11,3862-3860[AILt];17-17,x-x[BULq]	((((-(((((...(((((((((&)))))))))-..))))).))))	GUGC-CUCUAGUAUUCUGUCAA&UUGACAGAA-GAUAGAGAGCAC	2	32.8585	3	0.776496	Output/WS_GS/cleaveLand_result/t_plot/cme-miR156e_1ss17GA_Maker00022857_3861_TPlot.pdf	GO:0005634(nucleus);GO:0008150(biological_process)	NA
cme-miR156e_1ss17GA	up	Maker00032074	up	Maker00032074:195	galactokinase [Momordica charantia]	183	206	195	-36.3	-23.7	0.652893	10	1-6,206-201;7-11,198-194;12-20,192-184	x-x,200-199[BULt];x-x,193-193[BULt];21-21,183-183[UP3]	.(((((((((.(((((..((((((&))))))--)))))-))))))))).	UUGCUCUCUGCUCUUUGUUGUCGA&UUGACA--GAAGA-UAGAGAGCAC	11	180.722	2	0.975417	Output/WS_GS/cleaveLand_result/t_plot/cme-miR156e_1ss17GA_Maker00032074_195_TPlot.pdf	GO:0004335(galactokinase activity);GO:0005524(ATP binding);GO:0005534(galactose binding);GO:0005737(cytoplasm);GO:0005829(cytosol);GO:0006012(galactose metabolic process);GO:0046835(carbohydrate phosphorylation);GO:0046872(metal ion binding)	NA
cme-miR159a_1ss17CA	up	Maker00035547	down	Maker00035547:551	LEAF RUST 10 DISEASE-RESISTANCE LOCUS RECEPTOR-LIKE PROTEIN KINASE-like 1.3 [Momordica charantia]	540	561	551	-34.5	-22.6	0.655072	11.5	4-6,558-556;8-20,553-541	1-3,561-559[UP5];7-7,555-554[AILt];21-21,540-540[UP3]	.(((((((((((((..(((...&...)))-.))))))))))))).	AAGAUCUUCCUUCGCCUCCUUC&UUUGGA-UUGAAGGGAGAUCUA	2	32.8585	2	0.999999	Output/WS_GS/cleaveLand_result/t_plot/cme-miR159a_1ss17CA_Maker00035547_551_TPlot.pdf	GO:0004674(protein serine/threonine kinase activity);GO:0005886(plasma membrane);GO:0007166(cell surface receptor signaling pathway)	NA
cme-miR159a_1ss17CA	up	Maker00009701	up	Maker00009701:1089	uncharacterized protein LOC111477184 [Cucurbita maxima]	1080	1098	1089	-34.5	-24.1	0.698551	8.5	3-10,1096-1089;13-21,1088-1080	1-2,1098-1097[UP5];11-12,x-x[BULq]	(((((((((--((((((((..&..))))))))..)))))))))	UGGAUCUCC--UCAGUCCACU&UUUGGAUUGAAGGGAGAUCUA	1	16.4293	4	0.991651	Output/WS_GS/cleaveLand_result/t_plot/cme-miR159a_1ss17CA_Maker00009701_1089_TPlot.pdf	GO:0003674(molecular_function);GO:0005575(cellular_component);GO:0008150(biological_process)	NA
cme-miR159a_1ss17CA	up	Maker00035790	up	Maker00035790:2934	PREDICTED: auxin response factor 6-like [Cucumis sativus]	2921	2943	2934	-34.5	-24.2	0.701449	12.5	4-10,2940-2934;11-20,2931-2922	1-3,2943-2941[UP5];x-x,2933-2932[BULt];21-21,2921-2921[UP3]	.((((((((((..(((((((...&...)))))))--)))))))))).	AAGGUCUCCCUUGUCAGUCUUCU&UUUGGAUUGA--AGGGAGAUCUA	2	32.8585	3	0.987662	Output/WS_GS/cleaveLand_result/t_plot/cme-miR159a_1ss17CA_Maker00035790_2934_TPlot.pdf	GO:0003677(DNA binding);GO:0003700(DNA binding transcription factor activity);GO:0005515(protein binding);GO:0005634(nucleus);GO:0006351(transcription, DNA-templated);GO:0006355(regulation of transcription, DNA-templated);GO:0009733(response to auxin);GO:0009734(auxin-activated signaling pathway);GO:0009908(flower development)	ko04075(Plant hormone signal transduction)
cme-miR159a_R-1	up	Maker00000517	down	Maker00000517:1180	probable 2-carboxy-D-arabinitol-1-phosphatase [Cucurbita moschata]	1169	1189	1180	-35.2	-24.6	0.698864	6	1-10,1189-1180;11-20,1178-1169	x-x,1179-1179[BULt]	((((((((((.((((((((((&))))))))))-))))))))))	AGAGCUCCUUCUUGAUCUAAA&UUUGGAUUGA-AGGGAGCUCU	2	32.8585	3	0.999384	Output/WS_GS/cleaveLand_result/t_plot/cme-miR159a_R-1_Maker00000517_1180_TPlot.pdf	GO:0005829(cytosol);GO:0016791(phosphatase activity)	NA
cme-miR159a_R-1	up	Maker00012580	down	Maker00012580:134	probable glutathione S-transferase [Cucurbita pepo subsp. pepo]	125	143	134	-35.2	-25.9	0.735795	6.5	2-14,142-130;16-19,129-126	1-1,143-143[UP5];15-15,x-x[BULq];20-20,125-125[UP3]	.((((-(((((((((((((.&.))))))))))))).)))).	CGGGC-CCCUUCAGUCUGAG&UUUGGAUUGAAGGGAGCUCU	6	98.5756	3	0.959092	Output/WS_GS/cleaveLand_result/t_plot/cme-miR159a_R-1_Maker00012580_134_TPlot.pdf	GO:0004364(glutathione transferase activity);GO:0005737(cytoplasm);GO:0006749(glutathione metabolic process);GO:0009407(toxin catabolic process)	ko00480(Glutathione metabolism)
cme-miR159a_R-1	up	Maker00012937	down	Maker00012937:116	probable glutathione S-transferase [Momordica charantia]	107	126	116	-35.2	-24.7	0.701705	6	1-4,126-123;5-15,121-111;17-19,110-108	x-x,122-122[BULt];16-16,x-x[BULq];20-20,107-107[UP3]	.(((-(((((((((((.((((&))))-))))))))))).))).	UGAG-UCCCUUCAGUCGCAGA&UUUG-GAUUGAAGGGAGCUCU	1	16.4293	4	0.997887	Output/WS_GS/cleaveLand_result/t_plot/cme-miR159a_R-1_Maker00012937_116_TPlot.pdf	GO:0004364(glutathione transferase activity);GO:0005737(cytoplasm);GO:0006749(glutathione metabolic process);GO:0009407(toxin catabolic process)	ko00480(Glutathione metabolism)
cme-miR159a_R-1	up	Maker00017011	down	Maker00017011:1557	WRKY transcription factor 4-like protein [Luffa aegyptiaca]	1544	1566	1557	-35.2	-23.44	0.665909	11.5	1-10,1566-1557;12-20,1552-1544	11-11,1556-1553[AILt]	(((((((((....((((((((((&))))))))))---.)))))))))	AGAGUUCCCGCCGUCAGUUCGAA&UUUGGAUUGA---AGGGAGCUCU	2	32.8585	3	1	Output/WS_GS/cleaveLand_result/t_plot/cme-miR159a_R-1_Maker00017011_1557_TPlot.pdf	GO:0003700(DNA binding transcription factor activity);GO:0005516(calmodulin binding);GO:0005634(nucleus);GO:0006351(transcription, DNA-templated);GO:0006355(regulation of transcription, DNA-templated);GO:0043565(sequence-specific DNA binding)	ko04016(MAPK signaling pathway - plant);ko04626(Plant-pathogen interaction)
cme-miR159a_R-1	up	Maker00039139	down	Maker00039139:239	transcription factor bHLH51-like [Momordica charantia]	229	249	239	-35.2	-23	0.653409	9	2-6,248-244;8-19,241-230	1-1,249-249[UP5];7-7,243-242[AILt];20-20,229-229[UP3]	.((((((((((((..(((((.&.)))))-.)))))))))))).	UGGGUUCCCUUCAUUUUCGAC&UUUGGA-UUGAAGGGAGCUCU	1	16.4293	4	1	Output/WS_GS/cleaveLand_result/t_plot/cme-miR159a_R-1_Maker00039139_239_TPlot.pdf	GO:0003677(DNA binding);GO:0003700(DNA binding transcription factor activity);GO:0005634(nucleus);GO:0006351(transcription, DNA-templated);GO:0006355(regulation of transcription, DNA-templated);GO:0046983(protein dimerization activity)	NA
cme-miR159a_R-1	up	Maker00001454	up	Maker00001454:853	putative cyclin-D6-1 [Cucurbita moschata]	843	862	853	-35.2	-23.6	0.670455	7.5	2-9,861-854;12-19,851-844	1-1,862-862[UP5];10-11,853-852[SIL];20-20,843-843[UP3]	.((((((((..((((((((.&.))))))))..)))))))).	CGAGCUCUUCCCAAUCCAAU&UUUGGAUUGAAGGGAGCUCU	2	32.8585	3	1	Output/WS_GS/cleaveLand_result/t_plot/cme-miR159a_R-1_Maker00001454_853_TPlot.pdf	GO:0004693(cyclin-dependent protein serine/threonine kinase activity);GO:0005515(protein binding);GO:0005634(nucleus);GO:0007049(cell cycle);GO:0051301(cell division);GO:0051726(regulation of cell cycle)	NA
cme-miR159a_R-1_1ss19CT	up	Maker00004245	down	Maker00004245:1663	probable polyamine oxidase 2 [Cucurbita moschata]	1651	1672	1663	-32.5	-21.3	0.655385	13.5	4-10,1669-1663;11-11,1660-1660;13-20,1658-1651	1-3,1672-1670[UP5];x-x,1662-1661[BULt];12-12,1659-1659[SIL]	((((((((.(..(((((((...&...)))))))--).))))))))	GAAGCUCCGUUAUCGGUCCCGU&UUUGGAUUGA--AGGGAGCUUU	2	32.8585	3	1	Output/WS_GS/cleaveLand_result/t_plot/cme-miR159a_R-1_1ss19CT_Maker00004245_1663_TPlot.pdf	GO:0005777(peroxisome);GO:0006598(polyamine catabolic process);GO:0008131(primary amine oxidase activity);GO:0046592(polyamine oxidase activity);GO:0055114(oxidation-reduction process)	ko00330(Arginine and proline metabolism);ko00410(beta-Alanine metabolism)
cme-miR159a_R-1_1ss19CT	up	Maker00013010	down	Maker00013010:987	oxygen-evolving enhancer protein 1, chloroplastic [Cucurbita moschata]	976	1001	987	-32.5	-23.7	0.729231	14	1-6,1001-996;7-13,990-984;14-20,982-976	x-x,995-991[BULt];x-x,983-983[BULt]	(((((((.(((((((.....((((((&))))))-----)))))))-)))))))	GAGGCUCACCUUCGAUGAAAUCCAGA&UUUGGA-----UUGAAGG-GAGCUUU	6	98.5756	3	0.999247	Output/WS_GS/cleaveLand_result/t_plot/cme-miR159a_R-1_1ss19CT_Maker00013010_987_TPlot.pdf	GO:0005509(calcium ion binding);GO:0005515(protein binding);GO:0008266(poly(U) RNA binding);GO:0009507(chloroplast);GO:0009534(chloroplast thylakoid);GO:0009535(chloroplast thylakoid membrane);GO:0009543(chloroplast thylakoid lumen);GO:0009570(chloroplast stroma);GO:0009579(thylakoid);GO:0009654(photosystem II oxygen evolving complex);GO:0010205(photoinhibition);GO:0010207(photosystem II assembly…	ko00195(Photosynthesis)
cme-miR159a_R-1_1ss19CT	up	Maker00014159	down	Maker00014159:1524	PREDICTED: malonate--CoA ligase isoform X1 [Cucumis melo]	1514	1535	1524	-32.5	-22.1	0.68	10.5	1-5,1535-1531;6-8,1528-1526;11-20,1523-1514	x-x,1530-1529[BULt];9-10,1525-1524[SIL]	((((((((((..(((..(((((&)))))--)))..))))))))))	GAAGCUCCCUCAGGUUACCAAA&UUUGG--AUUGAAGGGAGCUUU	5	82.1463	2	1	Output/WS_GS/cleaveLand_result/t_plot/cme-miR159a_R-1_1ss19CT_Maker00014159_1524_TPlot.pdf	GO:0005634(nucleus);GO:0005739(mitochondrion);GO:0005829(cytosol);GO:0006633(fatty acid biosynthetic process);GO:0016020(membrane);GO:0016208(AMP binding);GO:0090409(malonyl-CoA synthetase activity);GO:0090410(malonate catabolic process)	ko00280(Valine, leucine and isoleucine degradation)
cme-miR159a_R-1_1ss19CT	up	Maker00014808	down	Maker00014808:2070	PREDICTED: probable beta-D-xylosidase 2 [Cucumis sativus]	2060	2079	2070	-32.5	-21.6	0.664615	9.5	4-9,2076-2071;11-20,2069-2060	1-3,2079-2077[UP5];10-10,2070-2070[SIL]	((((((((((.((((((...&...)))))).))))))))))	AAAGCUCUCUCUAGUCCUCC&UUUGGAUUGAAGGGAGCUUU	1	16.4293	4	1	Output/WS_GS/cleaveLand_result/t_plot/cme-miR159a_R-1_1ss19CT_Maker00014808_2070_TPlot.pdf	GO:0009044(xylan 1,4-beta-xylosidase activity);GO:0009505(plant-type cell wall);GO:0031222(arabinan catabolic process);GO:0045493(xylan catabolic process);GO:0046556(alpha-L-arabinofuranosidase activity)	ko00520(Amino sugar and nucleotide sugar metabolism)
cme-miR159a_R-1_1ss19CT	up	Maker00025571	down	Maker00025571:189	uncharacterized protein LOC111454311 [Cucurbita moschata]	179	198	189	-32.5	-24.8	0.763077	9	4-20,195-179	1-3,198-196[UP5]	(((((((((((((((((...&...)))))))))))))))))	GAGGUUCUCUUCGGUCCUCC&UUUGGAUUGAAGGGAGCUUU	1	16.4293	4	0.92959	Output/WS_GS/cleaveLand_result/t_plot/cme-miR159a_R-1_1ss19CT_Maker00025571_189_TPlot.pdf	GO:0003674(molecular_function);GO:0005634(nucleus);GO:0008150(biological_process)	NA
cme-miR159a_R-1_1ss19CT	up	Maker00030754	down	Maker00030754:966	probable xyloglucan endotransglucosylase/hydrolase protein 5 [Cucurbita pepo subsp. pepo]	955	974	966	-32.5	-21.2	0.652308	8	2-5,973-970;7-11,969-965;12-20,963-955	1-1,974-974[UP5];6-6,x-x[BULq];x-x,964-964[BULt]	(((((((((.(((((-((((.&.)))).)))))-)))))))))	GAAGUUCCCAUUCGA-CCAGC&UUUGGAUUGAA-GGGAGCUUU	1	16.4293	4	1	Output/WS_GS/cleaveLand_result/t_plot/cme-miR159a_R-1_1ss19CT_Maker00030754_966_TPlot.pdf	GO:0004553(hydrolase activity, hydrolyzing O-glycosyl compounds);GO:0005576(extracellular region);GO:0005618(cell wall);GO:0010411(xyloglucan metabolic process);GO:0016762(xyloglucan:xyloglucosyl transferase activity);GO:0016798(hydrolase activity, acting on glycosyl bonds);GO:0042546(cell wall biogenesis);GO:0048046(apoplast);GO:0071555(cell wall organization)	NA
cme-miR159a_R-1_1ss19CT	up	Maker00031704	down	Maker00031704:933	protein NRT1/ PTR FAMILY 5.2-like isoform X1 [Cucurbita maxima]	921	947	933	-32.5	-23.1	0.710769	16	1-8,947-940;9-10,934-933;11-20,930-921	x-x,939-935[BULt];x-x,932-931[BULt]	((((((((((..((.....((((((((&))))))))-----))--))))))))))	GAGGCUCCCUCUUCCUAAUGAUCCAAA&UUUGGAUU-----GA--AGGGAGCUUU	6	98.5756	2	0.999905	Output/WS_GS/cleaveLand_result/t_plot/cme-miR159a_R-1_1ss19CT_Maker00031704_933_TPlot.pdf	GO:0005215(transporter activity);GO:0005886(plasma membrane);GO:0006857(oligopeptide transport);GO:0009611(response to wounding);GO:0009737(response to abscisic acid);GO:0009751(response to salicylic acid);GO:0009753(response to jasmonic acid);GO:0015333(peptide:proton symporter activity);GO:0016020(membrane);GO:0016021(integral component of membrane);GO:0022857(transmembrane transporter activity…	NA
cme-miR159a_R-1_1ss19CT	up	Maker00039828	down	Maker00039828:556	protein NSP-INTERACTING KINASE 1-like isoform X1 [Cucurbita moschata]	545	567	556	-32.5	-22	0.676923	10	4-7,564-561;8-15,558-551;16-20,549-545	1-3,567-565[UP5];x-x,560-559[BULt];x-x,550-550[BULt]	(((((.((((((((..((((...&...))))--))))))))-)))))	AAAGCUUCCCUUCAAGAUCCCCA&UUUGGAU--UGAAGGGA-GCUUU	1	16.4293	4	1	Output/WS_GS/cleaveLand_result/t_plot/cme-miR159a_R-1_1ss19CT_Maker00039828_556_TPlot.pdf	GO:0004675(transmembrane receptor protein serine/threonine kinase activity);GO:0005515(protein binding);GO:0005524(ATP binding);GO:0005576(extracellular region);GO:0005886(plasma membrane);GO:0006468(protein phosphorylation);GO:0007166(cell surface receptor signaling pathway);GO:0016021(integral component of membrane);GO:0016032(viral process);GO:0016301(kinase activity);GO:0051607(defense respon…	NA
cme-miR159a_R-1_1ss19CT	up	Maker00023320	up	Maker00023320:360	60S ribosomal protein L13a-4 [Cucurbita moschata]	350	374	360	-32.5	-23.4	0.72	12	1-5,374-370;6-20,364-350	x-x,369-365[BULt]	(((((((((((((((.....(((((&)))))-----)))))))))))))))	AAGGCUCUCUUCGAUUAUCGCCAAA&UUUGG-----AUUGAAGGGAGCUUU	21	345.015	2	0.999469	Output/WS_GS/cleaveLand_result/t_plot/cme-miR159a_R-1_1ss19CT_Maker00023320_360_TPlot.pdf	GO:0003729(mRNA binding);GO:0003735(structural constituent of ribosome);GO:0006412(translation);GO:0022625(cytosolic large ribosomal subunit)	ko03010(Ribosome)
cme-miR159a_R-1_1ss19CT	up	Maker00026323	up	Maker00026323:425	DExH-box ATP-dependent RNA helicase DExH9-like isoform X5 [Cucurbita maxima]	415	434	425	-32.5	-21.2	0.652308	8.5	4-15,431-420;17-20,418-415	1-3,434-432[UP5];16-16,419-419[SIL]	((((.((((((((((((...&...)))))))))))).))))	GAGGGUUCUUUCAAUCCUCU&UUUGGAUUGAAGGGAGCUUU	3	49.2878	2	1	Output/WS_GS/cleaveLand_result/t_plot/cme-miR159a_R-1_1ss19CT_Maker00026323_425_TPlot.pdf	GO:0000460(maturation of 5.8S rRNA);GO:0004004(ATP-dependent RNA helicase activity);GO:0005524(ATP binding);GO:0005634(nucleus);GO:0005654(nucleoplasm);GO:0005730(nucleolus);GO:0006364(rRNA processing);GO:0006401(RNA catabolic process);GO:0008026(ATP-dependent helicase activity);GO:0019843(rRNA binding);GO:0031125(rRNA 3'-end processing)	ko03018(RNA degradation)
cme-miR159a_R-1_1ss19CT	up	Maker00031775	up	Maker00031775:105	60S ribosomal protein L13a-4-like [Momordica charantia]	95	114	105	-32.5	-23.2	0.713846	10	5-12,110-103;14-20,101-95	1-4,114-111[UP5];13-13,102-102[SIL]	(((((((.((((((((....&....)))))))).)))))))	GAGGCUCGCUUCGAUCAUUG&UUUGGAUUGAAGGGAGCUUU	4	65.7171	3	0.999944	Output/WS_GS/cleaveLand_result/t_plot/cme-miR159a_R-1_1ss19CT_Maker00031775_105_TPlot.pdf	GO:0003729(mRNA binding);GO:0003735(structural constituent of ribosome);GO:0006412(translation);GO:0022625(cytosolic large ribosomal subunit)	ko03010(Ribosome)
cme-miR159a_R-1_1ss19CT	up	Maker00032712	up	Maker00032712:880	PREDICTED: uncharacterized protein LOC101212009 isoform X1 [Cucumis sativus]	870	891	880	-32.5	-22.5	0.692308	7.5	1-6,891-886;7-20,883-870	x-x,885-884[BULt]	((((((((((((((..((((((&))))))--))))))))))))))	AAAGCUUCCUUCAGAUUCUGAA&UUUGGA--UUGAAGGGAGCUUU	2	32.8585	3	1	Output/WS_GS/cleaveLand_result/t_plot/cme-miR159a_R-1_1ss19CT_Maker00032712_880_TPlot.pdf	NA	NA
cme-miR159a_R-1_1ss19CT	up	Maker00034148	up	Maker00034148:818	40S ribosomal protein S6 [Cucurbita moschata]	808	826	818	-32.5	-21.7	0.667692	9	1-8,826-819;12-20,816-808	9-11,818-817[AILq]	(((((((((..-((((((((&))))))))...)))))))))	AAAGCUCCCAA-GAUUCAGA&UUUGGAUUGAAGGGAGCUUU	1	16.4293	4	1	Output/WS_GS/cleaveLand_result/t_plot/cme-miR159a_R-1_1ss19CT_Maker00034148_818_TPlot.pdf	GO:0006364(rRNA processing);GO:0022627(cytosolic small ribosomal subunit);GO:0042274(ribosomal small subunit biogenesis)	ko03010(Ribosome)
cme-miR160a	up	Maker00001946	down	Maker00001946:264	glycerophosphodiester phosphodiesterase GDPD1, chloroplastic-like [Cucurbita maxima]	253	273	264	-45.4	-30.8	0.678414	10	4-5,270-269;7-13,267-261;15-20,259-254	1-3,273-271[UP5];6-6,268-268[SIL];14-14,260-260[SIL];21-21,253-253[UP3]	.((((((.(((((((.((...&...)).))))))).)))))).	GGGCAUAGAGGGAGCGGGAUG&UGCCUGGCUCCCUGUAUGCCA	1	16.4293	4	0.944442	Output/WS_GS/cleaveLand_result/t_plot/cme-miR160a_Maker00001946_264_TPlot.pdf	GO:0008889(glycerophosphodiester phosphodiesterase activity);GO:0030643(cellular phosphate ion homeostasis);GO:0046475(glycerophospholipid catabolic process)	ko00564(Glycerophospholipid metabolism)
cme-miR160a	up	Maker00005880	down	Maker00005880:793	protein CHUP1, chloroplastic isoform X1 [Cucurbita pepo subsp. pepo]	781	801	793	-45.4	-30.4	0.669604	7.5	2-4,800-798;6-15,797-788;18-21,784-781	1-1,801-801[UP5];5-5,x-x[BULq];16-17,787-785[AILt]	((((...((((((((((-(((.&.))).))))))))))-..))))	UGGCUGGACGGGGAGCU-GGCG&UGCCUGGCUCCCUGU-AUGCCA	2	32.8585	3	0.984934	Output/WS_GS/cleaveLand_result/t_plot/cme-miR160a_Maker00005880_793_TPlot.pdf	GO:0009658(chloroplast organization);GO:0009707(chloroplast outer membrane)	NA
cme-miR160a	up	Maker00007543	down	Maker00007543:1236	heavy metal-associated isoprenylated plant protein 7 [Cucurbita moschata]	1216	1252	1236	-45.4	-29.7	0.654185	25.5	1-4,1252-1249;5-15,1241-1231;16-20,1221-1217	x-x,1248-1242[BULt];x-x,1230-1222[BULt];21-21,1216-1216[UP3]	.(((((.........(((((((((((.......((((&))))-------)))))))))))---------))))).	CGGCGUCGGAGAAGCACAGGGAGCCGCUGAUCCGGCA&UGCC-------UGGCUCCCUGU---------AUGCCA	14	230.01	3	0.998932	Output/WS_GS/cleaveLand_result/t_plot/cme-miR160a_Maker00007543_1236_TPlot.pdf	GO:0005737(cytoplasm);GO:0030001(metal ion transport);GO:0046914(transition metal ion binding);GO:0046916(cellular transition metal ion homeostasis)	NA
cme-miR160a	up	Maker00026111	up	Maker00026111:868	cyclin-dependent kinase G-2-like isoform X1 [Cucurbita moschata]	860	877	868	-45.4	-31.5	0.693833	6	2-15,876-863;19-21,862-860	1-1,877-877[UP5];16-18,x-x[BULq]	(((---((((((((((((((.&.))))))))))))))...)))	UGG---ACAGGGAGCCGGGUG&UGCCUGGCUCCCUGUAUGCCA	4	65.7171	2	0.862223	Output/WS_GS/cleaveLand_result/t_plot/cme-miR160a_Maker00026111_868_TPlot.pdf	GO:0004693(cyclin-dependent protein serine/threonine kinase activity);GO:0005515(protein binding);GO:0005524(ATP binding);GO:0005634(nucleus);GO:0005829(cytosol);GO:0006468(protein phosphorylation);GO:0007346(regulation of mitotic cell cycle);GO:0010468(regulation of gene expression);GO:0016301(kinase activity);GO:0019912(cyclin-dependent protein kinase activating kinase activity);GO:0048586(regu…	NA
cme-miR162	up	Maker00011633	down	Maker00011633:408	NAD(P)H dehydrogenase (quinone) FQR1-like [Momordica charantia]	393	417	408	-37.5	-29.4	0.784	6.5	1-2,417-416;4-13,414-405;14-21,400-393	3-3,415-415[SIL];x-x,404-401[BULt]	((((((((....((((((((((.((&)).))))))))))----))))))))	CUGGAUGCAACUGGAGGUUUAUGGA&UCGAUAAACCUCU----GCAUCCAG	1	16.4293	4	0.132506	Output/WS_GS/cleaveLand_result/t_plot/cme-miR162_Maker00011633_408_TPlot.pdf	GO:0003955(NAD(P)H dehydrogenase (quinone) activity);GO:0005737(cytoplasm);GO:0005886(plasma membrane);GO:0009506(plasmodesma);GO:0010181(FMN binding);GO:0055114(oxidation-reduction process)	ko00130(Ubiquinone and other terpenoid-quinone biosynthesis)
cme-miR162	up	Maker00022270	down	Maker00022270:810	zinc finger protein CONSTANS-LIKE 16 [Cucurbita maxima]	799	820	810	-37.5	-25.3	0.674667	7.5	1-9,820-812;10-19,810-801	x-x,811-811[BULt];20-21,800-799[UP3]	..((((((((((.(((((((((&)))))))))-))))))))))..	GCGGAUGUGGAGAGUUUGUUGG&UCGAUAAAC-CUCUGCAUCCAG	2	32.8585	3	0.857416	Output/WS_GS/cleaveLand_result/t_plot/cme-miR162_Maker00022270_810_TPlot.pdf	GO:0003700(DNA binding transcription factor activity);GO:0005515(protein binding);GO:0005634(nucleus);GO:0006355(regulation of transcription, DNA-templated);GO:0008270(zinc ion binding);GO:0016020(membrane)	ko04712(Circadian rhythm - plant)
cme-miR162	up	Maker00023182	up	Maker00023182:1570	dihydrolipoyllysine-residue acetyltransferase component 2 of pyruvate dehydrogenase complex, mitochondrial-like isoform X1 [Cucurbita moschata]	1552	1579	1570	-37.5	-24.4	0.650667	19	3-10,1577-1570;11-19,1562-1554	1-2,1579-1578[UP5];x-x,1569-1563[BULt];20-21,1553-1552[UP3]	..(((((((((.......((((((((..&..))))))))-------)))))))))..	AGGGAUGCAGAUAAGAAAGGUUUAUCUA&UCGAUAAACC-------UCUGCAUCCAG	32	525.736	2	0.966762	Output/WS_GS/cleaveLand_result/t_plot/cme-miR162_Maker00023182_1570_TPlot.pdf	GO:0004742(dihydrolipoyllysine-residue acetyltransferase activity);GO:0005739(mitochondrion);GO:0005759(mitochondrial matrix);GO:0006096(glycolytic process);GO:0045254(pyruvate dehydrogenase complex)	ko00010(Glycolysis / Gluconeogenesis);ko00020(Citrate cycle (TCA cycle));ko00620(Pyruvate metabolism)
cme-miR164a_L+1	up	Maker00007464	down	Maker00007464:716	xyloglucan endotransglucosylase/hydrolase protein 22-like [Cucurbita maxima]	703	725	716	-46.9	-33	0.703625	6.5	1-6,725-720;8-15,718-711;16-22,709-703	7-7,719-719[SIL];x-x,710-710[BULt]	(((((((.((((((((.((((((&)))))).))))))))-)))))))	GGCGCGUCGUCCUGCUCCUCUGG&CUGGAGAAGCAGGGC-ACGUGCU	4	65.7171	2	0.498139	Output/WS_GS/cleaveLand_result/t_plot/cme-miR164a_L+1_Maker00007464_716_TPlot.pdf	GO:0004553(hydrolase activity, hydrolyzing O-glycosyl compounds);GO:0005618(cell wall);GO:0005794(Golgi apparatus);GO:0009408(response to heat);GO:0009409(response to cold);GO:0009507(chloroplast);GO:0009612(response to mechanical stimulus);GO:0009664(plant-type cell wall organization);GO:0009733(response to auxin);GO:0009741(response to brassinosteroid);GO:0010411(xyloglucan metabolic process);G…	ko04075(Plant hormone signal transduction)
cme-miR164a_L+2	up	Maker00000225	down	Maker00000225:1190	fructose-bisphosphate aldolase 1, chloroplastic [Momordica charantia]	1176	1199	1190	-46.3	-34	0.734341	8.5	4-17,1196-1183;18-18,1181-1181;20-22,1179-1177	1-3,1199-1197[UP5];x-x,1182-1182[BULt];19-19,1180-1180[SIL];23-23,1176-1176[UP3]	.(((.(.((((((((((((((...&...))))))))))))))-).))).	CGCAGGAUGCUCUGCUUCUCCGAG&AAUGGAGAAGCAGGGCA-CGUGCU	1	16.4293	4	0.406196	Output/WS_GS/cleaveLand_result/t_plot/cme-miR164a_L+2_Maker00000225_1190_TPlot.pdf	GO:0004332(fructose-bisphosphate aldolase activity);GO:0006094(gluconeogenesis);GO:0006096(glycolytic process);GO:0006098(pentose-phosphate shunt);GO:0009507(chloroplast);GO:0009570(chloroplast stroma);GO:0009579(thylakoid);GO:0009737(response to abscisic acid);GO:0009941(chloroplast envelope);GO:0010287(plastoglobule);GO:0016020(membrane);GO:0046686(response to cadmium ion);GO:0048046(apoplast)	ko00010(Glycolysis / Gluconeogenesis);ko00030(Pentose phosphate pathway);ko00051(Fructose and mannose metabolism);ko00710(Carbon fixation in photosynthetic organisms)
cme-miR164a_L+2	up	Maker00014340	down	Maker00014340:192	sphingosine-1-phosphate lyase [Cucurbita pepo subsp. pepo]	176	201	192	-46.3	-30.3	0.654428	13.5	4-12,198-190;13-23,186-176	1-3,201-199[UP5];x-x,189-187[BULt]	(((((((((((...(((((((((...&...)))))))))---)))))))))))	AGUGCGUGCUCGCUUGCUUCUCUUUC&AAUGGAGAAGCA---GGGCACGUGCU	2	32.8585	3	0.842438	Output/WS_GS/cleaveLand_result/t_plot/cme-miR164a_L+2_Maker00014340_192_TPlot.pdf	GO:0005783(endoplasmic reticulum);GO:0005789(endoplasmic reticulum membrane);GO:0006520(cellular amino acid metabolic process);GO:0008117(sphinganine-1-phosphate aldolase activity);GO:0016020(membrane);GO:0016021(integral component of membrane);GO:0016831(carboxy-lyase activity);GO:0019752(carboxylic acid metabolic process);GO:0030149(sphingolipid catabolic process);GO:0030170(pyridoxal phosphate…	ko00600(Sphingolipid metabolism)
cme-miR164a_L+2	up	Maker00036651	down	Maker00036651:1314	NAC domain-containing protein 100-like [Cucurbita moschata]	1301	1323	1314	-46.3	-40.6	0.87689	5	3-21,1321-1303	1-2,1323-1322[UP5];22-23,1302-1301[UP3]	..(((((((((((((((((((..&..)))))))))))))))))))..	CUCACGUGCCCUGCUUCUCCAAC&AAUGGAGAAGCAGGGCACGUGCU	1	16.4293	4	0.0904132	Output/WS_GS/cleaveLand_result/t_plot/cme-miR164a_L+2_Maker00036651_1314_TPlot.pdf	GO:0003677(DNA binding);GO:0003700(DNA binding transcription factor activity);GO:0005634(nucleus);GO:0006351(transcription, DNA-templated);GO:0006355(regulation of transcription, DNA-templated);GO:0007275(multicellular organism development)	ko03013(RNA transport);ko03015(mRNA surveillance pathway);ko03018(RNA degradation)
cme-miR164a_R+1	up	Maker00014202	down	Maker00014202:1255	PREDICTED: receptor-like serine/threonine-protein kinase ALE2 [Cucumis sativus]	1244	1270	1255	-46.9	-31.5	0.671642	14	1-6,1270-1265;7-14,1258-1251;16-16,1250-1250;18-22,1248-1244	x-x,1264-1259[BULt];15-15,x-x[BULq];17-17,1249-1249[SIL]	(((((.(-((((((((......((((((&))))))------)))))))).).)))))	CAGCAAG-GCCCUGCUACUGUCUCUCCA&UGGAGA------AGCAGGGCACGUGCUG	2	32.8585	3	0.807597	Output/WS_GS/cleaveLand_result/t_plot/cme-miR164a_R+1_Maker00014202_1255_TPlot.pdf	GO:0005886(plasma membrane);GO:0016301(kinase activity)	NA
cme-miR164a_R+1	up	Maker00036651	down	Maker00036651:1312	NAC domain-containing protein 100-like [Cucurbita moschata]	1300	1321	1312	-46.9	-40.6	0.865672	3	1-19,1321-1303	20-22,1302-1300[UP3]	...(((((((((((((((((((&)))))))))))))))))))...	ACUCACGUGCCCUGCUUCUCCA&UGGAGAAGCAGGGCACGUGCUG	144	2365.81	0	0.000393754	Output/WS_GS/cleaveLand_result/t_plot/cme-miR164a_R+1_Maker00036651_1312_TPlot.pdf	GO:0003677(DNA binding);GO:0003700(DNA binding transcription factor activity);GO:0005634(nucleus);GO:0006351(transcription, DNA-templated);GO:0006355(regulation of transcription, DNA-templated);GO:0007275(multicellular organism development)	ko03013(RNA transport);ko03015(mRNA surveillance pathway);ko03018(RNA degradation)
cme-MIR164a-p3_1ss12TG	down	Maker00019370	down	Maker00019370:227	NADPH-dependent pterin aldehyde reductase-like isoform X1 [Momordica charantia]	216	235	227	-41.2	-28.3	0.686893	7.5	2-4,234-232;6-11,231-226;14-21,223-216	1-1,235-235[UP5];5-5,x-x[BULq];12-13,225-224[SIL]	((((((((..((((((-(((.&.))).))))))..))))))))	GAGUUGGUUAAGCGCG-GCCA&GGGCACGUGCUGUACUAACUC	1	16.4293	4	0.593538	Output/WS_GS/cleaveLand_result/t_plot/cme-MIR164a-p3_1ss12TG_Maker00019370_227_TPlot.pdf	GO:0005829(cytosol);GO:0006760(folic acid-containing compound metabolic process);GO:0009507(chloroplast);GO:0016491(oxidoreductase activity);GO:0016616(oxidoreductase activity, acting on the CH-OH group of donors, NAD or NADP as acceptor);GO:0055114(oxidation-reduction process)	ko00061(Fatty acid biosynthesis);ko01040(Biosynthesis of unsaturated fatty acids);ko00780(Biotin metabolism);ko00333(Prodigiosin biosyntheses)
cme-miR164b	down	Maker00025869	down	Maker00025869:2992	probable alpha,alpha-trehalose-phosphate synthase [UDP-forming] 9 [Cucurbita maxima]	2982	3001	2992	-45.3	-30	0.662252	6	2-14,3000-2988;16-16,2987-2987;18-20,2985-2983	1-1,3001-3001[UP5];15-15,x-x[BULq];17-17,2986-2986[SIL];21-21,2982-2982[UP3]	.(((.(-(((((((((((((.&.))))))))))))).).))).	UGCAAG-GCCUUGCCUCUUCG&UGGAGAGGCAGGGCACAUGCU	1	16.4293	4	0.956161	Output/WS_GS/cleaveLand_result/t_plot/cme-miR164b_Maker00025869_2992_TPlot.pdf	GO:0003825(alpha,alpha-trehalose-phosphate synthase (UDP-forming) activity);GO:0004805(trehalose-phosphatase activity);GO:0005634(nucleus);GO:0005737(cytoplasm);GO:0005992(trehalose biosynthetic process);GO:0016757(transferase activity, transferring glycosyl groups);GO:0016791(phosphatase activity);GO:0070413(trehalose metabolism in response to stress)	ko00500(Starch and sucrose metabolism)
cme-miR164b	down	Maker00022996	up	Maker00022996:70	PREDICTED: pyruvate kinase, cytosolic isozyme [Cucumis sativus]	60	79	70	-45.3	-35.8	0.790287	4.5	2-14,78-66;16-16,65-65;19-21,62-60	1-1,79-79[UP5];15-15,x-x[BULq];17-18,64-63[SIL]	(((..(-(((((((((((((.&.))))))))))))).)..)))	GGCUGG-GCCCUGCCUCUCCU&UGGAGAGGCAGGGCACAUGCU	2	32.8585	3	0.181087	Output/WS_GS/cleaveLand_result/t_plot/cme-miR164b_Maker00022996_70_TPlot.pdf	GO:0000287(magnesium ion binding);GO:0004743(pyruvate kinase activity);GO:0005737(cytoplasm);GO:0005829(cytosol);GO:0006096(glycolytic process);GO:0016301(kinase activity);GO:0030955(potassium ion binding)	ko00010(Glycolysis / Gluconeogenesis);ko00620(Pyruvate metabolism);ko00230(Purine metabolism)
cme-MIR164c-p3_1ss12CT	down	Maker00007167	down	Maker00007167:907	cinnamoyl-CoA reductase 1-like [Cucurbita pepo subsp. pepo]	895	916	907	-40.7	-28.3	0.695332	8	1-3,916-914;6-13,911-904;14-19,902-897	4-5,913-912[SIL];x-x,903-903[BULt];20-21,896-895[UP3]	..((((((.((((((((..(((&)))..))))))))-))))))..	GAUGGAGACAGGGGAGCUGGUG&CACGUGCUCCCUU-UCUCCAAC	2	32.8585	3	0.944799	Output/WS_GS/cleaveLand_result/t_plot/cme-MIR164c-p3_1ss12CT_Maker00007167_907_TPlot.pdf	GO:0003824(catalytic activity);GO:0005575(cellular_component);GO:0009408(response to heat);GO:0009414(response to water deprivation);GO:0009737(response to abscisic acid);GO:0009809(lignin biosynthetic process);GO:0016621(cinnamoyl-CoA reductase activity);GO:0046686(response to cadmium ion);GO:0050662(coenzyme binding)	ko00940(Phenylpropanoid biosynthesis)
cme-MIR164c-p3_1ss12CT	down	Maker00010556	down	Maker00010556:1004	remorin 4.1-like isoform X1 [Cucurbita pepo subsp. pepo]	994	1013	1004	-40.7	-27.8	0.683047	6.5	2-3,1012-1011;5-15,1009-999;17-19,998-996	1-1,1013-1013[UP5];4-4,1010-1010[SIL];16-16,x-x[BULq];20-21,995-994[UP3]	..(((-(((((((((((.((.&.)).))))))))))).)))..	GAUGG-GAGAGGGAGCAGGUU&CACGUGCUCCCUUUCUCCAAC	1	16.4293	4	0.972705	Output/WS_GS/cleaveLand_result/t_plot/cme-MIR164c-p3_1ss12CT_Maker00010556_1004_TPlot.pdf	GO:0003677(DNA binding);GO:0005634(nucleus);GO:0008150(biological_process)	NA
cme-MIR164c-p3_1ss12CT	down	Maker00016306	down	Maker00016306:818	uncharacterized protein LOC111480649 [Cucurbita maxima]	803	827	818	-40.7	-27.1	0.665848	14	2-12,826-816;13-19,811-805	1-1,827-827[UP5];x-x,815-812[BULt];20-21,804-803[UP3]	..(((((((....(((((((((((.&.)))))))))))----)))))))..	GAUGGAGGGUGUCGGGGAGUACGUC&CACGUGCUCCCU----UUCUCCAAC	3	49.2878	3	0.99876	Output/WS_GS/cleaveLand_result/t_plot/cme-MIR164c-p3_1ss12CT_Maker00016306_818_TPlot.pdf	GO:0005737(cytoplasm);GO:0008757(S-adenosylmethionine-dependent methyltransferase activity);GO:0032259(methylation)	NA
cme-MIR164c-p3_1ss12CT	down	Maker00022524	down	Maker00022524:842	sucrose synthase-like [Cucurbita pepo subsp. pepo]	831	867	842	-40.7	-27	0.663391	35.5	1-8,867-860;9-19,843-833	x-x,859-844[BULt];20-21,832-831[UP3]	..(((((((((((................((((((((&))))))))----------------)))))))))))..	CCUGGAGAGAGGGUGGGGUGACACCGCUGAGCGCGUG&CACGUGCU----------------CCCUUUCUCCAAC	3	49.2878	3	0.999247	Output/WS_GS/cleaveLand_result/t_plot/cme-MIR164c-p3_1ss12CT_Maker00022524_842_TPlot.pdf	GO:0001666(response to hypoxia);GO:0005773(vacuole);GO:0005829(cytosol);GO:0005886(plasma membrane);GO:0005985(sucrose metabolic process);GO:0005986(sucrose biosynthetic process);GO:0008194(UDP-glycosyltransferase activity);GO:0016020(membrane);GO:0016157(sucrose synthase activity);GO:0016757(transferase activity, transferring glycosyl groups)	ko00500(Starch and sucrose metabolism)
cme-MIR164c-p3_1ss12CT	down	Maker00030786	down	Maker00030786:3514	PREDICTED: glucan endo-1,3-beta-glucosidase 8-like [Cucumis sativus]	3503	3523	3514	-40.7	-26.9	0.660934	7.5	3-14,3521-3510;16-21,3508-3503	1-2,3523-3522[UP5];15-15,3509-3509[SIL]	((((((.((((((((((((..&..)))))))))))).))))))	GUUGGAAGAAGGGGGCGUGGG&CACGUGCUCCCUUUCUCCAAC	1	16.4293	4	0.999558	Output/WS_GS/cleaveLand_result/t_plot/cme-MIR164c-p3_1ss12CT_Maker00030786_3514_TPlot.pdf	GO:0004553(hydrolase activity, hydrolyzing O-glycosyl compounds);GO:0030247(polysaccharide binding);GO:0046658(anchored component of plasma membrane)	NA
cme-MIR164c-p3_1ss12CT	down	Maker00038017	down	Maker00038017:873	PREDICTED: ribose-phosphate pyrophosphokinase 1-like [Cucumis melo]	862	886	873	-40.7	-27.36	0.672236	13.5	1-9,886-878;12-21,871-862	10-11,877-872[AILt]	((((((((((......(((((((((&)))))))))----..))))))))))	GUUGGAGGAGUUGCCAGAGCACGUG&CACGUGCUC----CCUUUCUCCAAC	2	32.8585	3	0.996279	Output/WS_GS/cleaveLand_result/t_plot/cme-MIR164c-p3_1ss12CT_Maker00038017_873_TPlot.pdf	GO:0000287(magnesium ion binding);GO:0004749(ribose phosphate diphosphokinase activity);GO:0005524(ATP binding);GO:0009116(nucleoside metabolic process);GO:0009156(ribonucleoside monophosphate biosynthetic process);GO:0009165(nucleotide biosynthetic process);GO:0009507(chloroplast);GO:0016301(kinase activity);GO:0016310(phosphorylation);GO:0016757(transferase activity, transferring glycosyl group…	ko00030(Pentose phosphate pathway);ko00230(Purine metabolism)
cme-MIR164c-p3_1ss12CT	down	Maker00000891	up	Maker00000891:1491	PREDICTED: extra-large guanine nucleotide-binding protein 1-like isoform X2 [Cucumis melo]	1480	1500	1491	-40.7	-27.6	0.678133	6.5	1-5,1500-1496;7-8,1494-1493;10-19,1491-1482	6-6,1495-1495[SIL];9-9,1492-1492[SIL];20-21,1481-1480[UP3]	..((((((((((.((.(((((&))))).)).))))))))))..	UCUGGGGAAAGGAAGGACGUG&CACGUGCUCCCUUUCUCCAAC	1	16.4293	4	0.988906	Output/WS_GS/cleaveLand_result/t_plot/cme-MIR164c-p3_1ss12CT_Maker00000891_1491_TPlot.pdf	GO:0001664(G-protein coupled receptor binding);GO:0003924(GTPase activity);GO:0005525(GTP binding);GO:0005634(nucleus);GO:0005834(heterotrimeric G-protein complex);GO:0005886(plasma membrane);GO:0007186(G-protein coupled receptor signaling pathway);GO:0007188(adenylate cyclase-modulating G-protein coupled receptor signaling pathway);GO:0009737(response to abscisic acid);GO:0009744(response to suc…	NA
cme-MIR164c-p3_1ss12CT	down	Maker00023217	up	Maker00023217:880	cytochrome P450 71A1-like [Momordica charantia]	869	897	880	-40.7	-26.5	0.651106	21	1-5,897-893;6-18,884-872	x-x,892-885[BULt];19-21,871-869[UP3]	...(((((((((((((........(((((&)))))--------)))))))))))))...	AAAGGAGAAAGGGAGUUCAGGAUUAUGUG&CACGU--------GCUCCCUUUCUCCAAC	3	49.2878	3	0.999985	Output/WS_GS/cleaveLand_result/t_plot/cme-MIR164c-p3_1ss12CT_Maker00023217_880_TPlot.pdf	GO:0016020(membrane);GO:0016709(oxidoreductase activity, acting on paired donors, with incorporation or reduction of molecular oxygen, NAD(P)H as one donor, and incorporation of one atom of oxygen);GO:0044550(secondary metabolite biosynthetic process)	ko00905(Brassinosteroid biosynthesis)
cme-MIR164c-p3_1ss12CT	down	Maker00029189	up	Maker00029189:1540	PREDICTED: heat stress transcription factor B-2b [Cucumis sativus]	1529	1549	1540	-40.7	-26.6	0.653563	12	6-12,1544-1538;15-21,1535-1529	1-5,1549-1545[UP5];13-14,1537-1536[SIL]	(((((((..(((((((.....&.....)))))))..)))))))	GUUGGAGUCGGGGAGCUUCCG&CACGUGCUCCCUUUCUCCAAC	6	98.5756	2	0.999887	Output/WS_GS/cleaveLand_result/t_plot/cme-MIR164c-p3_1ss12CT_Maker00029189_1540_TPlot.pdf	GO:0005634(nucleus)	NA
cme-MIR164c-p3_1ss12CT	down	Maker00032116	up	Maker00032116:1029	transcription factor FAMA [Cucurbita moschata]	1017	1038	1029	-40.7	-26.5	0.651106	9.5	3-5,1036-1034;7-16,1032-1023;17-18,1021-1020	1-2,1038-1037[UP5];6-6,1033-1033[SIL];x-x,1022-1022[BULt];19-21,1019-1017[UP3]	...((.((((((((((.(((..&..))).))))))))))-))...	AAAGGAAGAGAGGGAGGACGGU&CACGUGCUCCCUUUCU-CCAAC	1	16.4293	4	0.999967	Output/WS_GS/cleaveLand_result/t_plot/cme-MIR164c-p3_1ss12CT_Maker00032116_1029_TPlot.pdf	GO:0003677(DNA binding);GO:0003700(DNA binding transcription factor activity);GO:0005515(protein binding);GO:0005634(nucleus);GO:0006351(transcription, DNA-templated);GO:0010052(guard cell differentiation);GO:0010377(guard cell fate commitment);GO:0010444(guard mother cell differentiation);GO:0045597(positive regulation of cell differentiation);GO:0045893(positive regulation of transcription, DNA…	NA
cme-miR166a	down	Maker00022297	up	Maker00022297:808	probable sucrose-phosphate synthase 1 [Cucurbita pepo subsp. pepo]	793	816	808	-44.1	-30.2	0.684807	8.5	2-4,815-813;6-16,812-802;17-21,797-793	1-1,816-816[UP5];5-5,x-x[BULq];x-x,801-798[BULt]	(((((....(((((((((((-(((.&.))).)))))))))))----)))))	GGGGAUAACAUGGAGCUUGG-CCGU&UCGGACCAGGCUUCAU----UCCCC	2	32.8585	3	0.81697	Output/WS_GS/cleaveLand_result/t_plot/cme-miR166a_Maker00022297_808_TPlot.pdf	GO:0005634(nucleus);GO:0005829(cytosol);GO:0005886(plasma membrane);GO:0005986(sucrose biosynthetic process);GO:0009506(plasmodesma);GO:0016157(sucrose synthase activity);GO:0016757(transferase activity, transferring glycosyl groups);GO:0046524(sucrose-phosphate synthase activity);GO:0071836(nectar secretion)	ko00500(Starch and sucrose metabolism)
cme-miR166a_1ss20CT	down	Maker00002384	up	Maker00002384:847	prostaglandin reductase-3-like [Cucurbita moschata]	836	857	847	-42	-27.6	0.657143	9	3-4,855-854;6-9,852-849;10-21,847-836	1-2,857-856[UP5];5-5,853-853[SIL];x-x,848-848[BULt]	((((((((((((.((((.((..&..)).))))-))))))))))))	GAGGGAUGGAGUACUGGCCCAC&UCGGACCAG-GCUUCAUUCCUC	2	32.8585	3	0.985668	Output/WS_GS/cleaveLand_result/t_plot/cme-miR166a_1ss20CT_Maker00002384_847_TPlot.pdf	GO:0005739(mitochondrion);GO:0005777(peroxisome);GO:0008270(zinc ion binding);GO:0016491(oxidoreductase activity);GO:0036132(13-prostaglandin reductase activity);GO:0045599(negative regulation of fat cell differentiation);GO:0047522(15-oxoprostaglandin 13-oxidase activity);GO:0055114(oxidation-reduction process)	NA
cme-miR166a_2ss19CT21CG	down	Maker00005793	down	Maker00005793:223	probable protein phosphatase 2C 24 [Cucurbita pepo subsp. pepo]	212	232	223	-41.1	-27.3	0.664234	9	4-6,229-227;8-21,225-212	1-3,232-230[UP5];7-7,226-226[SIL]	((((((((((((((.(((...&...))).))))))))))))))	UGAGAGUGAGGCCUCGUCGUC&UCGGACCAGGCUUCAUUCUCG	1	16.4293	4	0.977418	Output/WS_GS/cleaveLand_result/t_plot/cme-miR166a_2ss19CT21CG_Maker00005793_223_TPlot.pdf	GO:0004721(phosphoprotein phosphatase activity);GO:0004722(protein serine/threonine phosphatase activity);GO:0005515(protein binding);GO:0005634(nucleus);GO:0005737(cytoplasm);GO:0005829(cytosol);GO:0006470(protein dephosphorylation);GO:0009409(response to cold);GO:0009414(response to water deprivation);GO:0009737(response to abscisic acid);GO:0009738(abscisic acid-activated signaling pathway);GO…	ko04016(MAPK signaling pathway - plant);ko04075(Plant hormone signal transduction)
cme-miR166a_2ss19CT21CG	down	Maker00021294	up	Maker00021294:989	probable transcription factor KAN2 isoform X1 [Momordica charantia]	978	1001	989	-41.1	-28.9	0.703163	9.5	1-5,1001-997;7-8,995-994;9-21,990-978	6-6,996-996[SIL];x-x,993-991[BULt]	(((((((((((((...((.(((((&))))).))---)))))))))))))	CGAGGAUGAGGCCCAGUGCUCCGA&UCGGACCA---GGCUUCAUUCUCG	8	131.434	2	0.687583	Output/WS_GS/cleaveLand_result/t_plot/cme-miR166a_2ss19CT21CG_Maker00021294_989_TPlot.pdf	GO:0005634(nucleus);GO:0006355(regulation of transcription, DNA-templated);GO:0044212(transcription regulatory region DNA binding)	ko04075(Plant hormone signal transduction)
cme-miR166a_2ss19CT21CG	down	Maker00022861	up	Maker00022861:687	40S ribosomal protein S3-3 [Momordica charantia]	676	699	687	-41.1	-28.34	0.689538	12	1-3,699-697;5-7,695-693;9-20,688-677	4-4,696-696[SIL];8-8,692-689[AILt];21-21,676-676[UP3]	.((((((((((((....(((.(((&))).)))---.)))))))))))).	GGAGAGUGGAGCCAAGGGGUGCGA&UCGGACC---AGGCUUCAUUCUCG	6	98.5756	3	0.81697	Output/WS_GS/cleaveLand_result/t_plot/cme-miR166a_2ss19CT21CG_Maker00022861_687_TPlot.pdf	GO:0003684(damaged DNA binding);GO:0003735(structural constituent of ribosome);GO:0005634(nucleus);GO:0006281(DNA repair);GO:0008534(oxidized purine nucleobase lesion DNA N-glycosylase activity);GO:0022627(cytosolic small ribosomal subunit)	ko03010(Ribosome)
cme-miR166a_L+2R-2	down	Maker00000447	down	Maker00000447:504	glucan endo-1,3-beta-D-glucosidase [Cucurbita moschata]	493	513	504	-42	-30.8	0.733333	7	3-17,511-497	1-2,513-512[UP5];18-21,496-493[UP3]	....(((((((((((((((..&..)))))))))))))))....	AACUUGAAGCCUGGUCCGACC&UCUCGGACCAGGCUUCAUUCC	6	98.5756	2	0.428885	Output/WS_GS/cleaveLand_result/t_plot/cme-miR166a_L+2R-2_Maker00000447_504_TPlot.pdf	GO:0004553(hydrolase activity, hydrolyzing O-glycosyl compounds);GO:0030247(polysaccharide binding);GO:0046658(anchored component of plasma membrane)	ko00500(Starch and sucrose metabolism)
cme-miR166a_L+2R-2	down	Maker00012823	down	Maker00012823:280	chlorophyll a-b binding protein CP29.1, chloroplastic-like [Cucurbita maxima]	269	289	280	-42	-29.1	0.692857	6	1-2,289-288;4-4,286-286;6-16,284-274;19-21,271-269	3-3,287-287[SIL];5-5,285-285[SIL];17-18,273-272[SIL]	(((..(((((((((((.(.((&)).).)))))))))))..)))	GGACGGAAGCCUGGUCGGCGA&UCUCGGACCAGGCUUCAUUCC	3	49.2878	3	0.740369	Output/WS_GS/cleaveLand_result/t_plot/cme-miR166a_L+2R-2_Maker00012823_280_TPlot.pdf	GO:0009416(response to light stimulus);GO:0009535(chloroplast thylakoid membrane);GO:0009768(photosynthesis, light harvesting in photosystem I);GO:0009941(chloroplast envelope);GO:0010287(plastoglobule);GO:0016168(chlorophyll binding);GO:0031409(pigment binding)	ko00196(Photosynthesis - antenna proteins)
cme-miR166a_L+2R-2	down	Maker00014265	down	Maker00014265:1323	4-coumarate--CoA ligase 2-like [Cucurbita maxima]	1308	1331	1323	-42	-27.4	0.652381	10.5	3-9,1329-1323;11-14,1322-1319;15-21,1314-1308	1-2,1331-1330[UP5];10-10,x-x[BULq];x-x,1318-1315[BULt]	(((((((....((((-(((((((..&..))))))).))))----)))))))	GGAAUGACCGAGGCC-GGUCCGGUU&UCUCGGACCAGGCU----UCAUUCC	7	115.005	2	0.985342	Output/WS_GS/cleaveLand_result/t_plot/cme-miR166a_L+2R-2_Maker00014265_1323_TPlot.pdf	GO:0005524(ATP binding);GO:0005634(nucleus);GO:0008152(metabolic process);GO:0009411(response to UV);GO:0009611(response to wounding);GO:0009620(response to fungus);GO:0009698(phenylpropanoid metabolic process);GO:0016207(4-coumarate-CoA ligase activity);GO:0016874(ligase activity)	ko00360(Phenylalanine metabolism);ko00130(Ubiquinone and other terpenoid-quinone biosynthesis);ko00940(Phenylpropanoid biosynthesis)
cme-miR166a_L+2R-2	down	Maker00016518	down	Maker00016518:1062	PREDICTED: homeobox-leucine zipper protein ATHB-8 [Cucumis sativus]	1051	1070	1062	-42	-37.9	0.902381	2.5	1-2,1070-1069;4-21,1068-1051	3-3,x-x[BULq]	((((((((((((((((((-((&)).))))))))))))))))))	GGGAUGAAGCCUGGUCCG-GA&UCUCGGACCAGGCUUCAUUCC	5	82.1463	2	0.121262	Output/WS_GS/cleaveLand_result/t_plot/cme-miR166a_L+2R-2_Maker00016518_1062_TPlot.pdf	GO:0003677(DNA binding);GO:0003700(DNA binding transcription factor activity);GO:0005634(nucleus);GO:0006351(transcription, DNA-templated);GO:0006355(regulation of transcription, DNA-templated);GO:0008284(positive regulation of cell proliferation);GO:0008289(lipid binding);GO:0009733(response to auxin);GO:0010014(meristem initiation);GO:0010067(procambium histogenesis);GO:0010072(primary shoot ap…	NA
cme-miR166a_L+2R-2	down	Maker00027975	down	Maker00027975:916	PREDICTED: respiratory burst oxidase homolog protein B isoform X1 [Cucumis sativus]	904	925	916	-42	-33.7	0.802381	3.5	1-4,925-922;6-19,920-907;20-21,905-904	5-5,921-921[SIL];x-x,906-906[BULt]	((.((((((((((((((.((((&)))).))))))))))))))-))	GGAAGUGAAGCCUGGUCAGAGA&UCUCGGACCAGGCUUCAUU-CC	6	98.5756	2	0.22782	Output/WS_GS/cleaveLand_result/t_plot/cme-miR166a_L+2R-2_Maker00027975_916_TPlot.pdf	GO:0005886(plasma membrane)	ko04016(MAPK signaling pathway - plant);ko04626(Plant-pathogen interaction)
cme-miR166a_L+2R-2	down	Maker00012662	up	Maker00012662:1482	PREDICTED: uncharacterized protein LOC101210769 [Cucumis sativus]	1469	1491	1482	-42	-28.32	0.674286	7.5	1-11,1491-1481;13-16,1480-1477;19-21,1471-1469	12-12,x-x[BULq];17-18,1476-1472[AILt]	(((.....((((-(((((((((((&))))))))))).))))---..)))	GGACAACGGGAG-CUGGUCCGAGA&UCUCGGACCAGGCUUC---AUUCC	1	16.4293	4	0.886912	Output/WS_GS/cleaveLand_result/t_plot/cme-miR166a_L+2R-2_Maker00012662_1482_TPlot.pdf	GO:0005516(calmodulin binding);GO:0005634(nucleus);GO:0005737(cytoplasm);GO:0008150(biological_process);GO:0009507(chloroplast)	ko00500(Starch and sucrose metabolism)
cme-miR166i_R+1_2ss19TC20CT	down	Maker00016518	down	Maker00016518:1060	PREDICTED: homeobox-leucine zipper protein ATHB-8 [Cucumis sativus]	1049	1069	1060	-42	-37.8	0.9	3.5	2-19,1068-1051	1-1,1069-1069[UP5];20-21,1050-1049[UP3]	..((((((((((((((((((.&.))))))))))))))))))..	CUGGGAUGAAGCCUGGUCCGG&UCGGACCAGGCUUCAUUCCUC	331	5438.09	0	0.0011808	Output/WS_GS/cleaveLand_result/t_plot/cme-miR166i_R+1_2ss19TC20CT_Maker00016518_1060_TPlot.pdf	GO:0003677(DNA binding);GO:0003700(DNA binding transcription factor activity);GO:0005634(nucleus);GO:0006351(transcription, DNA-templated);GO:0006355(regulation of transcription, DNA-templated);GO:0008284(positive regulation of cell proliferation);GO:0008289(lipid binding);GO:0009733(response to auxin);GO:0010014(meristem initiation);GO:0010067(procambium histogenesis);GO:0010072(primary shoot ap…	NA
cme-miR167a	down	Maker00006407	down	Maker00006407:1159	PREDICTED: pyroglutamyl-peptidase 1 [Cucumis sativus]	1148	1168	1159	-38.9	-27.2	0.699229	7	2-6,1167-1163;8-15,1161-1154;17-19,1152-1150	1-1,1168-1168[UP5];7-7,1162-1162[SIL];16-16,1153-1153[SIL];20-21,1149-1148[UP3]	..(((.((((((((.(((((.&.))))).)))))))).)))..	CCGAUGAUGCUGGUCGCUUCG&UGAAGCUGCCAGCAUGAUCUA	8	131.434	2	0.813718	Output/WS_GS/cleaveLand_result/t_plot/cme-miR167a_Maker00006407_1159_TPlot.pdf	GO:0006508(proteolysis)	NA
cme-MIR167c-p3	down	Maker00004245	down	Maker00004245:244	probable polyamine oxidase 2 [Cucurbita moschata]	234	255	244	-37.8	-25.4	0.671958	9	1-4,255-252;5-7,250-248;8-11,246-243;13-20,241-234	x-x,251-251[BULt];x-x,247-247[BULt];12-12,242-242[SIL]	((((((((.((((.(((.((((&))))-)))-)))).))))))))	GGUGAGAUCGCCGCCGUCGGUC&GAUC-AUG-CGGCAGUUUCACC	1	16.4293	4	0.995272	Output/WS_GS/cleaveLand_result/t_plot/cme-MIR167c-p3_Maker00004245_244_TPlot.pdf	GO:0005777(peroxisome);GO:0006598(polyamine catabolic process);GO:0008131(primary amine oxidase activity);GO:0046592(polyamine oxidase activity);GO:0055114(oxidation-reduction process)	ko00330(Arginine and proline metabolism);ko00410(beta-Alanine metabolism)
cme-MIR167c-p3	down	Maker00005250	down	Maker00005250:240	PREDICTED: chitinase-like protein 1 [Cucumis melo]	230	248	240	-37.8	-24.9	0.65873	5.5	1-5,248-244;7-9,243-241;11-14,239-236;16-20,234-230	6-6,x-x[BULq];10-10,240-240[SIL];15-15,235-235[SIL]	(((((.((((.(((-(((((&))))).))).)))).)))))	GGUGAUACUGGCGC-UGAUU&GAUCAUGCGGCAGUUUCACC	2	32.8585	3	0.999384	Output/WS_GS/cleaveLand_result/t_plot/cme-MIR167c-p3_Maker00005250_240_TPlot.pdf	GO:0004568(chitinase activity);GO:0005576(extracellular region);GO:0005794(Golgi apparatus);GO:0006032(chitin catabolic process);GO:0009408(response to heat);GO:0009414(response to water deprivation);GO:0009651(response to salt stress);GO:0009735(response to cytokinin);GO:0009809(lignin biosynthetic process);GO:0009825(multidimensional cell growth);GO:0009873(ethylene-activated signaling pathway)…	ko00520(Amino sugar and nucleotide sugar metabolism);ko04016(MAPK signaling pathway - plant)
cme-MIR167c-p3	down	Maker00026021	down	Maker00026021:397	uncharacterized protein LOC111467621 [Cucurbita maxima]	387	406	397	-37.8	-24.6	0.650794	12.5	7-12,400-395;14-20,393-387	1-6,406-401[UP5];13-13,394-394[SIL]	(((((((.((((((......&......)))))).)))))))	GGUGAAGGUGCCGCCCUUCC&GAUCAUGCGGCAGUUUCACC	1	16.4293	4	0.99982	Output/WS_GS/cleaveLand_result/t_plot/cme-MIR167c-p3_Maker00026021_397_TPlot.pdf	GO:0003674(molecular_function);GO:0005575(cellular_component)	ko00564(Glycerophospholipid metabolism);ko00565(Ether lipid metabolism);ko00440(Phosphonate and phosphinate metabolism)
cme-MIR167c-p3	down	Maker00006335	up	Maker00006335:1697	zinc finger protein CONSTANS-LIKE 9-like [Cucurbita pepo subsp. pepo]	1687	1709	1697	-37.8	-25.04	0.662434	11.5	1-4,1709-1706;6-15,1701-1692;17-20,1690-1687	5-5,1705-1702[AILt];16-16,1691-1691[SIL]	((((.((((((((((....((((&))))---.)))))))))).))))	GGUGCAGCUGCUGCAGAGGGGUC&GAUC---AUGCGGCAGUUUCACC	81	1330.77	2	0.997149	Output/WS_GS/cleaveLand_result/t_plot/cme-MIR167c-p3_Maker00006335_1697_TPlot.pdf	GO:0003700(DNA binding transcription factor activity);GO:0005515(protein binding);GO:0005634(nucleus);GO:0006355(regulation of transcription, DNA-templated);GO:0007623(circadian rhythm);GO:0008270(zinc ion binding);GO:0048579(negative regulation of long-day photoperiodism, flowering)	NA
cme-MIR167c-p3	down	Maker00013440	up	Maker00013440:1028	PREDICTED: serine acetyltransferase 2 [Cucumis sativus]	1018	1039	1028	-37.8	-25.38	0.671429	12	2-4,1038-1036;7-20,1031-1018	1-1,1039-1039[UP5];5-6,1035-1032[AILt]	((((((((((((((....(((.&.)))--..))))))))))))))	GGUGAAACUGCUGUUGUGGGUA&GAUC--AUGCGGCAGUUUCACC	2	32.8585	3	0.997377	Output/WS_GS/cleaveLand_result/t_plot/cme-MIR167c-p3_Maker00013440_1028_TPlot.pdf	GO:0000103(sulfate assimilation);GO:0005737(cytoplasm);GO:0005829(cytosol);GO:0006535(cysteine biosynthetic process from serine);GO:0009001(serine O-acetyltransferase activity);GO:0016407(acetyltransferase activity);GO:0019344(cysteine biosynthetic process)	ko00920(Sulfur metabolism);ko00270(Cysteine and methionine metabolism)
cme-MIR167c-p3	down	Maker00030658	up	Maker00030658:1706	indole-3-acetic acid-amido synthetase GH3.17 [Cucurbita maxima]	1696	1715	1706	-37.8	-24.7	0.653439	9	3-4,1713-1712;7-17,1709-1699;19-20,1697-1696	1-2,1715-1714[UP5];5-6,1711-1710[SIL];18-18,1698-1698[SIL]	((.(((((((((((..((..&..))..))))))))))).))	GGCGAAACUGCUGCUGGAGC&GAUCAUGCGGCAGUUUCACC	3	49.2878	2	0.999421	Output/WS_GS/cleaveLand_result/t_plot/cme-MIR167c-p3_Maker00030658_1706_TPlot.pdf	GO:0005634(nucleus);GO:0005737(cytoplasm);GO:0009733(response to auxin);GO:0010252(auxin homeostasis);GO:0010279(indole-3-acetic acid amido synthetase activity)	ko04075(Plant hormone signal transduction)
cme-MIR167c-p3	down	Maker00036326	up	Maker00036326:1218	kinase-interacting family protein-like [Momordica charantia]	1208	1227	1218	-37.8	-25.5	0.674603	6.5	1-6,1227-1222;8-8,1220-1220;10-18,1218-1210	7-7,1221-1221[SIL];9-9,1219-1219[SIL];19-20,1209-1208[UP3]	..(((((((((.(.((((((&)))))).).)))))))))..	GCUGAAGCUGCGGGAUGAUC&GAUCAUGCGGCAGUUUCACC	8	131.434	2	0.99126	Output/WS_GS/cleaveLand_result/t_plot/cme-MIR167c-p3_Maker00036326_1218_TPlot.pdf	GO:0003779(actin binding);GO:0005737(cytoplasm);GO:0005739(mitochondrion)	NA
cme-miR167d	down	Maker00010088	down	Maker00010088:1810	probable aquaporin PIP1-4 [Cucurbita moschata]	1798	1819	1810	-40.2	-26.2	0.651741	5.5	1-13,1819-1807;15-16,1804-1803;18-21,1801-1798	14-14,1806-1805[AILt];17-17,1802-1802[SIL]	((((.((..(((((((((((((&)))))))))))))-.)).))))	CGGAGCAGCGUUGGCAGCUUUA&UGAAGCUGCCAGC-AUGAUCUG	1	16.4293	4	0.995491	Output/WS_GS/cleaveLand_result/t_plot/cme-miR167d_Maker00010088_1810_TPlot.pdf	GO:0005773(vacuole);GO:0005886(plasma membrane);GO:0005887(integral component of plasma membrane);GO:0006810(transport);GO:0006833(water transport);GO:0009414(response to water deprivation);GO:0009507(chloroplast);GO:0009651(response to salt stress);GO:0015250(water channel activity);GO:0015267(channel activity);GO:0015670(carbon dioxide transport);GO:0016020(membrane);GO:0016021(integral compone…	NA
cme-miR167d	down	Maker00008400	up	Maker00008400:2183	auxin response factor 8 protein [Siraitia grosvenorii]	2172	2192	2183	-40.2	-31.2	0.776119	4.5	3-13,2190-2180;15-21,2178-2172	1-2,2192-2191[UP5];14-14,2179-2179[SIL]	(((((((.(((((((((((..&..))))))))))).)))))))	UAGAUCAGGCUGGCAGCUUGU&UGAAGCUGCCAGCAUGAUCUG	336	5520.23	0	0.0011808	Output/WS_GS/cleaveLand_result/t_plot/cme-miR167d_Maker00008400_2183_TPlot.pdf	GO:0003700(DNA binding transcription factor activity);GO:0005515(protein binding);GO:0005634(nucleus);GO:0006351(transcription, DNA-templated);GO:0006355(regulation of transcription, DNA-templated);GO:0009733(response to auxin);GO:0009734(auxin-activated signaling pathway);GO:0009908(flower development);GO:0043565(sequence-specific DNA binding)	ko04075(Plant hormone signal transduction)
cme-miR167d_R+1	down	Maker00012737	down	Maker00012737:1436	threonine dehydratase biosynthetic, chloroplastic-like [Cucurbita pepo subsp. pepo]	1424	1445	1436	-43.5	-29.5	0.678161	7.5	3-12,1443-1434;13-15,1432-1430;18-22,1428-1424	1-2,1445-1444[UP5];x-x,1433-1433[BULt];16-17,1429-1429[AILq]	(((((.-(((.((((((((((..&..))))))))))-)))..)))))	CCAGAG-GUGCCUGGCAGCUUAG&UGAAGCUGCCAG-CAUGAUCUGG	32	525.736	3	0.825887	Output/WS_GS/cleaveLand_result/t_plot/cme-miR167d_R+1_Maker00012737_1436_TPlot.pdf	GO:0004794(L-threonine ammonia-lyase activity);GO:0005737(cytoplasm);GO:0009097(isoleucine biosynthetic process);GO:0030170(pyridoxal phosphate binding)	ko00260(Glycine, serine and threonine metabolism);ko00290(Valine, leucine and isoleucine biosynthesis)
cme-miR167d_R+1	down	Maker00031370	down	Maker00031370:1647	jasmonic acid-amido synthetase JAR1-like [Momordica charantia]	1634	1656	1647	-43.5	-32.5	0.747126	10	5-16,1652-1641;18-22,1638-1634	1-4,1656-1653[UP5];17-17,1640-1639[AILt]	(((((..((((((((((((....&....))))))))))))-.)))))	CCGGAGACGUGCUGGCAGCGGAG&UGAAGCUGCCAGCAUG-AUCUGG	5	82.1463	2	0.158322	Output/WS_GS/cleaveLand_result/t_plot/cme-miR167d_R+1_Maker00031370_1647_TPlot.pdf	GO:0009416(response to light stimulus);GO:0009733(response to auxin)	ko04075(Plant hormone signal transduction)
cme-miR167d_R+1	down	Maker00014943	up	Maker00014943:66	RecName: Full=Peptidyl-prolyl cis-trans isomerase 1; Short=PPIase 1; AltName: Full=Cyclophilin 1; AltName: Full=Cyclosporin A-binding protein 1; AltName: Full=Rotamase 1	54	74	66	-43.5	-28.3	0.650575	6	1-7,74-68;9-11,67-65;13-22,63-54	8-8,x-x[BULq];12-12,64-64[SIL]	((((((((((.(((-(((((((&))))))).))).))))))))))	CCGGAUCGUGAUGG-AGCUUUA&UGAAGCUGCCAGCAUGAUCUGG	9	147.863	3	0.969685	Output/WS_GS/cleaveLand_result/t_plot/cme-miR167d_R+1_Maker00014943_66_TPlot.pdf	GO:0003755(peptidyl-prolyl cis-trans isomerase activity)	NA
cme-miR167d_R+1	down	Maker00017594	up	Maker00017594:4529	PREDICTED: LOW QUALITY PROTEIN: ABC transporter C family member 3-like [Cucumis melo]	4516	4540	4529	-43.5	-32.7	0.751724	6	1-4,4540-4537;5-8,4535-4532;9-13,4530-4526;14-22,4524-4516	x-x,4536-4536[BULt];x-x,4531-4531[BULt];x-x,4525-4525[BULt]	(((((((((.(((((.((((.((((&))))-))))-)))))-)))))))))	CCAGAUCGUAGCUGGCCAGCAUUCG&UGAA-GCUG-CCAGC-AUGAUCUGG	3	49.2878	3	0.139148	Output/WS_GS/cleaveLand_result/t_plot/cme-miR167d_R+1_Maker00017594_4529_TPlot.pdf	GO:0000325(plant-type vacuole);GO:0005524(ATP binding);GO:0005773(vacuole);GO:0005774(vacuolar membrane);GO:0005886(plasma membrane);GO:0008559(xenobiotic transmembrane transporting ATPase activity);GO:0009506(plasmodesma);GO:0010290(chlorophyll catabolite transmembrane transporter activity);GO:0015431(glutathione S-conjugate-exporting ATPase activity);GO:0016021(integral component of membrane);G…	ko02010(ABC transporters)
cme-miR169a_R+1	down	Maker00013810	up	Maker00013810:1079	glutathione S-transferase PARB-like [Cucurbita moschata]	1067	1091	1079	-38.4	-26.2	0.682292	10	1-8,1091-1084;9-10,1080-1079;12-16,1077-1073;18-22,1071-1067	x-x,1083-1081[BULt];11-11,1078-1078[SIL];17-17,1072-1072[SIL]	(((((.(((((.((...((((((((&))))))))---)).))))).)))))	GCAGGGGAGUCCUUCACUUUGGCUG&UAGCCAAA---AAUGACUUGCCUGC	4	65.7171	2	0.558996	Output/WS_GS/cleaveLand_result/t_plot/cme-miR169a_R+1_Maker00013810_1079_TPlot.pdf	GO:0004364(glutathione transferase activity);GO:0005737(cytoplasm);GO:0006749(glutathione metabolic process)	ko00480(Glutathione metabolism)
cme-miR169a_R+1	down	Maker00017635	up	Maker00017635:2205	trihelix transcription factor GT-2-like [Cucurbita moschata]	2193	2215	2205	-38.4	-27.2	0.708333	10.5	3-9,2213-2207;11-22,2204-2193	1-2,2215-2214[UP5];10-10,2206-2205[AILt]	((((((((((((..(((((((..&..)))))))-.))))))))))))	GUAGGCGGGUCGGGUUUUGGUGU&UAGCCAAAA-AUGACUUGCCUGC	2	32.8585	3	0.393131	Output/WS_GS/cleaveLand_result/t_plot/cme-miR169a_R+1_Maker00017635_2205_TPlot.pdf	GO:0003700(DNA binding transcription factor activity);GO:0005634(nucleus);GO:0006355(regulation of transcription, DNA-templated);GO:0010192(mucilage biosynthetic process);GO:0019760(glucosinolate metabolic process);GO:0043565(sequence-specific DNA binding);GO:0044212(transcription regulatory region DNA binding)	ko00040(Pentose and glucuronate interconversions)
cme-miR169a_R+1	down	Maker00033347	up	Maker00033347:2925	ABC transporter B family member 1 [Cucurbita maxima]	2913	2934	2925	-38.4	-25.9	0.674479	9	3-9,2932-2926;12-15,2923-2920;17-22,2918-2913	1-2,2934-2933[UP5];10-11,2925-2924[SIL];16-16,2919-2919[SIL]	((((((.((((..(((((((..&..)))))))..)))).))))))	GCAGGCCAGUUCCUUUUGGCGU&UAGCCAAAAAUGACUUGCCUGC	2	32.8585	3	0.713096	Output/WS_GS/cleaveLand_result/t_plot/cme-miR169a_R+1_Maker00033347_2925_TPlot.pdf	GO:0016021(integral component of membrane);GO:0042626(ATPase activity, coupled to transmembrane movement of substances);GO:0055085(transmembrane transport)	ko02010(ABC transporters)
cme-miR169f	up	Maker00003310	down	Maker00003310:123	probable linoleate 9S-lipoxygenase 5 [Cucurbita pepo subsp. pepo]	111	131	123	-42.9	-30.7	0.715618	8.5	1-5,131-127;8-9,124-123;11-14,122-119;15-21,117-111	6-7,126-125[SIL];10-10,x-x[BULq];x-x,118-118[BULt]	(((((((.((((-((..(((((&)))))..)).))))-)))))))	CCGGCGACGUCG-CCGGGGCUG&CAGCCAAGGAUGAC-UUGCCGG	5	82.1463	3	0.55027	Output/WS_GS/cleaveLand_result/t_plot/cme-miR169f_Maker00003310_123_TPlot.pdf	GO:0016165(linoleate 13S-lipoxygenase activity)	ko00591(Linoleic acid metabolism)
cme-miR169f	up	Maker00003455	down	Maker00003455:123	probable linoleate 9S-lipoxygenase 5 [Cucurbita pepo subsp. pepo]	111	131	123	-42.9	-30.7	0.715618	8.5	1-5,131-127;8-9,124-123;11-14,122-119;15-21,117-111	6-7,126-125[SIL];10-10,x-x[BULq];x-x,118-118[BULt]	(((((((.((((-((..(((((&)))))..)).))))-)))))))	CCGGCGACGUCG-CCGGGGCUG&CAGCCAAGGAUGAC-UUGCCGG	21	345.015	3	0.57218	Output/WS_GS/cleaveLand_result/t_plot/cme-miR169f_Maker00003455_123_TPlot.pdf	GO:0016165(linoleate 13S-lipoxygenase activity)	ko00591(Linoleic acid metabolism)
cme-miR169f	up	Maker00021983	down	Maker00021983:889	PREDICTED: protein TIFY 10A [Cucumis sativus]	879	898	889	-42.9	-29.4	0.685315	6.5	1-6,898-893;8-11,891-888;14-21,886-879	7-7,892-892[SIL];12-13,887-887[AILq]	((((((((.-((((.((((((&)))))).))))..))))))))	CCGGCGAGA-AUUCGUGGCUG&CAGCCAAGGAUGACUUGCCGG	1	16.4293	4	0.863313	Output/WS_GS/cleaveLand_result/t_plot/cme-miR169f_Maker00021983_889_TPlot.pdf	GO:0003714(transcription corepressor activity);GO:0005634(nucleus);GO:0009611(response to wounding);GO:0031347(regulation of defense response);GO:1903507(negative regulation of nucleic acid-templated transcription);GO:2000022(regulation of jasmonic acid mediated signaling pathway)	ko04075(Plant hormone signal transduction)
cme-miR169r_L+1R+1_1ss12TC	down	Maker00012934	down	Maker00012934:335	aquaporin PIP2-2-like [Cucurbita maxima]	312	344	335	-47.2	-31.1	0.658898	14.5	2-16,343-329;17-22,318-313	1-1,344-344[UP5];x-x,328-319[BULt];23-23,312-312[UP3]	.((((((..........(((((((((((((((.&.)))))))))))))))----------)))))).	CCCGGCGGUGACUUUUGGGUUGUUUUUGGCUCG&UGAGCCAAGAACGACU----------UGCCGGC	2	32.8585	2	0.558996	Output/WS_GS/cleaveLand_result/t_plot/cme-miR169r_L+1R+1_1ss12TC_Maker00012934_335_TPlot.pdf	GO:0005773(vacuole);GO:0005887(integral component of plasma membrane);GO:0009506(plasmodesma);GO:0009992(cellular water homeostasis);GO:0015250(water channel activity);GO:0015254(glycerol channel activity);GO:0034220(ion transmembrane transport)	NA
cme-miR169r_L+1R+1_1ss12TC	down	Maker00030143	down	Maker00030143:1115	GATA transcription factor 5-like [Cucurbita maxima]	1104	1123	1115	-47.2	-34.5	0.730932	8	1-9,1123-1115;13-23,1114-1104	10-12,x-x[BULq]	(((((((((((---(((((((((&)))))))))...)))))))))))	GCCGGCGGGUC---CUUGGCUUA&UGAGCCAAGAACGACUUGCCGGC	4	65.7171	2	0.158322	Output/WS_GS/cleaveLand_result/t_plot/cme-miR169r_L+1R+1_1ss12TC_Maker00030143_1115_TPlot.pdf	GO:0000977(RNA polymerase II regulatory region sequence-specific DNA binding);GO:0001085(RNA polymerase II transcription factor binding);GO:0001228(transcriptional activator activity, RNA polymerase II transcription regulatory region sequence-specific DNA binding);GO:0003682(chromatin binding);GO:0005634(nucleus);GO:0005667(transcription factor complex);GO:0030154(cell differentiation)	NA
cme-miR169r_L+1R+1_1ss12TC	down	Maker00032991	down	Maker00032991:722	33 kDa ribonucleoprotein, chloroplastic [Cucurbita moschata]	707	731	722	-47.2	-31.6	0.669492	6.5	2-11,730-721;13-21,719-711;22-23,708-707	1-1,731-731[UP5];12-12,720-720[SIL];x-x,710-709[BULt]	((..(((((((((.((((((((((.&.)))))))))).)))))))))--))	GCAUUGGCAAGUCAUUUUUGGCUCU&UGAGCCAAGAACGACUUGCCG--GC	2	32.8585	3	0.477576	Output/WS_GS/cleaveLand_result/t_plot/cme-miR169r_L+1R+1_1ss12TC_Maker00032991_722_TPlot.pdf	GO:0003723(RNA binding);GO:0003729(mRNA binding);GO:0006397(mRNA processing);GO:0009507(chloroplast);GO:0009570(chloroplast stroma);GO:0009579(thylakoid);GO:0031425(chloroplast RNA processing);GO:1901259(chloroplast rRNA processing)	NA
cme-miR169r_L+1R+1_1ss12TC	down	Maker00024020	up	Maker00024020:507	D-3-phosphoglycerate dehydrogenase 2, chloroplastic-like [Cucurbita pepo subsp. pepo]	495	516	507	-47.2	-31.6	0.669492	11.5	4-6,513-511;9-11,508-506;13-23,505-495	1-3,516-514[UP5];7-8,510-509[SIL];12-12,x-x[BULq]	(((((((((((-(((..(((...&...)))..))).)))))))))))	GCCGGCAGGUC-UUCGAGGCGGC&UGAGCCAAGAACGACUUGCCGGC	6	98.5756	3	0.450821	Output/WS_GS/cleaveLand_result/t_plot/cme-miR169r_L+1R+1_1ss12TC_Maker00024020_507_TPlot.pdf	GO:0004617(phosphoglycerate dehydrogenase activity);GO:0009070(serine family amino acid biosynthetic process)	ko00260(Glycine, serine and threonine metabolism)
cme-MIR169r-p3	down	Maker00010476	down	Maker00010476:1632	cytochrome P450 98A2 [Cucurbita moschata]	1619	1644	1632	-46.5	-31	0.666667	12.5	1-5,1644-1640;6-20,1636-1622	x-x,1639-1637[BULt];21-23,1621-1619[UP3]	...(((((((((((((((...(((((&)))))---)))))))))))))))...	UGAAGCCGGAGGAGAUCGACAUGUCG&CGGCA---CGGUCUUCUUCGGCUCUU	8	131.434	2	0.996613	Output/WS_GS/cleaveLand_result/t_plot/cme-MIR169r-p3_Maker00010476_1632_TPlot.pdf	GO:0009809(lignin biosynthetic process);GO:0016020(membrane);GO:0016709(oxidoreductase activity, acting on paired donors, with incorporation or reduction of molecular oxygen, NAD(P)H as one donor, and incorporation of one atom of oxygen)	ko00940(Phenylpropanoid biosynthesis);ko00945(Stilbenoid, diarylheptanoid and gingerol biosynthesis);ko00941(Flavonoid biosynthesis)
cme-MIR169r-p3	down	Maker00015252	down	Maker00015252:2220	PREDICTED: transcription factor bHLH130-like isoform X2 [Cucumis melo]	2206	2231	2220	-46.5	-31.2	0.670968	8	1-8,2231-2224;9-9,2222-2222;10-19,2220-2211;20-23,2209-2206	x-x,2223-2223[BULt];x-x,2221-2221[BULt];x-x,2210-2210[BULt]	((((.((((((((((.(.((((((((&))))))))-)-))))))))))-))))	GAGACGUCGAAGGAGCAUCCGUGUCG&CGGCACGG-U-CUUCUUCGGC-UCUU	5	82.1463	2	0.992644	Output/WS_GS/cleaveLand_result/t_plot/cme-MIR169r-p3_Maker00015252_2220_TPlot.pdf	GO:0001046(core promoter sequence-specific DNA binding);GO:0001228(transcriptional activator activity, RNA polymerase II transcription regulatory region sequence-specific DNA binding);GO:0005634(nucleus);GO:0006366(transcription by RNA polymerase II)	ko03440(Homologous recombination)
cme-MIR169r-p3	down	Maker00021223	down	Maker00021223:264	protein STRICTOSIDINE SYNTHASE-LIKE 6-like [Cucurbita pepo subsp. pepo]	250	272	264	-46.5	-30.6	0.658065	8.5	1-6,272-267;9-13,265-261;14-23,259-250	7-8,266-266[AILq];x-x,260-260[BULt]	((((((((((.(((((.-((((((&))))))..)))))-))))))))))	AGGAGCUGAGUGGGGAG-GUGCCG&CGGCACGGUCUUC-UUCGGCUCUU	1	16.4293	4	0.999634	Output/WS_GS/cleaveLand_result/t_plot/cme-MIR169r-p3_Maker00021223_264_TPlot.pdf	GO:0005783(endoplasmic reticulum);GO:0016020(membrane);GO:0016788(hydrolase activity, acting on ester bonds)	NA
cme-MIR169r-p3	down	Maker00035895	down	Maker00035895:1550	PREDICTED: patellin-4 [Cucumis sativus]	1537	1559	1550	-46.5	-33	0.709677	7	1-15,1559-1545;17-21,1543-1539	16-16,1544-1544[SIL];22-23,1538-1537[UP3]	..(((((.(((((((((((((((&))))))))))))))).)))))..	GUGAGCCAGGGAAGAUUGUGCUG&CGGCACGGUCUUCUUCGGCUCUU	7	115.005	2	0.821574	Output/WS_GS/cleaveLand_result/t_plot/cme-MIR169r-p3_Maker00035895_1550_TPlot.pdf	GO:0005215(transporter activity);GO:0005634(nucleus);GO:0005829(cytosol);GO:0005886(plasma membrane);GO:0006810(transport);GO:0007049(cell cycle);GO:0008289(lipid binding);GO:0051301(cell division);GO:0071365(cellular response to auxin stimulus);GO:1901703(protein localization involved in auxin polar transport)	NA
cme-MIR169r-p3	down	Maker00036057	down	Maker00036057:156	cell division cycle-associated protein 7-like [Cucurbita maxima]	143	166	156	-46.5	-30.9	0.664516	7.5	1-3,166-164;5-22,161-144	4-4,163-162[AILt];23-23,143-143[UP3]	.((((((((((((((((((..(((&)))-.)))))))))))))))))).	UAGGGUUGAAGAAGACUGUAUCCG&CGG-CACGGUCUUCUUCGGCUCUU	2	32.8585	3	0.999081	Output/WS_GS/cleaveLand_result/t_plot/cme-MIR169r-p3_Maker00036057_156_TPlot.pdf	NA	NA
cme-MIR169r-p3	down	Maker00036782	down	Maker00036782:1319	polyphenol oxidase 3 [Luffa aegyptiaca]	1307	1329	1319	-46.5	-31.8	0.683871	7	2-4,1328-1326;5-14,1324-1315;17-22,1313-1308	1-1,1329-1329[UP5];x-x,1325-1325[BULt];15-16,1314-1314[AILq];23-23,1307-1307[UP3]	.((((((.-((((((((((.(((.&.)))-))))))))))..)))))).	CAGAGCCC-AGAAGGCCGUCGCCC&CGGC-ACGGUCUUCUUCGGCUCUU	1	16.4293	4	0.975173	Output/WS_GS/cleaveLand_result/t_plot/cme-MIR169r-p3_Maker00036782_1319_TPlot.pdf	GO:0004503(monophenol monooxygenase activity);GO:0036263(L-DOPA monooxygenase activity)	ko00350(Tyrosine metabolism);ko00950(Isoquinoline alkaloid biosynthesis)
cme-MIR169r-p3	down	Maker00038539	down	Maker00038539:2384	PREDICTED: tRNA-dihydrouridine(20/20a) synthase-like isoform X1 [Cucumis melo]	2371	2394	2384	-46.5	-31.6	0.67957	7.5	2-5,2393-2390;7-17,2387-2377;19-23,2375-2371	1-1,2394-2394[UP5];6-6,2389-2388[AILt];18-18,2376-2376[SIL]	(((((.(((((((((((..((((.&.))))-.))))))))))).)))))	GAGAGGCGAAGAAGAUCUAUGCCC&CGGCA-CGGUCUUCUUCGGCUCUU	4	65.7171	2	0.979309	Output/WS_GS/cleaveLand_result/t_plot/cme-MIR169r-p3_Maker00038539_2384_TPlot.pdf	GO:0005829(cytosol);GO:0017150(tRNA dihydrouridine synthase activity)	NA
cme-MIR169r-p3	down	Maker00039833	down	Maker00039833:1021	homeobox-leucine zipper protein HAT5-like [Momordica charantia]	1008	1031	1021	-46.5	-31.18	0.670538	8	1-9,1031-1023;10-14,1021-1017;18-23,1013-1008	x-x,1022-1022[BULt];15-17,1016-1014[SIL]	((((((...(((((.(((((((((&)))))))))-)))))...))))))	AGGAGCAAUGGAAGUGCCGUGCUG&CGGCACGGU-CUUCUUCGGCUCUU	3	49.2878	3	0.997377	Output/WS_GS/cleaveLand_result/t_plot/cme-MIR169r-p3_Maker00039833_1021_TPlot.pdf	GO:0001558(regulation of cell growth);GO:0003677(DNA binding);GO:0003700(DNA binding transcription factor activity);GO:0005515(protein binding);GO:0005634(nucleus);GO:0005739(mitochondrion);GO:0006351(transcription, DNA-templated);GO:0006355(regulation of transcription, DNA-templated);GO:0009637(response to blue light);GO:0009651(response to salt stress);GO:0009965(leaf morphogenesis);GO:0017148(…	NA
cme-MIR169r-p3	down	Maker00019757	up	Maker00019757:943	BOI-related E3 ubiquitin-protein ligase 1-like [Cucurbita pepo subsp. pepo]	924	952	943	-46.5	-31.7	0.68172	15	1-6,952-947;8-11,945-942;12-17,937-932;18-23,929-924	7-7,946-946[SIL];x-x,941-938[BULt];x-x,931-930[BULt]	((((((..((((((....((((.((((((&)))))).))))----))))))--))))))	GAGAGCGGCGGAGGAAGUGGACGGUGCCG&CGGCACGGUCU----UCUUCG--GCUCUU	1	16.4293	4	0.981317	Output/WS_GS/cleaveLand_result/t_plot/cme-MIR169r-p3_Maker00019757_943_TPlot.pdf	GO:0004842(ubiquitin-protein transferase activity);GO:0005737(cytoplasm);GO:0006952(defense response);GO:0043067(regulation of programmed cell death);GO:0043161(proteasome-mediated ubiquitin-dependent protein catabolic process);GO:0046872(metal ion binding)	NA
cme-miR171a_L+1_1ss13CT	down	Maker00025748	up	Maker00025748:840	PREDICTED: ribonuclease H2 subunit B isoform X1 [Cucumis melo]	828	849	840	-40.1	-28	0.698254	7.5	2-5,848-845;8-22,842-828	1-1,849-849[UP5];6-7,844-843[SIL]	(((((((((((((((..((((.&.))))..)))))))))))))))	GGUAUUGGCAUGGUUAUAUCAC&CUGAUUGAGCCGUGCCAAUAUC	4	65.7171	2	0.539578	Output/WS_GS/cleaveLand_result/t_plot/cme-miR171a_L+1_1ss13CT_Maker00025748_840_TPlot.pdf	GO:0003674(molecular_function);GO:0005634(nucleus);GO:0008150(biological_process)	ko03030(DNA replication)
cme-miR171a_L+1_1ss13CT	down	Maker00033347	up	Maker00033347:3243	ABC transporter B family member 1 [Cucurbita maxima]	3231	3252	3243	-40.1	-27.7	0.690773	9	1-17,3252-3236	18-22,3235-3231[UP3]	.....(((((((((((((((((&))))))))))))))))).....	UGAAAUGGCAUGGUUUGAUCAG&CUGAUUGAGCCGUGCCAAUAUC	5	82.1463	2	0.659465	Output/WS_GS/cleaveLand_result/t_plot/cme-miR171a_L+1_1ss13CT_Maker00033347_3243_TPlot.pdf	GO:0016021(integral component of membrane);GO:0042626(ATPase activity, coupled to transmembrane movement of substances);GO:0055085(transmembrane transport)	ko02010(ABC transporters)
cme-MIR171b-p5	down	Maker00002437	down	Maker00002437:3036	ABC transporter C family member 10-like [Cucurbita moschata]	3025	3045	3036	-35.2	-23.6	0.670455	10	1-13,3045-3033	14-21,3032-3025[UP3]	........(((((((((((((&)))))))))))))........	CUAUUUCGCGCACCGAUGUCC&GGAUAUUGGUGCGGUUCAAUA	1	16.4293	4	0.988367	Output/WS_GS/cleaveLand_result/t_plot/cme-MIR171b-p5_Maker00002437_3036_TPlot.pdf	GO:0000325(plant-type vacuole);GO:0005524(ATP binding);GO:0005774(vacuolar membrane);GO:0005886(plasma membrane);GO:0008559(xenobiotic transmembrane transporting ATPase activity);GO:0016021(integral component of membrane);GO:0042626(ATPase activity, coupled to transmembrane movement of substances);GO:0055085(transmembrane transport)	ko02010(ABC transporters)
cme-MIR171b-p5	down	Maker00010476	down	Maker00010476:1328	cytochrome P450 98A2 [Cucurbita moschata]	1313	1335	1328	-35.2	-23.3	0.661932	10.5	1-3,1335-1333;6-15,1332-1323;16-20,1318-1314	4-5,x-x[BULq];x-x,1322-1319[BULt];21-21,1313-1313[UP3]	.(((((....((((((((((--(((&)))..))))))))))----))))).	CAUUGAUGCUGCCGCACCGA--UCC&GGAUAUUGGUGCGGU----UCAAUA	5	82.1463	3	0.99646	Output/WS_GS/cleaveLand_result/t_plot/cme-MIR171b-p5_Maker00010476_1328_TPlot.pdf	GO:0009809(lignin biosynthetic process);GO:0016020(membrane);GO:0016709(oxidoreductase activity, acting on paired donors, with incorporation or reduction of molecular oxygen, NAD(P)H as one donor, and incorporation of one atom of oxygen)	ko00940(Phenylpropanoid biosynthesis);ko00945(Stilbenoid, diarylheptanoid and gingerol biosynthesis);ko00941(Flavonoid biosynthesis)
cme-MIR171b-p5	down	Maker00016619	down	Maker00016619:243	PREDICTED: uncharacterized protein LOC101218093 [Cucumis sativus]	232	252	243	-35.2	-23.08	0.655682	12.5	1-4,252-249;8-17,245-236	5-7,248-246[SIL];18-21,235-232[UP3]	....((((((((((...((((&))))...))))))))))....	AUCAGAGCCGCAUCUACGUCC&GGAUAUUGGUGCGGUUCAAUA	13	213.58	3	0.999543	Output/WS_GS/cleaveLand_result/t_plot/cme-MIR171b-p5_Maker00016619_243_TPlot.pdf	GO:0006979(response to oxidative stress);GO:0016020(membrane)	NA
cme-MIR171b-p5	down	Maker00025809	down	Maker00025809:957	protein NRT1/ PTR FAMILY 2.13-like [Cucurbita maxima]	943	966	957	-35.2	-23.1	0.65625	14	1-4,966-963;7-12,960-955;13-20,951-944	5-6,962-961[SIL];x-x,954-952[BULt];21-21,943-943[UP3]	.((((((((...((((((..((((&))))..))))))---)))))))).	CGUUGGACCCUGGCACCGUCGUCC&GGAUAUUGGUGC---GGUUCAAUA	2	32.8585	3	0.999414	Output/WS_GS/cleaveLand_result/t_plot/cme-MIR171b-p5_Maker00025809_957_TPlot.pdf	GO:0005215(transporter activity);GO:0005886(plasma membrane);GO:0006857(oligopeptide transport);GO:0015293(symporter activity);GO:0015706(nitrate transport);GO:0016020(membrane);GO:0016021(integral component of membrane);GO:0042128(nitrate assimilation);GO:0055085(transmembrane transport);GO:0080054(low-affinity nitrate transmembrane transporter activity)	NA
cme-MIR171b-p5	down	Maker00002196	up	Maker00002196:2645	rRNA biogenesis protein RRP5 isoform X1 [Cucurbita pepo subsp. pepo]	2634	2655	2645	-35.2	-23.9	0.678977	9	2-6,2654-2650;7-21,2648-2634	1-1,2655-2655[UP5];x-x,2649-2649[BULt]	(((((((((((((((.(((((.&.)))))-)))))))))))))))	UGUUGGGCUGUGCCAUGUGUCA&GGAUAU-UGGUGCGGUUCAAUA	3	49.2878	3	0.969685	Output/WS_GS/cleaveLand_result/t_plot/cme-MIR171b-p5_Maker00002196_2645_TPlot.pdf	GO:0003723(RNA binding);GO:0005730(nucleolus);GO:0032040(small-subunit processome)	NA
cme-MIR171b-p5	down	Maker00009602	up	Maker00009602:1150	ribulose bisphosphate carboxylase/oxygenase activase 2, chloroplastic-like [Cucurbita pepo subsp. pepo]	1139	1159	1150	-35.2	-24.7	0.701705	10	1-17,1159-1143	18-21,1142-1139[UP3]	....(((((((((((((((((&)))))))))))))))))....	GAGAGGACCGUAUCGGUGUCU&GGAUAUUGGUGCGGUUCAAUA	4	65.7171	3	0.787385	Output/WS_GS/cleaveLand_result/t_plot/cme-MIR171b-p5_Maker00009602_1150_TPlot.pdf	GO:0005524(ATP binding);GO:0005618(cell wall);GO:0005634(nucleus);GO:0009409(response to cold);GO:0009416(response to light stimulus);GO:0009507(chloroplast);GO:0009535(chloroplast thylakoid membrane);GO:0009570(chloroplast stroma);GO:0009579(thylakoid);GO:0009753(response to jasmonic acid);GO:0009941(chloroplast envelope);GO:0010150(leaf senescence);GO:0010287(plastoglobule);GO:0010319(stromule)…	ko03010(Ribosome)
cme-MIR171b-p5	down	Maker00017134	up	Maker00017134:2117	ubiquitin carboxyl-terminal hydrolase 23 isoform X1 [Cucurbita moschata]	2106	2127	2117	-35.2	-23.5	0.667614	9.5	1-8,2127-2120;10-17,2117-2110	9-9,2119-2118[AILt];18-21,2109-2106[UP3]	....((((((((..((((((((&))))))))-.))))))))....	CUCGGAACUGCAGACAGUAUCC&GGAUAUUG-GUGCGGUUCAAUA	1	16.4293	4	0.992406	Output/WS_GS/cleaveLand_result/t_plot/cme-MIR171b-p5_Maker00017134_2117_TPlot.pdf	GO:0004843(thiol-dependent ubiquitin-specific protease activity);GO:0005634(nucleus);GO:0006511(ubiquitin-dependent protein catabolic process);GO:0016579(protein deubiquitination);GO:0036459(thiol-dependent ubiquitinyl hydrolase activity)	NA
cme-MIR171b-p5	down	Maker00025993	up	Maker00025993:91	uncharacterized protein LOC111458914 [Cucurbita moschata]	80	100	91	-35.2	-23	0.653409	9	1-4,100-97;6-19,95-82	5-5,96-96[SIL];20-21,81-80[UP3]	..((((((((((((((.((((&)))).))))))))))))))..	CCUUGGAUCGUAUCGAAGUCC&GGAUAUUGGUGCGGUUCAAUA	17	279.297	2	0.999029	Output/WS_GS/cleaveLand_result/t_plot/cme-MIR171b-p5_Maker00025993_91_TPlot.pdf	GO:0003674(molecular_function);GO:0005575(cellular_component);GO:0008150(biological_process)	NA
cme-MIR171b-p5	down	Maker00029471	up	Maker00029471:1220	PREDICTED: granule-bound starch synthase 1, chloroplastic/amyloplastic [Cucumis melo]	1209	1229	1220	-35.2	-27	0.767045	6.5	1-7,1229-1223;9-12,1221-1218;14-21,1216-1209	8-8,1222-1222[SIL];13-13,1217-1217[SIL]	((((((((.((((.(((((((&))))))).)))).))))))))	UAUUGAAUGGCAUGGAUGUCC&GGAUAUUGGUGCGGUUCAAUA	2	32.8585	3	0.220982	Output/WS_GS/cleaveLand_result/t_plot/cme-MIR171b-p5_Maker00029471_1220_TPlot.pdf	GO:0004373(glycogen (starch) synthase activity);GO:0005515(protein binding);GO:0009011(starch synthase activity);GO:0009507(chloroplast);GO:0009569(chloroplast starch grain);GO:0016757(transferase activity, transferring glycosyl groups);GO:0019252(starch biosynthetic process);GO:0102502(ADP-glucose-starch glucosyltransferase activity)	ko00500(Starch and sucrose metabolism)
cme-MIR171d-p5	down	Maker00013033	down	Maker00013033:1500	peroxidase 73-like [Cucurbita moschata]	1489	1509	1500	-35.6	-26.8	0.752809	8	2-20,1508-1490	1-1,1509-1509[UP5];21-21,1489-1489[UP3]	.(((((((((((((((((((.&.))))))))))))))))))).	AAUUGGGCCGGGUCGGCGUCA&AGAUGUUGGUCCGGUUCAAUA	4	65.7171	2	0.428885	Output/WS_GS/cleaveLand_result/t_plot/cme-MIR171d-p5_Maker00013033_1500_TPlot.pdf	GO:0004601(peroxidase activity);GO:0005576(extracellular region);GO:0006979(response to oxidative stress);GO:0020037(heme binding);GO:0042744(hydrogen peroxide catabolic process);GO:0046872(metal ion binding);GO:0055114(oxidation-reduction process)	ko00940(Phenylpropanoid biosynthesis)
cme-MIR171d-p5	down	Maker00013188	down	Maker00013188:999	shikimate kinase 1, chloroplastic-like [Cucurbita moschata]	988	1008	999	-35.6	-24	0.674157	8	1-12,1008-997;14-17,995-992	13-13,996-996[SIL];18-21,991-988[UP3]	....((((.((((((((((((&)))))))))))).))))....	UGCAGAACGGGAUUAGCAUCU&AGAUGUUGGUCCGGUUCAAUA	1	16.4293	4	0.996606	Output/WS_GS/cleaveLand_result/t_plot/cme-MIR171d-p5_Maker00013188_999_TPlot.pdf	GO:0000287(magnesium ion binding);GO:0004765(shikimate kinase activity);GO:0009073(aromatic amino acid family biosynthetic process);GO:0019632(shikimate metabolic process)	ko00400(Phenylalanine, tyrosine and tryptophan biosynthesis)
cme-MIR171d-p5	down	Maker00017267	down	Maker00017267:116	zinc finger protein CONSTANS-LIKE 5-like [Cucurbita maxima]	105	125	116	-35.6	-24.7	0.69382	10.5	2-16,124-110	1-1,125-125[UP5];17-21,109-105[UP3]	.....(((((((((((((((.&.))))))))))))))).....	CCGGCGGCUGGACCGGCGUCG&AGAUGUUGGUCCGGUUCAAUA	4	65.7171	3	0.941972	Output/WS_GS/cleaveLand_result/t_plot/cme-MIR171d-p5_Maker00017267_116_TPlot.pdf	GO:0005634(nucleus);GO:0009416(response to light stimulus);GO:0009909(regulation of flower development)	ko04712(Circadian rhythm - plant)
cme-MIR171d-p5	down	Maker00021140	down	Maker00021140:1429	poly(U)-specific endoribonuclease-B-like [Momordica charantia]	1417	1437	1429	-35.6	-25.2	0.707865	6	2-6,1436-1432;8-13,1431-1426;14-21,1424-1417	1-1,1437-1437[UP5];7-7,x-x[BULq];x-x,1425-1425[BULt]	((((((((.((((((-(((((.&.))))).))))))-))))))))	UGUUGAGCUCGGACC-AUAUCC&AGAUGUUGGUCCG-GUUCAAUA	3	49.2878	3	0.857416	Output/WS_GS/cleaveLand_result/t_plot/cme-MIR171d-p5_Maker00021140_1429_TPlot.pdf	GO:0004521(endoribonuclease activity)	NA
cme-MIR171d-p5	down	Maker00022498	down	Maker00022498:1409	putative ABC transporter B family member 8 [Cucurbita moschata]	1393	1418	1409	-35.6	-24.1	0.676966	16.5	1-12,1418-1407;13-17,1401-1397	x-x,1406-1402[BULt];18-21,1396-1393[UP3]	....(((((.....((((((((((((&))))))))))))-----)))))....	UCAAGAGCCAUAGGGGACCGAUAUCU&AGAUGUUGGUCC-----GGUUCAAUA	3	49.2878	3	0.992877	Output/WS_GS/cleaveLand_result/t_plot/cme-MIR171d-p5_Maker00022498_1409_TPlot.pdf	GO:0016021(integral component of membrane);GO:0042626(ATPase activity, coupled to transmembrane movement of substances);GO:0055085(transmembrane transport)	ko02010(ABC transporters)
cme-MIR171d-p5	down	Maker00029265	down	Maker00029265:537	PREDICTED: uncharacterized protein LOC101208965 [Cucumis sativus]	526	546	537	-35.6	-26.6	0.747191	11	4-17,543-530	1-3,546-544[UP5];18-21,529-526[UP3]	....((((((((((((((...&...))))))))))))))....	UUCAGAACCGGACCGGCAAAA&AGAUGUUGGUCCGGUUCAAUA	2	32.8585	3	0.527238	Output/WS_GS/cleaveLand_result/t_plot/cme-MIR171d-p5_Maker00029265_537_TPlot.pdf	GO:0005634(nucleus);GO:0005884(actin filament);GO:0009055(electron transfer activity);GO:0009902(chloroplast relocation);GO:0015035(protein disulfide oxidoreductase activity);GO:0045454(cell redox homeostasis);GO:0051017(actin filament bundle assembly)	NA
cme-MIR171d-p5	down	Maker00032140	down	Maker00032140:4531	DNA repair protein RAD5B [Momordica charantia]	4520	4542	4531	-35.6	-24.4	0.685393	13.5	2-9,4541-4534;10-17,4531-4524	1-1,4542-4542[UP5];x-x,4533-4532[BULt];18-21,4523-4520[UP3]	....((((((((..((((((((.&.))))))))--))))))))....	UGCAGAGCCGGGCUCCGGCGUCG&AGAUGUUGG--UCCGGUUCAAUA	1	16.4293	4	0.983006	Output/WS_GS/cleaveLand_result/t_plot/cme-MIR171d-p5_Maker00032140_4531_TPlot.pdf	GO:0003676(nucleic acid binding);GO:0003677(DNA binding);GO:0004386(helicase activity);GO:0005524(ATP binding);GO:0005634(nucleus);GO:0006281(DNA repair);GO:0008270(zinc ion binding);GO:0009941(chloroplast envelope);GO:0016569(covalent chromatin modification)	NA
cme-MIR171d-p5	down	Maker00033243	down	Maker00033243:319	aquaporin TIP1-1-like [Cucurbita maxima]	307	328	319	-35.6	-23.6	0.662921	9	1-10,328-319;11-15,317-313	x-x,318-318[BULt];16-21,312-307[UP3]	......(((((.((((((((((&))))))))))-)))))......	GUCUCCACCGGCGCCAACAUCU&AGAUGUUGGU-CCGGUUCAAUA	1	16.4293	4	0.999634	Output/WS_GS/cleaveLand_result/t_plot/cme-MIR171d-p5_Maker00033243_319_TPlot.pdf	GO:0005887(integral component of plasma membrane);GO:0009705(plant-type vacuole membrane);GO:0009992(cellular water homeostasis);GO:0015250(water channel activity);GO:0015254(glycerol channel activity);GO:0034220(ion transmembrane transport);GO:0042807(central vacuole)	NA
cme-MIR171d-p5	down	Maker00033975	down	Maker00033975:615	thioredoxin-like protein CDSP32, chloroplastic [Cucurbita maxima]	604	624	615	-35.6	-25.2	0.707865	13	5-17,620-608	1-4,624-621[UP5];18-21,607-604[UP3]	....(((((((((((((....&....)))))))))))))....	GAUCGGGCCGGACCAGCUGGA&AGAUGUUGGUCCGGUUCAAUA	1	16.4293	4	0.834789	Output/WS_GS/cleaveLand_result/t_plot/cme-MIR171d-p5_Maker00033975_615_TPlot.pdf	GO:0000103(sulfate assimilation);GO:0005737(cytoplasm);GO:0006457(protein folding);GO:0015035(protein disulfide oxidoreductase activity);GO:0016671(oxidoreductase activity, acting on a sulfur group of donors, disulfide as acceptor);GO:0034599(cellular response to oxidative stress);GO:0045454(cell redox homeostasis);GO:0055114(oxidation-reduction process)	NA
cme-MIR171d-p5	down	Maker00036741	down	Maker00036741:419	PREDICTED: uncharacterized protein LOC101208408 [Cucumis sativus]	407	428	419	-35.6	-23.8	0.668539	11	5-13,424-416;14-19,414-409	1-4,428-425[UP5];x-x,415-415[BULt];20-21,408-407[UP3]	..((((((.(((((((((....&....)))))))))-))))))..	CUUUGAACUCGGACCAGCCAAG&AGAUGUUGGUCCG-GUUCAAUA	6	98.5756	2	0.997892	Output/WS_GS/cleaveLand_result/t_plot/cme-MIR171d-p5_Maker00036741_419_TPlot.pdf	GO:0003824(catalytic activity);GO:0005634(nucleus);GO:0009408(response to heat);GO:0010286(heat acclimation);GO:0010608(posttranscriptional regulation of gene expression)	ko00195(Photosynthesis)
cme-MIR171d-p5	down	Maker00039905	down	Maker00039905:1991	hypothetical protein DVH24_028391 [Malus domestica]	1979	2000	1991	-35.6	-24.8	0.696629	9.5	2-7,1999-1994;9-15,1992-1986;16-18,1984-1982	1-1,2000-2000[UP5];8-8,1993-1993[SIL];x-x,1985-1985[BULt];19-21,1981-1979[UP3]	...(((.(((((((.((((((.&.)))))).)))))))-)))...	UCCUGAGGCCGGACGGGCAUCC&AGAUGUUGGUCCGGU-UCAAUA	2	32.8585	3	0.932592	Output/WS_GS/cleaveLand_result/t_plot/cme-MIR171d-p5_Maker00039905_1991_TPlot.pdf	GO:0005794(Golgi apparatus);GO:0016413(O-acetyltransferase activity);GO:0071554(cell wall organization or biogenesis)	NA
cme-MIR171d-p5	down	Maker00000572	up	Maker00000572:4156	PREDICTED: alpha-glucan phosphorylase, H isozyme [Cucumis melo]	4145	4165	4156	-35.6	-23.5	0.660112	8	2-12,4164-4154;14-20,4152-4146	1-1,4165-4165[UP5];13-13,4153-4153[SIL];21-21,4145-4145[UP3]	.(((((((.(((((((((((.&.))))))))))).))))))).	CAUUGGAUGGGGCUAACGUUG&AGAUGUUGGUCCGGUUCAAUA	121	1987.94	2	0.999745	Output/WS_GS/cleaveLand_result/t_plot/cme-MIR171d-p5_Maker00000572_4156_TPlot.pdf	GO:0005737(cytoplasm);GO:0005980(glycogen catabolic process);GO:0008184(glycogen phosphorylase activity);GO:0030170(pyridoxal phosphate binding)	ko00500(Starch and sucrose metabolism)
cme-MIR171d-p5	down	Maker00017445	up	Maker00017445:1285	plasma membrane ATPase 4 isoform X1 [Cucurbita moschata]	1275	1294	1285	-35.6	-24.1	0.676966	5.5	1-11,1294-1284;13-18,1283-1278	12-12,x-x[BULq];19-21,1277-1275[UP3]	...((((((-(((((((((((&))))))))))).))))))...	UCCUGAAUC-GACCAACAUCU&AGAUGUUGGUCCGGUUCAAUA	34	558.595	2	0.989159	Output/WS_GS/cleaveLand_result/t_plot/cme-MIR171d-p5_Maker00017445_1285_TPlot.pdf	GO:0005887(integral component of plasma membrane);GO:0008553(proton-exporting ATPase activity, phosphorylative mechanism);GO:0043231(intracellular membrane-bounded organelle);GO:0051453(regulation of intracellular pH);GO:1902600(proton transmembrane transport)	ko00190(Oxidative phosphorylation)
cme-MIR171d-p5	down	Maker00021172	up	Maker00021172:898	BOI-related E3 ubiquitin-protein ligase 1-like isoform X1 [Cucurbita maxima]	887	906	898	-35.6	-23.7	0.66573	7.5	2-4,905-903;6-14,902-894;16-21,892-887	1-1,906-906[UP5];5-5,x-x[BULq];15-15,893-893[SIL]	((((((.(((((((((-(((.&.))).))))))))).))))))	UGUUGACCCGGGCCGA-GUCG&AGAUGUUGGUCCGGUUCAAUA	6	98.5756	2	0.99907	Output/WS_GS/cleaveLand_result/t_plot/cme-MIR171d-p5_Maker00021172_898_TPlot.pdf	GO:0005634(nucleus);GO:0031347(regulation of defense response)	NA
cme-MIR171d-p5	down	Maker00024011	up	Maker00024011:417	EPIDERMAL PATTERNING FACTOR-like protein 5 [Cucurbita maxima]	406	426	417	-35.6	-23.2	0.651685	12.5	2-4,425-423;6-15,421-412	1-1,426-426[UP5];5-5,422-422[SIL];16-21,411-406[UP3]	......((((((((((.(((.&.))).))))))))))......	AGACUCGCCGGACCGGGGUCG&AGAUGUUGGUCCGGUUCAAUA	3	49.2878	2	0.999962	Output/WS_GS/cleaveLand_result/t_plot/cme-MIR171d-p5_Maker00024011_417_TPlot.pdf	GO:0010052(guard cell differentiation)	NA
cme-MIR171d-p5	down	Maker00033454	up	Maker00033454:679	PREDICTED: uncharacterized protein LOC101210827 [Cucumis sativus]	667	688	679	-35.6	-25	0.702247	7	1-15,688-674;16-18,672-670	x-x,673-673[BULt];19-21,669-667[UP3]	...(((.(((((((((((((((&)))))))))))))))-)))...	UUAUGAUGCUGGACCGACAUUU&AGAUGUUGGUCCGGU-UCAAUA	1	16.4293	4	0.892146	Output/WS_GS/cleaveLand_result/t_plot/cme-MIR171d-p5_Maker00033454_679_TPlot.pdf	GO:0004722(protein serine/threonine phosphatase activity);GO:0004725(protein tyrosine phosphatase activity);GO:0005739(mitochondrion);GO:0005829(cytosol);GO:0016787(hydrolase activity);GO:0035335(peptidyl-tyrosine dephosphorylation);GO:0035970(peptidyl-threonine dephosphorylation);GO:0070262(peptidyl-serine dephosphorylation)	NA
cme-miR172b	up	Maker00003683	down	Maker00003683:1113	protein Brevis radix-like 4 [Cucurbita pepo subsp. pepo]	1102	1128	1113	-34.3	-22.56	0.657726	16.5	2-9,1127-1120;11-21,1112-1102	1-1,1128-1128[UP5];10-10,1119-1113[AILt]	(((((((((((.......((((((((.&.))))))))------.)))))))))))	AUGCAGUAUCGCCAGUACCAAGAUUCA&AGAAUCUUG------AUGAUGCUGCAU	2	32.8585	2	0.999913	Output/WS_GS/cleaveLand_result/t_plot/cme-miR172b_Maker00003683_1113_TPlot.pdf	GO:0003674(molecular_function);GO:0005634(nucleus);GO:0008150(biological_process)	NA
cme-miR172b	up	Maker00009736	down	Maker00009736:1519	ethylene-responsive transcription factor RAP2-7-like isoform X1 [Cucurbita maxima]	1508	1528	1519	-34.3	-35.3	1	1.5	1-21,1528-1508	NA	(((((((((((((((((((((&)))))))))))))))))))))	GUGCAGCAUCAUCAGGAUUCU&AGAAUCUUGAUGAUGCUGCAU	7	115.005	0	0.000393754	Output/WS_GS/cleaveLand_result/t_plot/cme-miR172b_Maker00009736_1519_TPlot.pdf	GO:0010227(floral organ abscission);GO:0048316(seed development);GO:0048461(flower structural organization);GO:0080187(floral organ senescence)	NA
cme-miR172b	up	Maker00026128	down	Maker00026128:1272	cytochrome P450 CYP749A22-like [Momordica charantia]	1262	1281	1272	-34.3	-23.7	0.690962	4.5	1-6,1281-1276;8-13,1274-1269;15-20,1268-1263	7-7,1275-1275[SIL];14-14,x-x[BULq];21-21,1262-1262[UP3]	.((((((-((((((.((((((&)))))).)))))).)))))).	UUGCAGU-UCAUCAUGAUUCU&AGAAUCUUGAUGAUGCUGCAU	1	16.4293	4	0.991246	Output/WS_GS/cleaveLand_result/t_plot/cme-miR172b_Maker00026128_1272_TPlot.pdf	GO:0004497(monooxygenase activity)	ko00905(Brassinosteroid biosynthesis)
cme-miR172b	up	Maker00036406	up	Maker00036406:512	elongation factor 1-delta-like isoform X1 [Cucurbita moschata]	500	522	512	-34.3	-23.7	0.690962	7.5	1-4,522-519;5-12,517-510;15-21,506-500	x-x,518-518[BULt];13-14,509-507[AILt]	(((((((...((((((((.((((&))))-))))))))-..)))))))	GUGCAGCUGCCAUCAAGGCUUCU&AGAA-UCUUGAUG-AUGCUGCAU	19	312.156	2	0.98596	Output/WS_GS/cleaveLand_result/t_plot/cme-miR172b_Maker00036406_512_TPlot.pdf	GO:0003746(translation elongation factor activity);GO:0005829(cytosol);GO:0005853(eukaryotic translation elongation factor 1 complex);GO:0005886(plasma membrane);GO:0006414(translational elongation)	NA
cme-miR172b_1ss21TG	up	Maker00001475	up	Maker00001475:1567	PREDICTED: MATE efflux family protein 1 [Cucumis sativus]	1556	1576	1567	-35.8	-24.3	0.678771	8	3-5,1574-1572;6-9,1570-1567;11-21,1566-1556	1-2,1576-1575[UP5];x-x,1571-1571[BULt];10-10,x-x[BULq]	(((((((((((-((((.(((..&..)))-)))).)))))))))))	CUGCAGCAUCA-CGAGUAUUAC&AGAAU-CUUGAUGAUGCUGCAG	3	49.2878	2	0.981017	Output/WS_GS/cleaveLand_result/t_plot/cme-miR172b_1ss21TG_Maker00001475_1567_TPlot.pdf	GO:0006855(drug transmembrane transport)	NA
cme-miR172b_1ss21TG	up	Maker00009330	up	Maker00009330:2532	PREDICTED: putative E3 ubiquitin-protein ligase LIN-2 [Cucumis sativus]	2521	2541	2532	-35.8	-23.4	0.653631	14	6-10,2536-2532;13-21,2529-2521	1-5,2541-2537[UP5];11-12,2531-2530[SIL]	(((((((((..(((((.....&.....)))))..)))))))))	CUGCAGCAUAUUCAGGGAAGA&AGAAUCUUGAUGAUGCUGCAG	1	16.4293	4	0.999858	Output/WS_GS/cleaveLand_result/t_plot/cme-miR172b_1ss21TG_Maker00009330_2532_TPlot.pdf	NA	NA
cme-miR172b_1ss21TG	up	Maker00022519	up	Maker00022519:1447	cyclic dof factor 3-like [Momordica charantia]	1436	1457	1447	-35.8	-25.6	0.715084	5	1-3,1457-1455;4-13,1453-1444;15-21,1442-1436	x-x,1454-1454[BULt];14-14,1443-1443[SIL]	(((((((.((((((((((.(((&)))-)))))))))).)))))))	CUGCAGCCUUGUCAAGAUCUCU&AGA-AUCUUGAUGAUGCUGCAG	2	32.8585	3	0.825887	Output/WS_GS/cleaveLand_result/t_plot/cme-miR172b_1ss21TG_Maker00022519_1447_TPlot.pdf	GO:0003677(DNA binding);GO:0003700(DNA binding transcription factor activity);GO:0005515(protein binding);GO:0005634(nucleus);GO:0006351(transcription, DNA-templated);GO:0006355(regulation of transcription, DNA-templated);GO:0009908(flower development);GO:0043565(sequence-specific DNA binding);GO:0046872(metal ion binding);GO:0048510(regulation of timing of transition from vegetative to reproduct…	ko04712(Circadian rhythm - plant)
cme-miR172e	up	Maker00016802	down	Maker00016802:2963	receptor-like protein kinase HAIKU2 [Momordica charantia]	2952	2975	2963	-35.8	-23.34	0.651955	13	2-9,2974-2967;11-21,2962-2952	1-1,2975-2975[UP5];10-10,2966-2963[AILt]	(((((((((((....((((((((.&.))))))))---.)))))))))))	CUGCAGCAUUACGAGCGAGGUUUC&AGAAUCUUG---AUGAUGCUGCAG	2	32.8585	3	0.999935	Output/WS_GS/cleaveLand_result/t_plot/cme-miR172e_Maker00016802_2963_TPlot.pdf	GO:0004672(protein kinase activity);GO:0004674(protein serine/threonine kinase activity);GO:0005524(ATP binding);GO:0005886(plasma membrane);GO:0006468(protein phosphorylation);GO:0006979(response to oxidative stress);GO:0007169(transmembrane receptor protein tyrosine kinase signaling pathway);GO:0009506(plasmodesma);GO:0009845(seed germination);GO:0016301(kinase activity);GO:0046777(protein auto…	NA
cme-MIR172e-p5	up	Maker00033369	down	Maker00033369:1241	PHT4 [Citrullus lanatus]	1231	1251	1241	-35.7	-24.4	0.683473	5	1-5,1251-1247;7-7,1245-1245;8-14,1243-1237;16-21,1236-1231	6-6,1246-1246[SIL];x-x,1244-1244[BULt];15-15,x-x[BULq]	((((((-(((((((.(.(((((&))))).)-))))))).))))))	UGUGAA-CUUGAAGCAAGCAGC&GCUGCAU-CUUCAAGAUUCACA	4	65.7171	2	0.984023	Output/WS_GS/cleaveLand_result/t_plot/cme-MIR172e-p5_Maker00033369_1241_TPlot.pdf	GO:0005315(inorganic phosphate transmembrane transporter activity);GO:0009536(plastid);GO:0016021(integral component of membrane);GO:0098656(anion transmembrane transport)	NA
cme-MIR172e-p5	up	Maker00039137	down	Maker00039137:289	expansin-A8-like [Cucurbita pepo subsp. pepo]	274	303	289	-35.7	-24.6	0.689076	20	1-6,303-298;7-10,292-289;11-21,284-274	x-x,297-293[BULt];x-x,288-285[BULt]	(((((((((((....((((.....((((((&))))))-----))))----)))))))))))	UGUGGGUCUUGUUAUGAGAUUAGUUGCAGC&GCUGCA-----UCUU----CAAGAUUCACA	5	82.1463	3	0.97967	Output/WS_GS/cleaveLand_result/t_plot/cme-MIR172e-p5_Maker00039137_289_TPlot.pdf	GO:0005576(extracellular region);GO:0005618(cell wall);GO:0006949(syncytium formation);GO:0009664(plant-type cell wall organization);GO:0009826(unidimensional cell growth);GO:0009828(plant-type cell wall loosening);GO:0009831(plant-type cell wall modification involved in multidimensional cell growth);GO:0016020(membrane)	NA
cme-MIR172e-p5	up	Maker00004293	up	Maker00004293:290	PREDICTED: UBP1-associated protein 2C [Cucumis melo]	280	299	290	-35.7	-24.8	0.694678	5.5	1-5,299-295;7-16,293-284;18-20,283-281	6-6,294-294[SIL];17-17,x-x[BULq];21-21,280-280[UP3]	.(((-((((((((((.(((((&))))).)))))))))).))).	GGUG-AUCUUGAAGAAGCGGU&GCUGCAUCUUCAAGAUUCACA	4	65.7171	3	0.969685	Output/WS_GS/cleaveLand_result/t_plot/cme-MIR172e-p5_Maker00004293_290_TPlot.pdf	GO:0003723(RNA binding);GO:0003729(mRNA binding);GO:0005634(nucleus);GO:0005730(nucleolus);GO:0005829(cytosol);GO:0006952(defense response);GO:0008219(cell death);GO:0009693(ethylene biosynthetic process);GO:0010150(leaf senescence)	ko03040(Spliceosome)
cme-MIR172e-p5	up	Maker00027867	up	Maker00027867:804	heavy metal-associated isoprenylated plant protein 34-like [Cucurbita maxima]	794	813	804	-35.7	-23.7	0.663866	8	1-12,813-802;16-20,799-795	13-15,801-800[AILq];21-21,794-794[UP3]	.(((((..-((((((((((((&))))))))))))...))))).	GGUGGGGA-UGGGGGUGCAGC&GCUGCAUCUUCAAGAUUCACA	3	49.2878	3	0.999848	Output/WS_GS/cleaveLand_result/t_plot/cme-MIR172e-p5_Maker00027867_804_TPlot.pdf	GO:0005737(cytoplasm);GO:0030001(metal ion transport);GO:0046914(transition metal ion binding);GO:0046916(cellular transition metal ion homeostasis)	NA
cme-MIR172e-p5	up	Maker00034236	up	Maker00034236:1117	PREDICTED: aspartate aminotransferase, chloroplastic isoform X1 [Cucumis melo]	1104	1129	1117	-35.7	-24	0.672269	10.5	1-9,1129-1121;10-14,1117-1113;16-20,1109-1105	x-x,1120-1118[BULt];15-15,1112-1110[AILt];21-21,1104-1104[UP3]	.(((((...(((((...(((((((((&)))))))))---)))))--.))))).	AGUGGAAGCCUUGAUGCAGAUGCAGC&GCUGCAUCU---UCAAG--AUUCACA	6	98.5756	2	0.997799	Output/WS_GS/cleaveLand_result/t_plot/cme-MIR172e-p5_Maker00034236_1117_TPlot.pdf	GO:0004069(L-aspartate:2-oxoglutarate aminotransferase activity);GO:0005739(mitochondrion);GO:0030170(pyridoxal phosphate binding);GO:0042802(identical protein binding)	ko00250(Alanine, aspartate and glutamate metabolism);ko00270(Cysteine and methionine metabolism);ko00220(Arginine biosynthesis);ko00330(Arginine and proline metabolism);ko00350(Tyrosine metabolism);ko00360(Phenylalanine metabolism);ko00400(Phenylalanine, tyrosine and tryptophan biosynthesis);ko00950(Isoquinoline alkaloid biosynthesis);ko00960(Tropane, piperidine and pyridine alkaloid biosynthesis)
cme-MIR2111b-p3	up	Maker00013912	down	Maker00013912:1101	beta-fructofuranosidase, insoluble isoenzyme CWINV1-like [Cucurbita pepo subsp. pepo]	1080	1110	1101	-37.9	-25	0.659631	13	1-11,1110-1100;12-13,1098-1097;14-21,1087-1080	x-x,1099-1099[BULt];x-x,1096-1088[BULt]	((((((((.........((.(((((((((((&)))))))))))-))---------))))))))	GAUGGUCUGGAGUCCAGGCAAUUCCAAGGAC&GUCCUUGGGAU-GC---------AGAUUAUC	4	65.7171	2	0.98712	Output/WS_GS/cleaveLand_result/t_plot/cme-MIR2111b-p3_Maker00013912_1101_TPlot.pdf	GO:0004553(hydrolase activity, hydrolyzing O-glycosyl compounds);GO:0004564(beta-fructofuranosidase activity);GO:0004575(sucrose alpha-glucosidase activity);GO:0005515(protein binding);GO:0005576(extracellular region);GO:0005618(cell wall);GO:0005886(plasma membrane);GO:0005975(carbohydrate metabolic process);GO:0009611(response to wounding);GO:0048046(apoplast);GO:0050832(defense response to fun…	ko00052(Galactose metabolism);ko00500(Starch and sucrose metabolism)
cme-MIR2111b-p3	up	Maker00017452	down	Maker00017452:1831	auxin response factor 19-like [Momordica charantia]	1818	1848	1831	-37.9	-25.3	0.667546	19	1-9,1848-1840;10-16,1831-1825;17-21,1822-1818	x-x,1839-1832[BULt];x-x,1824-1823[BULt]	(((((..(((((((........(((((((((&)))))))))--------)))))))--)))))	GAUGAUUUCUGCAUGAAAGAUCCCCAAGGAU&GUCCUUGGG--------AUGCAGA--UUAUC	4	65.7171	2	0.956956	Output/WS_GS/cleaveLand_result/t_plot/cme-MIR2111b-p3_Maker00017452_1831_TPlot.pdf	GO:0003677(DNA binding);GO:0003700(DNA binding transcription factor activity);GO:0005515(protein binding);GO:0005634(nucleus);GO:0006351(transcription, DNA-templated);GO:0006355(regulation of transcription, DNA-templated);GO:0009723(response to ethylene);GO:0009733(response to auxin);GO:0009734(auxin-activated signaling pathway);GO:0010311(lateral root formation);GO:0043565(sequence-specific DNA …	ko04075(Plant hormone signal transduction)
cme-MIR2111b-p3	up	Maker00037935	down	Maker00037935:1024	peroxisomal acyl-coenzyme A oxidase 1-like [Cucurbita moschata]	1013	1033	1024	-37.9	-25.1	0.662269	7.5	2-13,1032-1021;15-17,1019-1017	1-1,1033-1033[UP5];14-14,1020-1020[SIL];18-21,1016-1013[UP3]	....(((.((((((((((((.&.)))))))))))).)))....	UCACGUCCGCAUCCCAAGGGA&GUCCUUGGGAUGCAGAUUAUC	1	16.4293	4	0.990821	Output/WS_GS/cleaveLand_result/t_plot/cme-MIR2111b-p3_Maker00037935_1024_TPlot.pdf	GO:0000062(fatty-acyl-CoA binding);GO:0003995(acyl-CoA dehydrogenase activity);GO:0005777(peroxisome);GO:0009055(electron transfer activity);GO:0033539(fatty acid beta-oxidation using acyl-CoA dehydrogenase);GO:0050660(flavin adenine dinucleotide binding);GO:0052890(oxidoreductase activity, acting on the CH-CH group of donors, with a flavin as acceptor);GO:0055088(lipid homeostasis)	ko00071(Fatty acid degradation);ko00592(alpha-Linolenic acid metabolism);ko01040(Biosynthesis of unsaturated fatty acids);ko04146(Peroxisome)
cme-MIR2111b-p3	up	Maker00017804	up	Maker00017804:812	PREDICTED: mitochondrial import inner membrane translocase subunit TIM50 [Cucumis melo]	801	821	812	-37.9	-25.7	0.6781	7	2-4,820-818;6-18,816-804	1-1,821-821[UP5];5-5,817-817[SIL];19-21,803-801[UP3]	...(((((((((((((.(((.&.))).)))))))))))))...	CCAGAUUUGCAUCCCAUGGAA&GUCCUUGGGAUGCAGAUUAUC	6	98.5756	2	0.898098	Output/WS_GS/cleaveLand_result/t_plot/cme-MIR2111b-p3_Maker00017804_812_TPlot.pdf	GO:0004721(phosphoprotein phosphatase activity);GO:0005744(mitochondrial inner membrane presequence translocase complex);GO:0030150(protein import into mitochondrial matrix)	NA
cme-miR319a	up	Maker00036743	down	Maker00036743:166	PREDICTED: BTB/POZ and TAZ domain-containing protein 1 [Cucumis sativus]	156	181	166	-41.6	-27.32	0.656731	18.5	1-6,181-176;10-20,166-156	7-9,175-167[AILt]	(((((((((((.........((((((&))))))------...)))))))))))	GGGAGCUUCCUGAACCCGACGUCCAA&UUGGAC------UGAAGGGAGCUCCC	1	16.4293	4	0.995898	Output/WS_GS/cleaveLand_result/t_plot/cme-miR319a_Maker00036743_166_TPlot.pdf	GO:0003712(transcription cofactor activity);GO:0004402(histone acetyltransferase activity);GO:0005515(protein binding);GO:0005516(calmodulin binding);GO:0005634(nucleus);GO:0005737(cytoplasm);GO:0006355(regulation of transcription, DNA-templated);GO:0008270(zinc ion binding);GO:0009553(embryo sac development);GO:0009555(pollen development);GO:0009733(response to auxin);GO:0009751(response to sali…	NA
cme-MIR319a-p3_1ss2TC	up	Maker00016194	down	Maker00016194:458	copper-transporting ATPase PAA2, chloroplastic [Cucurbita moschata]	446	468	458	-38.9	-26.8	0.688946	12	3-5,466-464;7-19,461-449	1-2,468-467[UP5];6-6,463-462[AILt];20-22,448-446[UP3]	...(((((((((((((..(((..&..)))-.)))))))))))))...	UGCGUCUCCCGCGUCAAAUCGAU&ACUGA-AUGAUGCGGGAGACAAA	8	131.434	2	0.291579	Output/WS_GS/cleaveLand_result/t_plot/cme-MIR319a-p3_1ss2TC_Maker00016194_458_TPlot.pdf	GO:0005887(integral component of plasma membrane);GO:0043231(intracellular membrane-bounded organelle);GO:0043682(copper-transporting ATPase activity)	NA
cme-MIR319a-p3_1ss2TC	up	Maker00031255	up	Maker00031255:88	PREDICTED: early light-induced protein 1, chloroplastic [Cucumis melo]	77	97	88	-38.9	-26.1	0.670951	7	3-12,95-86;14-17,84-81;19-22,80-77	1-2,97-96[UP5];13-13,85-85[SIL];18-18,x-x[BULq]	((((-((((.((((((((((..&..)))))))))).)))).))))	UUUG-CUCCGGCGUCGUUCAAU&ACUGAAUGAUGCGGGAGACAAA	1	16.4293	4	0.573816	Output/WS_GS/cleaveLand_result/t_plot/cme-MIR319a-p3_1ss2TC_Maker00031255_88_TPlot.pdf	GO:0009409(response to cold);GO:0009507(chloroplast);GO:0009522(photosystem I);GO:0009523(photosystem II);GO:0009535(chloroplast thylakoid membrane);GO:0010030(positive regulation of seed germination);GO:0010117(photoprotection);GO:0010380(regulation of chlorophyll biosynthetic process);GO:0015979(photosynthesis);GO:0016021(integral component of membrane);GO:0016168(chlorophyll binding);GO:003460…	NA
cme-MIR319b-p5	up	Maker00000249	down	Maker00000249:749	-	734	758	749	-42.2	-27.7	0.656398	11.5	1-7,758-752;10-12,749-747;13-14,745-744;15-20,740-735	8-9,751-750[SIL];x-x,746-746[BULt];x-x,743-741[BULt];21-21,734-734[UP3]	.((((((...((.(((..(((((((&)))))))..)))-))---)))))).	GGAGCCACCGGCGGAGGAAGCGGCU&AGCUGCUGACUC-GU---UGGCUCA	8	131.434	3	0.999985	Output/WS_GS/cleaveLand_result/t_plot/cme-MIR319b-p5_Maker00000249_749_TPlot.pdf	NA	NA
cme-MIR319b-p5	up	Maker00000507	down	Maker00000507:1502	receptor-like serine/threonine-protein kinase NCRK isoform X1 [Cucurbita moschata]	1488	1511	1502	-42.2	-27.7	0.656398	9.5	4-15,1508-1497;16-21,1493-1488	1-3,1511-1509[UP5];x-x,1496-1494[BULt]	((((((...((((((((((((...&...))))))))))))---))))))	UGAGCUUAUAACGGGUCAGCAUCC&AGCUGCUGACUCGUU---GGCUCA	1	16.4293	4	0.999986	Output/WS_GS/cleaveLand_result/t_plot/cme-MIR319b-p5_Maker00000507_1502_TPlot.pdf	GO:0004675(transmembrane receptor protein serine/threonine kinase activity);GO:0005524(ATP binding);GO:0005768(endosome);GO:0005886(plasma membrane);GO:0006468(protein phosphorylation);GO:0007166(cell surface receptor signaling pathway);GO:0010008(endosome membrane);GO:0010089(xylem development);GO:0012505(endomembrane system);GO:0016021(integral component of membrane);GO:0016301(kinase activity)…	NA
cme-MIR319b-p5	up	Maker00001598	down	Maker00001598:816	uncharacterized protein LOC111794913 [Cucurbita pepo subsp. pepo]	805	826	816	-42.2	-29.2	0.691943	9.5	2-7,825-820;8-20,818-806	1-1,826-826[UP5];x-x,819-819[BULt];21-21,805-805[UP3]	.(((((((((((((.((((((.&.))))))-))))))))))))).	GGAGCCAAUGGGUCGGGUGGUC&AGCUGCU-GACUCGUUGGCUCA	1	16.4293	4	0.956161	Output/WS_GS/cleaveLand_result/t_plot/cme-MIR319b-p5_Maker00001598_816_TPlot.pdf	GO:0009507(chloroplast)	NA
cme-MIR319b-p5	up	Maker00008861	down	Maker00008861:193	zinc finger protein CONSTANS-LIKE 16-like [Cucurbita maxima]	181	202	193	-42.2	-29.8	0.706161	9	2-7,201-196;9-11,194-192;12-19,190-183	1-1,202-202[UP5];8-8,195-195[SIL];x-x,191-191[BULt];20-21,182-181[UP3]	..((((((((.(((.((((((.&.)))))).)))-))))))))..	AUAGCCAACGCAGUGGGCGGCA&AGCUGCUGACU-CGUUGGCUCA	1	16.4293	4	0.842434	Output/WS_GS/cleaveLand_result/t_plot/cme-MIR319b-p5_Maker00008861_193_TPlot.pdf	GO:0003700(DNA binding transcription factor activity);GO:0005515(protein binding);GO:0005634(nucleus);GO:0006355(regulation of transcription, DNA-templated);GO:0008270(zinc ion binding);GO:0016020(membrane)	ko04712(Circadian rhythm - plant)
cme-MIR319b-p5	up	Maker00010562	down	Maker00010562:871	myb-related protein 306-like [Cucurbita pepo subsp. pepo]	859	881	871	-42.2	-29.8	0.706161	8.5	1-7,881-875;8-12,873-869;15-20,865-860	x-x,874-874[BULt];13-14,868-866[AILt];21-21,859-859[UP3]	.((((((...(((((.(((((((&)))))))-)))))-..)))))).	GGAGCCGUCGGAGUCGGGCAGCU&AGCUGCU-GACUC-GUUGGCUCA	3	49.2878	2	0.788012	Output/WS_GS/cleaveLand_result/t_plot/cme-MIR319b-p5_Maker00010562_871_TPlot.pdf	GO:0000981(RNA polymerase II transcription factor activity, sequence-specific DNA binding);GO:0001135(transcription factor activity, RNA polymerase II transcription factor recruiting);GO:0003677(DNA binding);GO:0003700(DNA binding transcription factor activity);GO:0005634(nucleus);GO:0006355(regulation of transcription, DNA-templated);GO:0006357(regulation of transcription by RNA polymerase II);G…	NA
cme-MIR319b-p5	up	Maker00012109	down	Maker00012109:869	myb-related protein 306-like [Cucurbita pepo subsp. pepo]	857	879	869	-42.2	-29.8	0.706161	8.5	1-7,879-873;8-12,871-867;15-20,863-858	x-x,872-872[BULt];13-14,866-864[AILt];21-21,857-857[UP3]	.((((((...(((((.(((((((&)))))))-)))))-..)))))).	GGAGCCGUCGGAGUCGGGCAGCU&AGCUGCU-GACUC-GUUGGCUCA	3	49.2878	2	0.796952	Output/WS_GS/cleaveLand_result/t_plot/cme-MIR319b-p5_Maker00012109_869_TPlot.pdf	GO:0000981(RNA polymerase II transcription factor activity, sequence-specific DNA binding);GO:0001135(transcription factor activity, RNA polymerase II transcription factor recruiting);GO:0003677(DNA binding);GO:0003700(DNA binding transcription factor activity);GO:0005634(nucleus);GO:0006355(regulation of transcription, DNA-templated);GO:0006357(regulation of transcription by RNA polymerase II);G…	NA
cme-MIR319b-p5	up	Maker00019752	down	Maker00019752:219	secoisolariciresinol dehydrogenase-like isoform X1 [Cucurbita moschata]	207	230	219	-42.2	-28.2	0.668246	9.5	2-6,229-225;7-9,223-221;10-19,219-210;20-21,208-207	1-1,230-230[UP5];x-x,224-224[BULt];x-x,220-220[BULt];x-x,209-209[BULt]	((.((((((((((.(((.(((((.&.)))))-)))-))))))))))-))	UGUAGCCGACGGGUUCGCGCGGCC&AGCUGC-UGA-CUCGUUGGCU-CA	4	65.7171	2	0.999147	Output/WS_GS/cleaveLand_result/t_plot/cme-MIR319b-p5_Maker00019752_219_TPlot.pdf	GO:0005737(cytoplasm);GO:0016491(oxidoreductase activity);GO:0055114(oxidation-reduction process)	ko00904(Diterpenoid biosynthesis)
cme-MIR319b-p5	up	Maker00032991	down	Maker00032991:2210	33 kDa ribonucleoprotein, chloroplastic [Cucurbita moschata]	2199	2221	2210	-42.2	-29.06	0.688626	11.5	1-7,2221-2215;11-20,2209-2200	8-10,2214-2210[AILt];21-21,2199-2199[UP3]	.((((((((((.....(((((((&)))))))--...)))))))))).	GGGGCCAACGAUAAGAAGCAGCU&AGCUGCU--GACUCGUUGGCUCA	3	49.2878	3	0.97967	Output/WS_GS/cleaveLand_result/t_plot/cme-MIR319b-p5_Maker00032991_2210_TPlot.pdf	GO:0003723(RNA binding);GO:0003729(mRNA binding);GO:0006397(mRNA processing);GO:0009507(chloroplast);GO:0009570(chloroplast stroma);GO:0009579(thylakoid);GO:0031425(chloroplast RNA processing);GO:1901259(chloroplast rRNA processing)	NA
cme-MIR319b-p5	up	Maker00009575	up	Maker00009575:955	PREDICTED: uncharacterized protein LOC101220964 [Cucumis sativus]	944	964	955	-42.2	-28.88	0.68436	6	1-13,964-952;17-19,948-946	14-16,951-949[SIL];20-21,945-944[UP3]	..(((...(((((((((((((&)))))))))))))...)))..	GCAGCGUUCGAGUCAGCGGCU&AGCUGCUGACUCGUUGGCUCA	1	16.4293	4	0.983006	Output/WS_GS/cleaveLand_result/t_plot/cme-MIR319b-p5_Maker00009575_955_TPlot.pdf	GO:0005737(cytoplasm);GO:0006979(response to oxidative stress);GO:0015031(protein transport)	ko04144(Endocytosis)
cme-MIR319b-p5	up	Maker00011733	up	Maker00011733:1645	protein NETWORKED 1B-like [Cucurbita moschata]	1634	1654	1645	-42.2	-29.3	0.694313	6	3-17,1652-1638;19-21,1636-1634	1-2,1654-1653[UP5];18-18,1637-1637[SIL]	(((.(((((((((((((((..&..))))))))))))))).)))	UGAUUCAGCGAGUCAGCGGAA&AGCUGCUGACUCGUUGGCUCA	4	65.7171	3	0.954795	Output/WS_GS/cleaveLand_result/t_plot/cme-MIR319b-p5_Maker00011733_1645_TPlot.pdf	GO:0000902(cell morphogenesis)	NA
cme-MIR319b-p5	up	Maker00014697	up	Maker00014697:75	PREDICTED: 60S ribosomal protein L22-2 [Cucumis sativus]	64	83	75	-42.2	-29.4	0.696682	5.5	2-8,82-76;10-12,75-73;15-21,70-64	1-1,83-83[UP5];9-9,x-x[BULq];13-14,72-71[SIL]	(((((((..(((-(((((((.&.))))))).)))..)))))))	UGAGCCGUGGAG-CAGCAGCA&AGCUGCUGACUCGUUGGCUCA	8	131.434	3	0.941972	Output/WS_GS/cleaveLand_result/t_plot/cme-MIR319b-p5_Maker00014697_75_TPlot.pdf	GO:0002181(cytoplasmic translation);GO:0003735(structural constituent of ribosome);GO:0022625(cytosolic large ribosomal subunit)	ko03010(Ribosome)
cme-MIR319b-p5	up	Maker00019757	up	Maker00019757:845	BOI-related E3 ubiquitin-protein ligase 1-like [Cucurbita pepo subsp. pepo]	834	854	845	-42.2	-28	0.663507	9.5	2-7,853-848;10-18,845-837	1-1,854-854[UP5];8-9,847-846[SIL];19-21,836-834[UP3]	...(((((((((..((((((.&.))))))..)))))))))...	AACGUCGGCGAGGAAGCAGCG&AGCUGCUGACUCGUUGGCUCA	4	65.7171	3	0.999898	Output/WS_GS/cleaveLand_result/t_plot/cme-MIR319b-p5_Maker00019757_845_TPlot.pdf	GO:0004842(ubiquitin-protein transferase activity);GO:0005737(cytoplasm);GO:0006952(defense response);GO:0043067(regulation of programmed cell death);GO:0043161(proteasome-mediated ubiquitin-dependent protein catabolic process);GO:0046872(metal ion binding)	NA
cme-MIR319b-p5	up	Maker00022834	up	Maker00022834:5568	uncharacterized protein LOC111792645 isoform X1 [Cucurbita pepo subsp. pepo]	5553	5577	5568	-42.2	-27.66	0.65545	16.5	3-10,5575-5568;13-20,5561-5554	1-2,5577-5576[UP5];11-12,5567-5562[AILt];21-21,5553-5553[UP3]	.((((((((......((((((((..&..))))))))----..)))))))).	CGAGCCAGCCGCAAUGUCAGCAGAU&AGCUGCUGAC----UCGUUGGCUCA	4	65.7171	3	0.999995	Output/WS_GS/cleaveLand_result/t_plot/cme-MIR319b-p5_Maker00022834_5568_TPlot.pdf	GO:0003676(nucleic acid binding);GO:0005634(nucleus);GO:0005829(cytosol);GO:0008270(zinc ion binding)	NA
cme-MIR319b-p5	up	Maker00025177	up	Maker00025177:2472	PREDICTED: protein NRT1/ PTR FAMILY 4.6-like [Cucumis melo]	2460	2479	2472	-42.2	-27.9	0.661137	8.5	2-7,2478-2473;10-16,2472-2466;17-21,2464-2460	1-1,2479-2479[UP5];8-9,x-x[BULq];x-x,2465-2465[BULt]	(((((.(((((((--((((((.&.))))))..)))))))-)))))	UGAGCUCGACGAG--GGCGGCG&AGCUGCUGACUCGUUG-GCUCA	2	32.8585	3	0.999958	Output/WS_GS/cleaveLand_result/t_plot/cme-MIR319b-p5_Maker00025177_2472_TPlot.pdf	GO:0005215(transporter activity);GO:0005509(calcium ion binding);GO:0005886(plasma membrane);GO:0009624(response to nematode);GO:0010119(regulation of stomatal movement);GO:0015293(symporter activity);GO:0015333(peptide:proton symporter activity);GO:0016020(membrane);GO:0016021(integral component of membrane);GO:0042128(nitrate assimilation);GO:0055085(transmembrane transport);GO:0080168(abscisic…	NA
cme-miR319c_R+2_1ss20TC	up	Maker00001799	down	Maker00001799:1225	PREDICTED: chalcone synthase 2 [Cucumis sativus]	1207	1234	1225	-46.5	-34	0.731183	16	1-11,1234-1224;12-22,1217-1207	x-x,1223-1218[BULt]	(((((((((((......(((((((((((&)))))))))))------)))))))))))	UGGGGAGUUCUGUUCGGCUUCGGUCCGG&UUGGACUGAAG------GGAGCUCCCCA	3	49.2878	2	0.22782	Output/WS_GS/cleaveLand_result/t_plot/cme-miR319c_R+2_1ss20TC_Maker00001799_1225_TPlot.pdf	GO:0005575(cellular_component);GO:0009813(flavonoid biosynthetic process);GO:0016210(naringenin-chalcone synthase activity)	ko00941(Flavonoid biosynthesis);ko04712(Circadian rhythm - plant)
cme-miR390a	down	Maker00001491	down	Maker00001491:1920	PREDICTED: uncharacterized protein LOC101222318 [Cucumis sativus]	1909	1929	1920	-44.3	-29.8	0.672686	8	3-16,1927-1914;18-21,1912-1909	1-2,1929-1928[UP5];17-17,1913-1913[SIL]	((((.((((((((((((((..&..)))))))))))))).))))	GGUGGUGUCUCUUUUGAGCGU&AAGCUCAGGAGGGAUAGCGCC	2	32.8585	3	0.864363	Output/WS_GS/cleaveLand_result/t_plot/cme-miR390a_Maker00001491_1920_TPlot.pdf	GO:0003674(molecular_function);GO:0005634(nucleus);GO:0008150(biological_process)	NA
cme-miR390a	down	Maker00019307	down	Maker00019307:1835	PREDICTED: uncharacterized protein LOC103496828 [Cucumis melo]	1824	1844	1835	-44.3	-31	0.699774	4.5	2-13,1843-1832;15-21,1830-1824	1-1,1844-1844[UP5];14-14,1831-1831[SIL]	(((((((.((((((((((((.&.)))))))))))).)))))))	GGUGUUACUCCUUCUGAGCUA&AAGCUCAGGAGGGAUAGCGCC	2	32.8585	3	0.57218	Output/WS_GS/cleaveLand_result/t_plot/cme-miR390a_Maker00019307_1835_TPlot.pdf	NA	NA
cme-miR390a	down	Maker00033724	down	Maker00033724:898	thaumatin-like protein 1b [Cucurbita maxima]	886	906	898	-44.3	-29.1	0.656885	8.5	2-6,905-901;9-10,899-898;12-16,896-892;17-21,890-886	1-1,906-906[UP5];7-8,900-900[AILq];11-11,897-897[SIL];x-x,891-891[BULt]	(((((.(((((.((.-(((((.&.)))))..)).)))))-)))))	GGCGCGUGUCCGUCG-GAGCUA&AAGCUCAGGAGGGAUA-GCGCC	2	32.8585	3	0.972566	Output/WS_GS/cleaveLand_result/t_plot/cme-miR390a_Maker00033724_898_TPlot.pdf	GO:0003674(molecular_function);GO:0005576(extracellular region);GO:0031225(anchored component of membrane);GO:0051707(response to other organism)	ko03440(Homologous recombination)
cme-miR390a	down	Maker00036356	down	Maker00036356:648	uncharacterized protein LOC111801557 [Cucurbita pepo subsp. pepo]	638	658	648	-44.3	-29.4	0.663657	8.5	1-9,658-650;12-13,646-645;15-21,644-638	10-11,649-647[AILt];14-14,x-x[BULq]	(((((((-((...(((((((((&)))))))))-..)).)))))))	GGCGCUG-CUGAGCCUGAGCUU&AAGCUCAGG-AGGGAUAGCGCC	5	82.1463	2	0.917849	Output/WS_GS/cleaveLand_result/t_plot/cme-miR390a_Maker00036356_648_TPlot.pdf	GO:0003674(molecular_function);GO:0009507(chloroplast);GO:0009515(granal stacked thylakoid);GO:0009534(chloroplast thylakoid);GO:0009535(chloroplast thylakoid membrane);GO:0009579(thylakoid);GO:0009658(chloroplast organization);GO:0010027(thylakoid membrane organization);GO:0010196(nonphotochemical quenching);GO:0016021(integral component of membrane);GO:0045893(positive regulation of transcripti…	NA
cme-miR390a	down	Maker00035757	up	Maker00035757:1514	oligopeptide transporter 3 [Momordica charantia]	1503	1524	1514	-44.3	-28.9	0.65237	9.5	3-4,1522-1521;5-20,1519-1504	1-2,1524-1523[UP5];x-x,1520-1520[BULt];21-21,1503-1503[UP3]	.((((((((((((((((.((..&..))-)))))))))))))))).	UGCGCUGUCUCUUCUGAUGUCG&AAGC-UCAGGAGGGAUAGCGCC	1	16.4293	4	0.978463	Output/WS_GS/cleaveLand_result/t_plot/cme-miR390a_Maker00035757_1514_TPlot.pdf	GO:0005737(cytoplasm);GO:0005886(plasma membrane);GO:0005887(integral component of plasma membrane);GO:0006857(oligopeptide transport);GO:0015031(protein transport);GO:0016020(membrane);GO:0035673(oligopeptide transmembrane transporter activity)	NA
cme-miR393a	down	Maker00004449	down	Maker00004449:945	chlorophyll a-b binding protein CP26, chloroplastic [Cucurbita maxima]	934	954	945	-37.5	-25	0.666667	8	1-14,954-941	15-21,940-934[UP3]	.......((((((((((((((&)))))))))))))).......	CAUUUGAGCGAUCCUUUUGGA&UCCAAAGGGAUCGCAUUGAUC	6	98.5756	2	0.778677	Output/WS_GS/cleaveLand_result/t_plot/cme-miR393a_Maker00004449_945_TPlot.pdf	GO:0009416(response to light stimulus);GO:0009535(chloroplast thylakoid membrane);GO:0009768(photosynthesis, light harvesting in photosystem I);GO:0009941(chloroplast envelope);GO:0010287(plastoglobule);GO:0016168(chlorophyll binding);GO:0031409(pigment binding)	ko00196(Photosynthesis - antenna proteins)
cme-miR393a	down	Maker00037385	down	Maker00037385:3178	PREDICTED: aspartic proteinase Asp1 isoform X2 [Cucumis sativus]	3167	3187	3178	-37.5	-24.38	0.650133	9.5	2-3,3186-3185;6-15,3182-3173;19-21,3169-3167	1-1,3187-3187[UP5];4-5,3184-3183[SIL];16-18,3172-3170[SIL]	(((...((((((((((..((.&.))..))))))))))...)))	GGUACUUGCGGUCCCUGGGGG&UCCAAAGGGAUCGCAUUGAUC	2	32.8585	3	0.950046	Output/WS_GS/cleaveLand_result/t_plot/cme-miR393a_Maker00037385_3178_TPlot.pdf	GO:0004190(aspartic-type endopeptidase activity);GO:0006508(proteolysis);GO:0030163(protein catabolic process)	NA
cme-MIR393a-p3	down	Maker00013651	down	Maker00013651:1472	PREDICTED: vicianin hydrolase-like [Cucumis melo]	1462	1485	1472	-35	-23.1	0.66	10.5	2-6,1484-1480;7-16,1475-1466;18-20,1464-1462	1-1,1485-1485[UP5];x-x,1479-1476[BULt];17-17,1465-1465[SIL]	(((.((((((((((....(((((.&.)))))----)))))))))).)))	AAUGUGAAGGGAUACUACGCAUGG&UCAUGC----UAUCCCUUCGGAUU	1	16.4293	4	0.999219	Output/WS_GS/cleaveLand_result/t_plot/cme-MIR393a-p3_Maker00013651_1472_TPlot.pdf	GO:0004553(hydrolase activity, hydrolyzing O-glycosyl compounds);GO:0016052(carbohydrate catabolic process)	NA
cme-MIR393a-p3	down	Maker00013707	down	Maker00013707:1445	inactive leucine-rich repeat receptor-like protein kinase CORYNE [Cucurbita pepo subsp. pepo]	1435	1455	1445	-35	-23.5	0.671429	9	1-3,1455-1453;4-7,1451-1448;9-17,1446-1438	x-x,1452-1452[BULt];8-8,1447-1447[SIL];18-20,1437-1435[UP3]	...(((((((((.((((.(((&)))-)))).)))))))))...	AAACCGAGGGGAAGGCAGUGG&UCA-UGCUAUCCCUUCGGAUU	1	16.4293	4	0.994285	Output/WS_GS/cleaveLand_result/t_plot/cme-MIR393a-p3_Maker00013707_1445_TPlot.pdf	GO:0004672(protein kinase activity);GO:0005515(protein binding);GO:0005524(ATP binding);GO:0005886(plasma membrane);GO:0006468(protein phosphorylation);GO:0009909(regulation of flower development);GO:0010073(meristem maintenance);GO:0010075(regulation of meristem growth);GO:0010082(regulation of root meristem growth);GO:0016021(integral component of membrane);GO:0016301(kinase activity);GO:001990…	NA
cme-MIR393a-p3	down	Maker00025387	down	Maker00025387:1428	LOW QUALITY PROTEIN: glutamate receptor 2.7-like [Cucurbita maxima]	1418	1437	1428	-35	-25.5	0.728571	8	3-4,1435-1434;6-18,1432-1420	1-2,1437-1436[UP5];5-5,1433-1433[SIL];19-20,1419-1418[UP3]	..(((((((((((((.((..&..)).)))))))))))))..	GUUCCGAAGGGAUGGGAUUU&UCAUGCUAUCCCUUCGGAUU	2	32.8585	2	0.612473	Output/WS_GS/cleaveLand_result/t_plot/cme-MIR393a-p3_Maker00025387_1428_TPlot.pdf	GO:0004970(ionotropic glutamate receptor activity);GO:0005217(intracellular ligand-gated ion channel activity);GO:0006811(ion transport);GO:0006874(cellular calcium ion homeostasis);GO:0009416(response to light stimulus);GO:0016021(integral component of membrane)	NA
cme-MIR393a-p3	down	Maker00025869	down	Maker00025869:1796	probable alpha,alpha-trehalose-phosphate synthase [UDP-forming] 9 [Cucurbita maxima]	1785	1805	1796	-35	-24.9	0.711429	6.5	1-14,1805-1792;15-17,1790-1788	x-x,1791-1791[BULt];18-20,1787-1785[UP3]	...(((.((((((((((((((&))))))))))))))-)))...	GUGCUGUAAGGGAUGGUAUGA&UCAUGCUAUCCCUU-CGGAUU	5	82.1463	2	0.836307	Output/WS_GS/cleaveLand_result/t_plot/cme-MIR393a-p3_Maker00025869_1796_TPlot.pdf	GO:0003825(alpha,alpha-trehalose-phosphate synthase (UDP-forming) activity);GO:0004805(trehalose-phosphatase activity);GO:0005634(nucleus);GO:0005737(cytoplasm);GO:0005992(trehalose biosynthetic process);GO:0016757(transferase activity, transferring glycosyl groups);GO:0016791(phosphatase activity);GO:0070413(trehalose metabolism in response to stress)	ko00500(Starch and sucrose metabolism)
cme-MIR393a-p3	down	Maker00036414	down	Maker00036414:1218	LOW QUALITY PROTEIN: G-type lectin S-receptor-like serine/threonine-protein kinase RKS1 [Cucurbita moschata]	1208	1229	1218	-35	-22.96	0.656	12.5	1-6,1229-1224;10-12,1218-1216;14-20,1214-1208	7-9,1223-1219[AILt];13-13,1215-1215[SIL]	(((((((.(((.....((((((&))))))--...))).)))))))	GAUCCGACGGGUGGGUGCGUGA&UCAUGC--UAUCCCUUCGGAUU	1	16.4293	4	0.999697	Output/WS_GS/cleaveLand_result/t_plot/cme-MIR393a-p3_Maker00036414_1218_TPlot.pdf	GO:0004674(protein serine/threonine kinase activity);GO:0005886(plasma membrane);GO:0006468(protein phosphorylation);GO:0006952(defense response);GO:0009506(plasmodesma)	NA
cme-MIR393a-p3	down	Maker00000335	up	Maker00000335:587	uncharacterized protein LOC111484513 [Cucurbita maxima]	577	595	587	-35	-23.2	0.662857	6	1-4,595-592;6-12,591-585;14-19,583-578	5-5,x-x[BULq];13-13,584-584[SIL];20-20,577-577[UP3]	.((((((.(((((((-((((&)))).))))))).)))))).	UGUCCGACGGGAUGG-AUGG&UCAUGCUAUCCCUUCGGAUU	43	706.458	0	0.0510314	Output/WS_GS/cleaveLand_result/t_plot/cme-MIR393a-p3_Maker00000335_587_TPlot.pdf	GO:0003735(structural constituent of ribosome);GO:0006412(translation);GO:0022627(cytosolic small ribosomal subunit)	ko03010(Ribosome)
cme-MIR393a-p3	down	Maker00008041	up	Maker00008041:1343	aconitate hydratase, cytoplasmic-like [Cucurbita moschata]	1333	1352	1343	-35	-23.4	0.668571	7	2-13,1351-1340;16-18,1337-1335	1-1,1352-1352[UP5];14-15,1339-1338[SIL];19-20,1334-1333[UP3]	..(((..((((((((((((.&.))))))))))))..)))..	GUUCUAUGGGGAUGGCAUGG&UCAUGCUAUCCCUUCGGAUU	1	16.4293	4	0.996269	Output/WS_GS/cleaveLand_result/t_plot/cme-MIR393a-p3_Maker00008041_1343_TPlot.pdf	GO:0003994(aconitate hydratase activity);GO:0005507(copper ion binding);GO:0005515(protein binding);GO:0005524(ATP binding);GO:0005618(cell wall);GO:0005737(cytoplasm);GO:0005739(mitochondrion);GO:0005774(vacuolar membrane);GO:0005794(Golgi apparatus);GO:0005829(cytosol);GO:0006097(glyoxylate cycle);GO:0006099(tricarboxylic acid cycle);GO:0006101(citrate metabolic process);GO:0006102(isocitrate m…	ko00020(Citrate cycle (TCA cycle));ko00630(Glyoxylate and dicarboxylate metabolism)
cme-MIR393a-p3	down	Maker00021362	up	Maker00021362:903	uncharacterized protein LOC111470184 [Cucurbita maxima]	893	911	903	-35	-28.1	0.802857	5	1-2,911-910;4-17,909-896	3-3,x-x[BULq];18-20,895-893[UP3]	...((((((((((((((-((&)).))))))))))))))...	AUGCCGAAGGGAUAGCA-GA&UCAUGCUAUCCCUUCGGAUU	1	16.4293	4	0.210939	Output/WS_GS/cleaveLand_result/t_plot/cme-MIR393a-p3_Maker00021362_903_TPlot.pdf	GO:0003723(RNA binding);GO:0005739(mitochondrion);GO:0006396(RNA processing);GO:0009507(chloroplast);GO:0097222(mitochondrial mRNA polyadenylation)	NA
cme-MIR393a-p3	down	Maker00033756	up	Maker00033756:798	pentatricopeptide repeat-containing protein At5g39710 [Momordica charantia]	788	807	798	-35	-23.5	0.671429	6	1-3,807-805;5-6,804-803;7-19,801-789	4-4,x-x[BULq];x-x,802-802[BULt];20-20,788-788[UP3]	.(((((((((((((.((-(((&))).))-))))))))))))).	UAUUCGAGGGGAUAUGC-UGA&UCAUGC-UAUCCCUUCGGAUU	2	32.8585	3	0.996088	Output/WS_GS/cleaveLand_result/t_plot/cme-MIR393a-p3_Maker00033756_798_TPlot.pdf	NA	NA
cme-miR395a_L-1R+1	down	Maker00013651	down	Maker00013651:575	PREDICTED: vicianin hydrolase-like [Cucumis melo]	564	584	575	-38.1	-28.2	0.740157	5.5	1-1,584-584;3-16,582-569;19-21,566-564	2-2,583-583[SIL];17-18,568-567[SIL]	(((..((((((((((((((.(&).))))))))))))))..)))	GGAUCUCCCCCAAGCACUUGA&UGAAGUGUUUGGGGGAACUCU	6	98.5756	2	0.428885	Output/WS_GS/cleaveLand_result/t_plot/cme-miR395a_L-1R+1_Maker00013651_575_TPlot.pdf	GO:0004553(hydrolase activity, hydrolyzing O-glycosyl compounds);GO:0016052(carbohydrate catabolic process)	NA
cme-miR395a_L-1R+1	down	Maker00029889	down	Maker00029889:201	low affinity sulfate transporter 3-like [Cucurbita pepo subsp. pepo]	190	210	201	-38.1	-35	0.918635	1.5	1-18,210-193;20-21,191-190	19-19,192-192[SIL]	((.((((((((((((((((((&)))))))))))))))))).))	GGCGUUCCCCCAAACACUUCA&UGAAGUGUUUGGGGGAACUCU	1	16.4293	4	0.132506	Output/WS_GS/cleaveLand_result/t_plot/cme-miR395a_L-1R+1_Maker00029889_201_TPlot.pdf	GO:0005887(integral component of plasma membrane);GO:0015116(sulfate transmembrane transporter activity)	NA
cme-miR395a_L-1R+1	down	Maker00036054	down	Maker00036054:1128	uncharacterized protein LOC111009013 [Momordica charantia]	1118	1137	1128	-38.1	-25.8	0.677165	6	2-14,1136-1124;16-21,1123-1118	1-1,1137-1137[UP5];15-15,x-x[BULq]	((((((-(((((((((((((.&.))))))))))))).))))))	GGAGUU-CUCCGAGCACUUUG&UGAAGUGUUUGGGGGAACUCU	1	16.4293	4	0.956161	Output/WS_GS/cleaveLand_result/t_plot/cme-miR395a_L-1R+1_Maker00036054_1128_TPlot.pdf	GO:0003674(molecular_function);GO:0005634(nucleus)	NA
cme-miR395a_L-1R+1	down	Maker00036730	down	Maker00036730:733	probable pectate lyase 5 [Cucurbita maxima]	721	742	733	-38.1	-26.4	0.692913	8	2-9,741-734;11-17,732-726;18-21,724-721	1-1,742-742[UP5];10-10,733-733[SIL];x-x,725-725[BULt]	((((.(((((((.((((((((.&.)))))))).)))))))-))))	AGAGAUUCCCCUCGGCAUUUCG&UGAAGUGUUUGGGGGAA-CUCU	2	32.8585	3	0.877257	Output/WS_GS/cleaveLand_result/t_plot/cme-miR395a_L-1R+1_Maker00036730_733_TPlot.pdf	GO:0005576(extracellular region);GO:0016829(lyase activity);GO:0030570(pectate lyase activity);GO:0045490(pectin catabolic process);GO:0046872(metal ion binding)	ko00040(Pentose and glucuronate interconversions)
cme-miR395a_L-1R+1	down	Maker00012881	up	Maker00012881:1314	mitogen-activated protein kinase kinase kinase 5-like isoform X1 [Cucurbita moschata]	1303	1323	1314	-38.1	-25.4	0.666667	11.5	5-8,1319-1316;10-21,1314-1303	1-4,1323-1320[UP5];9-9,1315-1315[SIL]	((((((((((((.((((....&....)))).))))))))))))	AGAGUUCUCCCAUGCAUAGCC&UGAAGUGUUUGGGGGAACUCU	1	16.4293	4	0.982181	Output/WS_GS/cleaveLand_result/t_plot/cme-miR395a_L-1R+1_Maker00012881_1314_TPlot.pdf	GO:0005737(cytoplasm)	NA
cme-miR395a_L-1R+1	down	Maker00031968	up	Maker00031968:367	PREDICTED: ATP sulfurylase 1, chloroplastic [Cucumis melo]	356	376	367	-38.1	-35.1	0.92126	2.5	1-20,376-357	21-21,356-356[UP3]	.((((((((((((((((((((&)))))))))))))))))))).	CGAGUUCCUCCAAACGCUUCA&UGAAGUGUUUGGGGGAACUCU	32	525.736	2	0.0421744	Output/WS_GS/cleaveLand_result/t_plot/cme-miR395a_L-1R+1_Maker00031968_367_TPlot.pdf	GO:0000103(sulfate assimilation);GO:0004020(adenylylsulfate kinase activity)	ko00920(Sulfur metabolism);ko00230(Purine metabolism);ko00450(Selenocompound metabolism);ko00261(Monobactam biosynthesis)
cme-miR396a	up	Maker00012787	down	Maker00012787:675	cytochrome P450 CYP736A12-like [Momordica charantia]	664	684	675	-33.4	-24.7	0.739521	8	3-16,682-669	1-2,684-683[UP5];17-21,668-664[UP3]	.....((((((((((((((..&..)))))))))))))).....	GCUUCCAAGAAAGCUGUGGUG&UUCCACAGCUUUCUUGAACUU	3	49.2878	2	0.906512	Output/WS_GS/cleaveLand_result/t_plot/cme-miR396a_Maker00012787_675_TPlot.pdf	GO:0016020(membrane);GO:0016709(oxidoreductase activity, acting on paired donors, with incorporation or reduction of molecular oxygen, NAD(P)H as one donor, and incorporation of one atom of oxygen);GO:0044550(secondary metabolite biosynthetic process)	NA
cme-miR396a	up	Maker00033913	down	Maker00033913:1194	PREDICTED: transcription factor bHLH143-like isoform X1 [Cucumis melo]	1182	1203	1194	-33.4	-21.9	0.655689	9	3-15,1201-1189;16-18,1187-1185	1-2,1203-1202[UP5];x-x,1188-1188[BULt];19-21,1184-1182[UP3]	...(((.(((((((((((((..&..)))))))))))))-)))...	ACUUUCGAAGGAGGCUGUGGCA&UUCCACAGCUUUCUU-GAACUU	2	32.8585	3	1	Output/WS_GS/cleaveLand_result/t_plot/cme-miR396a_Maker00033913_1194_TPlot.pdf	GO:0001046(core promoter sequence-specific DNA binding);GO:0001228(transcriptional activator activity, RNA polymerase II transcription regulatory region sequence-specific DNA binding);GO:0005634(nucleus);GO:0006366(transcription by RNA polymerase II)	NA
cme-miR396a	up	Maker00036265	down	Maker00036265:408	hypothetical protein Csa_1G045600 [Cucumis sativus]	397	417	408	-33.4	-27.6	0.826347	5	2-15,416-403;17-19,401-399	1-1,417-417[UP5];16-16,402-402[SIL];20-21,398-397[UP3]	..(((.((((((((((((((.&.)))))))))))))).)))..	GUGUUGAAGGAAGCUGUGGAU&UUCCACAGCUUUCUUGAACUU	10	164.293	2	0.350073	Output/WS_GS/cleaveLand_result/t_plot/cme-miR396a_Maker00036265_408_TPlot.pdf	GO:0005887(integral component of plasma membrane);GO:0008553(proton-exporting ATPase activity, phosphorylative mechanism);GO:0043231(intracellular membrane-bounded organelle);GO:0051453(regulation of intracellular pH);GO:1902600(proton transmembrane transport)	ko00190(Oxidative phosphorylation)
cme-miR396a	up	Maker00005832	up	Maker00005832:1124	protein UPSTREAM OF FLC-like [Cucurbita pepo subsp. pepo]	1113	1131	1124	-33.4	-22.3	0.667665	7.5	1-8,1131-1124;11-19,1123-1115	9-10,x-x[BULq];20-21,1114-1113[UP3]	..(((((((((--((((((((&))))))))..)))))))))..	UCGUUCAAGGA--CUGUGGAG&UUCCACAGCUUUCUUGAACUU	4	65.7171	2	1	Output/WS_GS/cleaveLand_result/t_plot/cme-miR396a_Maker00005832_1124_TPlot.pdf	GO:0003674(molecular_function);GO:0005634(nucleus);GO:0008150(biological_process)	NA
cme-miR396a	up	Maker00007584	up	Maker00007584:1025	dicer-like protein 4 isoform X1 [Cucurbita pepo subsp. pepo]	1014	1034	1025	-33.4	-22.1	0.661677	5	1-5,1034-1030;7-16,1028-1019;18-19,1017-1016	6-6,1029-1029[SIL];17-17,1018-1018[SIL];20-21,1015-1014[UP3]	..((.((((((((((.(((((&))))).)))))))))).))..	CUGUGCAAGAAAGCUUUGGAA&UUCCACAGCUUUCUUGAACUU	2	32.8585	3	1	Output/WS_GS/cleaveLand_result/t_plot/cme-miR396a_Maker00007584_1025_TPlot.pdf	GO:0003723(RNA binding);GO:0004525(ribonuclease III activity);GO:0005634(nucleus);GO:0005737(cytoplasm);GO:0016442(RISC complex);GO:0030422(production of siRNA involved in RNA interference)	NA
cme-miR396a	up	Maker00010084	up	Maker00010084:2173	glycosyltransferase family protein 64 protein C5-like [Cucurbita pepo subsp. pepo]	2162	2184	2173	-33.4	-21.8	0.652695	10.5	3-9,2182-2176;10-19,2173-2164	1-2,2184-2183[UP5];x-x,2175-2174[BULt];20-21,2163-2162[UP3]	..((((((((((..(((((((..&..)))))))--))))))))))..	CUGUUCGAGAAAUUGUUGUGGUG&UUCCACAGC--UUUCUUGAACUU	2	32.8585	3	1	Output/WS_GS/cleaveLand_result/t_plot/cme-miR396a_Maker00010084_2173_TPlot.pdf	GO:0006486(protein glycosylation);GO:0016021(integral component of membrane);GO:0016757(transferase activity, transferring glycosyl groups);GO:0046872(metal ion binding)	NA
cme-miR396a	up	Maker00012961	up	Maker00012961:1218	mitochondrial uncoupling protein 1-like [Cucurbita moschata]	1204	1227	1218	-33.4	-22.38	0.67006	8	1-10,1227-1218;11-14,1216-1213;17-21,1208-1204	x-x,1217-1217[BULt];15-16,1212-1209[AILt]	(((((....((((.((((((((((&))))))))))-))))--..)))))	GAGUUAUUUGGAAGGGCUGUGGAA&UUCCACAGCU-UUCU--UGAACUU	3	49.2878	3	1	Output/WS_GS/cleaveLand_result/t_plot/cme-miR396a_Maker00012961_1218_TPlot.pdf	GO:0003735(structural constituent of ribosome);GO:0006412(translation)	NA
cme-miR396a	up	Maker00025741	up	Maker00025741:609	60S ribosomal protein L18-3 [Cucurbita maxima]	598	619	609	-33.4	-23.22	0.69521	9.5	1-4,619-616;8-21,611-598	5-7,615-612[AILt]	((((((((((((((....((((&))))-...))))))))))))))	AAGUUCGAGAGAGCAAGAGGAA&UUCC-ACAGCUUUCUUGAACUU	6	98.5756	3	0.99984	Output/WS_GS/cleaveLand_result/t_plot/cme-miR396a_Maker00025741_609_TPlot.pdf	GO:0003723(RNA binding);GO:0003735(structural constituent of ribosome);GO:0006412(translation);GO:0022625(cytosolic large ribosomal subunit)	ko03010(Ribosome)
cme-miR396a	up	Maker00026143	up	Maker00026143:1303	cyclin-D1-1-like [Cucurbita pepo subsp. pepo]	1291	1311	1303	-33.4	-23.7	0.709581	8.5	2-4,1310-1308;6-11,1307-1302;12-21,1300-1291	1-1,1311-1311[UP5];5-5,x-x[BULq];x-x,1301-1301[BULt]	((((((((((.((((((-(((.&.))).))))))-))))))))))	GAGUUCGGGGUGAGCUG-GGAG&UUCCACAGCUU-UCUUGAACUU	1	16.4293	4	0.99841	Output/WS_GS/cleaveLand_result/t_plot/cme-miR396a_Maker00026143_1303_TPlot.pdf	GO:0005515(protein binding);GO:0005634(nucleus);GO:0007049(cell cycle);GO:0016538(cyclin-dependent protein serine/threonine kinase regulator activity);GO:0051301(cell division);GO:0051726(regulation of cell cycle)	NA
cme-miR396a	up	Maker00028564	up	Maker00028564:2971	midasin isoform X1 [Momordica charantia]	2960	2980	2971	-33.4	-23.2	0.694611	8	1-6,2980-2975;8-9,2972-2971;12-21,2969-2960	7-7,2974-2973[AILt];10-11,2970-2970[AILq]	((((((((((.-((..((((((&))))))-.))..))))))))))	AAGUUCAAGAU-GCGAGUGGAA&UUCCAC-AGCUUUCUUGAACUU	4	65.7171	2	0.999722	Output/WS_GS/cleaveLand_result/t_plot/cme-miR396a_Maker00028564_2971_TPlot.pdf	GO:0004175(endopeptidase activity);GO:0005634(nucleus);GO:0016926(protein desumoylation);GO:0016929(SUMO-specific protease activity)	ko03008(Ribosome biogenesis in eukaryotes)
cme-miR396a	up	Maker00029422	up	Maker00029422:1291	PREDICTED: luminal-binding protein 5 [Cucumis melo]	1280	1306	1291	-33.4	-21.96	0.657485	18	2-6,1305-1301;8-19,1293-1282	1-1,1306-1306[UP5];7-7,1300-1294[AILt];20-21,1281-1280[UP3]	..((((((((((((.......(((((.&.)))))------.))))))))))))..	CUGUUCAAGGAAGCAUCUUGAGUGGAG&UUCCAC------AGCUUUCUUGAACUU	2	32.8585	3	1	Output/WS_GS/cleaveLand_result/t_plot/cme-miR396a_Maker00029422_1291_TPlot.pdf	GO:0005783(endoplasmic reticulum)	ko03060(Protein export);ko04141(Protein processing in endoplasmic reticulum)
cme-miR396a	up	Maker00034121	up	Maker00034121:1331	NADH dehydrogenase [ubiquinone] flavoprotein 1, mitochondrial-like [Cucurbita maxima]	1320	1340	1331	-33.4	-22.2	0.664671	7	2-13,1339-1328;15-16,1326-1325	1-1,1340-1340[UP5];14-14,1327-1327[SIL];17-21,1324-1320[UP3]	.....((.((((((((((((.&.)))))))))))).)).....	ACAAGCACGAAAGCUGUGGAC&UUCCACAGCUUUCUUGAACUU	5	82.1463	3	1	Output/WS_GS/cleaveLand_result/t_plot/cme-miR396a_Maker00034121_1331_TPlot.pdf	GO:0003954(NADH dehydrogenase activity);GO:0009060(aerobic respiration);GO:0010181(FMN binding);GO:0051287(NAD binding);GO:0051539(4 iron, 4 sulfur cluster binding)	ko00190(Oxidative phosphorylation)
cme-miR396a	up	Maker00034136	up	Maker00034136:432	PREDICTED: cytochrome c oxidase subunit 6b-1-like [Cucumis sativus]	421	441	432	-33.4	-23.2	0.694611	6.5	1-6,441-436;8-17,434-425	7-7,435-435[SIL];18-21,424-421[UP3]	....((((((((((.((((((&)))))).))))))))))....	CCGAUCAAGAAAGCAGUGGAG&UUCCACAGCUUUCUUGAACUU	7	115.005	3	0.999903	Output/WS_GS/cleaveLand_result/t_plot/cme-miR396a_Maker00034136_432_TPlot.pdf	GO:0000786(nucleosome);GO:0003677(DNA binding);GO:0005634(nucleus);GO:0006334(nucleosome assembly);GO:0031492(nucleosomal DNA binding)	ko00190(Oxidative phosphorylation)
cme-miR396a	up	Maker00039885	up	Maker00039885:887	PREDICTED: glycerol-3-phosphate dehydrogenase [NAD(+)] [Cucumis sativus]	876	896	887	-33.4	-22.2	0.664671	10.5	2-9,895-888;12-16,885-881	1-1,896-896[UP5];10-11,887-886[SIL];17-21,880-876[UP3]	.....(((((..((((((((.&.))))))))..))))).....	GCAAACGAGAUUGCUGUGGAG&UUCCACAGCUUUCUUGAACUU	2	32.8585	3	1	Output/WS_GS/cleaveLand_result/t_plot/cme-miR396a_Maker00039885_887_TPlot.pdf	GO:0004367(glycerol-3-phosphate dehydrogenase [NAD+] activity);GO:0005975(carbohydrate metabolic process);GO:0006072(glycerol-3-phosphate metabolic process);GO:0006650(glycerophospholipid metabolic process);GO:0008654(phospholipid biosynthetic process);GO:0009331(glycerol-3-phosphate dehydrogenase complex);GO:0009507(chloroplast);GO:0042803(protein homodimerization activity);GO:0046167(glycerol-3…	ko00564(Glycerophospholipid metabolism)
cme-miR396b	up	Maker00002840	down	Maker00002840:2041	probable pectinesterase/pectinesterase inhibitor 34 [Cucurbita maxima]	2029	2050	2041	-35.1	-23.8	0.678063	9.5	1-12,2050-2039;13-16,2037-2034;19-21,2031-2029	x-x,2038-2038[BULt];17-18,2033-2032[SIL]	(((..((((.((((((((((((&))))))))))))-))))..)))	CGGGCCAGGUGGGGCUGUGGGG&UUCCACAGCUUU-CUUGAACUG	3	49.2878	3	0.999644	Output/WS_GS/cleaveLand_result/t_plot/cme-miR396b_Maker00002840_2041_TPlot.pdf	GO:0030599(pectinesterase activity);GO:0046910(pectinesterase inhibitor activity);GO:0071944(cell periphery)	ko00040(Pentose and glucuronate interconversions)
cme-miR396b	up	Maker00014265	down	Maker00014265:1383	4-coumarate--CoA ligase 2-like [Cucurbita maxima]	1369	1392	1383	-35.1	-24	0.683761	10	1-12,1392-1381;13-15,1377-1375;18-21,1372-1369	x-x,1380-1378[BULt];16-17,1374-1373[SIL]	((((..(((...((((((((((((&))))))))))))---)))..))))	CAGUGAAAGCCGGAAGCUGUGGGA&UUCCACAGCUUU---CUUGAACUG	3	49.2878	3	0.999081	Output/WS_GS/cleaveLand_result/t_plot/cme-miR396b_Maker00014265_1383_TPlot.pdf	GO:0005524(ATP binding);GO:0005634(nucleus);GO:0008152(metabolic process);GO:0009411(response to UV);GO:0009611(response to wounding);GO:0009620(response to fungus);GO:0009698(phenylpropanoid metabolic process);GO:0016207(4-coumarate-CoA ligase activity);GO:0016874(ligase activity)	ko00360(Phenylalanine metabolism);ko00130(Ubiquinone and other terpenoid-quinone biosynthesis);ko00940(Phenylpropanoid biosynthesis)
cme-miR396b	up	Maker00016518	down	Maker00016518:2892	PREDICTED: homeobox-leucine zipper protein ATHB-8 [Cucumis sativus]	2876	2901	2892	-35.1	-24.2	0.689459	8.5	3-15,2899-2887;16-17,2882-2881;18-21,2879-2876	1-2,2901-2900[UP5];x-x,2886-2883[BULt];x-x,2880-2880[BULt]	((((.((....(((((((((((((..&..)))))))))))))----))-))))	CAGUAUCCUAUGAGAAAGCUGUGGCA&UUCCACAGCUUUCUU----GA-ACUG	1	16.4293	4	0.996764	Output/WS_GS/cleaveLand_result/t_plot/cme-miR396b_Maker00016518_2892_TPlot.pdf	GO:0003677(DNA binding);GO:0003700(DNA binding transcription factor activity);GO:0005634(nucleus);GO:0006351(transcription, DNA-templated);GO:0006355(regulation of transcription, DNA-templated);GO:0008284(positive regulation of cell proliferation);GO:0008289(lipid binding);GO:0009733(response to auxin);GO:0010014(meristem initiation);GO:0010067(procambium histogenesis);GO:0010072(primary shoot ap…	NA
cme-miR396b	up	Maker00022320	down	Maker00022320:1533	1-deoxy-D-xylulose 5-phosphate reductoisomerase, chloroplastic [Momordica charantia]	1520	1542	1533	-35.1	-25.26	0.719658	6.5	1-15,1542-1528;19-21,1522-1520	16-18,1527-1523[AILt]	(((.....(((((((((((((((&)))))))))))))))--...)))	CAGCUAAUGAGAAGGCUGUGGAA&UUCCACAGCUUUCUU--GAACUG	9	147.863	3	0.944799	Output/WS_GS/cleaveLand_result/t_plot/cme-miR396b_Maker00022320_1533_TPlot.pdf	GO:0030145(manganese ion binding);GO:0030604(1-deoxy-D-xylulose-5-phosphate reductoisomerase activity);GO:0051484(isopentenyl diphosphate biosynthetic process, methylerythritol 4-phosphate pathway involved in terpenoid biosynthetic process);GO:0070402(NADPH binding)	ko00900(Terpenoid backbone biosynthesis)
cme-miR396b	up	Maker00025214	down	Maker00025214:865	-	854	874	865	-35.1	-24.1	0.68661	10.5	6-21,869-854	1-5,874-870[UP5]	((((((((((((((((.....&.....))))))))))))))))	CAGUUCGAGAAAGUUGAAGUU&UUCCACAGCUUUCUUGAACUG	381	6259.55	2	0.996464	Output/WS_GS/cleaveLand_result/t_plot/cme-miR396b_Maker00025214_865_TPlot.pdf	NA	NA
cme-miR396b	up	Maker00039905	down	Maker00039905:1799	hypothetical protein DVH24_028391 [Malus domestica]	1786	1808	1799	-35.1	-25.5	0.726496	6.5	1-10,1808-1799;11-18,1796-1789;20-21,1787-1786	x-x,1798-1797[BULt];19-19,1788-1788[SIL]	((.((((((((..((((((((((&))))))))))--)))))))).))	CAUUUCGAGAACGGGCUGUGGAA&UUCCACAGCU--UUCUUGAACUG	3	49.2878	2	0.884036	Output/WS_GS/cleaveLand_result/t_plot/cme-miR396b_Maker00039905_1799_TPlot.pdf	GO:0005794(Golgi apparatus);GO:0016413(O-acetyltransferase activity);GO:0071554(cell wall organization or biogenesis)	NA
cme-miR396b_L-2R+2	up	Maker00000517	down	Maker00000517:1218	probable 2-carboxy-D-arabinitol-1-phosphatase [Cucurbita moschata]	1206	1228	1218	-37.2	-24.7	0.663978	6	2-5,1227-1224;6-14,1222-1214;16-20,1211-1207	1-1,1228-1228[UP5];x-x,1223-1223[BULt];15-15,1213-1212[AILt];21-21,1206-1206[UP3]	.(((((..(((((((((.((((.&.))))-)))))))))-.))))).	AGCAGUCCCAAGAAAGCUUGUGU&CCACA-GCUUUCUUG-AACUGCA	6	98.5756	2	0.99907	Output/WS_GS/cleaveLand_result/t_plot/cme-miR396b_L-2R+2_Maker00000517_1218_TPlot.pdf	GO:0005829(cytosol);GO:0016791(phosphatase activity)	NA
cme-miR396b_L-2R+2	up	Maker00007240	down	Maker00007240:1713	beta-galactosidase 5-like [Momordica charantia]	1702	1727	1713	-37.2	-24.3	0.653226	13	1-2,1727-1726;3-6,1721-1718;7-7,1716-1716;9-20,1714-1703	x-x,1725-1722[BULt];x-x,1717-1717[BULt];8-8,1715-1715[SIL];21-21,1702-1702[UP3]	.((((((((((((.(.((((....((&))----))))-).)))))))))))).	GGCAGUUCAAGAAUGACUGUUGCUGG&CC----ACAG-CUUUCUUGAACUGCA	1	16.4293	4	0.999986	Output/WS_GS/cleaveLand_result/t_plot/cme-miR396b_L-2R+2_Maker00007240_1713_TPlot.pdf	GO:0004565(beta-galactosidase activity);GO:0005618(cell wall);GO:0005773(vacuole)	ko00052(Galactose metabolism);ko00600(Sphingolipid metabolism);ko00531(Glycosaminoglycan degradation);ko00604(Glycosphingolipid biosynthesis - ganglio series);ko00511(Other glycan degradation)
cme-miR396b_L-2R+2	up	Maker00008758	down	Maker00008758:2875	alpha-xylosidase 1-like [Cucurbita pepo subsp. pepo]	2864	2884	2875	-37.2	-27.6	0.741935	9	6-21,2879-2864	1-5,2884-2880[UP5]	((((((((((((((((.....&.....))))))))))))))))	UGCAGUUCAAGAAAGCAAAUA&CCACAGCUUUCUUGAACUGCA	2	32.8585	3	0.66672	Output/WS_GS/cleaveLand_result/t_plot/cme-miR396b_L-2R+2_Maker00008758_2875_TPlot.pdf	GO:0004553(hydrolase activity, hydrolyzing O-glycosyl compounds);GO:0005576(extracellular region);GO:0005618(cell wall);GO:0005829(cytosol);GO:0009044(xylan 1,4-beta-xylosidase activity);GO:0009505(plant-type cell wall);GO:0009506(plasmodesma);GO:0009507(chloroplast);GO:0010411(xyloglucan metabolic process);GO:0030246(carbohydrate binding);GO:0045493(xylan catabolic process);GO:0046556(alpha-L-ar…	NA
cme-miR396b_L-2R+2	up	Maker00010096	down	Maker00010096:311	PREDICTED: annexin D4 [Cucumis melo]	300	320	311	-37.2	-25.6	0.688172	4	1-7,320-314;9-16,312-305;18-21,303-300	8-8,313-313[SIL];17-17,304-304[SIL]	((((.((((((((.(((((((&))))))).)))))))).))))	UGCGCUUUAAGAAUGCUGUGG&CCACAGCUUUCUUGAACUGCA	11	180.722	3	0.98066	Output/WS_GS/cleaveLand_result/t_plot/cme-miR396b_L-2R+2_Maker00010096_311_TPlot.pdf	GO:0003729(mRNA binding);GO:0005509(calcium ion binding);GO:0005544(calcium-dependent phospholipid binding);GO:0006970(response to osmotic stress);GO:0009408(response to heat);GO:0009409(response to cold);GO:0009414(response to water deprivation);GO:0009506(plasmodesma);GO:0009507(chloroplast);GO:0009651(response to salt stress);GO:0009737(response to abscisic acid);GO:0009986(cell surface)	NA
cme-miR396b_L-2R+2	up	Maker00016589	down	Maker00016589:1733	TPR repeat-containing thioredoxin TTL1 [Momordica charantia]	1721	1742	1733	-37.2	-30.1	0.80914	4	1-17,1742-1726;18-20,1724-1722	x-x,1725-1725[BULt];21-21,1721-1721[UP3]	.(((.(((((((((((((((((&)))))))))))))))))-))).	GGCAGGUUUGAGGAAGCUGUGG&CCACAGCUUUCUUGAAC-UGCA	5	82.1463	2	0.0421744	Output/WS_GS/cleaveLand_result/t_plot/cme-miR396b_L-2R+2_Maker00016589_1733_TPlot.pdf	GO:0005634(nucleus);GO:0006970(response to osmotic stress);GO:0009651(response to salt stress);GO:0009737(response to abscisic acid);GO:0009738(abscisic acid-activated signaling pathway);GO:0009789(positive regulation of abscisic acid-activated signaling pathway);GO:0045454(cell redox homeostasis)	NA
cme-miR396b_L-2R+2	up	Maker00022320	down	Maker00022320:1531	1-deoxy-D-xylulose 5-phosphate reductoisomerase, chloroplastic [Momordica charantia]	1518	1540	1531	-37.2	-27.26	0.732796	6.5	1-13,1540-1528;17-21,1522-1518	14-16,1527-1523[AILt]	(((((.....(((((((((((((&)))))))))))))--...)))))	UGCAGCUAAUGAGAAGGCUGUGG&CCACAGCUUUCUU--GAACUGCA	60	985.756	2	0.700759	Output/WS_GS/cleaveLand_result/t_plot/cme-miR396b_L-2R+2_Maker00022320_1531_TPlot.pdf	GO:0030145(manganese ion binding);GO:0030604(1-deoxy-D-xylulose-5-phosphate reductoisomerase activity);GO:0051484(isopentenyl diphosphate biosynthetic process, methylerythritol 4-phosphate pathway involved in terpenoid biosynthetic process);GO:0070402(NADPH binding)	ko00900(Terpenoid backbone biosynthesis)
cme-miR396b_L-2R+2	up	Maker00023861	down	Maker00023861:992	growth-regulating factor 5-like isoform X1 [Cucurbita pepo subsp. pepo]	975	1002	992	-37.2	-27.3	0.733871	9	1-6,1002-997;7-17,995-985;18-20,978-976	x-x,996-996[BULt];x-x,984-979[BULt];21-21,975-975[UP3]	.(((......(((((((((((.((((((&))))))-)))))))))))------))).	GGCAGAAACCGUUCAAGAAAGCCUGUGG&CCACAG-CUUUCUUGAAC------UGCA	1	16.4293	4	0.708275	Output/WS_GS/cleaveLand_result/t_plot/cme-miR396b_L-2R+2_Maker00023861_992_TPlot.pdf	GO:0005515(protein binding);GO:0005524(ATP binding);GO:0005634(nucleus);GO:0006351(transcription, DNA-templated);GO:0006355(regulation of transcription, DNA-templated);GO:0048366(leaf development)	NA
cme-miR396b_L-2R+2	up	Maker00001083	up	Maker00001083:919	PREDICTED: 40S ribosomal protein S9-2 [Cucumis sativus]	906	929	919	-37.2	-24.58	0.660753	8	1-3,929-927;4-14,925-915;17-20,910-907	x-x,926-926[BULt];15-16,914-911[AILt];21-21,906-906[UP3]	.((((....(((((((((((.(((&)))-)))))))))))--..)))).	GGCAGCUGCCAAGAAGGCUGCUGG&CCA-CAGCUUUCUUG--AACUGCA	95	1560.78	2	0.999607	Output/WS_GS/cleaveLand_result/t_plot/cme-miR396b_L-2R+2_Maker00001083_919_TPlot.pdf	GO:0003735(structural constituent of ribosome);GO:0019843(rRNA binding);GO:0022627(cytosolic small ribosomal subunit);GO:0045903(positive regulation of translational fidelity)	ko03010(Ribosome)
cme-miR396b_L-2R+2	up	Maker00005866	up	Maker00005866:3625	PREDICTED: uncharacterized protein LOC101204506 [Cucumis sativus]	3615	3636	3625	-37.2	-24.5	0.658602	8	1-2,3636-3635;3-5,3632-3630;7-12,3628-3623;14-21,3622-3615	x-x,3634-3633[BULt];6-6,3629-3629[SIL];13-13,x-x[BULq]	((((((((-((((((.(((..((&))--))).)))))).))))))))	UGCAGUUC-AGAAGGGUGUUCGG&CC--ACAGCUUUCUUGAACUGCA	42	690.029	2	0.999669	Output/WS_GS/cleaveLand_result/t_plot/cme-miR396b_L-2R+2_Maker00005866_3625_TPlot.pdf	GO:0005515(protein binding);GO:0005524(ATP binding);GO:0005634(nucleus);GO:0005737(cytoplasm);GO:0006351(transcription, DNA-templated);GO:0006355(regulation of transcription, DNA-templated);GO:0016787(hydrolase activity);GO:0019538(protein metabolic process);GO:1902347(response to strigolactone)	NA
cme-miR396b_L-2R+2	up	Maker00012860	up	Maker00012860:977	PREDICTED: ERBB-3 BINDING PROTEIN 1-like [Cucumis melo]	967	986	977	-37.2	-24.4	0.655914	5	1-14,986-973;18-21,970-967	15-17,972-971[AILq]	((((..-((((((((((((((&))))))))))))))...))))	UGUAUA-UAAGAGAGCUGUGG&CCACAGCUUUCUUGAACUGCA	6	98.5756	2	0.999882	Output/WS_GS/cleaveLand_result/t_plot/cme-miR396b_L-2R+2_Maker00012860_977_TPlot.pdf	GO:0001558(regulation of cell growth);GO:0005634(nucleus);GO:0009734(auxin-activated signaling pathway);GO:0044843(cell cycle G1/S phase transition);GO:0051302(regulation of cell division)	NA
cme-miR396b_L-2R+2	up	Maker00012939	up	Maker00012939:1425	PREDICTED: growth-regulating factor 1 [Cucumis sativus]	1414	1435	1425	-37.2	-26.7	0.717742	6	1-6,1435-1430;7-17,1428-1418	x-x,1429-1429[BULt];18-21,1417-1414[UP3]	....(((((((((((.((((((&))))))-)))))))))))....	CAUCGUUCAAGAAAGCCUGUGG&CCACAG-CUUUCUUGAACUGCA	1	16.4293	4	0.886912	Output/WS_GS/cleaveLand_result/t_plot/cme-miR396b_L-2R+2_Maker00012939_1425_TPlot.pdf	GO:0005515(protein binding);GO:0005524(ATP binding);GO:0005634(nucleus);GO:0006351(transcription, DNA-templated);GO:0006355(regulation of transcription, DNA-templated);GO:0009624(response to nematode);GO:0019760(glucosinolate metabolic process);GO:0043565(sequence-specific DNA binding);GO:0048364(root development);GO:0048366(leaf development);GO:0061062(regulation of nematode larval development)	NA
cme-miR396b_L-2R+2	up	Maker00021798	up	Maker00021798:2470	PREDICTED: uncharacterized protein LOC103492414 isoform X1 [Cucumis melo]	2459	2482	2470	-37.2	-24.5	0.658602	12	1-2,2482-2481;4-6,2480-2478;7-8,2476-2475;9-20,2471-2460	3-3,x-x[BULq];x-x,2477-2477[BULt];x-x,2474-2472[BULt];21-21,2459-2459[UP3]	.((((((((((((...((.(((-((&)).)))-))---)))))))))))).	AGCAGUUCAAGAAACAGGUCUG-GG&CCACAG-CU---UUCUUGAACUGCA	4	65.7171	3	0.99992	Output/WS_GS/cleaveLand_result/t_plot/cme-miR396b_L-2R+2_Maker00021798_2470_TPlot.pdf	GO:0003723(RNA binding);GO:0003729(mRNA binding);GO:0005515(protein binding);GO:0005634(nucleus);GO:0005737(cytoplasm);GO:0005829(cytosol)	NA
cme-miR396b_L-2R+2	up	Maker00021798	up	Maker00021798:2746	PREDICTED: uncharacterized protein LOC103492414 isoform X1 [Cucumis melo]	2734	2757	2746	-37.2	-25.4	0.682796	9	1-3,2757-2755;5-11,2751-2745;12-21,2743-2734	4-4,2754-2752[AILt];x-x,2744-2744[BULt]	((((((((((.(((((((...(((&)))--.)))))))-))))))))))	UGCAGUUCAAUGGAAGCUUCUUGG&CCA--CAGCUUUC-UUGAACUGCA	51	837.892	2	0.983319	Output/WS_GS/cleaveLand_result/t_plot/cme-miR396b_L-2R+2_Maker00021798_2746_TPlot.pdf	GO:0003723(RNA binding);GO:0003729(mRNA binding);GO:0005515(protein binding);GO:0005634(nucleus);GO:0005737(cytoplasm);GO:0005829(cytosol)	NA
cme-miR396b_L-2R+2	up	Maker00026091	up	Maker00026091:1386	ACT domain-containing protein ACR4-like [Cucurbita moschata]	1374	1395	1386	-37.2	-24.2	0.650538	7	1-2,1395-1394;4-13,1392-1383;16-21,1379-1374	3-3,1393-1393[SIL];14-15,1382-1380[AILt]	((((((...((((((((((.((&)).))))))))))-..))))))	UGUAGUGUAGAGAAGGCUGAGG&CCACAGCUUUCUU-GAACUGCA	5	82.1463	3	0.999998	Output/WS_GS/cleaveLand_result/t_plot/cme-miR396b_L-2R+2_Maker00026091_1386_TPlot.pdf	GO:0005829(cytosol);GO:0006521(regulation of cellular amino acid metabolic process);GO:0009506(plasmodesma);GO:0009507(chloroplast);GO:0009735(response to cytokinin)	ko00500(Starch and sucrose metabolism)
cme-miR396b_L-2R+2	up	Maker00026131	up	Maker00026131:571	PREDICTED: 40S ribosomal protein S9-2 [Cucumis sativus]	558	581	571	-37.2	-24.78	0.666129	8	1-3,581-579;4-14,577-567;17-20,562-559	x-x,578-578[BULt];15-16,566-563[AILt];21-21,558-558[UP3]	.((((....(((((((((((.(((&)))-)))))))))))--..)))).	GGCAGCUGCCAAGAAGGCUGCUGG&CCA-CAGCUUUCUUG--AACUGCA	35	575.024	2	0.998569	Output/WS_GS/cleaveLand_result/t_plot/cme-miR396b_L-2R+2_Maker00026131_571_TPlot.pdf	GO:0003735(structural constituent of ribosome);GO:0019843(rRNA binding);GO:0022627(cytosolic small ribosomal subunit);GO:0045903(positive regulation of translational fidelity)	ko03010(Ribosome)
cme-miR396b_L-2R+2	up	Maker00029422	up	Maker00029422:1289	PREDICTED: luminal-binding protein 5 [Cucumis melo]	1278	1304	1289	-37.2	-24.26	0.652151	16	1-4,1304-1301;6-17,1293-1282;19-21,1280-1278	5-5,1300-1294[AILt];18-18,1281-1281[SIL]	(((.((((((((((((.......((((&))))------.)))))))))))).)))	UGCUGUUCAAGGAAGCAUCUUGAGUGG&CCAC------AGCUUUCUUGAACUGCA	6	98.5756	3	0.999995	Output/WS_GS/cleaveLand_result/t_plot/cme-miR396b_L-2R+2_Maker00029422_1289_TPlot.pdf	GO:0005783(endoplasmic reticulum)	ko03060(Protein export);ko04141(Protein processing in endoplasmic reticulum)
cme-miR396b_L-2R+2	up	Maker00031377	up	Maker00031377:693	PREDICTED: growth-regulating factor 9 isoform X1 [Cucumis sativus]	683	703	693	-37.2	-28.8	0.774194	4	1-6,703-698;7-17,696-686;19-20,685-684	x-x,697-697[BULt];18-18,x-x[BULq];21-21,683-683[UP3]	.((-(((((((((((.((((((&))))))-))))))))))).)).	AGC-GUUCAAGAAAGCCUGUGG&CCACAG-CUUUCUUGAACUGCA	5	82.1463	2	0.19382	Output/WS_GS/cleaveLand_result/t_plot/cme-miR396b_L-2R+2_Maker00031377_693_TPlot.pdf	GO:0005515(protein binding);GO:0005524(ATP binding);GO:0005634(nucleus);GO:0006351(transcription, DNA-templated);GO:0006355(regulation of transcription, DNA-templated);GO:0032502(developmental process);GO:0048366(leaf development)	NA
cme-miR396b_L-2R+2	up	Maker00032601	up	Maker00032601:216	uncharacterized protein LOC111493418 [Cucurbita maxima]	205	226	216	-37.2	-24.6	0.66129	10	5-9,222-218;10-21,216-205	1-4,226-223[UP5];x-x,217-217[BULt]	((((((((((((.(((((....&....)))))-))))))))))))	UGCAGUUCAAGAGGAGCUCAAG&CCACAGCUU-UCUUGAACUGCA	12	197.151	2	0.999396	Output/WS_GS/cleaveLand_result/t_plot/cme-miR396b_L-2R+2_Maker00032601_216_TPlot.pdf	GO:0003674(molecular_function);GO:0005634(nucleus);GO:0008150(biological_process)	NA
cme-miR396b_L-2R+2	up	Maker00034136	up	Maker00034136:430	PREDICTED: cytochrome c oxidase subunit 6b-1-like [Cucumis sativus]	419	439	430	-37.2	-24.9	0.669355	4	1-4,439-436;6-15,434-425;17-17,423-423;19-21,421-419	5-5,435-435[SIL];16-16,424-424[SIL];18-18,422-422[SIL]	(((.(.((((((((((.((((&)))).)))))))))).).)))	UGCCGAUCAAGAAAGCAGUGG&CCACAGCUUUCUUGAACUGCA	92	1511.49	2	0.996613	Output/WS_GS/cleaveLand_result/t_plot/cme-miR396b_L-2R+2_Maker00034136_430_TPlot.pdf	GO:0000786(nucleosome);GO:0003677(DNA binding);GO:0005634(nucleus);GO:0006334(nucleosome assembly);GO:0031492(nucleosomal DNA binding)	ko00190(Oxidative phosphorylation)
cme-miR396b_L-2R+2	up	Maker00036182	up	Maker00036182:368	PREDICTED: uncharacterized protein LOC101211863 [Cucumis sativus]	357	376	368	-37.2	-24.4	0.655914	8	1-2,376-375;4-11,374-367;14-15,364-363;17-20,361-358	3-3,x-x[BULq];12-13,366-365[SIL];16-16,362-362[SIL];21-21,357-357[UP3]	.((((.((..((((((((-((&)).))))))))..)).)))).	GGCAGGUCUUGAGAGCUG-GG&CCACAGCUUUCUUGAACUGCA	1	16.4293	4	0.999945	Output/WS_GS/cleaveLand_result/t_plot/cme-miR396b_L-2R+2_Maker00036182_368_TPlot.pdf	GO:0044391(ribosomal subunit)	NA
cme-MIR396d-p3	down	Maker00010405	up	Maker00010405:877	transcription factor CSA-like [Cucurbita maxima]	866	886	877	-37.7	-26	0.689655	8.5	5-14,882-873;16-21,871-866	1-4,886-883[UP5];15-15,872-872[SIL]	((((((.((((((((((....&....)))))))))).))))))	UCUCCCUCGGCUUUCUUCUCC&GUUCAAGAAAGCUGUGGGAGA	1	16.4293	4	0.780464	Output/WS_GS/cleaveLand_result/t_plot/cme-MIR396d-p3_Maker00010405_877_TPlot.pdf	GO:0000981(RNA polymerase II transcription factor activity, sequence-specific DNA binding);GO:0001135(transcription factor activity, RNA polymerase II transcription factor recruiting);GO:0003700(DNA binding transcription factor activity);GO:0005634(nucleus);GO:0006351(transcription, DNA-templated);GO:0006355(regulation of transcription, DNA-templated);GO:0006357(regulation of transcription by RNA…	NA
cme-MIR396d-p3	down	Maker00025510	up	Maker00025510:487	uncharacterized protein LOC111005143 [Momordica charantia]	476	496	487	-37.7	-25.1	0.665782	5	1-13,496-484;15-20,482-477	14-14,483-483[SIL];21-21,476-476[UP3]	.((((((.(((((((((((((&))))))))))))).)))))).	GUUUUCGGAGCUUUCUUGGAC&GUUCAAGAAAGCUGUGGGAGA	1	16.4293	4	0.976322	Output/WS_GS/cleaveLand_result/t_plot/cme-MIR396d-p3_Maker00025510_487_TPlot.pdf	GO:0003674(molecular_function);GO:0005739(mitochondrion);GO:0008150(biological_process)	NA
cme-MIR396d-p3	down	Maker00039720	up	Maker00039720:530	fructose-bisphosphate aldolase-lysine N-methyltransferase, chloroplastic isoform X1 [Cucurbita moschata]	519	545	530	-37.7	-24.74	0.656233	20	1-8,545-538;11-20,529-520	9-10,537-530[AILt];21-21,519-519[UP3]	.((((((((((........((((((((&))))))))------..)))))))))).	ACUUCCACGGUGCAAGGUGUCUUGAGC&GUUCAAGA------AAGCUGUGGGAGA	1	16.4293	4	0.991246	Output/WS_GS/cleaveLand_result/t_plot/cme-MIR396d-p3_Maker00039720_530_TPlot.pdf	GO:0016279(protein-lysine N-methyltransferase activity);GO:0018026(peptidyl-lysine monomethylation)	ko00310(Lysine degradation)
cme-miR396e	up	Maker00009767	down	Maker00009767:809	uncharacterized protein LOC111018762 [Momordica charantia]	799	819	809	-36.6	-24.1	0.65847	8	2-3,818-817;4-15,815-804;19-21,801-799	1-1,819-819[UP5];x-x,816-816[BULt];16-18,803-802[AILq]	(((..-((((((((((((.((.&.))-))))))))))))...)))	CAGGA-AAGGAGGCCGUGUGAG&UUC-CACGGCUUUCUUGAACUG	4	65.7171	3	0.999993	Output/WS_GS/cleaveLand_result/t_plot/cme-miR396e_Maker00009767_809_TPlot.pdf	GO:0003674(molecular_function);GO:0005634(nucleus);GO:0008150(biological_process)	NA
cme-miR396e	up	Maker00023861	down	Maker00023861:994	growth-regulating factor 5-like isoform X1 [Cucurbita pepo subsp. pepo]	983	1004	994	-36.6	-30.7	0.838798	4	1-6,1004-999;7-19,997-985	x-x,998-998[BULt];20-21,984-983[UP3]	..(((((((((((((.((((((&))))))-)))))))))))))..	CCGUUCAAGAAAGCCUGUGGAA&UUCCAC-GGCUUUCUUGAACUG	712	11697.6	0	0.000787353	Output/WS_GS/cleaveLand_result/t_plot/cme-miR396e_Maker00023861_994_TPlot.pdf	GO:0005515(protein binding);GO:0005524(ATP binding);GO:0005634(nucleus);GO:0006351(transcription, DNA-templated);GO:0006355(regulation of transcription, DNA-templated);GO:0048366(leaf development)	NA
cme-miR396e	up	Maker00025220	down	Maker00025220:1182	growth-regulating factor 1-like [Cucurbita maxima]	1171	1192	1182	-36.6	-30.7	0.838798	4	1-6,1192-1187;7-19,1185-1173	x-x,1186-1186[BULt];20-21,1172-1171[UP3]	..(((((((((((((.((((((&))))))-)))))))))))))..	UCGUUCAAGAAAGCCUGUGGAA&UUCCAC-GGCUUUCUUGAACUG	400	6571.71	0	0.000393754	Output/WS_GS/cleaveLand_result/t_plot/cme-miR396e_Maker00025220_1182_TPlot.pdf	GO:0005515(protein binding);GO:0005524(ATP binding);GO:0005634(nucleus);GO:0006351(transcription, DNA-templated);GO:0006355(regulation of transcription, DNA-templated);GO:0009624(response to nematode);GO:0019760(glucosinolate metabolic process);GO:0043565(sequence-specific DNA binding);GO:0048364(root development);GO:0048366(leaf development);GO:0061062(regulation of nematode larval development)	NA
cme-miR396e	up	Maker00026155	down	Maker00026155:1940	protein TWIN LOV 1 [Cucurbita maxima]	1930	1950	1940	-36.6	-25.1	0.685792	8	1-3,1950-1948;4-10,1946-1940;12-17,1938-1933;19-21,1932-1930	x-x,1947-1947[BULt];11-11,1939-1939[SIL];18-18,x-x[BULq]	(((-((((((.(((((((.(((&)))-))))))).)))))).)))	CAG-UCAAGGUGGCCGUGAGGA&UUC-CACGGCUUUCUUGAACUG	3	49.2878	3	0.995888	Output/WS_GS/cleaveLand_result/t_plot/cme-miR396e_Maker00026155_1940_TPlot.pdf	GO:0004674(protein serine/threonine kinase activity);GO:0005634(nucleus);GO:0005737(cytoplasm);GO:0035556(intracellular signal transduction)	NA
cme-miR396e	up	Maker00008772	up	Maker00008772:707	uncharacterized protein LOC111444869 [Cucurbita moschata]	697	717	707	-36.6	-24.6	0.672131	6.5	1-5,717-713;6-15,711-702;18-21,700-697	x-x,712-712[BULt];16-17,701-701[AILq]	((((.-((((((((((.(((((&)))))-))))))))))..))))	CAGUG-AGGGGAGCCGUUGGAA&UUCCA-CGGCUUUCUUGAACUG	2	32.8585	3	0.999805	Output/WS_GS/cleaveLand_result/t_plot/cme-miR396e_Maker00008772_707_TPlot.pdf	GO:0005739(mitochondrion);GO:0016787(hydrolase activity)	NA
cme-miR396e	up	Maker00012939	up	Maker00012939:1427	PREDICTED: growth-regulating factor 1 [Cucumis sativus]	1416	1437	1427	-36.6	-30.7	0.838798	4	1-6,1437-1432;7-19,1430-1418	x-x,1431-1431[BULt];20-21,1417-1416[UP3]	..(((((((((((((.((((((&))))))-)))))))))))))..	UCGUUCAAGAAAGCCUGUGGAA&UUCCAC-GGCUUUCUUGAACUG	454	7458.89	0	0.00196722	Output/WS_GS/cleaveLand_result/t_plot/cme-miR396e_Maker00012939_1427_TPlot.pdf	GO:0005515(protein binding);GO:0005524(ATP binding);GO:0005634(nucleus);GO:0006351(transcription, DNA-templated);GO:0006355(regulation of transcription, DNA-templated);GO:0009624(response to nematode);GO:0019760(glucosinolate metabolic process);GO:0043565(sequence-specific DNA binding);GO:0048364(root development);GO:0048366(leaf development);GO:0061062(regulation of nematode larval development)	NA
cme-miR396e	up	Maker00013226	up	Maker00013226:180	60S ribosomal protein L8 [Momordica charantia]	166	189	180	-36.6	-24.2	0.661202	10.5	1-11,189-179;12-13,175-174;15-19,172-168	x-x,178-176[BULt];14-14,173-173[SIL];20-21,167-166[UP3]	..(((((.((...(((((((((((&)))))))))))---)).)))))..	UUGUUCACGAUCCAGGCCGUGGAG&UUCCACGGCUU---UCUUGAACUG	1	16.4293	4	0.999969	Output/WS_GS/cleaveLand_result/t_plot/cme-miR396e_Maker00013226_180_TPlot.pdf	GO:0002181(cytoplasmic translation);GO:0003735(structural constituent of ribosome);GO:0022625(cytosolic large ribosomal subunit)	ko03010(Ribosome)
cme-miR396e	up	Maker00029422	up	Maker00029422:1116	PREDICTED: luminal-binding protein 5 [Cucumis melo]	1106	1125	1116	-36.6	-23.9	0.653005	5	1-5,1125-1121;7-15,1119-1111;18-21,1109-1106	6-6,1120-1120[SIL];16-17,1110-1110[AILq]	((((.-(((((((((.(((((&))))).)))))))))..))))	CAGUG-AAGAAGGCCAUGGAA&UUCCACGGCUUUCUUGAACUG	1	16.4293	4	0.999996	Output/WS_GS/cleaveLand_result/t_plot/cme-miR396e_Maker00029422_1116_TPlot.pdf	GO:0005783(endoplasmic reticulum)	ko03060(Protein export);ko04141(Protein processing in endoplasmic reticulum)
cme-miR396e	up	Maker00031377	up	Maker00031377:695	PREDICTED: growth-regulating factor 9 isoform X1 [Cucumis sativus]	684	705	695	-36.6	-30.7	0.838798	4	1-6,705-700;7-19,698-686	x-x,699-699[BULt];20-21,685-684[UP3]	..(((((((((((((.((((((&))))))-)))))))))))))..	GCGUUCAAGAAAGCCUGUGGAA&UUCCAC-GGCUUUCUUGAACUG	580	9528.97	0	0.0011808	Output/WS_GS/cleaveLand_result/t_plot/cme-miR396e_Maker00031377_695_TPlot.pdf	GO:0005515(protein binding);GO:0005524(ATP binding);GO:0005634(nucleus);GO:0006351(transcription, DNA-templated);GO:0006355(regulation of transcription, DNA-templated);GO:0032502(developmental process);GO:0048366(leaf development)	NA
cme-miR396e	up	Maker00033565	up	Maker00033565:1036	growth-regulating factor 3-like isoform X1 [Cucurbita moschata]	1025	1046	1036	-36.6	-30.7	0.838798	4	1-6,1046-1041;7-19,1039-1027	x-x,1040-1040[BULt];20-21,1026-1025[UP3]	..(((((((((((((.((((((&))))))-)))))))))))))..	UCGUUCAAGAAAGCCUGUGGAA&UUCCAC-GGCUUUCUUGAACUG	5	82.1463	0	0.00157409	Output/WS_GS/cleaveLand_result/t_plot/cme-miR396e_Maker00033565_1036_TPlot.pdf	GO:0005515(protein binding);GO:0005524(ATP binding);GO:0005634(nucleus);GO:0006351(transcription, DNA-templated);GO:0006355(regulation of transcription, DNA-templated);GO:0008285(negative regulation of cell proliferation);GO:0009624(response to nematode);GO:0043565(sequence-specific DNA binding);GO:0044212(transcription regulatory region DNA binding);GO:0048364(root development);GO:0048366(leaf d…	NA
cme-miR408_L+1	down	Maker00009918	down	Maker00009918:411	putative ribulose-1,5-bisphosphate carboxylase/oxygenase small subunit (plastid) [Aralia elata]	392	421	411	-47.2	-32.3	0.684322	11	1-9,421-413;11-17,410-404;18-22,396-392	10-10,412-411[AILt];x-x,403-397[BULt]	(((((.......(((((((..(((((((((&)))))))))-.)))))))-------)))))	GCCAGCAACGGUGGAAGAGUUCAGUGCAUG&CAUGCACUG-CCUCUUCC-------CUGGC	14	230.01	3	0.877257	Output/WS_GS/cleaveLand_result/t_plot/cme-miR408_L+1_Maker00009918_411_TPlot.pdf	GO:0004497(monooxygenase activity);GO:0009507(chloroplast);GO:0009570(chloroplast stroma);GO:0009573(chloroplast ribulose bisphosphate carboxylase complex);GO:0009579(thylakoid);GO:0009637(response to blue light);GO:0009853(photorespiration);GO:0009941(chloroplast envelope);GO:0010114(response to red light);GO:0010218(response to far red light);GO:0015977(carbon fixation);GO:0016020(membrane);GO:…	ko00630(Glyoxylate and dicarboxylate metabolism);ko00710(Carbon fixation in photosynthetic organisms)
cme-miR408_L+1	down	Maker00023379	down	Maker00023379:296	1-aminocyclopropane-1-carboxylate oxidase homolog 1-like isoform X3 [Cucurbita moschata]	279	305	296	-47.2	-31.1	0.658898	10	1-3,305-303;5-15,301-291;16-21,285-280	4-4,302-302[SIL];x-x,290-286[BULt];22-22,279-279[UP3]	.((((((.....(((((((((((.(((&))).)))))))))))-----)))))).	UCCAGGGCAGAGAAGAGGUGGUGGAUG&CAUGCACUGCCUCUU-----CCCUGGC	4	65.7171	2	0.98712	Output/WS_GS/cleaveLand_result/t_plot/cme-miR408_L+1_Maker00023379_296_TPlot.pdf	GO:0051213(dioxygenase activity)	ko00940(Phenylpropanoid biosynthesis)
cme-miR408_L+1	down	Maker00030081	down	Maker00030081:1289	endoglucanase 25-like [Cucurbita moschata]	1273	1304	1289	-47.2	-32.6	0.690678	19	3-8,1302-1297;9-14,1290-1285;15-22,1280-1273	1-2,1304-1303[UP5];x-x,1296-1291[BULt];x-x,1284-1281[BULt]	((((((((....((((((......((((((..&..))))))------))))))----))))))))	GCCAGGGAGCAGAGAGGCAGAUACAGUGCAGG&CAUGCACU------GCCUCU----UCCCUGGC	1	16.4293	4	0.780464	Output/WS_GS/cleaveLand_result/t_plot/cme-miR408_L+1_Maker00030081_1289_TPlot.pdf	GO:0004553(hydrolase activity, hydrolyzing O-glycosyl compounds);GO:0005768(endosome);GO:0005769(early endosome);GO:0005794(Golgi apparatus);GO:0005802(trans-Golgi network);GO:0005886(plasma membrane);GO:0008810(cellulase activity);GO:0009504(cell plate);GO:0009735(response to cytokinin);GO:0009826(unidimensional cell growth);GO:0016021(integral component of membrane);GO:0030244(cellulose biosynt…	ko00500(Starch and sucrose metabolism)
cme-miR408_L+1	down	Maker00014972	up	Maker00014972:784	dnaJ protein ERDJ3B-like [Cucurbita moschata]	772	793	784	-47.2	-32.4	0.686441	7	3-15,791-779;17-21,777-773	1-2,793-792[UP5];16-16,778-778[SIL];22-22,772-772[UP3]	.(((((.(((((((((((((..&..))))))))))))).))))).	ACCAGGUAAGAGGCGGUGUAAU&CAUGCACUGCCUCUUCCCUGGC	1	16.4293	4	0.85668	Output/WS_GS/cleaveLand_result/t_plot/cme-miR408_L+1_Maker00014972_784_TPlot.pdf	GO:0005737(cytoplasm);GO:0005783(endoplasmic reticulum);GO:0005788(endoplasmic reticulum lumen);GO:0005886(plasma membrane);GO:0006457(protein folding);GO:0051082(unfolded protein binding);GO:0052033(pathogen-associated molecular pattern dependent induction by symbiont of host innate immune response)	ko04141(Protein processing in endoplasmic reticulum)
cme-miR408_L+1	down	Maker00021172	up	Maker00021172:762	BOI-related E3 ubiquitin-protein ligase 1-like isoform X1 [Cucurbita maxima]	747	772	762	-47.2	-31.9	0.675847	12.5	3-5,770-768;7-15,765-757;16-22,753-747	1-2,772-771[UP5];6-6,767-766[AILt];x-x,756-754[BULt]	(((((((...(((((((((..(((..&..)))-.)))))))))---)))))))	GCCAGGGCGGAGGAGGCGGCGGCGGC&CAUGC-ACUGCCUCUU---CCCUGGC	8	131.434	2	0.893611	Output/WS_GS/cleaveLand_result/t_plot/cme-miR408_L+1_Maker00021172_762_TPlot.pdf	GO:0005634(nucleus);GO:0031347(regulation of defense response)	NA
cme-miR408_L+1	down	Maker00026049	up	Maker00026049:2226	mannosyl-oligosaccharide glucosidase GCS1 [Cucurbita pepo subsp. pepo]	2213	2247	2226	-47.2	-33	0.699153	25	1-5,2247-2243;6-8,2231-2229;9-15,2227-2221;16-22,2219-2213	x-x,2242-2232[BULt];x-x,2228-2228[BULt];x-x,2220-2220[BULt]	(((((((.(((((((.(((...........(((((&)))))-----------)))-)))))))-)))))))	GCCAGGGAAAGAGGCAAGUAGCUAUUACUGGCAUG&CAUGC-----------ACU-GCCUCUU-CCCUGGC	2	32.8585	3	0.753018	Output/WS_GS/cleaveLand_result/t_plot/cme-miR408_L+1_Maker00026049_2226_TPlot.pdf	GO:0004573(mannosyl-oligosaccharide glucosidase activity);GO:0005789(endoplasmic reticulum membrane);GO:0006487(protein N-linked glycosylation)	ko00510(N-Glycan biosynthesis);ko04141(Protein processing in endoplasmic reticulum)
cme-miR408_L+1	down	Maker00034510	up	Maker00034510:320	CDPK-related kinase 3-like [Cucurbita moschata]	308	330	320	-47.2	-31	0.65678	7	1-4,330-327;5-13,325-317;15-21,315-309	x-x,326-326[BULt];14-14,316-316[SIL];22-22,308-308[UP3]	.(((((((.(((((((((.((((&))))-))))))))).))))))).	UUUAGGGAUGGGGCAGUGUUAUG&CAUG-CACUGCCUCUUCCCUGGC	4	65.7171	3	0.994167	Output/WS_GS/cleaveLand_result/t_plot/cme-miR408_L+1_Maker00034510_320_TPlot.pdf	GO:0004683(calmodulin-dependent protein kinase activity);GO:0005516(calmodulin binding);GO:0005634(nucleus);GO:0005737(cytoplasm);GO:0005886(plasma membrane);GO:0009738(abscisic acid-activated signaling pathway);GO:0009931(calcium-dependent protein serine/threonine kinase activity);GO:0018105(peptidyl-serine phosphorylation);GO:0035556(intracellular signal transduction);GO:0046777(protein autopho…	NA
cpa-miR160a	up	Maker00004732	up	Maker00004732:2613	PREDICTED: protein argonaute 5 [Cucumis melo]	2602	2625	2613	-45.4	-31.12	0.685463	12	2-6,2624-2620;9-21,2614-2602	1-1,2625-2625[UP5];7-8,2619-2615[AILt]	(((((((((((((.....(((((.&.)))))---..)))))))))))))	UGGCAUACAGGGAACAAGUAGGCC&UGCCUG---GCUCCCUGUAUGCCA	5	82.1463	2	0.884036	Output/WS_GS/cleaveLand_result/t_plot/cpa-miR160a_Maker00004732_2613_TPlot.pdf	GO:0003723(RNA binding);GO:0005737(cytoplasm);GO:0005829(cytosol);GO:0006351(transcription, DNA-templated);GO:0006355(regulation of transcription, DNA-templated);GO:0006417(regulation of translation);GO:0009615(response to virus);GO:0009814(defense response, incompatible interaction);GO:0031047(gene silencing by RNA);GO:0046872(metal ion binding);GO:0060145(viral gene silencing in virus induced g…	NA
cpa-miR171a	down	Maker00033991	down	Maker00033991:1571	PREDICTED: probable beta-D-xylosidase 7 [Cucumis melo]	1557	1580	1571	-37.5	-25.7	0.685333	12.5	1-10,1580-1571;12-12,1569-1569;13-20,1565-1558	11-11,1570-1570[SIL];x-x,1568-1566[BULt];21-21,1557-1557[UP3]	.((((((((...(.((((((((((&)))))))))).)---)))))))).	AGUGUUGGUUAUGGGGCUCGAUCA&UGAUUGAGCCGU---GCCAAUAUC	3	49.2878	2	0.758758	Output/WS_GS/cleaveLand_result/t_plot/cpa-miR171a_Maker00033991_1571_TPlot.pdf	GO:0009044(xylan 1,4-beta-xylosidase activity);GO:0009505(plant-type cell wall);GO:0031222(arabinan catabolic process);GO:0045493(xylan catabolic process);GO:0046556(alpha-L-arabinofuranosidase activity)	ko00520(Amino sugar and nucleotide sugar metabolism)
cpa-miR171a	down	Maker00013816	up	Maker00013816:406	uncharacterized protein LOC111488819 [Cucurbita maxima]	395	415	406	-37.5	-24.9	0.664	11	5-21,411-395	1-4,415-412[UP5]	(((((((((((((((((....&....)))))))))))))))))	GGUGUUGGCGUGGUUCAGAGG&UGAUUGAGCCGUGCCAAUAUC	3	49.2878	3	0.962981	Output/WS_GS/cleaveLand_result/t_plot/cpa-miR171a_Maker00013816_406_TPlot.pdf	GO:0003729(mRNA binding);GO:0006402(mRNA catabolic process);GO:0010228(vegetative to reproductive phase transition of meristem);GO:0032451(demethylase activity);GO:0080167(response to karrikin);GO:1990931(RNA N6-methyladenosine dioxygenase activity)	NA
csi-miR1515a	down	Maker00021665	down	Maker00021665:2691	LOW QUALITY PROTEIN: endoribonuclease Dicer homolog 2 [Momordica charantia]	2679	2699	2691	-35.6	-29.9	0.839888	3.5	1-7,2699-2693;9-22,2692-2679	8-8,x-x[BULq]	((((((((((((((-(((((((&))))))).))))))))))))))	GGAUCAUUGCAUGC-AAAAUGG&UCAUUUUUGCGUGCAAUGAUCC	701	11516.9	0	0.000787353	Output/WS_GS/cleaveLand_result/t_plot/csi-miR1515a_Maker00021665_2691_TPlot.pdf	GO:0003723(RNA binding);GO:0004525(ribonuclease III activity);GO:0005634(nucleus);GO:0005737(cytoplasm);GO:0016442(RISC complex);GO:0030422(production of siRNA involved in RNA interference)	NA
csi-miR1515a	down	Maker00032632	down	Maker00032632:1116	MLO-like protein 3 isoform X1 [Cucurbita moschata]	1103	1125	1116	-35.6	-24.4	0.685393	8	1-2,1125-1124;4-10,1122-1116;11-15,1114-1110;17-22,1108-1103	3-3,1123-1123[SIL];x-x,1115-1115[BULt];16-16,1109-1109[SIL]	((((((.(((((.(((((((.((&)).)))))))-))))).))))))	GGAUCACUGCACUGCGAAGGGGA&UCAUUUUUGC-GUGCAAUGAUCC	1	16.4293	4	0.647397	Output/WS_GS/cleaveLand_result/t_plot/csi-miR1515a_Maker00032632_1116_TPlot.pdf	GO:0005886(plasma membrane);GO:0006952(defense response)	NA
csi-miR1515a	down	Maker00035801	down	Maker00035801:1103	CBL-interacting serine/threonine-protein kinase 23-like isoform X1 [Momordica charantia]	1089	1112	1103	-35.6	-25.1	0.705056	7.5	2-10,1111-1103;11-13,1101-1099;14-22,1097-1089	1-1,1112-1112[UP5];x-x,1102-1102[BULt];x-x,1098-1098[BULt]	(((((((((.(((.(((((((((.&.)))))))))-)))-)))))))))	GGAUUAUUGUCACAGCAGAGGUGU&UCAUUUUUGC-GUG-CAAUGAUCC	15	246.439	2	0.428885	Output/WS_GS/cleaveLand_result/t_plot/csi-miR1515a_Maker00035801_1103_TPlot.pdf	GO:0004674(protein serine/threonine kinase activity);GO:0005634(nucleus);GO:0005737(cytoplasm);GO:0006468(protein phosphorylation);GO:0035556(intracellular signal transduction)	NA
csi-miR1515a	down	Maker00039790	down	Maker00039790:1867	PREDICTED: serine/threonine-protein phosphatase 6 regulatory ankyrin repeat subunit B [Cucumis sativus]	1854	1876	1867	-35.6	-25.6	0.719101	6	1-11,1876-1866;12-14,1864-1862;16-21,1860-1855	x-x,1865-1865[BULt];15-15,1861-1861[SIL];22-22,1854-1854[UP3]	.((((((.(((.(((((((((((&)))))))))))-))).)))))).	UGAUCAUGGCAGCGCAGGAAUGA&UCAUUUUUGCG-UGCAAUGAUCC	2	32.8585	3	0.422696	Output/WS_GS/cleaveLand_result/t_plot/csi-miR1515a_Maker00039790_1867_TPlot.pdf	GO:0005737(cytoplasm);GO:0008150(biological_process)	NA
csi-miR1515a	down	Maker00030125	up	Maker00030125:1199	elongation factor 1-gamma [Cucurbita moschata]	1188	1208	1199	-35.6	-26.4	0.741573	5	2-4,1207-1205;6-16,1203-1193;18-22,1192-1188	1-1,1208-1208[UP5];5-5,1204-1204[SIL];17-17,x-x[BULq]	(((((-(((((((((((.(((.&.))).))))))))))).)))))	GGAUC-UUGCACGCAAGUAUGC&UCAUUUUUGCGUGCAAUGAUCC	72	1182.91	2	0.260386	Output/WS_GS/cleaveLand_result/t_plot/csi-miR1515a_Maker00030125_1199_TPlot.pdf	GO:0003746(translation elongation factor activity);GO:0004364(glutathione transferase activity);GO:0005634(nucleus);GO:0005737(cytoplasm);GO:0006749(glutathione metabolic process)	NA
csi-miR166c-5p_L-1R+1_1ss8TC	up	Maker00004449	down	Maker00004449:817	chlorophyll a-b binding protein CP26, chloroplastic [Cucurbita maxima]	806	826	817	-39.7	-27.2	0.685139	9	1-3,826-824;5-18,822-809	4-4,823-823[SIL];19-21,808-806[UP3]	...((((((((((((((.(((&))).))))))))))))))...	ACCCGGACCAGGCGGCGAUCU&GGAAUGCUGUCUGGUUCGAGA	4	65.7171	3	0.850114	Output/WS_GS/cleaveLand_result/t_plot/csi-miR166c-5p_L-1R+1_1ss8TC_Maker00004449_817_TPlot.pdf	GO:0009416(response to light stimulus);GO:0009535(chloroplast thylakoid membrane);GO:0009768(photosynthesis, light harvesting in photosystem I);GO:0009941(chloroplast envelope);GO:0010287(plastoglobule);GO:0016168(chlorophyll binding);GO:0031409(pigment binding)	ko00196(Photosynthesis - antenna proteins)
csi-miR166c-5p_L-1R+1_1ss8TC	up	Maker00014504	down	Maker00014504:1493	PREDICTED: pheophytinase, chloroplastic [Cucumis sativus]	1482	1502	1493	-39.7	-27.5	0.692695	7	3-17,1500-1486	1-2,1502-1501[UP5];18-21,1485-1482[UP3]	....(((((((((((((((..&..)))))))))))))))....	GGGGGAACCAGACAGCAUUGG&GGAAUGCUGUCUGGUUCGAGA	1	16.4293	4	0.74693	Output/WS_GS/cleaveLand_result/t_plot/csi-miR166c-5p_L-1R+1_1ss8TC_Maker00014504_1493_TPlot.pdf	GO:0009507(chloroplast);GO:0015996(chlorophyll catabolic process);GO:0080124(pheophytinase activity)	NA
csi-miR166c-5p_L-1R+1_1ss8TC	up	Maker00021269	down	Maker00021269:1242	PREDICTED: type I inositol polyphosphate 5-phosphatase 2 isoform X1 [Cucumis melo]	1231	1252	1242	-39.7	-25.9	0.652393	6	1-9,1252-1244;10-21,1242-1231	x-x,1243-1243[BULt]	((((((((((((.(((((((((&)))))))))-))))))))))))	UUUUGAAUUGGAUCGGCAUUCC&GGAAUGCUG-UCUGGUUCGAGA	1	16.4293	4	0.992037	Output/WS_GS/cleaveLand_result/t_plot/csi-miR166c-5p_L-1R+1_1ss8TC_Maker00021269_1242_TPlot.pdf	GO:0004439(phosphatidylinositol-4,5-bisphosphate 5-phosphatase activity);GO:0004445(inositol-polyphosphate 5-phosphatase activity);GO:0005737(cytoplasm);GO:0009737(response to abscisic acid);GO:0009738(abscisic acid-activated signaling pathway);GO:0009845(seed germination);GO:0032957(inositol trisphosphate metabolic process);GO:0034485(phosphatidylinositol-3,4,5-trisphosphate 5-phosphatase activi…	ko00562(Inositol phosphate metabolism);ko04070(Phosphatidylinositol signaling system)
csi-miR166c-5p_L-1R+1_1ss8TC	up	Maker00017590	up	Maker00017590:880	PREDICTED: uncharacterized protein LOC103501255 isoform X2 [Cucumis melo]	859	889	880	-39.7	-26.8	0.675063	23	1-10,889-880;11-11,870-870;12-21,868-859	x-x,879-871[BULt];x-x,869-869[BULt]	((((((((((.(.........((((((((((&))))))))))---------)-))))))))))	UUUCGAGCCACGACGAAGUGAGCAGCGUUCC&GGAAUGCUGU---------C-UGGUUCGAGA	3	49.2878	3	0.91347	Output/WS_GS/cleaveLand_result/t_plot/csi-miR166c-5p_L-1R+1_1ss8TC_Maker00017590_880_TPlot.pdf	NA	NA
csi-miR167d-3p_L-4_1ss11GA	down	Maker00002523	down	Maker00002523:760	PREDICTED: protein IQ-DOMAIN 1 isoform X1 [Cucumis sativus]	750	771	760	-34.8	-23.94	0.687931	13.5	1-5,771-767;10-20,760-750	6-9,766-761[AILt]	(((((((((((......(((((&)))))--....)))))))))))	GGUGAGGCUACAAGCAUUGGUC&GAUCA--UAUGGUAGCUUCACC	1	16.4293	4	0.993412	Output/WS_GS/cleaveLand_result/t_plot/csi-miR167d-3p_L-4_1ss11GA_Maker00002523_760_TPlot.pdf	GO:0005516(calmodulin binding);GO:0005634(nucleus);GO:0008150(biological_process)	NA
csi-miR167d-3p_L-4_1ss11GA	down	Maker00006291	down	Maker00006291:1775	beta-xylosidase/alpha-L-arabinofuranosidase 2-like [Momordica charantia]	1765	1786	1775	-34.8	-24	0.689655	7.5	2-5,1785-1782;6-14,1779-1771;16-20,1769-1765	1-1,1786-1786[UP5];x-x,1781-1780[BULt];15-15,1770-1770[SIL]	(((((.(((((((((..((((.&.))))--))))))))).)))))	GGUGGUGCUGCCAUAGCUGAUG&GAUCA--UAUGGUAGCUUCACC	1	16.4293	4	0.992757	Output/WS_GS/cleaveLand_result/t_plot/csi-miR167d-3p_L-4_1ss11GA_Maker00006291_1775_TPlot.pdf	GO:0009044(xylan 1,4-beta-xylosidase activity);GO:0009505(plant-type cell wall);GO:0031222(arabinan catabolic process);GO:0045493(xylan catabolic process);GO:0046556(alpha-L-arabinofuranosidase activity)	ko00520(Amino sugar and nucleotide sugar metabolism)
csi-miR167d-3p_L-4_1ss11GA	down	Maker00017009	down	Maker00017009:69	probable isoaspartyl peptidase/L-asparaginase 2 [Cucurbita maxima]	59	77	69	-34.8	-25.1	0.721264	8	1-4,77-74;6-9,73-70;11-20,68-59	5-5,x-x[BULq];10-10,69-69[SIL]	((((((((((.((((-((((&)))).)))).))))))))))	GGUGGGGCUGGCGUG-GAUC&GAUCAUAUGGUAGCUUCACC	1	16.4293	4	0.800313	Output/WS_GS/cleaveLand_result/t_plot/csi-miR167d-3p_L-4_1ss11GA_Maker00017009_69_TPlot.pdf	GO:0004067(asparaginase activity);GO:0005737(cytoplasm);GO:0006508(proteolysis);GO:0006516(glycoprotein catabolic process);GO:0008798(beta-aspartyl-peptidase activity)	NA
csi-miR167d-3p_L-4_1ss11GA	down	Maker00028598	down	Maker00028598:287	mitogen-activated protein kinase 9-like [Cucurbita moschata]	277	298	287	-34.8	-25.3	0.727011	8	3-8,296-291;9-20,288-277	1-2,298-297[UP5];x-x,290-289[BULt]	((((((((((((..((((((..&..))))))--))))))))))))	GGUGAAGCUACUCAAUAUGAAA&GAUCAUAU--GGUAGCUUCACC	2	32.8585	3	0.698403	Output/WS_GS/cleaveLand_result/t_plot/csi-miR167d-3p_L-4_1ss11GA_Maker00028598_287_TPlot.pdf	GO:0004707(MAP kinase activity);GO:0005524(ATP binding);GO:0005634(nucleus);GO:0005739(mitochondrion);GO:0005829(cytosol);GO:0007165(signal transduction);GO:0009738(abscisic acid-activated signaling pathway);GO:0010468(regulation of gene expression)	ko04016(MAPK signaling pathway - plant)
csi-miR167d-3p_L-4_1ss11GA	down	Maker00031453	down	Maker00031453:1025	adenosylhomocysteinase-like [Cucurbita pepo subsp. pepo]	1016	1033	1025	-34.8	-26.2	0.752874	6.5	1-9,1033-1025;12-20,1024-1016	10-11,x-x[BULq]	(((((((((--(((((((((&)))))))))..)))))))))	GGUGGAGCU--CGUGUGAUC&GAUCAUAUGGUAGCUUCACC	1	16.4293	4	0.433676	Output/WS_GS/cleaveLand_result/t_plot/csi-miR167d-3p_L-4_1ss11GA_Maker00031453_1025_TPlot.pdf	GO:0004013(adenosylhomocysteinase activity);GO:0005829(cytosol);GO:0033353(S-adenosylmethionine cycle)	ko00270(Cysteine and methionine metabolism)
csi-miR167d-3p_L-4_1ss11GA	down	Maker00031693	down	Maker00031693:1743	F-box protein PP2-A13-like [Cucurbita maxima]	1734	1752	1743	-34.8	-24.4	0.701149	6	3-13,1750-1740;15-20,1739-1734	1-2,1752-1751[UP5];14-14,x-x[BULq]	((((((-(((((((((((..&..))))))))))).))))))	GGUGAA-CUACCAUGUGGGA&GAUCAUAUGGUAGCUUCACC	4	65.7171	3	0.972566	Output/WS_GS/cleaveLand_result/t_plot/csi-miR167d-3p_L-4_1ss11GA_Maker00031693_1743_TPlot.pdf	GO:0005634(nucleus);GO:0016567(protein ubiquitination);GO:0030246(carbohydrate binding)	NA
csi-miR167d-3p_L-4_1ss11GA	down	Maker00031832	down	Maker00031832:1134	PREDICTED: alkaline/neutral invertase A, mitochondrial [Cucumis melo]	1124	1142	1134	-34.8	-24.4	0.701149	5	1-5,1142-1138;7-13,1137-1131;15-20,1129-1124	6-6,x-x[BULq];14-14,1130-1130[SIL]	((((((.(((((((-(((((&))))).))))))).))))))	GGUGAAUCUGCCAU-UGGUC&GAUCAUAUGGUAGCUUCACC	6	98.5756	2	0.958772	Output/WS_GS/cleaveLand_result/t_plot/csi-miR167d-3p_L-4_1ss11GA_Maker00031832_1134_TPlot.pdf	GO:0004564(beta-fructofuranosidase activity);GO:0004575(sucrose alpha-glucosidase activity);GO:0005576(extracellular region);GO:0005739(mitochondrion);GO:0007623(circadian rhythm);GO:0010029(regulation of seed germination);GO:0048510(regulation of timing of transition from vegetative to reproductive phase)	NA
csi-miR167d-3p_L-4_1ss11GA	down	Maker00001566	up	Maker00001566:3060	uncharacterized protein LOC111482053 [Cucurbita maxima]	3049	3073	3060	-34.8	-24.5	0.704023	13.5	1-5,3073-3069;6-14,3064-3056;16-20,3053-3049	x-x,3068-3065[BULt];15-15,3055-3054[AILt]	(((((..(((((((((....(((((&)))))----)))))))))-.)))))	GGUGGCUGCUGCCGUGGUCUUGAUC&GAUCA----UAUGGUAGC-UUCACC	1	16.4293	4	0.951804	Output/WS_GS/cleaveLand_result/t_plot/csi-miR167d-3p_L-4_1ss11GA_Maker00001566_3060_TPlot.pdf	GO:0004177(aminopeptidase activity);GO:0005783(endoplasmic reticulum);GO:0005886(plasma membrane)	NA
csi-miR167d-3p_L-4_1ss11GA	down	Maker00002555	up	Maker00002555:1436	PREDICTED: plastidial pyruvate kinase 1, chloroplastic-like [Cucumis melo]	1426	1445	1436	-34.8	-23.5	0.675287	5.5	1-4,1445-1442;6-13,1440-1433;14-17,1431-1428;19-20,1427-1426	5-5,1441-1441[SIL];x-x,1432-1432[BULt];18-18,x-x[BULq]	((-((((.((((((((.((((&)))).))))))))-)))).))	GG-GGAGUCUGCCAUAGGAUC&GAUCAUAUGGUAG-CUUCACC	1	16.4293	4	0.997192	Output/WS_GS/cleaveLand_result/t_plot/csi-miR167d-3p_L-4_1ss11GA_Maker00002555_1436_TPlot.pdf	GO:0000287(magnesium ion binding);GO:0004743(pyruvate kinase activity);GO:0005524(ATP binding);GO:0005829(cytosol);GO:0006096(glycolytic process);GO:0006629(lipid metabolic process);GO:0009507(chloroplast);GO:0009570(chloroplast stroma);GO:0010431(seed maturation);GO:0016301(kinase activity);GO:0030955(potassium ion binding);GO:0046686(response to cadmium ion)	ko00010(Glycolysis / Gluconeogenesis);ko00620(Pyruvate metabolism);ko00230(Purine metabolism)
csi-miR167d-3p_L-4_1ss11GA	down	Maker00022518	up	Maker00022518:1108	threonine synthase, chloroplastic [Cucurbita moschata]	1098	1122	1108	-34.8	-28.3	0.813218	15	1-5,1122-1118;6-20,1112-1098	x-x,1117-1113[BULt]	(((((((((((((((.....(((((&)))))-----)))))))))))))))	GGUGGGGCUGCCGUGCGGGCUGGUC&GAUCA-----UAUGGUAGCUUCACC	8	131.434	2	0.121262	Output/WS_GS/cleaveLand_result/t_plot/csi-miR167d-3p_L-4_1ss11GA_Maker00022518_1108_TPlot.pdf	GO:0004795(threonine synthase activity);GO:0005737(cytoplasm);GO:0030170(pyridoxal phosphate binding)	ko00260(Glycine, serine and threonine metabolism);ko00750(Vitamin B6 metabolism)
csi-miR167d-3p_L-4_1ss11GA	down	Maker00029426	up	Maker00029426:457	PREDICTED: 40S ribosomal protein S10-like [Cucumis sativus]	440	467	457	-34.8	-23.3	0.66954	14.5	1-4,467-464;6-15,461-452;16-20,444-440	5-5,463-462[AILt];x-x,451-445[BULt]	(((((.......((((((((((..((((&))))-.))))))))))-------)))))	GGUGACCGAGAUGGCUACCGUGGAGGUC&GAUC-AUAUGGUAGCU-------UCACC	2	32.8585	3	0.999495	Output/WS_GS/cleaveLand_result/t_plot/csi-miR167d-3p_L-4_1ss11GA_Maker00029426_457_TPlot.pdf	GO:0000028(ribosomal small subunit assembly);GO:0003735(structural constituent of ribosome);GO:0022627(cytosolic small ribosomal subunit)	NA
csi-miR167d-3p_L-4_1ss11GA	down	Maker00030018	up	Maker00030018:469	40S ribosomal protein S10-1 [Prunus yedoensis var. nudiflora]	452	479	469	-34.8	-23.3	0.66954	14.5	1-4,479-476;6-15,473-464;16-20,456-452	5-5,475-474[AILt];x-x,463-457[BULt]	(((((.......((((((((((..((((&))))-.))))))))))-------)))))	GGUGACCGUGAUGGCUACCGUGGAGGUC&GAUC-AUAUGGUAGCU-------UCACC	2	32.8585	3	0.999442	Output/WS_GS/cleaveLand_result/t_plot/csi-miR167d-3p_L-4_1ss11GA_Maker00030018_469_TPlot.pdf	GO:0000028(ribosomal small subunit assembly);GO:0003735(structural constituent of ribosome);GO:0022627(cytosolic small ribosomal subunit)	ko03010(Ribosome)
csi-miR167d-3p_L-4_1ss11GA	down	Maker00034001	up	Maker00034001:1460	inositol-tetrakisphosphate 1-kinase 3-like isoform X1 [Cucurbita moschata]	1450	1470	1460	-34.8	-24.82	0.713218	11	1-6,1470-1465;10-20,1460-1450	7-9,1464-1461[AILt]	(((((((((((....((((((&))))))-...)))))))))))	GGUGAAGCUAUAAAAGUGGUC&GAUCAU-AUGGUAGCUUCACC	2	32.8585	3	0.909039	Output/WS_GS/cleaveLand_result/t_plot/csi-miR167d-3p_L-4_1ss11GA_Maker00034001_1460_TPlot.pdf	GO:0000287(magnesium ion binding);GO:0003824(catalytic activity);GO:0005524(ATP binding);GO:0005622(intracellular);GO:0005634(nucleus);GO:0005737(cytoplasm);GO:0009611(response to wounding);GO:0016310(phosphorylation);GO:0032957(inositol trisphosphate metabolic process);GO:0047325(inositol tetrakisphosphate 1-kinase activity);GO:0052725(inositol-1,3,4-trisphosphate 6-kinase activity);GO:0052726(i…	ko00562(Inositol phosphate metabolism);ko04070(Phosphatidylinositol signaling system)
csi-miR167d-3p_L-4_1ss11GA	down	Maker00038002	up	Maker00038002:908	uncharacterized transmembrane protein DDB_G0289901-like isoform X45 [Cucurbita maxima]	898	916	908	-34.8	-22.92	0.658621	10.5	1-8,916-909;13-20,905-898	9-12,908-906[AILq]	((((((((...-((((((((&))))))))....))))))))	GGUGGAGCAGG-GUAUGGUC&GAUCAUAUGGUAGCUUCACC	5	82.1463	2	0.999834	Output/WS_GS/cleaveLand_result/t_plot/csi-miR167d-3p_L-4_1ss11GA_Maker00038002_908_TPlot.pdf	NA	NA
gma-miR172g_L-1R+2	down	Maker00004449	down	Maker00004449:712	chlorophyll a-b binding protein CP26, chloroplastic [Cucurbita maxima]	701	721	712	-35.5	-23.08	0.650141	5	1-12,721-710;14-14,708-708;18-21,704-701	13-13,709-709[SIL];15-17,707-705[SIL]	((((...(.((((((((((((&)))))))))))).)...))))	UUGUUCUUGUUGGUGGUGCUG&CAGCACCAUCAAGAUUCACAA	3	49.2878	3	0.999924	Output/WS_GS/cleaveLand_result/t_plot/gma-miR172g_L-1R+2_Maker00004449_712_TPlot.pdf	GO:0009416(response to light stimulus);GO:0009535(chloroplast thylakoid membrane);GO:0009768(photosynthesis, light harvesting in photosystem I);GO:0009941(chloroplast envelope);GO:0010287(plastoglobule);GO:0016168(chlorophyll binding);GO:0031409(pigment binding)	ko00196(Photosynthesis - antenna proteins)
gma-miR172g_L-1R+2	down	Maker00019968	down	Maker00019968:1997	pyrophosphate--fructose 6-phosphate 1-phosphotransferase subunit beta-like [Cucurbita moschata]	1986	2006	1997	-35.5	-26.4	0.743662	6.5	3-13,2004-1994;15-19,1992-1988	1-2,2006-2005[UP5];14-14,1993-1993[SIL];20-21,1987-1986[UP3]	..(((((.(((((((((((..&..))))))))))).)))))..	UGGUGGAACUUGAUGGUGCAC&CAGCACCAUCAAGAUUCACAA	4	65.7171	2	0.59541	Output/WS_GS/cleaveLand_result/t_plot/gma-miR172g_L-1R+2_Maker00019968_1997_TPlot.pdf	GO:0003872(6-phosphofructokinase activity);GO:0005524(ATP binding);GO:0005618(cell wall);GO:0005737(cytoplasm);GO:0005829(cytosol);GO:0006002(fructose 6-phosphate metabolic process);GO:0006096(glycolytic process);GO:0009735(response to cytokinin);GO:0009749(response to glucose);GO:0010318(pyrophosphate-dependent phosphofructokinase complex, beta-subunit complex);GO:0015979(photosynthesis);GO:0016…	ko00010(Glycolysis / Gluconeogenesis);ko00030(Pentose phosphate pathway);ko00051(Fructose and mannose metabolism)
gma-miR172g_L-1R+2	down	Maker00036048	down	Maker00036048:1382	peroxidase 5 [Luffa aegyptiaca]	1371	1392	1382	-35.5	-23.3	0.656338	8	1-4,1392-1389;6-15,1386-1377;17-19,1375-1373	5-5,1388-1387[AILt];16-16,1376-1376[SIL];20-21,1372-1371[UP3]	..(((.((((((((((..((((&))))-.)))))))))).)))..	GGGUGUGUUUUGAUGGAGGCUG&CAGC-ACCAUCAAGAUUCACAA	10	164.293	3	0.999709	Output/WS_GS/cleaveLand_result/t_plot/gma-miR172g_L-1R+2_Maker00036048_1382_TPlot.pdf	GO:0004601(peroxidase activity);GO:0009505(plant-type cell wall);GO:0009664(plant-type cell wall organization)	ko00940(Phenylpropanoid biosynthesis)
gma-miR172g_L-1R+2	down	Maker00006928	up	Maker00006928:784	ATP synthase subunit beta, mitochondrial-like [Cucurbita moschata]	773	793	784	-35.5	-24.2	0.68169	4.5	1-14,793-780;17-17,777-777;19-21,775-773	15-16,779-778[SIL];18-18,776-776[SIL]	(((.(..((((((((((((((&))))))))))))))..).)))	UUGGGCUUUUUGGUGGUGCUG&CAGCACCAUCAAGAUUCACAA	1	16.4293	4	0.983006	Output/WS_GS/cleaveLand_result/t_plot/gma-miR172g_L-1R+2_Maker00006928_784_TPlot.pdf	GO:0005524(ATP binding);GO:0015986(ATP synthesis coupled proton transport)	ko00190(Oxidative phosphorylation)
gma-miR172g_L-1R+2	down	Maker00023971	up	Maker00023971:1284	chaperonin CPN60-2, mitochondrial [Momordica charantia]	1273	1293	1284	-35.5	-26.2	0.738028	4	1-14,1293-1280;16-16,1278-1278;18-19,1276-1275	15-15,1279-1279[SIL];17-17,1277-1277[SIL];20-21,1274-1273[UP3]	..((.(.((((((((((((((&)))))))))))))).).))..	CCGUUAUUCUUGAUGGUGCUG&CAGCACCAUCAAGAUUCACAA	2	32.8585	3	0.682957	Output/WS_GS/cleaveLand_result/t_plot/gma-miR172g_L-1R+2_Maker00023971_1284_TPlot.pdf	GO:0005507(copper ion binding);GO:0005524(ATP binding);GO:0005739(mitochondrion);GO:0005759(mitochondrial matrix);GO:0005774(vacuolar membrane);GO:0005794(Golgi apparatus);GO:0005829(cytosol);GO:0006458('de novo' protein folding);GO:0007005(mitochondrion organization);GO:0009408(response to heat);GO:0022626(cytosolic ribosome);GO:0042026(protein refolding);GO:0044183(protein binding involved in p…	ko03018(RNA degradation)
gma-miR172g_L-1R+2	down	Maker00034591	up	Maker00034591:614	elongation factor G-2, mitochondrial-like [Cucurbita pepo subsp. pepo]	604	623	614	-35.5	-26	0.732394	5	2-14,622-610;17-19,608-606	1-1,623-623[UP5];15-16,609-609[AILq];20-21,605-604[UP3]	..(((.-(((((((((((((.&.)))))))))))))..)))..	GCGUGU-UCUUGAUGGUGCUA&CAGCACCAUCAAGAUUCACAA	1	16.4293	4	0.73465	Output/WS_GS/cleaveLand_result/t_plot/gma-miR172g_L-1R+2_Maker00034591_614_TPlot.pdf	GO:0003746(translation elongation factor activity);GO:0003924(GTPase activity);GO:0005739(mitochondrion);GO:0070125(mitochondrial translational elongation)	NA
gma-miR172g_L-1R+3	down	Maker00001057	down	Maker00001057:1393	probable galacturonosyltransferase 15 [Cucurbita pepo subsp. pepo]	1381	1402	1393	-36.5	-24.7	0.676712	5	1-8,1402-1395;10-12,1393-1391;14-17,1389-1386;19-22,1384-1381	9-9,1394-1394[SIL];13-13,1390-1390[SIL];18-18,1385-1385[SIL]	((((.((((.(((.((((((((&)))))))).))).)))).))))	GGUGGGAAUGUUGUUGGUGCUG&CAGCACCAUCAAGAUUCACAUU	3	49.2878	2	0.96051	Output/WS_GS/cleaveLand_result/t_plot/gma-miR172g_L-1R+3_Maker00001057_1393_TPlot.pdf	GO:0000139(Golgi membrane);GO:0005794(Golgi apparatus);GO:0016021(integral component of membrane);GO:0016051(carbohydrate biosynthetic process);GO:0016757(transferase activity, transferring glycosyl groups);GO:0016758(transferase activity, transferring hexosyl groups);GO:0045489(pectin biosynthetic process);GO:0047262(polygalacturonate 4-alpha-galacturonosyltransferase activity);GO:0071555(cell w…	NA
gma-miR172g_L-1R+3	down	Maker00034329	up	Maker00034329:2090	DEAD-box ATP-dependent RNA helicase 7-like [Cucurbita moschata]	2078	2098	2090	-36.5	-26.7	0.731507	5.5	1-7,2098-2092;9-10,2091-2090;12-22,2088-2078	8-8,x-x[BULq];11-11,2089-2089[SIL]	(((((((((((.((-(((((((&))))))).)).)))))))))))	AAUGUGAGUCUAGA-GGUGUUG&CAGCACCAUCAAGAUUCACAUU	1	16.4293	4	0.573816	Output/WS_GS/cleaveLand_result/t_plot/gma-miR172g_L-1R+3_Maker00034329_2090_TPlot.pdf	GO:0004004(ATP-dependent RNA helicase activity);GO:0010501(RNA secondary structure unwinding)	NA
gma-MIR5368-p3_1ss18CT	down	Maker00010290	up	Maker00010290:1037	DNA-directed RNA polymerase 1B, mitochondrial-like [Cucurbita maxima]	1022	1046	1037	-41.1	-27.6	0.671533	6	2-18,1045-1029;19-21,1027-1025	1-1,1046-1046[UP5];x-x,1028-1028[BULt];22-24,1024-1022[UP3]	...(((.(((((((((((((((((.&.)))))))))))))))))-)))...	CAAUUGAACACGAGGUUAGAAUUCA&AGAAUUCUAACCUUGUGU-CAGGAC	2	32.8585	3	0.362052	Output/WS_GS/cleaveLand_result/t_plot/gma-MIR5368-p3_1ss18CT_Maker00010290_1037_TPlot.pdf	GO:0005739(mitochondrion)	NA
gma-MIR5368-p5_1ss16CT	down	Maker00008634	up	Maker00008634:1309	MORN repeat-containing protein 1-like [Cucurbita moschata]	1294	1318	1309	-41.5	-28.3	0.681928	9	3-6,1316-1313;8-12,1311-1307;13-18,1305-1300;20-24,1298-1294	1-2,1318-1317[UP5];7-7,1312-1312[SIL];x-x,1306-1306[BULt];19-19,1299-1299[SIL]	(((((.((((((.(((((.((((..&..)))).)))))-)))))).)))))	GGGUCGUGGCACGAAGGUCAGAAGC&AAUUCUAACCUU-GUGUCAGGACCU	1	16.4293	4	0.347172	Output/WS_GS/cleaveLand_result/t_plot/gma-MIR5368-p5_1ss16CT_Maker00008634_1309_TPlot.pdf	GO:0005739(mitochondrion);GO:0008168(methyltransferase activity);GO:0016021(integral component of membrane);GO:0032259(methylation)	NA
gma-miR6300_R+3	down	Maker00000760	down	Maker00000760:261	probable BOI-related E3 ubiquitin-protein ligase 3 [Cucurbita maxima]	249	270	261	-35.5	-26.3	0.740845	7	1-13,270-258;14-17,256-253;19-21,251-249	x-x,257-257[BULt];18-18,252-252[SIL]	(((.((((.(((((((((((((&)))))))))))))-)))).)))	UCAGUGCUAAUGCUGCAGCGGC&GUCGUUGUAGUAU-AGUGGUGA	4	65.7171	3	0.503027	Output/WS_GS/cleaveLand_result/t_plot/gma-miR6300_R+3_Maker00000760_261_TPlot.pdf	GO:0005634(nucleus);GO:0005737(cytoplasm);GO:0006952(defense response);GO:0016740(transferase activity);GO:0043067(regulation of programmed cell death);GO:0043161(proteasome-mediated ubiquitin-dependent protein catabolic process);GO:0046872(metal ion binding)	NA
gma-miR6300_R+3	down	Maker00009918	down	Maker00009918:601	putative ribulose-1,5-bisphosphate carboxylase/oxygenase small subunit (plastid) [Aralia elata]	590	611	601	-35.5	-24.6	0.692958	6	1-3,611-609;4-13,607-598;16-21,595-590	x-x,608-608[BULt];14-15,597-596[SIL]	((((((..((((((((((.(((&)))-))))))))))..))))))	UCACCAGGAUACUACGAUGGAC&GUC-GUUGUAGUAUAGUGGUGA	6	98.5756	3	0.994979	Output/WS_GS/cleaveLand_result/t_plot/gma-miR6300_R+3_Maker00009918_601_TPlot.pdf	GO:0004497(monooxygenase activity);GO:0009507(chloroplast);GO:0009570(chloroplast stroma);GO:0009573(chloroplast ribulose bisphosphate carboxylase complex);GO:0009579(thylakoid);GO:0009637(response to blue light);GO:0009853(photorespiration);GO:0009941(chloroplast envelope);GO:0010114(response to red light);GO:0010218(response to far red light);GO:0015977(carbon fixation);GO:0016020(membrane);GO:…	ko00630(Glyoxylate and dicarboxylate metabolism);ko00710(Carbon fixation in photosynthetic organisms)
gma-miR6300_R+3	down	Maker00025256	down	Maker00025256:1509	PREDICTED: UDP-glucuronate:xylan alpha-glucuronosyltransferase 2 isoform X1 [Cucumis melo]	1498	1518	1509	-35.5	-26.2	0.738028	7.5	1-3,1518-1516;5-16,1514-1503;18-20,1501-1499	4-4,1515-1515[SIL];17-17,1502-1502[SIL];21-21,1498-1498[UP3]	.(((.((((((((((((.(((&))).)))))))))))).))).	CCAUGGCUGUGCUACAGAGAC&GUCGUUGUAGUAUAGUGGUGA	3	49.2878	3	0.57218	Output/WS_GS/cleaveLand_result/t_plot/gma-miR6300_R+3_Maker00025256_1509_TPlot.pdf	GO:0000139(Golgi membrane);GO:0005634(nucleus);GO:0005794(Golgi apparatus);GO:0005982(starch metabolic process);GO:0009058(biosynthetic process);GO:0009834(plant-type secondary cell wall biogenesis);GO:0010417(glucuronoxylan biosynthetic process);GO:0015020(glucuronosyltransferase activity);GO:0016021(integral component of membrane);GO:0016757(transferase activity, transferring glycosyl groups);G…	NA
gma-MIR6300-p5_1ss20AG	down	Maker00000735	down	Maker00000735:254	BEL1-like homeodomain protein 1 [Cucurbita maxima]	241	263	254	-35.5	-23.88	0.672676	13	1-11,263-253;14-20,248-242	12-13,252-249[AILt];21-21,241-241[UP3]	.(((((((....(((((((((((&)))))))))))--..))))))).	CCGCCGCUUUUGAUUACGAUGGC&GUCGUUGUAGU--AUAGUGGUGA	1	16.4293	4	0.999667	Output/WS_GS/cleaveLand_result/t_plot/gma-MIR6300-p5_1ss20AG_Maker00000735_254_TPlot.pdf	GO:0003677(DNA binding);GO:0003700(DNA binding transcription factor activity);GO:0005515(protein binding);GO:0005634(nucleus);GO:0005737(cytoplasm);GO:0006351(transcription, DNA-templated);GO:0006355(regulation of transcription, DNA-templated);GO:0009610(response to symbiotic fungus);GO:0009737(response to abscisic acid);GO:0010197(polar nucleus fusion);GO:0010201(response to continuous far red l…	NA
gma-MIR6300-p5_1ss20AG	down	Maker00006413	down	Maker00006413:1106	galactinol synthase 2-like [Cucurbita maxima]	1095	1114	1106	-35.5	-24.2	0.68169	7	1-3,1114-1112;5-21,1111-1095	4-4,x-x[BULq]	(((((((((((((((((-(((&))).)))))))))))))))))	UCACUAUUGUGCUGCAG-GAU&GUCGUUGUAGUAUAGUGGUGA	1	16.4293	4	0.998078	Output/WS_GS/cleaveLand_result/t_plot/gma-MIR6300-p5_1ss20AG_Maker00006413_1106_TPlot.pdf	GO:0005634(nucleus);GO:0005737(cytoplasm);GO:0006012(galactose metabolic process);GO:0006979(response to oxidative stress);GO:0009409(response to cold);GO:0009414(response to water deprivation);GO:0009651(response to salt stress);GO:0009737(response to abscisic acid);GO:0016051(carbohydrate biosynthetic process);GO:0016757(transferase activity, transferring glycosyl groups);GO:0016758(transferase…	ko00052(Galactose metabolism)
gma-MIR6300-p5_1ss20AG	down	Maker00027955	down	Maker00027955:1095	protein indeterminate-domain 7-like isoform X2 [Cucurbita moschata]	1081	1105	1095	-35.5	-23.1	0.650704	16	1-3,1105-1103;5-12,1100-1093;13-20,1089-1082	4-4,1102-1101[AILt];x-x,1092-1090[BULt];21-21,1081-1081[UP3]	.((((((((...((((((((..(((&)))-.))))))))---)))))))).	CCGCCACUGCACUGCUGCAGAAGGC&GUC-GUUGUAGUA---UAGUGGUGA	5	82.1463	2	0.999993	Output/WS_GS/cleaveLand_result/t_plot/gma-MIR6300-p5_1ss20AG_Maker00027955_1095_TPlot.pdf	GO:0003676(nucleic acid binding);GO:0003677(DNA binding);GO:0003700(DNA binding transcription factor activity);GO:0005634(nucleus);GO:0006351(transcription, DNA-templated);GO:0006355(regulation of transcription, DNA-templated);GO:0008270(zinc ion binding);GO:0046872(metal ion binding)	ko00052(Galactose metabolism);ko00600(Sphingolipid metabolism);ko00531(Glycosaminoglycan degradation);ko00604(Glycosphingolipid biosynthesis - ganglio series);ko00511(Other glycan degradation)
gma-MIR6300-p5_1ss20AG	down	Maker00034175	down	Maker00034175:491	PREDICTED: U-box domain-containing protein 12-like [Cucumis melo]	482	500	491	-35.5	-23.5	0.661972	8.5	1-3,500-498;5-11,496-490;15-20,488-483	4-4,497-497[SIL];12-14,489-489[AILq];21-21,482-482[UP3]	.((((((.--(((((((.(((&))).)))))))...)))))).	CCGCCACC--GCUACAAGGAC&GUCGUUGUAGUAUAGUGGUGA	1	16.4293	4	0.999977	Output/WS_GS/cleaveLand_result/t_plot/gma-MIR6300-p5_1ss20AG_Maker00034175_491_TPlot.pdf	GO:0005634(nucleus);GO:0005737(cytoplasm)	NA
gra-miR172a_L-1_1ss8TC	down	Maker00002935	down	Maker00002935:596	PREDICTED: rhodanese-like domain-containing protein 14, chloroplastic [Cucumis sativus]	586	607	596	-34	-23.28	0.684706	10	2-4,606-604;7-14,599-592;16-20,590-586	1-1,607-607[UP5];5-6,603-600[AILt];15-15,591-591[SIL]	(((((.((((((((....(((.&.)))--..)))))))).)))))	UGUGAUUCUUGAUGUAAGGCCA&CGGC--AUCAUCAAGAUUCACA	1	16.4293	4	0.992406	Output/WS_GS/cleaveLand_result/t_plot/gra-miR172a_L-1_1ss8TC_Maker00002935_596_TPlot.pdf	GO:0003674(molecular_function);GO:0007568(aging);GO:0009507(chloroplast);GO:0009534(chloroplast thylakoid);GO:0009535(chloroplast thylakoid membrane);GO:0009941(chloroplast envelope)	NA
gra-miR172a_L-1_1ss8TC	down	Maker00011745	down	Maker00011745:1688	PREDICTED: sugar carrier protein C-like [Cucumis melo]	1679	1697	1688	-34	-25.8	0.758824	4	1-14,1697-1684;17-19,1682-1680	15-16,1683-1683[AILq];20-20,1679-1679[UP3]	.(((.-((((((((((((((&))))))))))))))..))).	AGUGU-UCUUGAUGAUGCUG&CGGCAUCAUCAAGAUUCACA	1	16.4293	4	0.433676	Output/WS_GS/cleaveLand_result/t_plot/gra-miR172a_L-1_1ss8TC_Maker00011745_1688_TPlot.pdf	GO:0005351(carbohydrate:proton symporter activity);GO:0005355(glucose transmembrane transporter activity);GO:0005887(integral component of plasma membrane);GO:0046323(glucose import)	NA
gra-miR172a_L-1_1ss8TC	down	Maker00011889	down	Maker00011889:668	PREDICTED: sphingosine kinase 1 [Cucumis melo]	652	677	668	-34	-24.1	0.708824	9	1-7,677-671;9-14,669-664;15-19,657-653	8-8,670-670[SIL];x-x,663-658[BULt];20-20,652-652[UP3]	.(((((......((((((.(((((((&))))))).))))))------))))).	CGUGAAGCCUAUUCUUGAGGAUGCCG&CGGCAUCAUCAAGA------UUCACA	1	16.4293	4	0.892146	Output/WS_GS/cleaveLand_result/t_plot/gra-miR172a_L-1_1ss8TC_Maker00011889_668_TPlot.pdf	GO:0003007(heart morphogenesis);GO:0003318(cell migration to the midline involved in heart development);GO:0003951(NAD+ kinase activity);GO:0008152(metabolic process);GO:0016301(kinase activity);GO:0048703(embryonic viscerocranium morphogenesis)	ko00600(Sphingolipid metabolism)
gra-miR172a_L-1_1ss8TC	down	Maker00013411	down	Maker00013411:649	apyrase 2-like [Momordica charantia]	639	658	649	-34	-31.1	0.914706	4.5	2-19,657-640	1-1,658-658[UP5];20-20,639-639[UP3]	.((((((((((((((((((.&.)))))))))))))))))).	GGUGGAUCUUGGUGGUGCCU&CGGCAUCAUCAAGAUUCACA	4	65.7171	2	0.0421744	Output/WS_GS/cleaveLand_result/t_plot/gra-miR172a_L-1_1ss8TC_Maker00013411_649_TPlot.pdf	GO:0005886(plasma membrane);GO:0009877(nodulation);GO:0017110(nucleoside-diphosphatase activity);GO:0043273(CTPase activity)	ko00230(Purine metabolism);ko00240(Pyrimidine metabolism)
gra-miR172a_L-1_1ss8TC	down	Maker00016117	down	Maker00016117:1350	PREDICTED: protochlorophyllide reductase, chloroplastic [Cucumis melo]	1341	1359	1350	-34	-23.1	0.679412	7.5	2-10,1358-1350;13-19,1348-1342	1-1,1359-1359[UP5];11-12,1349-1349[AILq];20-20,1341-1341[UP3]	.(((((((.-(((((((((.&.)))))))))..))))))).	GGUGAAUUC-GAUGGUGCCA&CGGCAUCAUCAAGAUUCACA	8	131.434	2	0.994789	Output/WS_GS/cleaveLand_result/t_plot/gra-miR172a_L-1_1ss8TC_Maker00016117_1350_TPlot.pdf	GO:0005515(protein binding);GO:0009507(chloroplast);GO:0009534(chloroplast thylakoid);GO:0009535(chloroplast thylakoid membrane);GO:0009707(chloroplast outer membrane);GO:0009723(response to ethylene);GO:0009941(chloroplast envelope);GO:0015979(photosynthesis);GO:0015995(chlorophyll biosynthetic process);GO:0016020(membrane);GO:0016491(oxidoreductase activity);GO:0016630(protochlorophyllide reduc…	ko00860(Porphyrin and chlorophyll metabolism)
gra-miR172a_L-1_1ss8TC	down	Maker00000538	up	Maker00000538:728	elongation factor 2 isoform X1 [Cucurbita pepo subsp. pepo]	717	737	728	-34	-22.4	0.658824	7.5	2-11,736-727;13-17,724-720;19-20,718-717	1-1,737-737[UP5];12-12,726-725[AILt];18-18,719-719[SIL]	((.(((((..((((((((((.&.))))))))))-.))))).))	UGCGGAUCACUGAUGGUGCCC&CGGCAUCAUCA-AGAUUCACA	2	32.8585	3	0.999954	Output/WS_GS/cleaveLand_result/t_plot/gra-miR172a_L-1_1ss8TC_Maker00000538_728_TPlot.pdf	GO:0003924(GTPase activity);GO:0005622(intracellular);GO:0006412(translation)	NA
gra-miR172a_L-1_1ss8TC	down	Maker00002445	up	Maker00002445:1884	PREDICTED: heat shock 70 kDa protein, mitochondrial [Cucumis sativus]	1874	1899	1884	-34	-22.3	0.655882	16	2-5,1898-1895;6-11,1888-1883;13-19,1881-1875	1-1,1899-1899[UP5];x-x,1894-1889[BULt];12-12,1882-1882[SIL];20-20,1874-1874[UP3]	.(((((((.((((((......((((.&.))))------)))))).))))))).	AGUGAAUCCUGAUGAAGCAGUUGCCA&CGGCA------UCAUCAAGAUUCACA	4	65.7171	2	0.999901	Output/WS_GS/cleaveLand_result/t_plot/gra-miR172a_L-1_1ss8TC_Maker00002445_1884_TPlot.pdf	GO:0005524(ATP binding);GO:0005618(cell wall);GO:0005739(mitochondrion);GO:0005759(mitochondrial matrix);GO:0005774(vacuolar membrane);GO:0005794(Golgi apparatus);GO:0006457(protein folding);GO:0009408(response to heat);GO:0009507(chloroplast);GO:0009615(response to virus);GO:0009651(response to salt stress);GO:0034605(cellular response to heat);GO:0042026(protein refolding);GO:0046686(response t…	ko03018(RNA degradation)
gra-miR172a_L-1_1ss8TC	down	Maker00007473	up	Maker00007473:268	hypothetical protein DM860_014313 [Cuscuta australis]	258	277	268	-34	-25.2	0.741176	4.5	1-14,277-264;16-18,262-260	15-15,263-263[SIL];19-20,259-258[UP3]	..(((.((((((((((((((&)))))))))))))).)))..	UUUGGUUCUUGAUGAUGCUG&CGGCAUCAUCAAGAUUCACA	3	49.2878	3	0.57218	Output/WS_GS/cleaveLand_result/t_plot/gra-miR172a_L-1_1ss8TC_Maker00007473_268_TPlot.pdf	GO:0000387(spliceosomal snRNP assembly);GO:0005682(U5 snRNP);GO:0005685(U1 snRNP);GO:0005686(U2 snRNP);GO:0005687(U4 snRNP);GO:0046540(U4/U6 x U5 tri-snRNP complex);GO:0071011(precatalytic spliceosome)	ko03040(Spliceosome)
gra-miR172a_L-1_1ss8TC	down	Maker00026111	up	Maker00026111:901	cyclin-dependent kinase G-2-like isoform X1 [Cucurbita moschata]	892	910	901	-34	-27.8	0.817647	4.5	2-11,909-900;13-19,899-893	1-1,910-910[UP5];12-12,x-x[BULq];20-20,892-892[UP3]	.(((((((-((((((((((.&.)))))))))).))))))).	AGUGGAUC-UGAUGAUGCCA&CGGCAUCAUCAAGAUUCACA	13	213.58	2	0.22782	Output/WS_GS/cleaveLand_result/t_plot/gra-miR172a_L-1_1ss8TC_Maker00026111_901_TPlot.pdf	GO:0004693(cyclin-dependent protein serine/threonine kinase activity);GO:0005515(protein binding);GO:0005524(ATP binding);GO:0005634(nucleus);GO:0005829(cytosol);GO:0006468(protein phosphorylation);GO:0007346(regulation of mitotic cell cycle);GO:0010468(regulation of gene expression);GO:0016301(kinase activity);GO:0019912(cyclin-dependent protein kinase activating kinase activity);GO:0048586(regu…	NA
gra-miR172a_L-1_1ss8TC	down	Maker00031720	up	Maker00031720:467	PREDICTED: beta-amylase 1, chloroplastic-like [Cucumis melo]	458	476	467	-34	-22.6	0.664706	7	1-11,476-466;17-19,461-459	12-16,465-462[AILq];20-20,458-458[UP3]	.(((....-(((((((((((&))))))))))).....))).	GGUGUACG-UGAUGAUGCCG&CGGCAUCAUCAAGAUUCACA	9	147.863	2	0.999491	Output/WS_GS/cleaveLand_result/t_plot/gra-miR172a_L-1_1ss8TC_Maker00031720_467_TPlot.pdf	GO:0005634(nucleus);GO:0005829(cytosol);GO:0005983(starch catabolic process);GO:0009414(response to water deprivation);GO:0009507(chloroplast);GO:0016161(beta-amylase activity);GO:0102229(amylopectin maltohydrolase activity)	ko00500(Starch and sucrose metabolism)
han-miR3630-3p_L-3	up	Maker00003615	down	Maker00003615:593	PREDICTED: vesicle-associated protein 2-2 isoform X1 [Cucumis sativus]	584	606	593	-34	-24.2	0.711765	11	1-4,606-603;5-9,599-595;10-17,593-586	x-x,602-600[BULt];x-x,594-594[BULt];18-19,585-584[UP3]	..((((((((.(((((...((((&))))---)))))-))))))))..	GUGCAUCAGAUGAGGUGCUUCCC&GGGA---AUCUC-UCUGAUGCUU	6	98.5756	2	0.981017	Output/WS_GS/cleaveLand_result/t_plot/han-miR3630-3p_L-3_Maker00003615_593_TPlot.pdf	GO:0005789(endoplasmic reticulum membrane);GO:0005886(plasma membrane);GO:0016021(integral component of membrane);GO:0016032(viral process);GO:0046907(intracellular transport)	NA
han-miR3630-3p_L-3	up	Maker00007164	down	Maker00007164:2000	Niemann-Pick C1 protein-like isoform X1 [Cucurbita moschata]	1991	2009	2000	-34	-22.4	0.658824	7.5	1-3,2009-2007;5-17,2005-1993	4-4,2006-2006[SIL];18-19,1992-1991[UP3]	..(((((((((((((.(((&))).)))))))))))))..	CCGCAUUAGGGGGAUACUC&GGGAAUCUCUCUGAUGCUU	1	16.4293	4	1	Output/WS_GS/cleaveLand_result/t_plot/han-miR3630-3p_L-3_Maker00007164_2000_TPlot.pdf	GO:0005886(plasma membrane);GO:0008158(hedgehog receptor activity);GO:0009506(plasmodesma);GO:0009555(pollen development);GO:0016020(membrane);GO:0090153(regulation of sphingolipid biosynthetic process)	NA
han-miR3630-3p_L-3	up	Maker00011669	down	Maker00011669:1739	subtilisin-like protease SBT5.6 [Cucurbita moschata]	1727	1750	1739	-34	-23.5	0.691176	8	1-8,1750-1743;9-14,1740-1735;15-18,1731-1728	x-x,1742-1741[BULt];x-x,1734-1732[BULt];19-19,1727-1727[UP3]	.((((...((((((..((((((((&))))))))--))))))---)))).	CAGCAUGGUCAGAGGAAGAUUCCC&GGGAAUCU--CUCUGA---UGCUU	2	32.8585	3	0.999736	Output/WS_GS/cleaveLand_result/t_plot/han-miR3630-3p_L-3_Maker00011669_1739_TPlot.pdf	GO:0004252(serine-type endopeptidase activity);GO:0005618(cell wall)	NA
han-miR3630-3p_L-3	up	Maker00014550	down	Maker00014550:571	1-aminocyclopropane-1-carboxylate oxidase homolog 1-like [Cucurbita pepo subsp. pepo]	560	580	571	-34	-22.4	0.658824	6.5	1-4,580-577;6-14,575-567;15-18,564-561	5-5,576-576[SIL];x-x,566-565[BULt];19-19,560-560[UP3]	.((((..(((((((((.((((&)))).)))))))))--)))).	CAGCAAGUUGGAGAGACUCCC&GGGAAUCUCUCUGA--UGCUU	1	16.4293	4	1	Output/WS_GS/cleaveLand_result/t_plot/han-miR3630-3p_L-3_Maker00014550_571_TPlot.pdf	GO:0051213(dioxygenase activity)	ko00402(Benzoxazinoid biosynthesis)
han-miR3630-3p_L-3	up	Maker00015188	down	Maker00015188:403	protein HEADING DATE REPRESSOR 1 [Momordica charantia]	393	411	403	-34	-22.5	0.661765	6.5	1-2,411-410;4-7,408-405;9-13,404-400;14-19,398-393	3-3,409-409[SIL];8-8,x-x[BULq];x-x,399-399[BULt]	((((((.(((((-((((.((&)).)))).)))))-))))))	GAGCAUGCGGAG-GAUUGCC&GGGAAUCUCUCUG-AUGCUU	3	49.2878	3	1	Output/WS_GS/cleaveLand_result/t_plot/han-miR3630-3p_L-3_Maker00015188_403_TPlot.pdf	GO:0005634(nucleus);GO:0016301(kinase activity);GO:0016310(phosphorylation)	NA
han-miR3630-3p_L-3	up	Maker00022715	down	Maker00022715:702	geranylgeranyl diphosphate reductase, chloroplastic-like [Cucurbita pepo subsp. pepo]	693	711	702	-34	-22.6	0.664706	11	6-19,706-693	1-5,711-707[UP5]	((((((((((((((.....&.....))))))))))))))	AGGCGUCGGAGAGAAGAAG&GGGAAUCUCUCUGAUGCUU	3	49.2878	3	1	Output/WS_GS/cleaveLand_result/t_plot/han-miR3630-3p_L-3_Maker00022715_702_TPlot.pdf	GO:0010189(vitamin E biosynthetic process);GO:0015995(chlorophyll biosynthetic process);GO:0033385(geranylgeranyl diphosphate metabolic process);GO:0033521(phytyl diphosphate biosynthetic process);GO:0045550(geranylgeranyl reductase activity)	ko00860(Porphyrin and chlorophyll metabolism);ko00900(Terpenoid backbone biosynthesis)
han-miR3630-3p_L-3	up	Maker00025220	down	Maker00025220:2029	growth-regulating factor 1-like [Cucurbita maxima]	2021	2038	2029	-34	-25.1	0.738235	6	1-14,2038-2025;16-17,2024-2023	15-15,x-x[BULq];18-19,2022-2021[UP3]	..((-((((((((((((((&)))))))))))))).))..	CCGC-UCGGAGAGGUUCUC&GGGAAUCUCUCUGAUGCUU	1	16.4293	4	0.892146	Output/WS_GS/cleaveLand_result/t_plot/han-miR3630-3p_L-3_Maker00025220_2029_TPlot.pdf	GO:0005515(protein binding);GO:0005524(ATP binding);GO:0005634(nucleus);GO:0006351(transcription, DNA-templated);GO:0006355(regulation of transcription, DNA-templated);GO:0009624(response to nematode);GO:0019760(glucosinolate metabolic process);GO:0043565(sequence-specific DNA binding);GO:0048364(root development);GO:0048366(leaf development);GO:0061062(regulation of nematode larval development)	NA
han-miR3630-3p_L-3	up	Maker00030754	down	Maker00030754:952	probable xyloglucan endotransglucosylase/hydrolase protein 5 [Cucurbita pepo subsp. pepo]	942	963	952	-34	-22.3	0.655882	8	1-5,963-959;6-7,956-955;9-16,953-946;17-19,944-942	x-x,958-957[BULt];8-8,954-954[SIL];x-x,945-945[BULt]	(((.((((((((.((..(((((&)))))--)).))))))))-)))	AAGACAUCGGAGUGAAGUUCCC&GGGAA--UCUCUCUGAUG-CUU	2	32.8585	3	1	Output/WS_GS/cleaveLand_result/t_plot/han-miR3630-3p_L-3_Maker00030754_952_TPlot.pdf	GO:0004553(hydrolase activity, hydrolyzing O-glycosyl compounds);GO:0005576(extracellular region);GO:0005618(cell wall);GO:0010411(xyloglucan metabolic process);GO:0016762(xyloglucan:xyloglucosyl transferase activity);GO:0016798(hydrolase activity, acting on glycosyl bonds);GO:0042546(cell wall biogenesis);GO:0048046(apoplast);GO:0071555(cell wall organization)	NA
han-miR3630-3p_L-3	up	Maker00031778	down	Maker00031778:277	PREDICTED: psbB mRNA maturation factor Mbb1, chloroplastic isoform X1 [Cucumis sativus]	268	287	277	-34	-25.2	0.741176	6.5	1-9,287-279;10-19,277-268	x-x,278-278[BULt]	((((((((((.(((((((((&)))))))))-))))))))))	AGGCGUCGGAGGAGGUUCUU&GGGAAUCUC-UCUGAUGCUU	2	32.8585	3	0.883236	Output/WS_GS/cleaveLand_result/t_plot/han-miR3630-3p_L-3_Maker00031778_277_TPlot.pdf	GO:0004596(peptide alpha-N-acetyltransferase activity);GO:0006474(N-terminal protein amino acid acetylation);GO:0031248(protein acetyltransferase complex)	NA
han-miR3630-3p_L-3	up	Maker00038653	down	Maker00038653:1492	4-coumarate--CoA ligase 1-like [Cucurbita moschata]	1485	1501	1492	-34	-24.1	0.708824	4.5	1-13,1501-1489;16-19,1488-1485	14-15,x-x[BULq]	((((--(((((((((((((&)))))))))))))..))))	AAGC--UGGAGAGGUUCCC&GGGAAUCUCUCUGAUGCUU	1	16.4293	4	0.990821	Output/WS_GS/cleaveLand_result/t_plot/han-miR3630-3p_L-3_Maker00038653_1492_TPlot.pdf	GO:0005524(ATP binding);GO:0005634(nucleus);GO:0008152(metabolic process);GO:0009411(response to UV);GO:0009611(response to wounding);GO:0009620(response to fungus);GO:0009698(phenylpropanoid metabolic process);GO:0016207(4-coumarate-CoA ligase activity);GO:0016874(ligase activity)	ko00360(Phenylalanine metabolism);ko00130(Ubiquinone and other terpenoid-quinone biosynthesis);ko00940(Phenylpropanoid biosynthesis)
han-miR3630-3p_L-3	up	Maker00001831	up	Maker00001831:469	ATPase family AAA domain-containing protein 3-B-like [Cucurbita pepo subsp. pepo]	459	478	469	-34	-22.1	0.65	6.5	1-2,478-477;5-14,474-465;16-19,462-459	3-4,476-475[SIL];15-15,464-463[AILt]	((((..((((((((((..((&))..))))))))))-.))))	AAGCUCUCAGAGAGAUCACU&GGGAAUCUCUCUGA-UGCUU	12	197.151	2	1	Output/WS_GS/cleaveLand_result/t_plot/han-miR3630-3p_L-3_Maker00001831_469_TPlot.pdf	GO:0005524(ATP binding);GO:0005739(mitochondrion);GO:0005886(plasma membrane);GO:0007005(mitochondrion organization);GO:0016887(ATPase activity)	NA
han-miR3630-3p_L-3	up	Maker00002031	up	Maker00002031:957	hypothetical protein Csa_3G585860 [Cucumis sativus]	947	967	957	-34	-23.1	0.679412	6	1-8,967-960;9-10,958-957;11-19,955-947	x-x,959-959[BULt];x-x,956-956[BULt]	(((((((((.((.((((((((&))))))))-))-)))))))))	GGGCAUUAGAAGAAGAUUCCU&GGGAAUCU-CU-CUGAUGCUU	59	969.327	2	0.999946	Output/WS_GS/cleaveLand_result/t_plot/han-miR3630-3p_L-3_Maker00002031_957_TPlot.pdf	GO:0003674(molecular_function);GO:0008150(biological_process)	ko03010(Ribosome)
han-miR3630-3p_L-3	up	Maker00010093	up	Maker00010093:1054	protein trichome birefringence-like 36 [Cucurbita pepo subsp. pepo]	1040	1064	1054	-34	-22.1	0.65	14	1-9,1064-1056;10-12,1054-1052;13-19,1046-1040	x-x,1055-1055[BULt];x-x,1051-1047[BULt]	(((((((.....(((.(((((((((&)))))))))-)))-----)))))))	AAGUAUUGAGAAGGAUGAGAUUCCC&GGGAAUCUC-UCU-----GAUGCUU	4	65.7171	2	1	Output/WS_GS/cleaveLand_result/t_plot/han-miR3630-3p_L-3_Maker00010093_1054_TPlot.pdf	GO:0005794(Golgi apparatus);GO:0016413(O-acetyltransferase activity);GO:0071554(cell wall organization or biogenesis)	NA
han-miR3630-3p_L-3	up	Maker00012652	up	Maker00012652:892	diaminopimelate epimerase, chloroplastic-like [Cucurbita maxima]	882	901	892	-34	-23.5	0.691176	6.5	1-6,901-896;8-11,894-891;12-19,889-882	7-7,895-895[SIL];x-x,890-890[BULt]	((((((((.((((.((((((&)))))).))))-))))))))	GAGCAUCAUGAGAUGUUUCC&GGGAAUCUCUC-UGAUGCUU	12	197.151	2	0.999369	Output/WS_GS/cleaveLand_result/t_plot/han-miR3630-3p_L-3_Maker00012652_892_TPlot.pdf	GO:0005739(mitochondrion);GO:0008837(diaminopimelate epimerase activity);GO:0009089(lysine biosynthetic process via diaminopimelate);GO:0009507(chloroplast);GO:0009570(chloroplast stroma)	ko00300(Lysine biosynthesis)
han-miR3630-3p_L-3	up	Maker00014829	up	Maker00014829:1367	PREDICTED: uncharacterized protein LOC103492765 [Cucumis melo]	1356	1376	1367	-34	-23.9	0.702941	4.5	1-13,1376-1364;14-15,1362-1361;16-17,1359-1358	x-x,1363-1363[BULt];x-x,1360-1360[BULt];18-19,1357-1356[UP3]	..((.((.(((((((((((((&)))))))))))))-))-))..	AUGCGAUACAGAGAGAUUCCU&GGGAAUCUCUCUG-AU-GCUU	7	115.005	2	0.994559	Output/WS_GS/cleaveLand_result/t_plot/han-miR3630-3p_L-3_Maker00014829_1367_TPlot.pdf	GO:0005634(nucleus);GO:0006457(protein folding)	NA
han-miR3630-3p_L-3	up	Maker00015207	up	Maker00015207:1327	polyol transporter 5-like [Momordica charantia]	1319	1336	1327	-34	-23.8	0.7	4	1-6,1336-1331;8-14,1329-1323;16-18,1322-1320	7-7,1330-1330[SIL];15-15,x-x[BULq];19-19,1319-1319[UP3]	.(((-(((((((.((((((&)))))).))))))).))).	CAGC-UCAGAGAUAUUCCC&GGGAAUCUCUCUGAUGCUU	3	49.2878	2	0.997149	Output/WS_GS/cleaveLand_result/t_plot/han-miR3630-3p_L-3_Maker00015207_1327_TPlot.pdf	GO:0005351(carbohydrate:proton symporter activity);GO:0005355(glucose transmembrane transporter activity);GO:0005887(integral component of plasma membrane);GO:0046323(glucose import)	NA
han-miR3630-3p_L-3	up	Maker00022701	up	Maker00022701:2271	PREDICTED: protein phosphatase 2C and cyclic nucleotide-binding/kinase domain-containing protein isoform X1 [Cucumis melo]	2262	2280	2271	-34	-22.2	0.652941	5	1-13,2280-2268;16-19,2265-2262	14-15,2267-2266[SIL]	((((..(((((((((((((&)))))))))))))..))))	AAGCCAUGGAGAGGUUCCU&GGGAAUCUCUCUGAUGCUU	2	32.8585	3	1	Output/WS_GS/cleaveLand_result/t_plot/han-miR3630-3p_L-3_Maker00022701_2271_TPlot.pdf	GO:0004672(protein kinase activity);GO:0004674(protein serine/threonine kinase activity);GO:0004721(phosphoprotein phosphatase activity);GO:0004722(protein serine/threonine phosphatase activity);GO:0005524(ATP binding);GO:0005886(plasma membrane);GO:0006468(protein phosphorylation);GO:0046872(metal ion binding)	NA
han-miR3630-3p_L-3	up	Maker00026175	up	Maker00026175:1019	transcription factor ABORTED MICROSPORES [Cucurbita maxima]	1010	1031	1019	-34	-22.2	0.652941	13	1-7,1031-1025;11-19,1018-1010	8-10,1024-1019[AILt]	(((((((((......(((((((&)))))))---...)))))))))	GAGCAUCAGUAUUUUGAUUCCU&GGGAAUC---UCUCUGAUGCUU	6	98.5756	2	1	Output/WS_GS/cleaveLand_result/t_plot/han-miR3630-3p_L-3_Maker00026175_1019_TPlot.pdf	GO:0000978(RNA polymerase II proximal promoter sequence-specific DNA binding);GO:0003677(DNA binding);GO:0003682(chromatin binding);GO:0003700(DNA binding transcription factor activity);GO:0005515(protein binding);GO:0005634(nucleus);GO:0006351(transcription, DNA-templated);GO:0006355(regulation of transcription, DNA-templated);GO:0009555(pollen development);GO:0046983(protein dimerization activi…	ko00040(Pentose and glucuronate interconversions);ko00053(Ascorbate and aldarate metabolism);ko00520(Amino sugar and nucleotide sugar metabolism)
han-miR3630-3p_L-3	up	Maker00029685	up	Maker00029685:45	60S ribosomal protein L34 [Momordica charantia]	36	53	45	-34	-22.4	0.658824	6	2-7,52-47;9-14,46-41;16-18,39-37	1-1,53-53[UP5];8-8,x-x[BULq];15-15,40-40[SIL];19-19,36-36[UP3]	.(((.((((((-((((((.&.)))))).)))))).))).	CAGCUUCAGAG-GGUUCCG&GGGAAUCUCUCUGAUGCUU	12	197.151	2	1	Output/WS_GS/cleaveLand_result/t_plot/han-miR3630-3p_L-3_Maker00029685_45_TPlot.pdf	GO:0003723(RNA binding);GO:0003735(structural constituent of ribosome);GO:0006412(translation);GO:0022625(cytosolic large ribosomal subunit);GO:0042254(ribosome biogenesis)	ko03010(Ribosome)
han-miR3630-3p_L-3	up	Maker00031255	up	Maker00031255:272	PREDICTED: early light-induced protein 1, chloroplastic [Cucumis melo]	263	289	272	-34	-22.8	0.670588	18	1-5,289-285;6-15,276-267;17-19,265-263	x-x,284-277[BULt];16-16,266-266[SIL]	(((.((((((((((........(((((&)))))--------)))))))))).)))	GAGGAUCAGAGAGAGCAAGCUCUUCCU&GGGAA--------UCUCUCUGAUGCUU	17	279.297	2	0.999998	Output/WS_GS/cleaveLand_result/t_plot/han-miR3630-3p_L-3_Maker00031255_272_TPlot.pdf	GO:0009409(response to cold);GO:0009507(chloroplast);GO:0009522(photosystem I);GO:0009523(photosystem II);GO:0009535(chloroplast thylakoid membrane);GO:0010030(positive regulation of seed germination);GO:0010117(photoprotection);GO:0010380(regulation of chlorophyll biosynthetic process);GO:0015979(photosynthesis);GO:0016021(integral component of membrane);GO:0016168(chlorophyll binding);GO:003460…	NA
han-miR3630-3p_L-3	up	Maker00036659	up	Maker00036659:2900	PREDICTED: protein NRDE2 homolog isoform X1 [Cucumis melo]	2888	2910	2900	-34	-22.7	0.667647	12.5	1-5,2910-2906;7-12,2903-2898;13-18,2894-2889	6-6,2905-2904[AILt];x-x,2897-2895[BULt];19-19,2888-2888[UP3]	.((((((...((((((..(((((&)))))-.))))))---)))))).	UGGCAUCUGUGGAGAGCCUUCCC&GGGAA-UCUCUCU---GAUGCUU	1	16.4293	4	1	Output/WS_GS/cleaveLand_result/t_plot/han-miR3630-3p_L-3_Maker00036659_2900_TPlot.pdf	GO:0003674(molecular_function);GO:0005634(nucleus);GO:0006396(RNA processing)	NA
lus-miR396b_L+2	up	Maker00007808	down	Maker00007808:290	1-aminocyclopropane-1-carboxylate oxidase 1 [Cucumis melo]	277	299	290	-35.3	-23.9	0.677054	11	5-10,295-290;12-23,288-277	1-4,299-296[UP5];11-11,289-289[SIL]	((((((((((((.((((((....&....)))))).))))))))))))	AGGUUCAAGGAGACUGUGGCUAG&AAUUCCACAGCUUUCUUGAACUU	1	16.4293	4	0.999289	Output/WS_GS/cleaveLand_result/t_plot/lus-miR396b_L+2_Maker00007808_290_TPlot.pdf	GO:0009693(ethylene biosynthetic process);GO:0051213(dioxygenase activity)	ko00270(Cysteine and methionine metabolism)
lus-miR396b_L+2	up	Maker00022320	down	Maker00022320:1535	1-deoxy-D-xylulose 5-phosphate reductoisomerase, chloroplastic [Momordica charantia]	1522	1544	1535	-35.3	-24.4	0.691218	10.5	3-17,1542-1528	1-2,1544-1543[UP5];18-23,1527-1522[UP3]	......(((((((((((((((..&..)))))))))))))))......	GCUAAUGAGAAGGCUGUGGAAAU&AAUUCCACAGCUUUCUUGAACUU	7	115.005	3	0.993554	Output/WS_GS/cleaveLand_result/t_plot/lus-miR396b_L+2_Maker00022320_1535_TPlot.pdf	GO:0030145(manganese ion binding);GO:0030604(1-deoxy-D-xylulose-5-phosphate reductoisomerase activity);GO:0051484(isopentenyl diphosphate biosynthetic process, methylerythritol 4-phosphate pathway involved in terpenoid biosynthetic process);GO:0070402(NADPH binding)	ko00900(Terpenoid backbone biosynthesis)
lus-miR396b_L+2	up	Maker00023861	down	Maker00023861:997	growth-regulating factor 5-like isoform X1 [Cucurbita pepo subsp. pepo]	983	1006	997	-35.3	-29.2	0.827195	7	3-10,1004-997;11-21,995-985	1-2,1006-1005[UP5];x-x,996-996[BULt];22-23,984-983[UP3]	..(((((((((((.((((((((..&..))))))))-)))))))))))..	CCGUUCAAGAAAGCCUGUGGAAAU&AAUUCCACAG-CUUUCUUGAACUU	2	32.8585	3	0.329381	Output/WS_GS/cleaveLand_result/t_plot/lus-miR396b_L+2_Maker00023861_997_TPlot.pdf	GO:0005515(protein binding);GO:0005524(ATP binding);GO:0005634(nucleus);GO:0006351(transcription, DNA-templated);GO:0006355(regulation of transcription, DNA-templated);GO:0048366(leaf development)	NA
lus-miR396b_L+2	up	Maker00025220	down	Maker00025220:1185	growth-regulating factor 1-like [Cucurbita maxima]	1171	1194	1185	-35.3	-29.2	0.827195	7	3-10,1192-1185;11-21,1183-1173	1-2,1194-1193[UP5];x-x,1184-1184[BULt];22-23,1172-1171[UP3]	..(((((((((((.((((((((..&..))))))))-)))))))))))..	UCGUUCAAGAAAGCCUGUGGAAGG&AAUUCCACAG-CUUUCUUGAACUU	3	49.2878	3	0.220982	Output/WS_GS/cleaveLand_result/t_plot/lus-miR396b_L+2_Maker00025220_1185_TPlot.pdf	GO:0005515(protein binding);GO:0005524(ATP binding);GO:0005634(nucleus);GO:0006351(transcription, DNA-templated);GO:0006355(regulation of transcription, DNA-templated);GO:0009624(response to nematode);GO:0019760(glucosinolate metabolic process);GO:0043565(sequence-specific DNA binding);GO:0048364(root development);GO:0048366(leaf development);GO:0061062(regulation of nematode larval development)	NA
lus-miR396b_L+2	up	Maker00031899	down	Maker00031899:3925	putative E3 ubiquitin-protein ligase LIN-1 [Cucurbita pepo subsp. pepo]	3912	3934	3925	-35.3	-23	0.651558	7.5	3-9,3932-3926;11-14,3924-3921;16-22,3919-3913	1-2,3934-3933[UP5];10-10,3925-3925[SIL];15-15,3920-3920[SIL];23-23,3912-3912[UP3]	.(((((((.((((.(((((((..&..))))))).)))).))))))).	UGGUUCAAUAAAGGUGUGGAACA&AAUUCCACAGCUUUCUUGAACUU	5	82.1463	2	0.999995	Output/WS_GS/cleaveLand_result/t_plot/lus-miR396b_L+2_Maker00031899_3925_TPlot.pdf	NA	NA
lus-miR396b_L+2	up	Maker00036265	down	Maker00036265:410	hypothetical protein Csa_1G045600 [Cucumis sativus]	397	419	410	-35.3	-27.6	0.78187	8.5	4-17,416-403;19-21,401-399	1-3,419-417[UP5];18-18,402-402[SIL];22-23,398-397[UP3]	..(((.((((((((((((((...&...)))))))))))))).)))..	GUGUUGAAGGAAGCUGUGGAUUU&AAUUCCACAGCUUUCUUGAACUU	1	16.4293	4	0.459884	Output/WS_GS/cleaveLand_result/t_plot/lus-miR396b_L+2_Maker00036265_410_TPlot.pdf	GO:0005887(integral component of plasma membrane);GO:0008553(proton-exporting ATPase activity, phosphorylative mechanism);GO:0043231(intracellular membrane-bounded organelle);GO:0051453(regulation of intracellular pH);GO:1902600(proton transmembrane transport)	ko00190(Oxidative phosphorylation)
lus-miR396b_L+2	up	Maker00003606	up	Maker00003606:424	hexokinase-1-like [Momordica charantia]	411	434	424	-35.3	-23.1	0.654391	10.5	3-9,432-426;12-23,422-411	1-2,434-433[UP5];10-11,425-423[AILt]	((((((((((((...(((((((..&..)))))))-..))))))))))))	GAGUUCGAGGAAAAGUGUGGAACC&AAUUCCACA-GCUUUCUUGAACUU	1	16.4293	4	0.999997	Output/WS_GS/cleaveLand_result/t_plot/lus-miR396b_L+2_Maker00003606_424_TPlot.pdf	GO:0001678(cellular glucose homeostasis);GO:0004340(glucokinase activity);GO:0005829(cytosol);GO:0006096(glycolytic process);GO:0008865(fructokinase activity);GO:0019158(mannokinase activity)	ko00010(Glycolysis / Gluconeogenesis);ko00051(Fructose and mannose metabolism);ko00052(Galactose metabolism);ko00500(Starch and sucrose metabolism);ko00520(Amino sugar and nucleotide sugar metabolism);ko00524(Neomycin, kanamycin and gentamicin biosynthesis)
lus-miR396b_L+2	up	Maker00004276	up	Maker00004276:1125	RecName: Full=Malate dehydrogenase, mitochondrial; Flags: Precursor	1113	1134	1125	-35.3	-23.1	0.654391	7	2-11,1133-1124;14-16,1122-1120;18-23,1118-1113	1-1,1134-1134[UP5];12-13,1123-1123[AILq];17-17,1119-1119[SIL]	((((((.(((.-((((((((((.&.))))))))))..))).))))))	GGGUUCCAGAU-GUUGUGGAAUG&AAUUCCACAGCUUUCUUGAACUU	5	82.1463	2	0.999983	Output/WS_GS/cleaveLand_result/t_plot/lus-miR396b_L+2_Maker00004276_1125_TPlot.pdf	GO:0005507(copper ion binding);GO:0005618(cell wall);GO:0005739(mitochondrion);GO:0005759(mitochondrial matrix);GO:0005794(Golgi apparatus);GO:0005829(cytosol);GO:0005975(carbohydrate metabolic process);GO:0006099(tricarboxylic acid cycle);GO:0006108(malate metabolic process);GO:0009409(response to cold);GO:0009507(chloroplast);GO:0009651(response to salt stress);GO:0030060(L-malate dehydrogenase…	ko00020(Citrate cycle (TCA cycle));ko00620(Pyruvate metabolism);ko00630(Glyoxylate and dicarboxylate metabolism);ko00710(Carbon fixation in photosynthetic organisms);ko00270(Cysteine and methionine metabolism)
lus-miR396b_L+2	up	Maker00005996	up	Maker00005996:1624	potassium transporter 1 isoform X1 [Momordica charantia]	1611	1634	1624	-35.3	-24.1	0.68272	11	4-8,1631-1627;10-15,1624-1619;17-23,1617-1611	1-3,1634-1632[UP5];9-9,1626-1625[AILt];16-16,1618-1618[SIL]	(((((((.((((((..(((((...&...)))))-.)))))).)))))))	AAGUUCACGAAGGCGGGUGGAUCC&AAUUCCAC-AGCUUUCUUGAACUU	17	279.297	2	0.995421	Output/WS_GS/cleaveLand_result/t_plot/lus-miR396b_L+2_Maker00005996_1624_TPlot.pdf	GO:0015079(potassium ion transmembrane transporter activity);GO:0016020(membrane)	NA
lus-miR396b_L+2	up	Maker00021951	up	Maker00021951:1041	phosphoethanolamine N-methyltransferase-like [Momordica charantia]	1025	1050	1041	-35.3	-23.7	0.671388	9	1-13,1050-1038;14-16,1034-1032;18-23,1030-1025	x-x,1037-1035[BULt];17-17,1031-1031[SIL]	((((((.(((...(((((((((((((&)))))))))))))---))).))))))	GGGUUCUGGACGUGGGUUGUGGGAUU&AAUUCCACAGCUU---UCUUGAACUU	8	131.434	2	0.999624	Output/WS_GS/cleaveLand_result/t_plot/lus-miR396b_L+2_Maker00021951_1041_TPlot.pdf	GO:0005737(cytoplasm);GO:0008757(S-adenosylmethionine-dependent methyltransferase activity);GO:0032259(methylation)	ko00564(Glycerophospholipid metabolism)
lus-miR396b_L+2	up	Maker00023642	up	Maker00023642:1225	probable sucrose-phosphate synthase 2 [Cucumis sativus]	1212	1234	1225	-35.3	-23.8	0.674221	9.5	3-8,1232-1227;10-17,1225-1218;19-21,1216-1214	1-2,1234-1233[UP5];9-9,1226-1226[SIL];18-18,1217-1217[SIL];22-23,1213-1212[UP3]	..(((.((((((((.((((((..&..)))))).)))))))).)))..	AUGUUGGAGAAAGCAGUGGAGCG&AAUUCCACAGCUUUCUUGAACUU	2	32.8585	3	0.999694	Output/WS_GS/cleaveLand_result/t_plot/lus-miR396b_L+2_Maker00023642_1225_TPlot.pdf	GO:0005634(nucleus);GO:0005794(Golgi apparatus);GO:0005986(sucrose biosynthetic process);GO:0016157(sucrose synthase activity);GO:0016757(transferase activity, transferring glycosyl groups);GO:0046524(sucrose-phosphate synthase activity)	ko00500(Starch and sucrose metabolism)
lus-miR396b_L+2	up	Maker00025741	up	Maker00025741:611	60S ribosomal protein L18-3 [Cucurbita maxima]	598	621	611	-35.3	-23.22	0.65779	12	3-6,619-616;10-23,611-598	1-2,621-620[UP5];7-9,615-612[AILt]	((((((((((((((....((((..&..))))-...))))))))))))))	AAGUUCGAGAGAGCAAGAGGAAAG&AAUUCC-ACAGCUUUCUUGAACUU	6	98.5756	3	0.999989	Output/WS_GS/cleaveLand_result/t_plot/lus-miR396b_L+2_Maker00025741_611_TPlot.pdf	GO:0003723(RNA binding);GO:0003735(structural constituent of ribosome);GO:0006412(translation);GO:0022625(cytosolic large ribosomal subunit)	ko03010(Ribosome)
lus-miR396b_L+2	up	Maker00026717	up	Maker00026717:254	mRNA turnover protein 4 homolog [Momordica charantia]	241	263	254	-35.3	-23.7	0.671388	9.5	3-13,261-251;15-19,249-245	1-2,263-262[UP5];14-14,250-250[SIL];20-23,244-241[UP3]	....(((((.(((((((((((..&..))))))))))).)))))....	CUGAUCAGGCAGGCUGUGGAAAA&AAUUCCACAGCUUUCUUGAACUU	1	16.4293	4	0.999851	Output/WS_GS/cleaveLand_result/t_plot/lus-miR396b_L+2_Maker00026717_254_TPlot.pdf	GO:0000027(ribosomal large subunit assembly);GO:0000956(nuclear-transcribed mRNA catabolic process);GO:0002181(cytoplasmic translation);GO:0003735(structural constituent of ribosome);GO:0005730(nucleolus);GO:0006364(rRNA processing);GO:0022625(cytosolic large ribosomal subunit);GO:0030687(preribosome, large subunit precursor);GO:0070180(large ribosomal subunit rRNA binding)	NA
lus-miR396b_L+2	up	Maker00028564	up	Maker00028564:2972	midasin isoform X1 [Momordica charantia]	2960	2982	2972	-35.3	-23.2	0.657224	10	3-8,2980-2975;10-11,2972-2971;14-23,2969-2960	1-2,2982-2981[UP5];9-9,2974-2973[AILt];12-13,2970-2970[AILq]	((((((((((.-((..((((((..&..))))))-.))..))))))))))	AAGUUCAAGAU-GCGAGUGGAACU&AAUUCCAC-AGCUUUCUUGAACUU	5	82.1463	2	0.99996	Output/WS_GS/cleaveLand_result/t_plot/lus-miR396b_L+2_Maker00028564_2972_TPlot.pdf	GO:0004175(endopeptidase activity);GO:0005634(nucleus);GO:0016926(protein desumoylation);GO:0016929(SUMO-specific protease activity)	ko03008(Ribosome biogenesis in eukaryotes)
lus-miR396b_L+2	up	Maker00028664	up	Maker00028664:858	PREDICTED: GDSL esterase/lipase CPRD49 [Cucumis melo]	845	869	858	-35.3	-23	0.651558	11.5	3-7,867-863;8-19,860-849	1-2,869-868[UP5];x-x,862-861[BULt];20-23,848-845[UP3]	....((((((((((((..(((((..&..)))))--))))))))))))....	AUUCUCAAGGAAGCUGAAUGGAAGC&AAUUCCA--CAGCUUUCUUGAACUU	1	16.4293	4	0.999998	Output/WS_GS/cleaveLand_result/t_plot/lus-miR396b_L+2_Maker00028664_858_TPlot.pdf	GO:0005576(extracellular region);GO:0016042(lipid catabolic process);GO:0016787(hydrolase activity);GO:0048046(apoplast);GO:0052689(carboxylic ester hydrolase activity)	NA
lus-miR396b_L+2	up	Maker00031377	up	Maker00031377:698	PREDICTED: growth-regulating factor 9 isoform X1 [Cucumis sativus]	684	707	698	-35.3	-29.2	0.827195	7	3-10,705-698;11-21,696-686	1-2,707-706[UP5];x-x,697-697[BULt];22-23,685-684[UP3]	..(((((((((((.((((((((..&..))))))))-)))))))))))..	GCGUUCAAGAAAGCCUGUGGAAGC&AAUUCCACAG-CUUUCUUGAACUU	5	82.1463	2	0.260386	Output/WS_GS/cleaveLand_result/t_plot/lus-miR396b_L+2_Maker00031377_698_TPlot.pdf	GO:0005515(protein binding);GO:0005524(ATP binding);GO:0005634(nucleus);GO:0006351(transcription, DNA-templated);GO:0006355(regulation of transcription, DNA-templated);GO:0032502(developmental process);GO:0048366(leaf development)	NA
lus-miR396b_L+2	up	Maker00034121	up	Maker00034121:1373	NADH dehydrogenase [ubiquinone] flavoprotein 1, mitochondrial-like [Cucurbita maxima]	1360	1382	1373	-35.3	-24.5	0.694051	9.5	4-12,1379-1371;14-18,1369-1365;20-23,1363-1360	1-3,1382-1380[UP5];13-13,1370-1370[SIL];19-19,1364-1364[SIL]	((((.(((((.(((((((((...&...))))))))).))))).))))	AGGUACAGGGUGGCUGUGGAUGA&AAUUCCACAGCUUUCUUGAACUU	3	49.2878	3	0.991302	Output/WS_GS/cleaveLand_result/t_plot/lus-miR396b_L+2_Maker00034121_1373_TPlot.pdf	GO:0003954(NADH dehydrogenase activity);GO:0009060(aerobic respiration);GO:0010181(FMN binding);GO:0051287(NAD binding);GO:0051539(4 iron, 4 sulfur cluster binding)	ko00190(Oxidative phosphorylation)
lus-miR396b_L+2	up	Maker00034136	up	Maker00034136:434	PREDICTED: cytochrome c oxidase subunit 6b-1-like [Cucumis sativus]	421	443	434	-35.3	-23.2	0.657224	10	3-8,441-436;10-19,434-425	1-2,443-442[UP5];9-9,435-435[SIL];20-23,424-421[UP3]	....((((((((((.((((((..&..)))))).))))))))))....	CCGAUCAAGAAAGCAGUGGAGCU&AAUUCCACAGCUUUCUUGAACUU	2	32.8585	3	0.999995	Output/WS_GS/cleaveLand_result/t_plot/lus-miR396b_L+2_Maker00034136_434_TPlot.pdf	GO:0000786(nucleosome);GO:0003677(DNA binding);GO:0005634(nucleus);GO:0006334(nucleosome assembly);GO:0031492(nucleosomal DNA binding)	ko00190(Oxidative phosphorylation)
mdm-miR319c-5p_L+1R-1_2ss7C-20GC	up	Maker00009648	down	Maker00009648:435	annexin D3 [Momordica charantia]	421	444	435	-38	-25.5	0.671053	6.5	1-16,444-429;17-19,425-423	x-x,428-426[BULt];20-21,422-421[UP3]	..(((...((((((((((((((((&))))))))))))))))---)))..	CUGUGAUAGGCUGAAGAAAGCUUU&AGAGCUUUCUUCAGUC---CACUC	2	32.8585	3	0.999662	Output/WS_GS/cleaveLand_result/t_plot/mdm-miR319c-5p_L+1R-1_2ss7C-20GC_Maker00009648_435_TPlot.pdf	GO:0005509(calcium ion binding);GO:0005544(calcium-dependent phospholipid binding);GO:0005773(vacuole);GO:0009408(response to heat);GO:0009409(response to cold);GO:0009414(response to water deprivation);GO:0009507(chloroplast);GO:0009651(response to salt stress);GO:0009986(cell surface)	NA
mdm-miR319c-5p_L+1R-1_2ss7C-20GC	up	Maker00013943	down	Maker00013943:706	serine/threonine-protein kinase STY46 isoform X1 [Momordica charantia]	695	714	706	-38	-25.2	0.663158	6.5	1-5,714-710;8-17,708-699;19-21,697-695	6-7,709-709[AILq];18-18,698-698[SIL]	(((.((((((((((.-(((((&)))))..)))))))))).)))	GAGAGGGCUGAAGAU-GUUCU&AGAGCUUUCUUCAGUCCACUC	3	49.2878	3	0.999949	Output/WS_GS/cleaveLand_result/t_plot/mdm-miR319c-5p_L+1R-1_2ss7C-20GC_Maker00013943_706_TPlot.pdf	GO:0004672(protein kinase activity);GO:0004674(protein serine/threonine kinase activity);GO:0004712(protein serine/threonine/tyrosine kinase activity);GO:0005829(cytosol);GO:0005886(plasma membrane);GO:0009658(chloroplast organization);GO:0035556(intracellular signal transduction)	NA
mdm-miR319c-5p_L+1R-1_2ss7C-20GC	up	Maker00025883	down	Maker00025883:764	PREDICTED: NAC transcription factor 29 [Cucumis melo]	753	773	764	-38	-26.1	0.686842	5	1-13,773-761;15-18,759-756	14-14,760-760[SIL];19-21,755-753[UP3]	...((((.(((((((((((((&))))))))))))).))))...	UGUUGGAGUGAAGAAAGCUUU&AGAGCUUUCUUCAGUCCACUC	2	32.8585	3	0.988263	Output/WS_GS/cleaveLand_result/t_plot/mdm-miR319c-5p_L+1R-1_2ss7C-20GC_Maker00025883_764_TPlot.pdf	GO:0003677(DNA binding);GO:0003700(DNA binding transcription factor activity);GO:0005634(nucleus);GO:0006351(transcription, DNA-templated);GO:0006355(regulation of transcription, DNA-templated);GO:0007275(multicellular organism development);GO:0009793(embryo development ending in seed dormancy);GO:0009825(multidimensional cell growth);GO:0009835(fruit ripening);GO:0009908(flower development);GO:0…	ko03013(RNA transport);ko03015(mRNA surveillance pathway);ko03018(RNA degradation)
mdm-miR319c-5p_L+1R-1_2ss7C-20GC	up	Maker00036346	down	Maker00036346:1134	uncharacterized protein LOC111801774 [Cucurbita pepo subsp. pepo]	1123	1144	1134	-38	-27.7	0.728947	6.5	2-9,1143-1136;10-13,1134-1131;15-21,1129-1123	1-1,1144-1144[UP5];x-x,1135-1135[BULt];14-14,1130-1130[SIL]	(((((((.((((.((((((((.&.))))))))-)))).)))))))	GGGUGGAGUGAGUGAAAGUUCA&AGAGCUUUC-UUCAGUCCACUC	2	32.8585	3	0.727073	Output/WS_GS/cleaveLand_result/t_plot/mdm-miR319c-5p_L+1R-1_2ss7C-20GC_Maker00036346_1134_TPlot.pdf	NA	NA
mdm-miR319c-5p_L+1R-1_2ss7C-20GC	up	Maker00003593	up	Maker00003593:1198	GRF1-interacting factor 1-like [Cucurbita maxima]	1187	1207	1198	-38	-28.4	0.747368	7	1-12,1207-1196;14-17,1193-1190;19-21,1189-1187	13-13,1195-1194[AILt];18-18,x-x[BULq]	(((-((((..((((((((((((&))))))))))))-.)))).)))	GAG-GGACGAGGAGGGAGCUCU&AGAGCUUUCUUC-AGUCCACUC	3	49.2878	3	0.477576	Output/WS_GS/cleaveLand_result/t_plot/mdm-miR319c-5p_L+1R-1_2ss7C-20GC_Maker00003593_1198_TPlot.pdf	GO:0003713(transcription coactivator activity);GO:0005515(protein binding);GO:0005634(nucleus);GO:0006351(transcription, DNA-templated);GO:0006355(regulation of transcription, DNA-templated);GO:0008283(cell proliferation);GO:0009955(adaxial/abaxial pattern specification);GO:0045944(positive regulation of transcription by RNA polymerase II);GO:0048366(leaf development)	NA
mdm-miR319c-5p_L+1R-1_2ss7C-20GC	up	Maker00008751	up	Maker00008751:1786	lysine-specific demethylase JMJ25-like [Cucurbita maxima]	1772	1796	1786	-38	-29.9	0.786842	5.5	1-2,1796-1795;3-15,1793-1781;16-21,1777-1772	x-x,1794-1794[BULt];x-x,1780-1778[BULt]	((((((...(((((((((((((.((&))-)))))))))))))---))))))	GAGUGGUAUGCUGAAGAAAGCUGCU&AG-AGCUUUCUUCAGU---CCACUC	1	16.4293	4	0.247455	Output/WS_GS/cleaveLand_result/t_plot/mdm-miR319c-5p_L+1R-1_2ss7C-20GC_Maker00008751_1786_TPlot.pdf	GO:0003700(DNA binding transcription factor activity);GO:0005634(nucleus);GO:0006355(regulation of transcription, DNA-templated);GO:0043565(sequence-specific DNA binding)	NA
mdm-miR319c-5p_L+1R-1_2ss7C-20GC	up	Maker00011733	up	Maker00011733:1327	protein NETWORKED 1B-like [Cucurbita moschata]	1314	1336	1327	-38	-28.3	0.744737	6	3-14,1334-1323;15-18,1321-1318;19-21,1316-1314	1-2,1336-1335[UP5];x-x,1322-1322[BULt];x-x,1317-1317[BULt]	(((.((((.((((((((((((..&..))))))))))))-))))-)))	GAGAUGGAGCUGAAGAGAGCUGA&AGAGCUUUCUUCAG-UCCA-CUC	10	164.293	2	0.452971	Output/WS_GS/cleaveLand_result/t_plot/mdm-miR319c-5p_L+1R-1_2ss7C-20GC_Maker00011733_1327_TPlot.pdf	GO:0000902(cell morphogenesis)	NA
mdm-miR319c-5p_L+1R-1_2ss7C-20GC	up	Maker00011920	up	Maker00011920:1024	glucose-6-phosphate/phosphate translocator 2, chloroplastic-like [Cucurbita maxima]	1013	1041	1024	-38	-26.3	0.692105	20.5	1-7,1041-1035;8-19,1026-1015	x-x,1034-1027[BULt];20-21,1014-1013[UP3]	..((((((((((((........(((((((&)))))))--------))))))))))))..	UUGUGGGCUGAAGGGUUCCAAAAGGCUCU&AGAGCUU--------UCUUCAGUCCACUC	2	32.8585	3	0.969685	Output/WS_GS/cleaveLand_result/t_plot/mdm-miR319c-5p_L+1R-1_2ss7C-20GC_Maker00011920_1024_TPlot.pdf	GO:0034219(carbohydrate transmembrane transport)	NA
mdm-miR319c-5p_L+1R-1_2ss7C-20GC	up	Maker00016471	up	Maker00016471:1654	PREDICTED: uncharacterized protein LOC103493641 [Cucumis melo]	1638	1663	1654	-38	-26.7	0.702632	15.5	1-2,1663-1662;4-11,1660-1653;12-21,1647-1638	3-3,1661-1661[SIL];x-x,1652-1648[BULt]	((((((((((.....((((((((.((&)).))))))))-----))))))))))	GGGUGGACUGGUCUAGAGGAGGCGCU&AGAGCUUUCUU-----CAGUCCACUC	4	65.7171	2	0.914232	Output/WS_GS/cleaveLand_result/t_plot/mdm-miR319c-5p_L+1R-1_2ss7C-20GC_Maker00016471_1654_TPlot.pdf	GO:0005739(mitochondrion);GO:0005768(endosome);GO:0005794(Golgi apparatus);GO:0005802(trans-Golgi network);GO:0008375(acetylglucosaminyltransferase activity);GO:0016021(integral component of membrane);GO:0016757(transferase activity, transferring glycosyl groups)	NA
mdm-miR319c-5p_L+1R-1_2ss7C-20GC	up	Maker00023642	up	Maker00023642:1579	probable sucrose-phosphate synthase 2 [Cucumis sativus]	1567	1592	1579	-38	-24.8	0.652632	12.5	2-8,1591-1585;9-17,1580-1572;19-21,1569-1567	1-1,1592-1592[UP5];x-x,1584-1581[BULt];18-18,1571-1570[AILt]	(((..(((((((((....(((((((.&.)))))))----)))))))))-.)))	GAGGAGGAUUGAAGCAGAAGAGCUCG&AGAGCUUU----CUUCAGUCC-ACUC	1	16.4293	4	0.999996	Output/WS_GS/cleaveLand_result/t_plot/mdm-miR319c-5p_L+1R-1_2ss7C-20GC_Maker00023642_1579_TPlot.pdf	GO:0005634(nucleus);GO:0005794(Golgi apparatus);GO:0005986(sucrose biosynthetic process);GO:0016157(sucrose synthase activity);GO:0016757(transferase activity, transferring glycosyl groups);GO:0046524(sucrose-phosphate synthase activity)	ko00500(Starch and sucrose metabolism)
mdm-miR319c-5p_L+1R-1_2ss7C-20GC	up	Maker00026122	up	Maker00026122:2614	ubiquitin-like-specific protease 1D [Cucurbita moschata]	2602	2624	2614	-38	-25.2	0.663158	8	3-8,2622-2617;9-13,2615-2611;14-21,2609-2602	1-2,2624-2623[UP5];x-x,2616-2616[BULt];x-x,2610-2610[BULt]	((((((((.(((((.((((((..&..))))))-)))))-))))))))	GAGUGGACUUGGAGUAAAGUUGU&AGAGCUUU-CUUCA-GUCCACUC	1	16.4293	4	0.999954	Output/WS_GS/cleaveLand_result/t_plot/mdm-miR319c-5p_L+1R-1_2ss7C-20GC_Maker00026122_2614_TPlot.pdf	GO:0004175(endopeptidase activity);GO:0005634(nucleus);GO:0006508(proteolysis);GO:0008234(cysteine-type peptidase activity);GO:0009651(response to salt stress);GO:0010228(vegetative to reproductive phase transition of meristem);GO:0016607(nuclear speck);GO:0016926(protein desumoylation);GO:0016929(SUMO-specific protease activity);GO:0070140(SUMO-specific isopeptidase activity)	NA
mdm-miR319c-5p_L+1R-1_2ss7C-20GC	up	Maker00030837	up	Maker00030837:2242	DNA replication licensing factor MCM2 [Momordica charantia]	2228	2251	2242	-38	-25.4	0.668421	11	4-13,2248-2239;14-21,2235-2228	1-3,2251-2249[UP5];x-x,2238-2236[BULt]	((((((((...((((((((((...&...))))))))))---))))))))	GAGUGGACCCUUGAAGGAGGUGCC&AGAGCUUUCUUCA---GUCCACUC	1	16.4293	4	0.999749	Output/WS_GS/cleaveLand_result/t_plot/mdm-miR319c-5p_L+1R-1_2ss7C-20GC_Maker00030837_2242_TPlot.pdf	GO:0006268(DNA unwinding involved in DNA replication)	ko03030(DNA replication)
mdm-miR319d_L-1R+1_1ss21AC	up	Maker00004442	down	Maker00004442:638	keratin, type I cytoskeletal 9-like [Cucurbita moschata]	621	648	638	-40.2	-26.8	0.666667	9.5	1-7,648-642;8-15,640-633;16-18,627-625;19-21,623-621	x-x,641-641[BULt];x-x,632-628[BULt];x-x,624-624[BULt]	(((.(((.....((((((((.(((((((&)))))))-))))))))-----)))-)))	UGGAAGUAAGGCGAGUGAGUACGGCGGU&ACUGCCG-ACUCAUUC-----ACU-CCA	216	3548.72	2	0.968164	Output/WS_GS/cleaveLand_result/t_plot/mdm-miR319d_L-1R+1_1ss21AC_Maker00004442_638_TPlot.pdf	NA	NA
mdm-miR319d_L-1R+1_1ss21AC	up	Maker00012390	down	Maker00012390:809	Acetamidase/Formamidase family protein isoform 1 [Theobroma cacao]	798	827	809	-40.2	-27.9	0.69403	21	2-8,826-820;9-12,810-807;14-21,805-798	1-1,827-827[UP5];x-x,819-811[BULt];13-13,806-806[SIL]	((((((((.((((.........(((((((.&.)))))))---------)))).))))))))	UGGAGUGAUUGGGACUGCACCAUCGGCAGA&ACUGCCGA---------CUCAUUCACUCCA	1	16.4293	4	0.769811	Output/WS_GS/cleaveLand_result/t_plot/mdm-miR319d_L-1R+1_1ss21AC_Maker00012390_809_TPlot.pdf	GO:0004328(formamidase activity);GO:0005773(vacuole)	ko00630(Glyoxylate and dicarboxylate metabolism);ko00910(Nitrogen metabolism);ko00460(Cyanoamino acid metabolism)
mdm-miR319d_L-1R+1_1ss21AC	up	Maker00021896	down	Maker00021896:643	PREDICTED: probable galactinol--sucrose galactosyltransferase 6 isoform X1 [Cucumis melo]	632	652	643	-40.2	-28.7	0.71393	7.5	2-11,651-642;13-15,639-637;17-20,636-633	1-1,652-652[UP5];12-12,641-640[AILt];16-16,x-x[BULq];21-21,632-632[UP3]	.((((-(((..((((((((((.&.))))))))))-.))).)))).	AGGAG-GAGCAGAGUCGGCAGG&ACUGCCGACUC-AUUCACUCCA	6	98.5756	3	0.422696	Output/WS_GS/cleaveLand_result/t_plot/mdm-miR319d_L-1R+1_1ss21AC_Maker00021896_643_TPlot.pdf	GO:0003824(catalytic activity);GO:0004553(hydrolase activity, hydrolyzing O-glycosyl compounds);GO:0005737(cytoplasm);GO:0006979(response to oxidative stress);GO:0009506(plasmodesma);GO:0034484(raffinose catabolic process);GO:0047274(galactinol-sucrose galactosyltransferase activity);GO:0052692(raffinose alpha-galactosidase activity);GO:0080167(response to karrikin)	ko00052(Galactose metabolism)
mdm-miR319d_L-1R+1_1ss21AC	up	Maker00021895	up	Maker00021895:1468	serine/threonine-protein kinase TOUSLED-like isoform X1 [Cucurbita moschata]	1459	1477	1468	-40.2	-26.4	0.656716	6	2-11,1476-1467;13-15,1466-1464;17-21,1463-1459	1-1,1477-1477[UP5];12-12,x-x[BULq];16-16,x-x[BULq]	(((((-(((-((((((((((.&.)))))))))).))).)))))	UGGAG-GAA-GAGUUGGUAGC&ACUGCCGACUCAUUCACUCCA	3	49.2878	3	0.994722	Output/WS_GS/cleaveLand_result/t_plot/mdm-miR319d_L-1R+1_1ss21AC_Maker00021895_1468_TPlot.pdf	GO:0004674(protein serine/threonine kinase activity);GO:0005515(protein binding);GO:0005524(ATP binding);GO:0005634(nucleus);GO:0005737(cytoplasm);GO:0006468(protein phosphorylation);GO:0009507(chloroplast);GO:0016301(kinase activity);GO:0042802(identical protein binding);GO:1900368(regulation of RNA interference)	NA
mdm-miR319d_L-1R+1_1ss21AC	up	Maker00022857	up	Maker00022857:3591	RRP12-like protein [Momordica charantia]	3579	3600	3591	-40.2	-28.1	0.699005	5.5	1-10,3600-3591;11-15,3589-3585;18-21,3582-3579	x-x,3590-3590[BULt];16-17,3584-3583[SIL]	((((..(((((.((((((((((&))))))))))-)))))..))))	UGGAAGGAGUGAAGUUGGCAGU&ACUGCCGACU-CAUUCACUCCA	1	16.4293	4	0.663715	Output/WS_GS/cleaveLand_result/t_plot/mdm-miR319d_L-1R+1_1ss21AC_Maker00022857_3591_TPlot.pdf	GO:0005634(nucleus);GO:0008150(biological_process)	NA
mdm-miR319d_L-1R+1_1ss21AC	up	Maker00029714	up	Maker00029714:597	cytochrome c1-2, heme protein, mitochondrial [Cucurbita moschata]	587	606	597	-40.2	-27.4	0.681592	6	1-7,606-600;10-15,597-592;17-20,591-588	8-9,599-598[SIL];16-16,x-x[BULq];21-21,587-587[UP3]	.((((-((((((..(((((((&)))))))..)))))).)))).	GGGAG-GAAUGAUCCGGCAGU&ACUGCCGACUCAUUCACUCCA	6	98.5756	2	0.849823	Output/WS_GS/cleaveLand_result/t_plot/mdm-miR319d_L-1R+1_1ss21AC_Maker00029714_597_TPlot.pdf	GO:0005515(protein binding);GO:0005739(mitochondrion);GO:0005746(mitochondrial respiratory chain);GO:0005750(mitochondrial respiratory chain complex III);GO:0005773(vacuole);GO:0016020(membrane);GO:0016021(integral component of membrane);GO:0020037(heme binding);GO:0045153(electron transporter, transferring electrons within CoQH2-cytochrome c reductase complex activity);GO:0046872(metal ion bindi…	ko00190(Oxidative phosphorylation)
mtr-miR156h-3p_2ss6TC10TG	up	Maker00001946	down	Maker00001946:256	glycerophosphodiester phosphodiesterase GDPD1, chloroplastic-like [Cucurbita maxima]	246	265	256	-38.1	-27.8	0.729659	5	2-12,264-254;14-21,253-246	1-1,265-265[UP5];13-13,x-x[BULq]	((((((((-(((((((((((.&.))))))))))).))))))))	GGUGAUAG-GGCAUAGAGGGA&GCUCUCUAUGCUUCUGUCAUC	19	312.156	2	0.628817	Output/WS_GS/cleaveLand_result/t_plot/mtr-miR156h-3p_2ss6TC10TG_Maker00001946_256_TPlot.pdf	GO:0008889(glycerophosphodiester phosphodiesterase activity);GO:0030643(cellular phosphate ion homeostasis);GO:0046475(glycerophospholipid catabolic process)	ko00564(Glycerophospholipid metabolism)
mtr-miR156h-3p_2ss6TC10TG	up	Maker00007167	down	Maker00007167:171	cinnamoyl-CoA reductase 1-like [Cucurbita pepo subsp. pepo]	160	179	171	-38.1	-27.7	0.727034	7.5	1-8,179-172;10-20,171-161	9-9,x-x[BULq];21-21,160-160[UP3]	.(((((((((((-((((((((&)))))))).))))))))))).	UGUGACAGGGGC-UGGAGGGU&GCUCUCUAUGCUUCUGUCAUC	4	65.7171	3	0.740369	Output/WS_GS/cleaveLand_result/t_plot/mtr-miR156h-3p_2ss6TC10TG_Maker00007167_171_TPlot.pdf	GO:0003824(catalytic activity);GO:0005575(cellular_component);GO:0009408(response to heat);GO:0009414(response to water deprivation);GO:0009737(response to abscisic acid);GO:0009809(lignin biosynthetic process);GO:0016621(cinnamoyl-CoA reductase activity);GO:0046686(response to cadmium ion);GO:0050662(coenzyme binding)	ko00940(Phenylpropanoid biosynthesis)
mtr-miR156h-3p_2ss6TC10TG	up	Maker00022977	down	Maker00022977:161	-	150	172	161	-38.1	-26.2	0.687664	8.5	1-7,172-166;8-12,163-159;15-21,156-150	x-x,165-164[BULt];13-14,158-157[SIL]	(((((((..(((((..(((((((&)))))))--)))))..)))))))	GGUGACAUUGGCGUUAAGAGAGC&GCUCUCU--AUGCUUCUGUCAUC	1	16.4293	4	0.996269	Output/WS_GS/cleaveLand_result/t_plot/mtr-miR156h-3p_2ss6TC10TG_Maker00022977_161_TPlot.pdf	NA	NA
mtr-miR156h-3p_2ss6TC10TG	up	Maker00025556	down	Maker00025556:853	Nucleoside phosphorylase [Trema orientale]	842	866	853	-38.1	-25.3	0.664042	15.5	1-5,866-862;6-19,857-844	x-x,861-858[BULt];20-21,843-842[UP3]	..((((((((((((((....(((((&)))))----))))))))))))))..	UUUGGCAGAGGUAUGGGCAAGGGGC&GCUCU----CUAUGCUUCUGUCAUC	1	16.4293	4	0.99999	Output/WS_GS/cleaveLand_result/t_plot/mtr-miR156h-3p_2ss6TC10TG_Maker00025556_853_TPlot.pdf	GO:0005886(plasma membrane)	NA
mtr-miR156h-3p_2ss6TC10TG	up	Maker00035801	down	Maker00035801:744	CBL-interacting serine/threonine-protein kinase 23-like isoform X1 [Momordica charantia]	730	753	744	-38.1	-25.3	0.664042	13	3-11,751-743;12-21,739-730	1-2,753-752[UP5];x-x,742-740[BULt]	((((((((((...(((((((((..&..)))))))))---))))))))))	GGUGGCAGAACCCGCGUGGGGAAA&GCUCUCUAUGC---UUCUGUCAUC	2	32.8585	3	0.999992	Output/WS_GS/cleaveLand_result/t_plot/mtr-miR156h-3p_2ss6TC10TG_Maker00035801_744_TPlot.pdf	GO:0004674(protein serine/threonine kinase activity);GO:0005634(nucleus);GO:0005737(cytoplasm);GO:0006468(protein phosphorylation);GO:0035556(intracellular signal transduction)	NA
mtr-miR156h-3p_2ss6TC10TG	up	Maker00006137	up	Maker00006137:1545	protein IQ-DOMAIN 1 [Cucurbita pepo subsp. pepo]	1534	1556	1545	-38.1	-25.08	0.658268	13	1-6,1556-1551;9-18,1546-1537	7-8,1550-1547[AILt];19-21,1536-1534[UP3]	...((((((((((....((((((&))))))--..))))))))))...	GCAGACAGAAGCAAGUCGGGGGC&GCUCUC--UAUGCUUCUGUCAUC	3	49.2878	3	1	Output/WS_GS/cleaveLand_result/t_plot/mtr-miR156h-3p_2ss6TC10TG_Maker00006137_1545_TPlot.pdf	GO:0005516(calmodulin binding);GO:0005634(nucleus);GO:0008150(biological_process)	NA
mtr-miR156h-3p_2ss6TC10TG	up	Maker00012576	up	Maker00012576:1255	uncharacterized protein LOC111463164 [Cucurbita moschata]	1244	1264	1255	-38.1	-25.3	0.664042	8.5	3-8,1262-1257;10-20,1255-1245	1-2,1264-1263[UP5];9-9,1256-1256[SIL];21-21,1244-1244[UP3]	.(((((((((((.((((((..&..)))))).))))))))))).	AGUGGCAGGGGCUUAGAGAAC&GCUCUCUAUGCUUCUGUCAUC	2	32.8585	3	0.99999	Output/WS_GS/cleaveLand_result/t_plot/mtr-miR156h-3p_2ss6TC10TG_Maker00012576_1255_TPlot.pdf	GO:0003674(molecular_function);GO:0005634(nucleus);GO:0008150(biological_process);GO:0016021(integral component of membrane)	NA
mtr-miR156h-3p_2ss6TC10TG	up	Maker00028792	up	Maker00028792:1123	UPF0160 protein [Cucurbita moschata]	1112	1137	1123	-38.1	-25.4	0.666667	14	1-4,1137-1134;6-8,1132-1130;9-21,1124-1112	5-5,1133-1133[SIL];x-x,1129-1125[BULt]	(((((((((((((.....(((.((((&)))).)))-----)))))))))))))	GAUGAUAGAAGCAAACAUUGGCGAGU&GCUCUCUA-----UGCUUCUGUCAUC	2	32.8585	3	0.999979	Output/WS_GS/cleaveLand_result/t_plot/mtr-miR156h-3p_2ss6TC10TG_Maker00028792_1123_TPlot.pdf	GO:0005739(mitochondrion);GO:0005829(cytosol);GO:0008150(biological_process)	NA
mtr-miR156h-3p_2ss6TC10TG	up	Maker00031800	up	Maker00031800:1156	uncharacterized protein LOC111800413 [Cucurbita pepo subsp. pepo]	1146	1166	1156	-38.1	-27.1	0.711286	7	1-3,1166-1164;4-12,1162-1154;14-21,1153-1146	x-x,1163-1163[BULt];13-13,x-x[BULq]	((((((((-(((((((((.(((&)))-))))))))).))))))))	GAUGACAG-AGUAUGGGGUGGC&GCU-CUCUAUGCUUCUGUCAUC	3	49.2878	3	0.91347	Output/WS_GS/cleaveLand_result/t_plot/mtr-miR156h-3p_2ss6TC10TG_Maker00031800_1156_TPlot.pdf	NA	NA
mtr-miR166e-5p_R+1	down	Maker00019626	down	Maker00019626:653	acetyl-CoA acetyltransferase, cytosolic 1-like [Cucurbita pepo subsp. pepo]	636	662	653	-46.6	-34.4	0.738197	7.5	1-15,662-648;16-17,642-641;20-22,638-636	x-x,647-643[BULt];18-19,640-639[SIL]	(((..((.....(((((((((((((((&)))))))))))))))-----))..)))	GCUGAGAUAUGUGCCAGCCAACAUUCC&GGAAUGUUGGCUGGC-----UCGAGGC	18	295.727	2	0.260386	Output/WS_GS/cleaveLand_result/t_plot/mtr-miR166e-5p_R+1_Maker00019626_653_TPlot.pdf	GO:0003985(acetyl-CoA C-acetyltransferase activity);GO:0005737(cytoplasm);GO:0005829(cytosol);GO:0006635(fatty acid beta-oxidation);GO:0008152(metabolic process);GO:0016747(transferase activity, transferring acyl groups other than amino-acyl groups);GO:0046872(metal ion binding)	ko00620(Pyruvate metabolism);ko00630(Glyoxylate and dicarboxylate metabolism);ko00640(Propanoate metabolism);ko00650(Butanoate metabolism);ko00071(Fatty acid degradation);ko00072(Synthesis and degradation of ketone bodies);ko00280(Valine, leucine and isoleucine degradation);ko00310(Lysine degradation);ko00380(Tryptophan metabolism);ko00900(Terpenoid backbone biosynthesis)
mtr-miR166e-5p_R+1	down	Maker00017136	up	Maker00017136:842	uncharacterized protein LOC111797967 [Cucurbita pepo subsp. pepo]	829	851	842	-46.6	-30.4	0.652361	14.5	8-13,844-839;14-22,837-829	1-7,851-845[UP5];x-x,838-838[BULt]	(((((((((.((((((.......&.......))))))-)))))))))	GCCUCGGGCUCAGCCAUUAAUGG&GGAAUGUUGGCUG-GCUCGAGGC	3	49.2878	3	0.989379	Output/WS_GS/cleaveLand_result/t_plot/mtr-miR166e-5p_R+1_Maker00017136_842_TPlot.pdf	NA	NA
mtr-miR172c-5p_1ss9AT	up	Maker00002563	down	Maker00002563:1382	G-type lectin S-receptor-like serine/threonine-protein kinase At5g24080 isoform X1 [Cucurbita moschata]	1372	1391	1382	-33.7	-22.7	0.673591	6.5	2-12,1390-1380;14-20,1379-1373	1-1,1391-1391[UP5];13-13,x-x[BULq];21-21,1372-1372[UP3]	.(((((((-(((((((((((.&.))))))))))).))))))).	GGUGGGUU-UGAGGAUGCUGG&GUAGCAUCUUCAAGAUUCACA	1	16.4293	4	0.999219	Output/WS_GS/cleaveLand_result/t_plot/mtr-miR172c-5p_1ss9AT_Maker00002563_1382_TPlot.pdf	GO:0004674(protein serine/threonine kinase activity);GO:0005886(plasma membrane);GO:0006468(protein phosphorylation)	NA
mtr-miR172c-5p_1ss9AT	up	Maker00007609	down	Maker00007609:2201	probable galactinol--sucrose galactosyltransferase 2 [Cucurbita pepo subsp. pepo]	2187	2210	2201	-33.7	-24.6	0.72997	5	1-15,2210-2196;16-18,2193-2191;19-21,2189-2187	x-x,2195-2194[BULt];x-x,2190-2190[BULt]	(((.(((..(((((((((((((((&)))))))))))))))--)))-)))	UGUAGAAUUUCUUGAAGAUGUUGC&GUAGCAUCUUCAAGA--UUC-ACA	1	16.4293	4	0.842434	Output/WS_GS/cleaveLand_result/t_plot/mtr-miR172c-5p_1ss9AT_Maker00007609_2201_TPlot.pdf	GO:0003824(catalytic activity);GO:0004553(hydrolase activity, hydrolyzing O-glycosyl compounds);GO:0005737(cytoplasm);GO:0006979(response to oxidative stress);GO:0009506(plasmodesma);GO:0034484(raffinose catabolic process);GO:0047274(galactinol-sucrose galactosyltransferase activity);GO:0052692(raffinose alpha-galactosidase activity);GO:0080167(response to karrikin)	ko00052(Galactose metabolism)
mtr-miR172c-5p_1ss9AT	up	Maker00011889	down	Maker00011889:669	PREDICTED: sphingosine kinase 1 [Cucumis melo]	652	678	669	-33.7	-22.2	0.658754	13	4-15,675-664;16-20,657-653	1-3,678-676[UP5];x-x,663-658[BULt];21-21,652-652[UP3]	.(((((......((((((((((((...&...))))))))))))------))))).	CGUGAAGCCUAUUCUUGAGGAUGCCGA&GUAGCAUCUUCAAGA------UUCACA	7	115.005	2	0.999848	Output/WS_GS/cleaveLand_result/t_plot/mtr-miR172c-5p_1ss9AT_Maker00011889_669_TPlot.pdf	GO:0003007(heart morphogenesis);GO:0003318(cell migration to the midline involved in heart development);GO:0003951(NAD+ kinase activity);GO:0008152(metabolic process);GO:0016301(kinase activity);GO:0048703(embryonic viscerocranium morphogenesis)	ko00600(Sphingolipid metabolism)
mtr-miR172c-5p_1ss9AT	up	Maker00013053	down	Maker00013053:2314	probable beta-D-xylosidase 6 [Cucurbita maxima]	2303	2323	2314	-33.7	-22.3	0.661721	6.5	2-13,2322-2311;16-21,2308-2303	1-1,2323-2323[UP5];14-15,2310-2309[SIL]	((((((..((((((((((((.&.))))))))))))..))))))	UGUGGAAGUUGAGGAUGUUGA&GUAGCAUCUUCAAGAUUCACA	3	49.2878	2	0.999745	Output/WS_GS/cleaveLand_result/t_plot/mtr-miR172c-5p_1ss9AT_Maker00013053_2314_TPlot.pdf	GO:0009044(xylan 1,4-beta-xylosidase activity);GO:0009505(plant-type cell wall);GO:0031222(arabinan catabolic process);GO:0045493(xylan catabolic process);GO:0046556(alpha-L-arabinofuranosidase activity)	ko00520(Amino sugar and nucleotide sugar metabolism)
mtr-miR172c-5p_1ss9AT	up	Maker00016194	down	Maker00016194:960	copper-transporting ATPase PAA2, chloroplastic [Cucurbita moschata]	949	972	960	-33.7	-23.74	0.704451	11.5	1-6,972-967;8-21,962-949	7-7,966-963[AILt]	((((((((((((((....((((((&))))))---.))))))))))))))	UGUGGGUUUUGGAGCAGUUGCUGC&GUAGCA---UCUUCAAGAUUCACA	1	16.4293	4	0.967009	Output/WS_GS/cleaveLand_result/t_plot/mtr-miR172c-5p_1ss9AT_Maker00016194_960_TPlot.pdf	GO:0005887(integral component of plasma membrane);GO:0043231(intracellular membrane-bounded organelle);GO:0043682(copper-transporting ATPase activity)	NA
mtr-miR172c-5p_1ss9AT	up	Maker00026155	down	Maker00026155:933	protein TWIN LOV 1 [Cucurbita maxima]	921	943	933	-33.7	-23.3	0.691395	6.5	2-4,942-940;5-15,938-928;16-20,926-922	1-1,943-943[UP5];x-x,939-939[BULt];x-x,927-927[BULt];21-21,921-921[UP3]	.(((((.(((((((((((.(((.&.)))-)))))))))))-))))).	CGUGGAUUCUUGAAGAUGACUGG&GUAG-CAUCUUCAAGA-UUCACA	1	16.4293	4	0.991246	Output/WS_GS/cleaveLand_result/t_plot/mtr-miR172c-5p_1ss9AT_Maker00026155_933_TPlot.pdf	GO:0004674(protein serine/threonine kinase activity);GO:0005634(nucleus);GO:0005737(cytoplasm);GO:0035556(intracellular signal transduction)	NA
mtr-miR172c-5p_1ss9AT	up	Maker00032099	down	Maker00032099:883	PREDICTED: auxin-responsive protein IAA14 [Cucumis melo]	873	891	883	-33.7	-22.2	0.658754	4.5	1-3,891-889;5-14,888-879;16-20,878-874	4-4,x-x[BULq];15-15,x-x[BULq];21-21,873-873[UP3]	.(((((-((((((((((-(((&))).)))))))))).))))).	GGUGGA-CUUGAAGAUG-UAC&GUAGCAUCUUCAAGAUUCACA	3	49.2878	3	0.999944	Output/WS_GS/cleaveLand_result/t_plot/mtr-miR172c-5p_1ss9AT_Maker00032099_883_TPlot.pdf	GO:0003700(DNA binding transcription factor activity);GO:0005515(protein binding);GO:0005634(nucleus);GO:0006351(transcription, DNA-templated);GO:0006355(regulation of transcription, DNA-templated);GO:0009733(response to auxin);GO:0009734(auxin-activated signaling pathway);GO:0010102(lateral root morphogenesis);GO:0016021(integral component of membrane);GO:0045892(negative regulation of transcrip…	ko04075(Plant hormone signal transduction)
mtr-miR172c-5p_1ss9AT	up	Maker00034164	down	Maker00034164:672	probable WRKY transcription factor 57 [Cucurbita pepo subsp. pepo]	659	682	672	-33.7	-22.4	0.664688	6	1-5,682-678;6-16,676-666;17-19,663-661	x-x,677-677[BULt];x-x,665-664[BULt];20-21,660-659[UP3]	..(((..(((((((((((.(((((&)))))-)))))))))))--)))..	GUUGAUCAUCUUGAAGAUGGCUAC&GUAGC-AUCUUCAAGAU--UCACA	8	131.434	2	0.999513	Output/WS_GS/cleaveLand_result/t_plot/mtr-miR172c-5p_1ss9AT_Maker00034164_672_TPlot.pdf	GO:0003700(DNA binding transcription factor activity);GO:0005634(nucleus);GO:0006351(transcription, DNA-templated);GO:0006355(regulation of transcription, DNA-templated);GO:0006970(response to osmotic stress);GO:0009414(response to water deprivation);GO:0009651(response to salt stress);GO:0043565(sequence-specific DNA binding);GO:0044212(transcription regulatory region DNA binding)	ko04016(MAPK signaling pathway - plant);ko04626(Plant-pathogen interaction)
mtr-miR172c-5p_1ss9AT	up	Maker00035391	down	Maker00035391:585	auxin-responsive protein IAA16-like [Momordica charantia]	575	593	585	-33.7	-22.3	0.661721	4.5	1-3,593-591;5-14,590-581;16-20,580-576	4-4,x-x[BULq];15-15,x-x[BULq];21-21,575-575[UP3]	.(((((-((((((((((-(((&))).)))))))))).))))).	AGUGGA-CUUGAAGAUG-UAC&GUAGCAUCUUCAAGAUUCACA	14	230.01	2	0.999655	Output/WS_GS/cleaveLand_result/t_plot/mtr-miR172c-5p_1ss9AT_Maker00035391_585_TPlot.pdf	GO:0003700(DNA binding transcription factor activity);GO:0005515(protein binding);GO:0005634(nucleus);GO:0006351(transcription, DNA-templated);GO:0006355(regulation of transcription, DNA-templated);GO:0009733(response to auxin);GO:0009734(auxin-activated signaling pathway)	ko04075(Plant hormone signal transduction)
mtr-miR172c-5p_1ss9AT	up	Maker00000572	up	Maker00000572:2912	PREDICTED: alpha-glucan phosphorylase, H isozyme [Cucumis melo]	2901	2921	2912	-33.7	-22.3	0.661721	5	1-12,2921-2910;14-16,2908-2906;18-19,2904-2903	13-13,2909-2909[SIL];17-17,2905-2905[SIL];20-21,2902-2901[UP3]	..((.(((.((((((((((((&)))))))))))).))).))..	UCUGUAUCCUGGAGAUGCUAC&GUAGCAUCUUCAAGAUUCACA	1	16.4293	4	0.999858	Output/WS_GS/cleaveLand_result/t_plot/mtr-miR172c-5p_1ss9AT_Maker00000572_2912_TPlot.pdf	GO:0005737(cytoplasm);GO:0005980(glycogen catabolic process);GO:0008184(glycogen phosphorylase activity);GO:0030170(pyridoxal phosphate binding)	ko00500(Starch and sucrose metabolism)
mtr-miR172c-5p_1ss9AT	up	Maker00007705	up	Maker00007705:1267	dicer-like protein 4 isoform X2 [Momordica charantia]	1256	1276	1267	-33.7	-22	0.652819	8	2-15,1275-1262;18-18,1259-1259	1-1,1276-1276[UP5];16-17,1261-1260[SIL];19-21,1258-1256[UP3]	...(..((((((((((((((.&.))))))))))))))..)...	AGAGUUUCUUGGAGAUGCUGU&GUAGCAUCUUCAAGAUUCACA	2	32.8585	3	0.999993	Output/WS_GS/cleaveLand_result/t_plot/mtr-miR172c-5p_1ss9AT_Maker00007705_1267_TPlot.pdf	GO:0003723(RNA binding);GO:0004525(ribonuclease III activity);GO:0005634(nucleus);GO:0005737(cytoplasm);GO:0016442(RISC complex);GO:0030422(production of siRNA involved in RNA interference)	NA
mtr-miR172c-5p_1ss9AT	up	Maker00010255	up	Maker00010255:176	UDP-sugar pyrophosphorylase [Momordica charantia]	159	185	176	-33.7	-24.96	0.740653	9	1-14,185-172;16-20,164-160	15-15,171-165[AILt];21-21,159-159[UP3]	.(((((.......((((((((((((((&))))))))))))))------.))))).	AGUGAAGAAUAACCUUGAAGAUGCUGC&GUAGCAUCUUCAAG------AUUCACA	6	98.5756	2	0.725468	Output/WS_GS/cleaveLand_result/t_plot/mtr-miR172c-5p_1ss9AT_Maker00010255_176_TPlot.pdf	GO:0005829(cytosol);GO:0009226(nucleotide-sugar biosynthetic process);GO:0070569(uridylyltransferase activity)	ko00040(Pentose and glucuronate interconversions);ko00052(Galactose metabolism);ko00053(Ascorbate and aldarate metabolism);ko00520(Amino sugar and nucleotide sugar metabolism)
mtr-miR172c-5p_1ss9AT	up	Maker00011920	up	Maker00011920:1349	glucose-6-phosphate/phosphate translocator 2, chloroplastic-like [Cucurbita maxima]	1337	1359	1349	-33.7	-22	0.652819	8.5	1-5,1359-1355;7-11,1352-1348;12-18,1346-1340;20-21,1338-1337	6-6,1354-1353[AILt];x-x,1347-1347[BULt];19-19,1339-1339[SIL]	((.(((((((.(((((..(((((&)))))-.)))))-))))))).))	UGGGAGUCUUGGAAGAAGGCUGC&GUAGC-AUCUUC-AAGAUUCACA	3	49.2878	2	0.999965	Output/WS_GS/cleaveLand_result/t_plot/mtr-miR172c-5p_1ss9AT_Maker00011920_1349_TPlot.pdf	GO:0034219(carbohydrate transmembrane transport)	NA
mtr-miR172c-5p_1ss9AT	up	Maker00022712	up	Maker00022712:1531	PREDICTED: ruBisCO large subunit-binding protein subunit beta, chloroplastic [Cucumis melo]	1519	1541	1531	-33.7	-22.1	0.655786	8	1-6,1541-1536;7-13,1534-1528;14-18,1526-1522	x-x,1535-1535[BULt];x-x,1527-1527[BULt];19-21,1521-1519[UP3]	...(((((.(((((((.((((((&))))))-)))))))-)))))...	AGAGGGUCUUUGAAGAUUGCUGC&GUAGCA-UCUUCAA-GAUUCACA	66	1084.33	2	0.99992	Output/WS_GS/cleaveLand_result/t_plot/mtr-miR172c-5p_1ss9AT_Maker00022712_1531_TPlot.pdf	GO:0005515(protein binding);GO:0005524(ATP binding);GO:0005739(mitochondrion);GO:0005794(Golgi apparatus);GO:0005829(cytosol);GO:0005886(plasma membrane);GO:0006457(protein folding);GO:0007005(mitochondrion organization);GO:0008219(cell death);GO:0009409(response to cold);GO:0009507(chloroplast);GO:0009570(chloroplast stroma);GO:0009627(systemic acquired resistance);GO:0009941(chloroplast envelop…	ko03018(RNA degradation)
mtr-miR172c-5p_1ss9AT	up	Maker00023642	up	Maker00023642:1794	probable sucrose-phosphate synthase 2 [Cucumis sativus]	1783	1803	1794	-33.7	-22	0.652819	7.5	4-12,1800-1792;14-15,1790-1789;17-21,1787-1783	1-3,1803-1801[UP5];13-13,1791-1791[SIL];16-16,1788-1788[SIL]	(((((.((.(((((((((...&...))))))))).)).)))))	UGUGGUUCCUGAAGAUGCACC&GUAGCAUCUUCAAGAUUCACA	13	213.58	2	0.999948	Output/WS_GS/cleaveLand_result/t_plot/mtr-miR172c-5p_1ss9AT_Maker00023642_1794_TPlot.pdf	GO:0005634(nucleus);GO:0005794(Golgi apparatus);GO:0005986(sucrose biosynthetic process);GO:0016157(sucrose synthase activity);GO:0016757(transferase activity, transferring glycosyl groups);GO:0046524(sucrose-phosphate synthase activity)	ko00500(Starch and sucrose metabolism)
mtr-miR172c-5p_1ss9AT	up	Maker00032999	up	Maker00032999:482	40S ribosomal protein S5-like [Momordica charantia]	469	491	482	-33.7	-25	0.74184	4.5	1-12,491-480;14-15,478-477;16-20,474-470	13-13,479-479[SIL];x-x,476-475[BULt];21-21,469-469[UP3]	.(((((..((.((((((((((((&)))))))))))).))--))))).	AGUGGACCUCGUGAAGAUGCUAC&GUAGCAUCUUCAAGA--UUCACA	127	2086.52	2	0.673827	Output/WS_GS/cleaveLand_result/t_plot/mtr-miR172c-5p_1ss9AT_Maker00032999_482_TPlot.pdf	GO:0000028(ribosomal small subunit assembly);GO:0003729(mRNA binding);GO:0003735(structural constituent of ribosome);GO:0006412(translation);GO:0019843(rRNA binding);GO:0022627(cytosolic small ribosomal subunit)	ko03010(Ribosome)
mtr-miR172c-5p_1ss9AT	up	Maker00033762	up	Maker00033762:996	PREDICTED: endoplasmin homolog [Cucumis melo]	986	1005	996	-33.7	-22	0.652819	6	2-12,1004-994;16-20,991-987	1-1,1005-1005[UP5];13-15,993-992[AILq];21-21,986-986[UP3]	.(((((..-(((((((((((.&.)))))))))))...))))).	AGUGAAGA-UGAAGAUGCUGA&GUAGCAUCUUCAAGAUUCACA	3	49.2878	3	0.999992	Output/WS_GS/cleaveLand_result/t_plot/mtr-miR172c-5p_1ss9AT_Maker00033762_996_TPlot.pdf	GO:0005783(endoplasmic reticulum)	ko04141(Protein processing in endoplasmic reticulum);ko04626(Plant-pathogen interaction)
mtr-miR172d-5p_L-3	down	Maker00014768	down	Maker00014768:1478	PREDICTED: allene oxide synthase, chloroplastic-like [Cucumis sativus]	1468	1487	1478	-36.1	-23.5	0.65097	7.5	2-12,1486-1476;14-18,1475-1471	1-1,1487-1487[UP5];13-13,x-x[BULq];19-21,1470-1468[UP3]	...(((((-(((((((((((.&.))))))))))).)))))...	GAGGGAUC-UGGUGGUGCUCG&GGAGCAUCAUCAAGAUUCACA	2	32.8585	3	0.996953	Output/WS_GS/cleaveLand_result/t_plot/mtr-miR172d-5p_L-3_Maker00014768_1478_TPlot.pdf	GO:0004497(monooxygenase activity);GO:0016125(sterol metabolic process)	ko00592(alpha-Linolenic acid metabolism)
mtr-miR172d-5p_L-3	down	Maker00038277	down	Maker00038277:278	PREDICTED: tyrosine decarboxylase 1 isoform X1 [Cucumis melo]	268	286	278	-36.1	-23.7	0.65651	5	1-3,286-284;5-15,283-273;18-20,271-269	4-4,x-x[BULq];16-17,272-272[AILq];21-21,268-268[UP3]	.(((.-(((((((((((-(((&))).)))))))))))..))).	AGUGU-UCUUGAUGAUG-UCC&GGAGCAUCAUCAAGAUUCACA	4	65.7171	2	0.990875	Output/WS_GS/cleaveLand_result/t_plot/mtr-miR172d-5p_L-3_Maker00038277_278_TPlot.pdf	GO:0004837(tyrosine decarboxylase activity);GO:0005737(cytoplasm);GO:0006520(cellular amino acid metabolic process);GO:0006559(L-phenylalanine catabolic process);GO:0009611(response to wounding);GO:0016740(transferase activity);GO:0016831(carboxy-lyase activity);GO:0030170(pyridoxal phosphate binding);GO:1990055(phenylacetaldehyde synthase activity)	ko00350(Tyrosine metabolism);ko00360(Phenylalanine metabolism);ko00380(Tryptophan metabolism);ko00901(Indole alkaloid biosynthesis);ko00950(Isoquinoline alkaloid biosynthesis);ko00965(Betalain biosynthesis)
mtr-miR172d-5p_L-3	down	Maker00022267	up	Maker00022267:864	axial regulator YABBY 5-like [Cucurbita moschata]	853	873	864	-36.1	-25.3	0.700831	5	1-3,873-871;5-14,869-860;16-20,858-854	4-4,870-870[SIL];15-15,859-859[SIL];21-21,853-853[UP3]	.(((((.((((((((((.(((&))).)))))))))).))))).	AGUGAAGCUUGAUGAUGGUUC&GGAGCAUCAUCAAGAUUCACA	22	361.444	3	0.740369	Output/WS_GS/cleaveLand_result/t_plot/mtr-miR172d-5p_L-3_Maker00022267_864_TPlot.pdf	GO:0003677(DNA binding);GO:0003700(DNA binding transcription factor activity);GO:0005515(protein binding);GO:0005634(nucleus);GO:0006355(regulation of transcription, DNA-templated);GO:0009944(polarity specification of adaxial/abaxial axis);GO:0045165(cell fate commitment);GO:0046872(metal ion binding);GO:1902183(regulation of shoot apical meristem development);GO:2000024(regulation of leaf develo…	NA
mtr-miR172d-5p_L-3	down	Maker00029318	up	Maker00029318:82	ubiquitin-conjugating enzyme E2-17 kDa-like [Cucurbita pepo subsp. pepo]	71	92	82	-36.1	-23.5	0.65097	7	1-5,92-88;6-19,86-73	x-x,87-87[BULt];20-21,72-71[UP3]	..((((((((((((((.(((((&)))))-))))))))))))))..	UUUGGAUUUUGGUGAUGGCUUC&GGAGC-AUCAUCAAGAUUCACA	218	3581.58	2	0.992954	Output/WS_GS/cleaveLand_result/t_plot/mtr-miR172d-5p_L-3_Maker00029318_82_TPlot.pdf	GO:0004842(ubiquitin-protein transferase activity);GO:0005524(ATP binding);GO:0005737(cytoplasm);GO:0006511(ubiquitin-dependent protein catabolic process);GO:0016740(transferase activity);GO:0016925(protein sumoylation)	ko04141(Protein processing in endoplasmic reticulum);ko04120(Ubiquitin mediated proteolysis)
mtr-miR172d-5p_L-3	down	Maker00029471	up	Maker00029471:462	PREDICTED: granule-bound starch synthase 1, chloroplastic/amyloplastic [Cucumis melo]	452	471	462	-36.1	-25.6	0.709141	5.5	1-14,471-458;16-20,457-453	15-15,x-x[BULq];21-21,452-452[UP3]	.(((((-((((((((((((((&)))))))))))))).))))).	GGUGGG-CUUGGUGAUGUUCU&GGAGCAUCAUCAAGAUUCACA	4	65.7171	3	0.66672	Output/WS_GS/cleaveLand_result/t_plot/mtr-miR172d-5p_L-3_Maker00029471_462_TPlot.pdf	GO:0004373(glycogen (starch) synthase activity);GO:0005515(protein binding);GO:0009011(starch synthase activity);GO:0009507(chloroplast);GO:0009569(chloroplast starch grain);GO:0016757(transferase activity, transferring glycosyl groups);GO:0019252(starch biosynthetic process);GO:0102502(ADP-glucose-starch glucosyltransferase activity)	ko00500(Starch and sucrose metabolism)
PC-3p-10341_215	up	Maker00000870	down	Maker00000870:746	protein EARLY-RESPONSIVE TO DEHYDRATION 7, chloroplastic-like [Cucurbita pepo subsp. pepo]	734	757	746	-42.9	-28.5	0.664336	8	1-7,757-751;8-14,748-742;16-16,739-739;18-21,737-734	x-x,750-749[BULt];15-15,741-740[AILt];17-17,738-738[SIL]	((((.(..(((((((..(((((((&)))))))--)))))))-.).))))	GCAGCGUCGGAGGAGAAGAGGGAG&CUCCCUC--CUCCUCU-UCUCUGU	3	49.2878	3	1	Output/WS_GS/cleaveLand_result/t_plot/PC-3p-10341_215_Maker00000870_746_TPlot.pdf	GO:0003674(molecular_function);GO:0005737(cytoplasm);GO:0005886(plasma membrane);GO:0007623(circadian rhythm);GO:0009409(response to cold);GO:0009414(response to water deprivation);GO:0009507(chloroplast);GO:0009644(response to high light intensity);GO:0009651(response to salt stress);GO:0009737(response to abscisic acid)	ko04144(Endocytosis)
PC-3p-10341_215	up	Maker00002618	down	Maker00002618:462	probable protein phosphatase 2C 8 [Cucurbita pepo subsp. pepo]	450	474	462	-42.9	-28.7	0.668998	12.5	1-5,474-470;6-10,466-462;12-21,459-450	x-x,469-467[BULt];11-11,461-460[AILt]	((((((((((..(((((...(((((&)))))---)))))-.))))))))))	GCGGAGGAGAUUGGGGAUCGGGGAG&CUCCC---UCCUC-CUCUUCUCUGU	3	49.2878	3	1	Output/WS_GS/cleaveLand_result/t_plot/PC-3p-10341_215_Maker00002618_462_TPlot.pdf	GO:0004722(protein serine/threonine phosphatase activity);GO:0005515(protein binding);GO:0005634(nucleus);GO:0005794(Golgi apparatus);GO:0005829(cytosol);GO:0005886(plasma membrane);GO:0006470(protein dephosphorylation);GO:0009414(response to water deprivation);GO:0009658(chloroplast organization);GO:0009737(response to abscisic acid);GO:0009788(negative regulation of abscisic acid-activated sign…	ko04016(MAPK signaling pathway - plant);ko04075(Plant hormone signal transduction)
PC-3p-10341_215	up	Maker00002618	down	Maker00002618:489	probable protein phosphatase 2C 8 [Cucurbita pepo subsp. pepo]	477	499	489	-42.9	-28.5	0.664336	7.5	1-7,499-493;8-11,491-488;13-16,486-483;17-21,481-477	x-x,492-492[BULt];12-12,487-487[SIL];x-x,482-482[BULt]	(((((.((((.((((.(((((((&)))))))-)))).))))-)))))	AUGGAUGAGGCGGAGUGGGGGAG&CUCCCUC-CUCCUCUUC-UCUGU	7	115.005	3	1	Output/WS_GS/cleaveLand_result/t_plot/PC-3p-10341_215_Maker00002618_489_TPlot.pdf	GO:0004722(protein serine/threonine phosphatase activity);GO:0005515(protein binding);GO:0005634(nucleus);GO:0005794(Golgi apparatus);GO:0005829(cytosol);GO:0005886(plasma membrane);GO:0006470(protein dephosphorylation);GO:0009414(response to water deprivation);GO:0009658(chloroplast organization);GO:0009737(response to abscisic acid);GO:0009788(negative regulation of abscisic acid-activated sign…	ko04016(MAPK signaling pathway - plant);ko04075(Plant hormone signal transduction)
PC-3p-10341_215	up	Maker00002910	down	Maker00002910:171	PREDICTED: caffeic acid 3-O-methyltransferase 1 [Cucumis melo]	160	180	171	-42.9	-30.5	0.710956	8.5	3-7,178-174;9-21,172-160	1-2,180-179[UP5];8-8,173-173[SIL]	(((((((((((((.(((((..&..))))).)))))))))))))	GCAGGGAGGGGGAAGGGGGUU&CUCCCUCCUCCUCUUCUCUGU	1	16.4293	4	1	Output/WS_GS/cleaveLand_result/t_plot/PC-3p-10341_215_Maker00002910_171_TPlot.pdf	GO:0005829(cytosol);GO:0008171(O-methyltransferase activity);GO:0008757(S-adenosylmethionine-dependent methyltransferase activity);GO:0019438(aromatic compound biosynthetic process)	ko00940(Phenylpropanoid biosynthesis)
PC-3p-10341_215	up	Maker00007220	down	Maker00007220:171	PREDICTED: G2/mitotic-specific cyclin-2-like [Cucumis melo]	154	181	171	-42.9	-29.9	0.69697	11	1-7,181-175;8-10,173-171;11-14,169-166;15-21,160-154	x-x,174-174[BULt];x-x,170-170[BULt];x-x,165-161[BULt]	(((((((.....((((.(((.(((((((&)))))))-)))-))))-----)))))))	GCGGAGGACGGCGGAGAGAGAGAGGGAG&CUCCCUC-CUC-CUCU-----UCUCUGU	3	49.2878	2	1	Output/WS_GS/cleaveLand_result/t_plot/PC-3p-10341_215_Maker00007220_171_TPlot.pdf	GO:0005515(protein binding);GO:0005634(nucleus);GO:0007049(cell cycle);GO:0016538(cyclin-dependent protein serine/threonine kinase regulator activity);GO:0051301(cell division);GO:0051726(regulation of cell cycle)	NA
PC-3p-10341_215	up	Maker00010556	down	Maker00010556:744	remorin 4.1-like isoform X1 [Cucurbita pepo subsp. pepo]	730	753	744	-42.9	-30.2	0.703963	9.5	4-16,750-738;17-21,734-730	1-3,753-751[UP5];x-x,737-735[BULt]	(((((...(((((((((((((...&...)))))))))))))---)))))	GCAGGAUCGGAGAGGAGGAGGAUA&CUCCCUCCUCCUCUUC---UCUGU	15	246.439	2	1	Output/WS_GS/cleaveLand_result/t_plot/PC-3p-10341_215_Maker00010556_744_TPlot.pdf	GO:0003677(DNA binding);GO:0005634(nucleus);GO:0008150(biological_process)	NA
PC-3p-10341_215	up	Maker00010556	down	Maker00010556:903	remorin 4.1-like isoform X1 [Cucurbita pepo subsp. pepo]	887	914	903	-42.9	-28.7	0.668998	10.5	1-4,914-911;5-12,908-901;13-16,899-896;17-21,891-887	x-x,910-909[BULt];x-x,900-900[BULt];x-x,895-892[BULt]	(((((....((((.((((((((..((((&))))--))))))))-))))----)))))	GCAGAUGGUGAAGAAGGAGGAGGUGGAG&CUCC--CUCCUCCU-CUUC----UCUGU	11	180.722	3	1	Output/WS_GS/cleaveLand_result/t_plot/PC-3p-10341_215_Maker00010556_903_TPlot.pdf	GO:0003677(DNA binding);GO:0005634(nucleus);GO:0008150(biological_process)	NA
PC-3p-10341_215	up	Maker00013097	down	Maker00013097:1170	BEL1-like homeodomain protein 4 [Cucurbita pepo subsp. pepo]	1160	1181	1170	-42.9	-27.9	0.65035	6.5	1-4,1181-1178;5-12,1175-1168;14-19,1167-1162;21-21,1160-1160	x-x,1177-1176[BULt];13-13,x-x[BULq];20-20,1161-1161[SIL]	(.((((((-((((((((..((((&))))--)))))))).)))))).)	GGAGAGAA-AGGAGGAGCCGGAG&CUCC--CUCCUCCUCUUCUCUGU	2	32.8585	3	1	Output/WS_GS/cleaveLand_result/t_plot/PC-3p-10341_215_Maker00013097_1170_TPlot.pdf	GO:0003677(DNA binding);GO:0003700(DNA binding transcription factor activity);GO:0005634(nucleus);GO:0006351(transcription, DNA-templated);GO:0006355(regulation of transcription, DNA-templated);GO:0009965(leaf morphogenesis)	NA
PC-3p-10341_215	up	Maker00016306	down	Maker00016306:807	uncharacterized protein LOC111480649 [Cucurbita maxima]	795	821	807	-42.9	-28.4	0.662005	14.5	1-6,821-816;7-11,810-806;12-16,804-800;18-21,798-795	x-x,815-811[BULt];x-x,805-805[BULt];17-17,799-799[SIL]	((((.(((((.(((((.....((((((&))))))-----)))))-))))).))))	ACGGCGAAGAUGGAGGGUGUCGGGGAG&CUCCCU-----CCUCC-UCUUCUCUGU	4	65.7171	3	1	Output/WS_GS/cleaveLand_result/t_plot/PC-3p-10341_215_Maker00016306_807_TPlot.pdf	GO:0005737(cytoplasm);GO:0008757(S-adenosylmethionine-dependent methyltransferase activity);GO:0032259(methylation)	NA
PC-3p-10341_215	up	Maker00016381	down	Maker00016381:298	PREDICTED: uncharacterized protein LOC103501770 [Cucumis melo]	286	308	298	-42.9	-37.1	0.864802	3.5	1-4,308-305;5-16,303-292;17-21,290-286	x-x,304-304[BULt];x-x,291-291[BULt]	(((((.((((((((((((.((((&))))-))))))))))))-)))))	ACAGAGGAGGAGGAGGAGAGGAG&CUCC-CUCCUCCUCUUC-UCUGU	3	49.2878	2	0.291579	Output/WS_GS/cleaveLand_result/t_plot/PC-3p-10341_215_Maker00016381_298_TPlot.pdf	GO:0004674(protein serine/threonine kinase activity);GO:0005829(cytosol);GO:0006468(protein phosphorylation);GO:0035556(intracellular signal transduction)	NA
PC-3p-10341_215	up	Maker00022116	down	Maker00022116:847	heat stress transcription factor C-1-like [Cucurbita moschata]	831	861	847	-42.9	-29.7	0.692308	17	1-4,861-858;5-14,852-843;15-21,837-831	x-x,857-853[BULt];x-x,842-838[BULt]	(((((((.....((((((((((.....((((&))))-----))))))))))-----)))))))	ACAGAGGGCUUUGGAGGAGGAGCUCGAGGGG&CUCC-----CUCCUCCUCU-----UCUCUGU	4	65.7171	2	1	Output/WS_GS/cleaveLand_result/t_plot/PC-3p-10341_215_Maker00022116_847_TPlot.pdf	GO:0003677(DNA binding);GO:0003700(DNA binding transcription factor activity);GO:0005515(protein binding);GO:0005634(nucleus);GO:0006351(transcription, DNA-templated);GO:0006355(regulation of transcription, DNA-templated);GO:0043565(sequence-specific DNA binding);GO:0061408(positive regulation of transcription from RNA polymerase II promoter in response to heat stress)	NA
PC-3p-10341_215	up	Maker00025214	down	Maker00025214:1053	-	1040	1063	1053	-42.9	-28	0.652681	10.5	2-3,1062-1061;4-12,1059-1051;13-19,1048-1042	1-1,1063-1063[UP5];x-x,1060-1060[BULt];x-x,1050-1049[BULt];20-21,1041-1040[UP3]	..(((((((..(((((((((.((.&.))-)))))))))--)))))))..	AAGGAGAAGUUGGGAGGAGGAGAA&CUC-CCUCCUCCU--CUUCUCUGU	180	2957.27	2	1	Output/WS_GS/cleaveLand_result/t_plot/PC-3p-10341_215_Maker00025214_1053_TPlot.pdf	NA	NA
PC-3p-10341_215	up	Maker00025214	down	Maker00025214:797	-	785	807	797	-42.9	-29.3	0.682984	8	2-3,806-805;4-12,803-795;13-19,793-787	1-1,807-807[UP5];x-x,804-804[BULt];x-x,794-794[BULt];20-21,786-785[UP3]	..(((((((.(((((((((.((.&.))-)))))))))-)))))))..	UUGGGGAAGAAGGAGGAGGAGAA&CUC-CCUCCUCCU-CUUCUCUGU	290	4764.49	2	1	Output/WS_GS/cleaveLand_result/t_plot/PC-3p-10341_215_Maker00025214_797_TPlot.pdf	NA	NA
PC-3p-10341_215	up	Maker00025409	down	Maker00025409:1252	homeotic protein knotted-1-like isoform X2 [Cucurbita maxima]	1239	1261	1252	-42.9	-28.8	0.671329	7.5	1-4,1261-1258;6-10,1256-1252;11-19,1250-1242;20-21,1240-1239	5-5,1257-1257[SIL];x-x,1251-1251[BULt];x-x,1241-1241[BULt]	((.(((((((((.(((((.((((&)))).)))))-)))))))))-))	GCAAGAGAAGGGCGGGGAAGGAG&CUCCCUCCUC-CUCUUCUCU-GU	1	16.4293	4	1	Output/WS_GS/cleaveLand_result/t_plot/PC-3p-10341_215_Maker00025409_1252_TPlot.pdf	GO:0001708(cell fate specification);GO:0003700(DNA binding transcription factor activity);GO:0005515(protein binding);GO:0005634(nucleus);GO:0006355(regulation of transcription, DNA-templated);GO:0010051(xylem and phloem pattern formation);GO:0010089(xylem development);GO:0043565(sequence-specific DNA binding);GO:0045165(cell fate commitment)	NA
PC-3p-10341_215	up	Maker00029265	down	Maker00029265:695	PREDICTED: uncharacterized protein LOC101208965 [Cucumis sativus]	676	705	695	-42.9	-29.8	0.694639	21.5	1-4,705-702;5-12,700-693;13-20,684-677	x-x,701-701[BULt];x-x,692-685[BULt];21-21,676-676[UP3]	.((((((((........((((((((.((((&))))-))))))))--------)))))))).	CCGGAGAAGUGCCCACCGGGAGGGGCGGAG&CUCC-CUCCUCCU--------CUUCUCUGU	4	65.7171	2	1	Output/WS_GS/cleaveLand_result/t_plot/PC-3p-10341_215_Maker00029265_695_TPlot.pdf	GO:0005634(nucleus);GO:0005884(actin filament);GO:0009055(electron transfer activity);GO:0009902(chloroplast relocation);GO:0015035(protein disulfide oxidoreductase activity);GO:0045454(cell redox homeostasis);GO:0051017(actin filament bundle assembly)	NA
PC-3p-10341_215	up	Maker00031370	down	Maker00031370:1753	jasmonic acid-amido synthetase JAR1-like [Momordica charantia]	1736	1767	1753	-42.9	-28.7	0.668998	20	1-6,1767-1762;7-14,1756-1749;15-21,1742-1736	x-x,1761-1757[BULt];x-x,1748-1743[BULt]	(((((((......((((((((.....((((((&))))))-----))))))))------)))))))	GCGGGGAGGCAAAGGGGGAGGUGCUGGGGGAG&CUCCCU-----CCUCCUCU------UCUCUGU	1	16.4293	4	1	Output/WS_GS/cleaveLand_result/t_plot/PC-3p-10341_215_Maker00031370_1753_TPlot.pdf	GO:0009416(response to light stimulus);GO:0009733(response to auxin)	ko04075(Plant hormone signal transduction)
PC-3p-10341_215	up	Maker00036083	down	Maker00036083:1610	polyphenol oxidase [Luffa aegyptiaca]	1598	1621	1610	-42.9	-28.8	0.671329	7.5	1-4,1621-1618;5-6,1616-1615;7-15,1613-1605;16-19,1603-1600	x-x,1617-1617[BULt];x-x,1614-1614[BULt];x-x,1604-1604[BULt];20-21,1599-1598[UP3]	..((((.(((((((((.((.((((&))))-))-)))))))))-))))..	GAGGAGAAAGAGGAGGAAGAGGAG&CUCC-CU-CCUCCUCUU-CUCUGU	6	98.5756	3	1	Output/WS_GS/cleaveLand_result/t_plot/PC-3p-10341_215_Maker00036083_1610_TPlot.pdf	GO:0004503(monophenol monooxygenase activity);GO:0036263(L-DOPA monooxygenase activity)	ko00350(Tyrosine metabolism);ko00950(Isoquinoline alkaloid biosynthesis)
PC-3p-10341_215	up	Maker00037570	down	Maker00037570:685	protein LAZY 1-like [Momordica charantia]	672	694	685	-42.9	-30.4	0.708625	7	2-11,693-684;13-16,681-678;17-20,676-673	1-1,694-694[UP5];12-12,683-682[AILt];x-x,677-677[BULt];21-21,672-672[UP3]	.((((.((((..((((((((((.&.))))))))))-.))))-)))).	UCAGAGGAAGUUGGAGGAGGGAU&CUCCCUCCUCC-UCUUC-UCUGU	1	16.4293	4	1	Output/WS_GS/cleaveLand_result/t_plot/PC-3p-10341_215_Maker00037570_685_TPlot.pdf	GO:0003674(molecular_function);GO:0005634(nucleus);GO:0005886(plasma membrane);GO:0009958(positive gravitropism);GO:0009959(negative gravitropism);GO:0016021(integral component of membrane);GO:0040008(regulation of growth)	NA
PC-3p-10341_215	up	Maker00039869	down	Maker00039869:695	zinc finger CCCH domain-containing protein 14-like [Cucurbita moschata]	684	706	695	-42.9	-29.28	0.682517	9.5	1-4,706-703;7-19,698-686;21-21,684-684	5-6,702-699[AILt];20-20,685-685[SIL]	(.(((((((((((((....((((&))))--..))))))))))))).)	AGAGAGAGGAGGAGGCAAUGGAG&CUCC--CUCCUCCUCUUCUCUGU	1	16.4293	4	1	Output/WS_GS/cleaveLand_result/t_plot/PC-3p-10341_215_Maker00039869_695_TPlot.pdf	GO:0003676(nucleic acid binding);GO:0003700(DNA binding transcription factor activity);GO:0003730(mRNA 3'-UTR binding);GO:0005634(nucleus);GO:0005829(cytosol);GO:0006355(regulation of transcription, DNA-templated);GO:0044212(transcription regulatory region DNA binding);GO:0046872(metal ion binding);GO:0061158(3'-UTR-mediated mRNA destabilization)	NA
PC-3p-10341_215	up	Maker00000931	up	Maker00000931:716	NAC domain-containing protein 40-like [Cucurbita maxima]	705	725	716	-42.9	-31.6	0.736597	6.5	1-5,725-721;7-9,719-717;11-21,715-705	6-6,720-720[SIL];10-10,716-716[SIL]	(((((((((((.(((.(((((&))))).))).)))))))))))	GCAGAGGGGAGAAGGUGGGGG&CUCCCUCCUCCUCUUCUCUGU	2	32.8585	3	0.999991	Output/WS_GS/cleaveLand_result/t_plot/PC-3p-10341_215_Maker00000931_716_TPlot.pdf	GO:0003700(DNA binding transcription factor activity);GO:0005634(nucleus);GO:0005886(plasma membrane);GO:0006351(transcription, DNA-templated);GO:0007275(multicellular organism development);GO:0009651(response to salt stress);GO:0009739(response to gibberellin);GO:0009740(gibberellic acid mediated signaling pathway);GO:0009845(seed germination);GO:0009908(flower development);GO:0009938(negative r…	NA
PC-3p-10341_215	up	Maker00001515	up	Maker00001515:2189	eukaryotic translation initiation factor 5B-like [Cucurbita moschata]	2177	2200	2189	-42.9	-31.2	0.727273	7	1-4,2200-2197;5-17,2194-2182;18-19,2180-2179	x-x,2196-2195[BULt];x-x,2181-2181[BULt];20-21,2178-2177[UP3]	..((.(((((((((((((..((((&))))--)))))))))))))-))..	GAAGAAGAAGAGGAGGAGGAGGAG&CUCC--CUCCUCCUCUUCU-CUGU	5	82.1463	3	0.999999	Output/WS_GS/cleaveLand_result/t_plot/PC-3p-10341_215_Maker00001515_2189_TPlot.pdf	GO:0003677(DNA binding);GO:0005634(nucleus)	NA
PC-3p-10341_215	up	Maker00001515	up	Maker00001515:2295	eukaryotic translation initiation factor 5B-like [Cucurbita moschata]	2284	2309	2295	-42.9	-33.7	0.785548	12	1-5,2309-2305;6-14,2299-2291;16-21,2289-2284	x-x,2304-2300[BULt];15-15,2290-2290[SIL]	((((((.(((((((((.....(((((&)))))-----))))))))).))))))	ACGGAGUGGAGGAGGAGGAAGGGGAG&CUCCC-----UCCUCCUCUUCUCUGU	1	16.4293	4	0.976322	Output/WS_GS/cleaveLand_result/t_plot/PC-3p-10341_215_Maker00001515_2295_TPlot.pdf	GO:0003677(DNA binding);GO:0005634(nucleus)	NA
PC-3p-10341_215	up	Maker00003593	up	Maker00003593:1086	GRF1-interacting factor 1-like [Cucurbita maxima]	1068	1095	1086	-42.9	-28.2	0.657343	13.5	4-14,1092-1082;15-21,1074-1068	1-3,1095-1093[UP5];x-x,1081-1075[BULt]	(((((((.......(((((((((((...&...)))))))))))-------)))))))	ACGGAGGAGCACUUGGAGGAGGAGGCUU&CUCCCUCCUCCUCU-------UCUCUGU	2	32.8585	3	1	Output/WS_GS/cleaveLand_result/t_plot/PC-3p-10341_215_Maker00003593_1086_TPlot.pdf	GO:0003713(transcription coactivator activity);GO:0005515(protein binding);GO:0005634(nucleus);GO:0006351(transcription, DNA-templated);GO:0006355(regulation of transcription, DNA-templated);GO:0008283(cell proliferation);GO:0009955(adaxial/abaxial pattern specification);GO:0045944(positive regulation of transcription by RNA polymerase II);GO:0048366(leaf development)	NA
PC-3p-10341_215	up	Maker00004087	up	Maker00004087:1617	phosphoglycerate kinase, cytosolic [Cucurbita pepo subsp. pepo]	1606	1627	1617	-42.9	-28.2	0.657343	7.5	1-6,1627-1622;7-9,1620-1618;11-13,1616-1614;16-21,1611-1606	x-x,1621-1621[BULt];10-10,1617-1617[SIL];14-15,1613-1612[SIL]	((((((..(((.(((.((((((&))))))-))).)))..))))))	GCAGAGCUGAGUGGGAAGGGAG&CUCCCU-CCUCCUCUUCUCUGU	4	65.7171	3	1	Output/WS_GS/cleaveLand_result/t_plot/PC-3p-10341_215_Maker00004087_1617_TPlot.pdf	GO:0002237(response to molecule of bacterial origin);GO:0004618(phosphoglycerate kinase activity);GO:0004672(protein kinase activity);GO:0005524(ATP binding);GO:0005634(nucleus);GO:0005737(cytoplasm);GO:0005774(vacuolar membrane);GO:0005794(Golgi apparatus);GO:0005829(cytosol);GO:0005886(plasma membrane);GO:0006096(glycolytic process);GO:0009408(response to heat);GO:0009416(response to light stim…	ko00010(Glycolysis / Gluconeogenesis);ko00710(Carbon fixation in photosynthetic organisms)
PC-3p-10341_215	up	Maker00004626	up	Maker00004626:1852	probable nucleoredoxin 1 [Cucurbita moschata]	1839	1861	1852	-42.9	-28.1	0.655012	8	2-12,1860-1850;14-19,1846-1841;21-21,1839-1839	1-1,1861-1861[UP5];13-13,1849-1847[AILt];20-20,1840-1840[SIL]	(.((((((...(((((((((((.&.)))))))))))--.)))))).)	AGAGGGAGCCAAGGAGGAGGGAA&CUCCCUCCUCCU--CUUCUCUGU	1	16.4293	4	1	Output/WS_GS/cleaveLand_result/t_plot/PC-3p-10341_215_Maker00004626_1852_TPlot.pdf	GO:0004791(thioredoxin-disulfide reductase activity);GO:0005829(cytosol);GO:0009860(pollen tube growth);GO:0010183(pollen tube guidance);GO:0045454(cell redox homeostasis);GO:0046686(response to cadmium ion);GO:0047134(protein-disulfide reductase activity);GO:0055114(oxidation-reduction process);GO:0080092(regulation of pollen tube growth)	NA
PC-3p-10341_215	up	Maker00006206	up	Maker00006206:481	exosome complex component RRP42 [Cucurbita pepo subsp. pepo]	470	491	481	-42.9	-29.6	0.689977	8.5	1-4,491-488;5-8,486-483;10-19,481-472	x-x,487-487[BULt];9-9,482-482[SIL];20-21,471-470[UP3]	..((((((((((.((((.((((&))))-)))).))))))))))..	UGAGGGAAGGGGUGGGGAGGAG&CUCC-CUCCUCCUCUUCUCUGU	3	49.2878	3	1	Output/WS_GS/cleaveLand_result/t_plot/PC-3p-10341_215_Maker00006206_481_TPlot.pdf	GO:0000176(nuclear exosome (RNase complex));GO:0000177(cytoplasmic exosome (RNase complex));GO:0000467(exonucleolytic trimming to generate mature 3'-end of 5.8S rRNA from tricistronic rRNA transcript (SSU-rRNA, 5.8S rRNA, LSU-rRNA));GO:0017091(AU-rich element binding);GO:0034427(nuclear-transcribed mRNA catabolic process, exonucleolytic, 3'-5');GO:0034473(U1 snRNA 3'-end processing);GO:0034475(U4…	ko03018(RNA degradation)
PC-3p-10341_215	up	Maker00008613	up	Maker00008613:768	G-box-binding factor 4-like isoform X2 [Cucurbita moschata]	756	782	768	-42.9	-28.32	0.66014	15	2-8,781-775;10-16,768-762;17-21,760-756	1-1,782-782[UP5];9-9,774-769[AILt];x-x,761-761[BULt]	(((((.(((((((......(((((((.&.)))))))-----.)))))))-)))))	GCAGACGGAGAGGCUGAGUGGAGGGAU&CUCCCUCC-----UCCUCUUC-UCUGU	3	49.2878	3	1	Output/WS_GS/cleaveLand_result/t_plot/PC-3p-10341_215_Maker00008613_768_TPlot.pdf	GO:0003700(DNA binding transcription factor activity);GO:0005634(nucleus);GO:0006355(regulation of transcription, DNA-templated)	ko04075(Plant hormone signal transduction)
PC-3p-10341_215	up	Maker00013816	up	Maker00013816:639	uncharacterized protein LOC111488819 [Cucurbita maxima]	626	649	639	-42.9	-30.8	0.717949	7	2-3,648-647;4-17,645-632;18-20,629-627	1-1,649-649[UP5];x-x,646-646[BULt];x-x,631-630[BULt];21-21,626-626[UP3]	.(((..((((((((((((((.((.&.))-))))))))))))))--))).	CCAGGUGGAGGAGGAGGAGGAGAA&CUC-CCUCCUCCUCUUCU--CUGU	8	131.434	2	1	Output/WS_GS/cleaveLand_result/t_plot/PC-3p-10341_215_Maker00013816_639_TPlot.pdf	GO:0003729(mRNA binding);GO:0006402(mRNA catabolic process);GO:0010228(vegetative to reproductive phase transition of meristem);GO:0032451(demethylase activity);GO:0080167(response to karrikin);GO:1990931(RNA N6-methyladenosine dioxygenase activity)	NA
PC-3p-10341_215	up	Maker00014050	up	Maker00014050:616	PREDICTED: 60S ribosomal protein L19-1-like [Cucumis melo]	606	634	616	-42.9	-29.5	0.687646	19.5	1-8,634-627;9-12,617-614;14-21,613-606	x-x,626-618[BULt];13-13,x-x[BULq]	((((((((-((((.........((((((((&))))))))---------)))).))))))))	GCAGAGAA-AGGAAAAUUGCUAGGAGGGAG&CUCCCUCC---------UCCUCUUCUCUGU	11	180.722	3	1	Output/WS_GS/cleaveLand_result/t_plot/PC-3p-10341_215_Maker00014050_616_TPlot.pdf	GO:0003735(structural constituent of ribosome);GO:0006412(translation);GO:0022625(cytosolic large ribosomal subunit)	ko03010(Ribosome)
PC-3p-10341_215	up	Maker00014972	up	Maker00014972:585	dnaJ protein ERDJ3B-like [Cucurbita moschata]	573	594	585	-42.9	-29.9	0.69697	5.5	2-8,593-587;10-14,585-581;15-21,579-573	1-1,594-594[UP5];9-9,586-586[SIL];x-x,580-580[BULt]	(((((((.(((((.(((((((.&.))))))).)))))-)))))))	AUGGAGGUAGAGGUGGAGGGAU&CUCCCUCCUCCUCU-UCUCUGU	1	16.4293	4	1	Output/WS_GS/cleaveLand_result/t_plot/PC-3p-10341_215_Maker00014972_585_TPlot.pdf	GO:0005737(cytoplasm);GO:0005783(endoplasmic reticulum);GO:0005788(endoplasmic reticulum lumen);GO:0005886(plasma membrane);GO:0006457(protein folding);GO:0051082(unfolded protein binding);GO:0052033(pathogen-associated molecular pattern dependent induction by symbiont of host innate immune response)	ko04141(Protein processing in endoplasmic reticulum)
PC-3p-10341_215	up	Maker00016070	up	Maker00016070:471	homeobox-leucine zipper protein HAT4 [Cucurbita moschata]	460	483	471	-42.9	-29.5	0.687646	9.5	1-5,483-479;6-7,476-475;8-18,473-463	x-x,478-477[BULt];x-x,474-474[BULt];19-21,462-460[UP3]	...(((((((((((.((..(((((&)))))--))-)))))))))))...	AGUGGGAAGAGGAGUGAGCGGGAG&CUCCC--UC-CUCCUCUUCUCUGU	11	180.722	2	1	Output/WS_GS/cleaveLand_result/t_plot/PC-3p-10341_215_Maker00016070_471_TPlot.pdf	GO:0003677(DNA binding);GO:0003700(DNA binding transcription factor activity);GO:0005515(protein binding);GO:0005634(nucleus);GO:0006351(transcription, DNA-templated);GO:0006355(regulation of transcription, DNA-templated);GO:0008283(cell proliferation);GO:0009585(red, far-red light phototransduction);GO:0009641(shade avoidance);GO:0009733(response to auxin);GO:0009735(response to cytokinin);GO:00…	NA
PC-3p-10341_215	up	Maker00019828	up	Maker00019828:361	PREDICTED: tRNA (guanine(9)-N1)-methyltransferase isoform X1 [Cucumis melo]	350	372	361	-42.9	-30.9	0.72028	7.5	1-3,372-370;4-8,368-364;10-21,361-350	x-x,369-369[BULt];9-9,363-362[AILt]	((((((((((((..(((((.(((&)))-)))))-.))))))))))))	AUGGGGAAGAGGUCGGAGGAGAG&CUC-CCUCC-UCCUCUUCUCUGU	1	16.4293	4	1	Output/WS_GS/cleaveLand_result/t_plot/PC-3p-10341_215_Maker00019828_361_TPlot.pdf	NA	NA
PC-3p-10341_215	up	Maker00021172	up	Maker00021172:641	BOI-related E3 ubiquitin-protein ligase 1-like isoform X1 [Cucurbita maxima]	630	650	641	-42.9	-31.5	0.734266	6.5	1-7,650-644;10-16,641-635;18-21,633-630	8-9,643-642[SIL];17-17,634-634[SIL]	((((.(((((((..(((((((&)))))))..))))))).))))	GCGGCGAGGAGGUUGAGGGAG&CUCCCUCCUCCUCUUCUCUGU	1	16.4293	4	0.999992	Output/WS_GS/cleaveLand_result/t_plot/PC-3p-10341_215_Maker00021172_641_TPlot.pdf	GO:0005634(nucleus);GO:0031347(regulation of defense response)	NA
PC-3p-10341_215	up	Maker00022569	up	Maker00022569:539	sulfite reductase [ferredoxin], chloroplastic-like [Cucurbita pepo subsp. pepo]	527	548	539	-42.9	-30.8	0.717949	6	1-3,548-546;6-10,543-539;11-21,537-527	4-5,545-544[SIL];x-x,538-538[BULt]	(((((((((((.(((((..(((&)))..)))))-)))))))))))	ACAGAGAAGAGCGAGGACAGAG&CUCCCUCCUC-CUCUUCUCUGU	3	49.2878	2	0.999999	Output/WS_GS/cleaveLand_result/t_plot/PC-3p-10341_215_Maker00022569_539_TPlot.pdf	GO:0009570(chloroplast stroma);GO:0016002(sulfite reductase activity);GO:0019419(sulfate reduction);GO:0050311(sulfite reductase (ferredoxin) activity)	ko00920(Sulfur metabolism)
PC-3p-10341_215	up	Maker00027867	up	Maker00027867:1488	heavy metal-associated isoprenylated plant protein 34-like [Cucurbita maxima]	1476	1497	1488	-42.9	-30	0.699301	7.5	4-16,1494-1482;17-21,1480-1476	1-3,1497-1495[UP5];x-x,1481-1481[BULt]	(((((.(((((((((((((...&...)))))))))))))-)))))	AUGGAGGAGGAGGAGGAGGAUA&CUCCCUCCUCCUCUUC-UCUGU	2	32.8585	3	1	Output/WS_GS/cleaveLand_result/t_plot/PC-3p-10341_215_Maker00027867_1488_TPlot.pdf	GO:0005737(cytoplasm);GO:0030001(metal ion transport);GO:0046914(transition metal ion binding);GO:0046916(cellular transition metal ion homeostasis)	NA
PC-3p-10341_215	up	Maker00029189	up	Maker00029189:1652	PREDICTED: heat stress transcription factor B-2b [Cucumis sativus]	1641	1662	1652	-42.9	-32.6	0.759907	7	2-8,1661-1655;9-19,1653-1643	1-1,1662-1662[UP5];x-x,1654-1654[BULt];20-21,1642-1641[UP3]	..(((((((((((.(((((((.&.)))))))-)))))))))))..	GUGGAGGAGAGGGCGGAGGGAA&CUCCCUCC-UCCUCUUCUCUGU	5	82.1463	2	0.998372	Output/WS_GS/cleaveLand_result/t_plot/PC-3p-10341_215_Maker00029189_1652_TPlot.pdf	GO:0005634(nucleus)	NA
PC-3p-10341_215	up	Maker00029189	up	Maker00029189:1719	PREDICTED: heat stress transcription factor B-2b [Cucumis sativus]	1708	1728	1719	-42.9	-33.7	0.785548	4	1-2,1728-1727;4-19,1725-1710;21-21,1708-1708	3-3,1726-1726[SIL];20-20,1709-1709[SIL]	(.((((((((((((((((.((&)).)))))))))))))))).)	GGAGAGAGGAGGAGGAGGAAG&CUCCCUCCUCCUCUUCUCUGU	1	16.4293	4	0.98041	Output/WS_GS/cleaveLand_result/t_plot/PC-3p-10341_215_Maker00029189_1719_TPlot.pdf	GO:0005634(nucleus)	NA
PC-3p-10341_215	up	Maker00029252	up	Maker00029252:1247	trihelix transcription factor GTL1-like isoform X1 [Cucurbita maxima]	1234	1256	1247	-42.9	-28	0.652681	8.5	1-8,1256-1249;10-11,1247-1246;13-17,1244-1240;18-20,1237-1235	9-9,1248-1248[SIL];12-12,1245-1245[SIL];x-x,1239-1238[BULt];21-21,1234-1234[UP3]	.(((..(((((.((.((((((((&)))))))).)).)))))--))).	CCAGCCGGAAGCGGCGGAGGGGG&CUCCCUCCUCCUCUUCU--CUGU	1	16.4293	4	1	Output/WS_GS/cleaveLand_result/t_plot/PC-3p-10341_215_Maker00029252_1247_TPlot.pdf	GO:0003700(DNA binding transcription factor activity);GO:0005634(nucleus);GO:0006355(regulation of transcription, DNA-templated);GO:0010192(mucilage biosynthetic process);GO:0019760(glucosinolate metabolic process);GO:0043565(sequence-specific DNA binding);GO:0044212(transcription regulatory region DNA binding)	ko00040(Pentose and glucuronate interconversions)
PC-3p-10341_215	up	Maker00032116	up	Maker00032116:911	transcription factor FAMA [Cucurbita moschata]	900	920	911	-42.9	-35.1	0.818182	4.5	1-2,920-919;4-20,917-901	3-3,918-918[SIL];21-21,900-900[UP3]	.(((((((((((((((((.((&)).))))))))))))))))).	CCGGAGAAGAGGAGGAGGCGG&CUCCCUCCUCCUCUUCUCUGU	2	32.8585	3	0.797743	Output/WS_GS/cleaveLand_result/t_plot/PC-3p-10341_215_Maker00032116_911_TPlot.pdf	GO:0003677(DNA binding);GO:0003700(DNA binding transcription factor activity);GO:0005515(protein binding);GO:0005634(nucleus);GO:0006351(transcription, DNA-templated);GO:0010052(guard cell differentiation);GO:0010377(guard cell fate commitment);GO:0010444(guard mother cell differentiation);GO:0045597(positive regulation of cell differentiation);GO:0045893(positive regulation of transcription, DNA…	NA
PC-3p-10341_215	up	Maker00033241	up	Maker00033241:568	PREDICTED: fructose-bisphosphate aldolase cytoplasmic isozyme isoform X1 [Cucumis melo]	558	577	568	-42.9	-29.1	0.678322	7.5	4-13,574-565;16-21,563-558	1-3,577-575[UP5];14-15,564-564[AILq]	((((((.-((((((((((...&...))))))))))..))))))	GCAGAGC-GAGGAGGAGGCAA&CUCCCUCCUCCUCUUCUCUGU	5	82.1463	2	1	Output/WS_GS/cleaveLand_result/t_plot/PC-3p-10341_215_Maker00033241_568_TPlot.pdf	GO:0004332(fructose-bisphosphate aldolase activity);GO:0005507(copper ion binding);GO:0005515(protein binding);GO:0005634(nucleus);GO:0005737(cytoplasm);GO:0005739(mitochondrion);GO:0005829(cytosol);GO:0005886(plasma membrane);GO:0006094(gluconeogenesis);GO:0006096(glycolytic process);GO:0006098(pentose-phosphate shunt);GO:0009506(plasmodesma);GO:0009651(response to salt stress);GO:0009735(respon…	ko00010(Glycolysis / Gluconeogenesis);ko00030(Pentose phosphate pathway);ko00051(Fructose and mannose metabolism);ko00710(Carbon fixation in photosynthetic organisms)
PC-3p-10341_215	up	Maker00033256	up	Maker00033256:1043	PREDICTED: trihelix transcription factor PTL [Cucumis sativus]	1032	1063	1043	-42.9	-29.8	0.694639	24	2-5,1062-1059;6-21,1047-1032	1-1,1063-1063[UP5];x-x,1058-1048[BULt]	((((((((((((((((...........((((.&.))))-----------))))))))))))))))	AUGGAGAAGAGGAGGAAGAAGCGAGGCGGGAA&CUCCC-----------UCCUCCUCUUCUCUGU	4	65.7171	2	1	Output/WS_GS/cleaveLand_result/t_plot/PC-3p-10341_215_Maker00033256_1043_TPlot.pdf	GO:0003677(DNA binding);GO:0003700(DNA binding transcription factor activity);GO:0005634(nucleus);GO:0006351(transcription, DNA-templated);GO:0006355(regulation of transcription, DNA-templated);GO:0009909(regulation of flower development);GO:0010200(response to chitin);GO:0042803(protein homodimerization activity);GO:0046621(negative regulation of organ growth);GO:0048441(petal development);GO:00…	ko00040(Pentose and glucuronate interconversions)
PC-3p-10341_215	up	Maker00034510	up	Maker00034510:722	CDPK-related kinase 3-like [Cucurbita moschata]	711	731	722	-42.9	-34	0.792541	5	1-4,731-728;6-20,726-712	5-5,727-727[SIL];21-21,711-711[UP3]	.(((((((((((((((.((((&)))).))))))))))))))).	CCGGAGGAGAGGGGGAUGGAG&CUCCCUCCUCCUCUUCUCUGU	1	16.4293	4	0.965409	Output/WS_GS/cleaveLand_result/t_plot/PC-3p-10341_215_Maker00034510_722_TPlot.pdf	GO:0004683(calmodulin-dependent protein kinase activity);GO:0005516(calmodulin binding);GO:0005634(nucleus);GO:0005737(cytoplasm);GO:0005886(plasma membrane);GO:0009738(abscisic acid-activated signaling pathway);GO:0009931(calcium-dependent protein serine/threonine kinase activity);GO:0018105(peptidyl-serine phosphorylation);GO:0035556(intracellular signal transduction);GO:0046777(protein autopho…	NA
PC-3p-10341_215	up	Maker00036663	up	Maker00036663:531	U-box domain-containing protein 7-like [Cucurbita pepo subsp. pepo]	520	540	531	-42.9	-29.3	0.682984	5	1-3,540-538;5-9,536-532;11-21,530-520	4-4,537-537[SIL];10-10,531-531[SIL]	(((((((((((.(((((.(((&))).))))).)))))))))))	ACGGAGAGGAGAAGGAGAGAG&CUCCCUCCUCCUCUUCUCUGU	2	32.8585	3	1	Output/WS_GS/cleaveLand_result/t_plot/PC-3p-10341_215_Maker00036663_531_TPlot.pdf	GO:0005634(nucleus);GO:0005737(cytoplasm)	NA
PC-3p-10341_215	up	Maker00039490	up	Maker00039490:284	dof zinc finger protein DOF3.6-like isoform X1 [Momordica charantia]	272	293	284	-42.9	-29.3	0.682984	7	1-8,293-286;10-14,284-280;16-17,278-277;18-21,275-272	9-9,285-285[SIL];15-15,279-279[SIL];x-x,276-276[BULt]	((((.((.(((((.((((((((&)))))))).))))).))-))))	GCGGUGGCGGAGGCGGAGGGGG&CUCCCUCCUCCUCUUCU-CUGU	1	16.4293	4	1	Output/WS_GS/cleaveLand_result/t_plot/PC-3p-10341_215_Maker00039490_284_TPlot.pdf	GO:0003677(DNA binding);GO:0003700(DNA binding transcription factor activity);GO:0005634(nucleus);GO:0006351(transcription, DNA-templated);GO:0006355(regulation of transcription, DNA-templated);GO:0043565(sequence-specific DNA binding);GO:0044212(transcription regulatory region DNA binding);GO:0046872(metal ion binding)	NA
PC-3p-111083_33	down	Maker00002435	down	Maker00002435:669	PREDICTED: protein IQ-DOMAIN 14 [Cucumis sativus]	653	678	669	-45.1	-30.08	0.666962	8.5	1-5,678-674;7-13,672-666;16-19,661-658;21-24,656-653	6-6,673-673[SIL];14-15,665-662[AILt];20-20,657-657[SIL]	((((.((((....(((((((.(((((&))))).)))))))--..)))).))))	GCAGCCCAUGCCGCUGCCGAGGUUGU&ACGACGUCGGCAG--AAAUGGUUUGC	1	16.4293	4	0.73465	Output/WS_GS/cleaveLand_result/t_plot/PC-3p-111083_33_Maker00002435_669_TPlot.pdf	GO:0005516(calmodulin binding);GO:0005634(nucleus)	NA
PC-3p-111083_33	down	Maker00010088	down	Maker00010088:1442	probable aquaporin PIP1-4 [Cucurbita moschata]	1425	1451	1442	-45.1	-30.02	0.665632	13	1-11,1451-1441;14-22,1435-1427	12-13,1440-1436[AILt];23-24,1426-1425[UP3]	..(((((((((.....(((((((((((&)))))))))))---..)))))))))..	CGGAGCCAUUUGCGGCGCCGGCGUCGU&ACGACGUCGGC---AGAAAUGGUUUGC	1	16.4293	4	0.74693	Output/WS_GS/cleaveLand_result/t_plot/PC-3p-111083_33_Maker00010088_1442_TPlot.pdf	GO:0005773(vacuole);GO:0005886(plasma membrane);GO:0005887(integral component of plasma membrane);GO:0006810(transport);GO:0006833(water transport);GO:0009414(response to water deprivation);GO:0009507(chloroplast);GO:0009651(response to salt stress);GO:0015250(water channel activity);GO:0015267(channel activity);GO:0015670(carbon dioxide transport);GO:0016020(membrane);GO:0016021(integral compone…	NA
PC-3p-120925_30	down	Maker00036230	down	Maker00036230:1535	glutamate decarboxylase-like [Momordica charantia]	1521	1544	1535	-40.3	-27.7	0.687345	16	8-15,1537-1530;17-24,1528-1521	1-7,1544-1538[UP5];16-16,1529-1529[SIL]	((((((((.((((((((.......&.......)))))))).))))))))	GCGGUGCUGCGAGUGGUGAUCAGG&AUGUAAAACUACUCGGAGCAUUGC	5	82.1463	3	0.220982	Output/WS_GS/cleaveLand_result/t_plot/PC-3p-120925_30_Maker00036230_1535_TPlot.pdf	GO:0004351(glutamate decarboxylase activity);GO:0005516(calmodulin binding);GO:0006536(glutamate metabolic process);GO:0006538(glutamate catabolic process);GO:0009506(plasmodesma);GO:0030170(pyridoxal phosphate binding)	ko00650(Butanoate metabolism);ko00250(Alanine, aspartate and glutamate metabolism);ko00410(beta-Alanine metabolism);ko00430(Taurine and hypotaurine metabolism)
PC-3p-122939_30	down	Maker00037868	down	Maker00037868:1764	long-chain-alcohol oxidase FAO2-like [Cucurbita maxima]	1749	1779	1764	-42.7	-28.84	0.67541	21.5	2-6,1778-1774;9-16,1765-1758;17-24,1756-1749	1-1,1779-1779[UP5];7-8,1773-1766[AILt];x-x,1757-1757[BULt]	((((((((.((((((((........(((((.&.)))))------..))))))))-))))))))	GGUCGAGACGGUCGGGGGACCGUUGUCGAGG&AUUCGA------AACUCUGACC-UCUUGACC	2	32.8585	3	0.850114	Output/WS_GS/cleaveLand_result/t_plot/PC-3p-122939_30_Maker00037868_1764_TPlot.pdf	GO:0046577(long-chain-alcohol oxidase activity)	NA
PC-3p-122939_30	down	Maker00023830	up	Maker00023830:2501	type IV inositol polyphosphate 5-phosphatase 7-like isoform X1 [Momordica charantia]	2487	2510	2501	-42.7	-28.5	0.667447	8	1-6,2510-2505;9-21,2502-2490	7-8,2504-2503[SIL];22-24,2489-2487[UP3]	...(((((((((((((..((((((&))))))..)))))))))))))...	GACUAAGAGGUUAGAGGUUCGAAU&AUUCGAAACUCUGACCUCUUGACC	5	82.1463	2	0.84321	Output/WS_GS/cleaveLand_result/t_plot/PC-3p-122939_30_Maker00023830_2501_TPlot.pdf	GO:0004439(phosphatidylinositol-4,5-bisphosphate 5-phosphatase activity);GO:0005634(nucleus);GO:0005737(cytoplasm);GO:0005886(plasma membrane);GO:0010305(leaf vascular tissue pattern formation);GO:0016787(hydrolase activity);GO:0034485(phosphatidylinositol-3,4,5-trisphosphate 5-phosphatase activity);GO:0046856(phosphatidylinositol dephosphorylation);GO:0071472(cellular response to salt stress);GO…	ko00562(Inositol phosphate metabolism);ko04070(Phosphatidylinositol signaling system)
PC-3p-134005_27	down	Maker00014829	up	Maker00014829:463	PREDICTED: uncharacterized protein LOC103492765 [Cucumis melo]	449	473	463	-43	-31.3	0.727907	8.5	1-6,473-468;7-19,466-454	x-x,467-467[BULt];20-24,453-449[UP3]	.....(((((((((((((.((((((&))))))-))))))))))))).....	UAAGCUCGAACAGGCCCUCGAGCUU&AAGCUU-AGGGCCUGUUUGAUAACC	2	32.8585	3	0.258934	Output/WS_GS/cleaveLand_result/t_plot/PC-3p-134005_27_Maker00014829_463_TPlot.pdf	GO:0005634(nucleus);GO:0006457(protein folding)	NA
PC-3p-134005_27	down	Maker00016342	up	Maker00016342:135	-	121	143	135	-43	-30.5	0.709302	6.5	2-5,142-139;7-13,138-132;15-24,130-121	1-1,143-143[UP5];6-6,x-x[BULq];14-14,131-131[SIL]	((((((((((.(((((((-((((.&.)))).))))))).))))))))))	GGUUAUCAAAGGGGCCUU-AGUUA&AAGCUUAGGGCCUGUUUGAUAACC	1	16.4293	4	0.347172	Output/WS_GS/cleaveLand_result/t_plot/PC-3p-134005_27_Maker00016342_135_TPlot.pdf	NA	NA
PC-3p-152937_23	down	Maker00029951	down	Maker00029951:1454	acyl-coenzyme A oxidase, peroxisomal [Cucurbita maxima]	1439	1463	1454	-39.7	-26.1	0.657431	8	1-6,1463-1458;8-15,1456-1449;16-23,1447-1440	7-7,1457-1457[SIL];x-x,1448-1448[BULt];24-24,1439-1439[UP3]	.((((((((.((((((((.((((((&)))))).))))))))-)))))))).	UUGAAGGGGACAAUACUGUUCUUCU&AGAGGAUUGGUAUUG-CUCCUUUAU	1	16.4293	4	0.986591	Output/WS_GS/cleaveLand_result/t_plot/PC-3p-152937_23_Maker00029951_1454_TPlot.pdf	GO:0001676(long-chain fatty acid metabolic process);GO:0003995(acyl-CoA dehydrogenase activity);GO:0003997(acyl-CoA oxidase activity);GO:0005634(nucleus);GO:0005777(peroxisome);GO:0006635(fatty acid beta-oxidation);GO:0033539(fatty acid beta-oxidation using acyl-CoA dehydrogenase);GO:0050660(flavin adenine dinucleotide binding);GO:0071949(FAD binding)	ko00071(Fatty acid degradation);ko00592(alpha-Linolenic acid metabolism);ko01040(Biosynthesis of unsaturated fatty acids);ko04146(Peroxisome)
PC-3p-152937_23	down	Maker00033399	down	Maker00033399:432	metallothionein-like protein type 2 [Cucurbita moschata]	415	441	432	-39.7	-25.92	0.652897	12.5	2-10,440-432;13-18,426-421;20-24,419-415	1-1,441-441[UP5];11-12,431-427[AILt];19-19,420-420[SIL]	(((((.((((((.....(((((((((.&.)))))))))---..)))))).)))))	GUAAAUGAGCAAGAGCUCCAAUCCUCG&AGAGGAUUGG---UAUUGCUCCUUUAU	12	197.151	3	0.994451	Output/WS_GS/cleaveLand_result/t_plot/PC-3p-152937_23_Maker00033399_432_TPlot.pdf	NA	NA
PC-3p-152937_23	down	Maker00039604	down	Maker00039604:936	hypothetical protein DVH24_024409 [Malus domestica]	922	945	936	-39.7	-28.5	0.717884	6.5	1-18,945-928;20-22,926-924	19-19,927-927[SIL];23-24,923-922[UP3]	..(((.((((((((((((((((((&)))))))))))))))))).)))..	CAAGAUGGGCGAUAUCAGUCCUCU&AGAGGAUUGGUAUUGCUCCUUUAU	1	16.4293	4	0.433676	Output/WS_GS/cleaveLand_result/t_plot/PC-3p-152937_23_Maker00039604_936_TPlot.pdf	GO:0004601(peroxidase activity);GO:0005515(protein binding);GO:0005576(extracellular region);GO:0005618(cell wall);GO:0005794(Golgi apparatus);GO:0005829(cytosol);GO:0006979(response to oxidative stress);GO:0009809(lignin biosynthetic process);GO:0010089(xylem development);GO:0020037(heme binding);GO:0042744(hydrogen peroxide catabolic process);GO:0046872(metal ion binding);GO:0048046(apoplast);G…	ko00940(Phenylpropanoid biosynthesis)
PC-3p-152937_23	down	Maker00034510	up	Maker00034510:553	CDPK-related kinase 3-like [Cucurbita moschata]	538	562	553	-39.7	-29.3	0.738035	10	1-13,562-550;15-19,547-543	14-14,549-548[AILt];20-24,542-538[UP3]	.....(((((..(((((((((((((&)))))))))))))-.))))).....	CUCAUGGAGUUGGUGCCAGUCCUCU&AGAGGAUUGGUAU-UGCUCCUUUAU	19	312.156	2	0.19382	Output/WS_GS/cleaveLand_result/t_plot/PC-3p-152937_23_Maker00034510_553_TPlot.pdf	GO:0004683(calmodulin-dependent protein kinase activity);GO:0005516(calmodulin binding);GO:0005634(nucleus);GO:0005737(cytoplasm);GO:0005886(plasma membrane);GO:0009738(abscisic acid-activated signaling pathway);GO:0009931(calcium-dependent protein serine/threonine kinase activity);GO:0018105(peptidyl-serine phosphorylation);GO:0035556(intracellular signal transduction);GO:0046777(protein autopho…	NA
PC-3p-162_5630	up	Maker00023350	down	Maker00023350:1120	PREDICTED: protein NUCLEAR FUSION DEFECTIVE 4-like [Cucumis melo]	1109	1128	1120	-33.7	-24.6	0.72997	6	1-3,1128-1126;5-10,1125-1120;12-21,1118-1109	4-4,x-x[BULq];11-11,1119-1119[SIL]	((((((((((.((((((-(((&))).)))))).))))))))))	GCAGGUGGUUGUUUCGG-AUG&CAUUCUGAAAAAAUCGCCUGC	2	32.8585	3	0.258934	Output/WS_GS/cleaveLand_result/t_plot/PC-3p-162_5630_Maker00023350_1120_TPlot.pdf	GO:0003674(molecular_function);GO:0008150(biological_process)	NA
PC-3p-18878_139	down	Maker00013673	down	Maker00013673:796	phospholipase D alpha 1 [Cucurbita maxima]	782	805	796	-39.2	-25.68	0.655102	13	4-7,802-799;11-24,795-782	1-3,805-803[UP5];8-10,798-796[SIL]	((((((((((((((...((((...&...))))...))))))))))))))	GUUGUAAGGUCUCUUUGUAUCAAG&AAAGAUAAGUGGAGACCUUGCAAU	2	32.8585	3	0.888925	Output/WS_GS/cleaveLand_result/t_plot/PC-3p-18878_139_Maker00013673_796_TPlot.pdf	GO:0034638(phosphatidylcholine catabolic process)	ko00564(Glycerophospholipid metabolism);ko00565(Ether lipid metabolism);ko04144(Endocytosis)
PC-3p-18878_139	down	Maker00014359	up	Maker00014359:439	protein NUCLEAR FUSION DEFECTIVE 6, chloroplastic/mitochondrial [Momordica charantia]	415	448	439	-39.2	-26.1	0.665816	12.5	1-10,448-439;11-13,437-435;14-23,425-416	x-x,438-438[BULt];x-x,434-426[BULt];24-24,415-415[UP3]	.((((((((((.........(((.((((((((((&))))))))))-)))---------)))))))))).	CUUGCAAGGUUUUUCAUCUUUCCUACUUAUCUUU&AAAGAUAAGU-GGA---------GACCUUGCAAU	1	16.4293	4	0.780464	Output/WS_GS/cleaveLand_result/t_plot/PC-3p-18878_139_Maker00014359_439_TPlot.pdf	GO:0003674(molecular_function);GO:0008150(biological_process);GO:0019031(viral envelope)	NA
PC-3p-18878_139	down	Maker00035790	up	Maker00035790:2930	PREDICTED: auxin response factor 6-like [Cucumis sativus]	2916	2938	2930	-39.2	-26	0.663265	12	4-9,2935-2930;11-20,2929-2920	1-3,2938-2936[UP5];10-10,x-x[BULq];21-24,2919-2916[UP3]	....((((((((((-((((((...&...)))))).))))))))))....	GCCUCAAGGUCUCC-CUUGUCAGU&AAAGAUAAGUGGAGACCUUGCAAU	1	16.4293	4	0.790623	Output/WS_GS/cleaveLand_result/t_plot/PC-3p-18878_139_Maker00035790_2930_TPlot.pdf	GO:0003677(DNA binding);GO:0003700(DNA binding transcription factor activity);GO:0005515(protein binding);GO:0005634(nucleus);GO:0006351(transcription, DNA-templated);GO:0006355(regulation of transcription, DNA-templated);GO:0009733(response to auxin);GO:0009734(auxin-activated signaling pathway);GO:0009908(flower development)	ko04075(Plant hormone signal transduction)
PC-3p-21057_128	up	Maker00002840	down	Maker00002840:1152	probable pectinesterase/pectinesterase inhibitor 34 [Cucurbita maxima]	1137	1161	1152	-37.9	-25.4	0.670185	8	1-2,1161-1160;4-14,1158-1148;15-19,1145-1141;20-21,1139-1138	3-3,1159-1159[SIL];x-x,1147-1146[BULt];x-x,1140-1140[BULt];22-22,1137-1137[UP3]	.((.(((((..(((((((((((.((&)).)))))))))))--)))))-)).	UGAUGAACGCCGGCGAGAAGGAGGA&UUGUCCUUCUCGCU--CGUUU-UCU	1	16.4293	4	1	Output/WS_GS/cleaveLand_result/t_plot/PC-3p-21057_128_Maker00002840_1152_TPlot.pdf	GO:0030599(pectinesterase activity);GO:0046910(pectinesterase inhibitor activity);GO:0071944(cell periphery)	ko00040(Pentose and glucuronate interconversions)
PC-3p-21057_128	up	Maker00007543	down	Maker00007543:291	heavy metal-associated isoprenylated plant protein 7 [Cucurbita moschata]	279	300	291	-37.9	-26.1	0.688654	8	1-11,300-290;13-18,288-283	12-12,289-289[SIL];19-22,282-279[UP3]	....((((((.(((((((((((&))))))))))).))))))....	UUCCAAUGGGGGAGGAGGACAA&UUGUCCUUCUCGCUCGUUUUCU	6	98.5756	3	0.999999	Output/WS_GS/cleaveLand_result/t_plot/PC-3p-21057_128_Maker00007543_291_TPlot.pdf	GO:0005737(cytoplasm);GO:0030001(metal ion transport);GO:0046914(transition metal ion binding);GO:0046916(cellular transition metal ion homeostasis)	NA
PC-3p-21057_128	up	Maker00008804	down	Maker00008804:99	protein NRT1/ PTR FAMILY 3.1 [Cucurbita maxima]	87	106	99	-37.9	-25.3	0.667546	9.5	1-6,106-101;10-22,99-87	7-9,100-100[AILq]	(((((((((((((.--((((((&))))))...)))))))))))))	AGGAAGCGAGCGGC--GGGCAG&UUGUCCUUCUCGCUCGUUUUCU	4	65.7171	2	1	Output/WS_GS/cleaveLand_result/t_plot/PC-3p-21057_128_Maker00008804_99_TPlot.pdf	GO:0005215(transporter activity);GO:0005886(plasma membrane);GO:0006857(oligopeptide transport);GO:0010336(gibberellic acid homeostasis);GO:0016020(membrane);GO:0016021(integral component of membrane);GO:0022857(transmembrane transporter activity);GO:0042128(nitrate assimilation);GO:0055085(transmembrane transport);GO:0097708(intracellular vesicle)	NA
PC-3p-21057_128	up	Maker00012569	down	Maker00012569:1500	cytochrome P450 84A1-like [Cucurbita pepo subsp. pepo]	1488	1509	1500	-37.9	-28.9	0.762533	5.5	2-6,1508-1504;8-16,1502-1494;18-21,1492-1489	1-1,1509-1509[UP5];7-7,1503-1503[SIL];17-17,1493-1493[SIL];22-22,1488-1488[UP3]	.((((.(((((((((.(((((.&.))))).))))))))).)))).	UGAAGCCGAGCGAGAUGGACAU&UUGUCCUUCUCGCUCGUUUUCU	1	16.4293	4	0.886912	Output/WS_GS/cleaveLand_result/t_plot/PC-3p-21057_128_Maker00012569_1500_TPlot.pdf	GO:0009809(lignin biosynthetic process);GO:0016020(membrane);GO:0016709(oxidoreductase activity, acting on paired donors, with incorporation or reduction of molecular oxygen, NAD(P)H as one donor, and incorporation of one atom of oxygen)	ko00940(Phenylpropanoid biosynthesis)
PC-3p-21057_128	up	Maker00013834	down	Maker00013834:197	LOW QUALITY PROTEIN: auxin-induced protein AUX22-like [Cucurbita pepo subsp. pepo]	184	207	197	-37.9	-25	0.659631	10	1-8,207-200;10-12,197-195;13-21,193-185	9-9,199-198[AILt];x-x,194-194[BULt];22-22,184-184[UP3]	.(((((((((.(((..((((((((&))))))))-.)))-))))))))).	UGGAGACGAGCCGACCAGGGACGA&UUGUCCUU-CUCG-CUCGUUUUCU	2	32.8585	3	1	Output/WS_GS/cleaveLand_result/t_plot/PC-3p-21057_128_Maker00013834_197_TPlot.pdf	GO:0003700(DNA binding transcription factor activity);GO:0005515(protein binding);GO:0005634(nucleus);GO:0006351(transcription, DNA-templated);GO:0006355(regulation of transcription, DNA-templated);GO:0009630(gravitropism);GO:0009638(phototropism);GO:0009733(response to auxin);GO:0009734(auxin-activated signaling pathway);GO:0080086(stamen filament development)	ko04075(Plant hormone signal transduction)
PC-3p-21057_128	up	Maker00025571	down	Maker00025571:417	uncharacterized protein LOC111454311 [Cucurbita moschata]	403	426	417	-37.9	-26.3	0.693931	10.5	1-2,426-425;4-11,423-416;12-17,413-408;20-22,405-403	3-3,424-424[SIL];x-x,415-414[BULt];18-19,407-406[SIL]	(((..((((((..((((((((.((&)).))))))))--))))))..)))	AGAUCGCGAGCAGGAGGAGGAGGA&UUGUCCUUCUC--GCUCGUUUUCU	2	32.8585	3	0.999994	Output/WS_GS/cleaveLand_result/t_plot/PC-3p-21057_128_Maker00025571_417_TPlot.pdf	GO:0003674(molecular_function);GO:0005634(nucleus);GO:0008150(biological_process)	NA
PC-3p-21057_128	up	Maker00027222	down	Maker00027222:1735	trihelix transcription factor GTL1-like [Momordica charantia]	1724	1744	1735	-37.9	-31.4	0.828496	5.5	1-11,1744-1734;13-21,1733-1725	12-12,x-x[BULq];22-22,1724-1724[UP3]	.(((((((((-(((((((((((&))))))))))).))))))))).	CGAAGACGAG-GAGGAGGACGA&UUGUCCUUCUCGCUCGUUUUCU	2	32.8585	3	0.220982	Output/WS_GS/cleaveLand_result/t_plot/PC-3p-21057_128_Maker00027222_1735_TPlot.pdf	GO:0003700(DNA binding transcription factor activity);GO:0005634(nucleus);GO:0006355(regulation of transcription, DNA-templated);GO:0010192(mucilage biosynthetic process);GO:0019760(glucosinolate metabolic process);GO:0043565(sequence-specific DNA binding);GO:0044212(transcription regulatory region DNA binding)	ko00040(Pentose and glucuronate interconversions)
PC-3p-21057_128	up	Maker00001515	up	Maker00001515:2193	eukaryotic translation initiation factor 5B-like [Cucurbita moschata]	2182	2202	2193	-37.9	-26.2	0.691293	7.5	1-2,2202-2201;4-11,2199-2192;13-15,2191-2189;17-22,2187-2182	3-3,2200-2200[SIL];12-12,x-x[BULq];16-16,2188-2188[SIL]	((((((.(((-((((((((.((&)).)))))))).))).))))))	AGAAGAGGAG-GAGGAGGAGGA&UUGUCCUUCUCGCUCGUUUUCU	1	16.4293	4	0.999999	Output/WS_GS/cleaveLand_result/t_plot/PC-3p-21057_128_Maker00001515_2193_TPlot.pdf	GO:0003677(DNA binding);GO:0005634(nucleus)	NA
PC-3p-21057_128	up	Maker00001515	up	Maker00001515:2293	eukaryotic translation initiation factor 5B-like [Cucurbita moschata]	2279	2302	2293	-37.9	-25.9	0.683377	8.5	1-2,2302-2301;4-11,2299-2292;12-15,2290-2287;16-22,2285-2279	3-3,2300-2300[SIL];x-x,2291-2291[BULt];x-x,2286-2286[BULt]	(((((((.((((.((((((((.((&)).))))))))-))))-)))))))	GGAAAACGGAGUGGAGGAGGAGGA&UUGUCCUUCUC-GCUC-GUUUUCU	1	16.4293	4	1	Output/WS_GS/cleaveLand_result/t_plot/PC-3p-21057_128_Maker00001515_2293_TPlot.pdf	GO:0003677(DNA binding);GO:0005634(nucleus)	NA
PC-3p-21057_128	up	Maker00014050	up	Maker00014050:80	PREDICTED: 60S ribosomal protein L19-1-like [Cucumis melo]	68	89	80	-37.9	-25.3	0.667546	7	1-12,89-78;14-19,76-71	13-13,77-77[SIL];20-22,70-68[UP3]	...((((((.((((((((((((&)))))))))))).))))))...	AACAAGCGGCCGAGAAGGGCGA&UUGUCCUUCUCGCUCGUUUUCU	11	180.722	3	1	Output/WS_GS/cleaveLand_result/t_plot/PC-3p-21057_128_Maker00014050_80_TPlot.pdf	GO:0003735(structural constituent of ribosome);GO:0006412(translation);GO:0022625(cytosolic large ribosomal subunit)	ko03010(Ribosome)
PC-3p-21057_128	up	Maker00021172	up	Maker00021172:636	BOI-related E3 ubiquitin-protein ligase 1-like isoform X1 [Cucurbita maxima]	622	645	636	-37.9	-25.5	0.672823	11.5	5-14,641-632;15-22,629-622	1-4,645-642[UP5];x-x,631-630[BULt]	((((((((..((((((((((....&....))))))))))--))))))))	AGGAGACGGCGGCGAGGAGGUUGA&UUGUCCUUCUCGCU--CGUUUUCU	2	32.8585	3	1	Output/WS_GS/cleaveLand_result/t_plot/PC-3p-21057_128_Maker00021172_636_TPlot.pdf	GO:0005634(nucleus);GO:0031347(regulation of defense response)	NA
PC-3p-21057_128	up	Maker00025909	up	Maker00025909:1190	peroxidase 11 isoform X1 [Cucurbita maxima]	1177	1200	1190	-37.9	-28.3	0.746702	7.5	1-9,1200-1192;10-13,1190-1187;14-21,1185-1178	x-x,1191-1191[BULt];x-x,1186-1186[BULt];22-22,1177-1177[UP3]	.((((((((.((((.(((((((((&)))))))))-))))-)))))))).	CGGAGACGGUGCGGUGAAGGACGA&UUGUCCUUC-UCGC-UCGUUUUCU	2	32.8585	3	0.950046	Output/WS_GS/cleaveLand_result/t_plot/PC-3p-21057_128_Maker00025909_1190_TPlot.pdf	GO:0004601(peroxidase activity);GO:0005576(extracellular region);GO:0006979(response to oxidative stress);GO:0020037(heme binding);GO:0042744(hydrogen peroxide catabolic process);GO:0046872(metal ion binding);GO:0048511(rhythmic process);GO:0055114(oxidation-reduction process)	ko00940(Phenylpropanoid biosynthesis)
PC-3p-21057_128	up	Maker00026091	up	Maker00026091:1622	ACT domain-containing protein ACR4-like [Cucurbita moschata]	1610	1633	1622	-37.9	-24.9	0.656992	9	1-5,1633-1629;6-7,1626-1625;9-17,1623-1615;20-22,1612-1610	x-x,1628-1627[BULt];8-8,1624-1624[SIL];18-19,1614-1613[SIL]	(((..(((((((((.((..(((((&)))))--)).)))))))))..)))	AGAUUACGAGCGAGCAGACGACGA&UUGUC--CUUCUCGCUCGUUUUCU	4	65.7171	3	1	Output/WS_GS/cleaveLand_result/t_plot/PC-3p-21057_128_Maker00026091_1622_TPlot.pdf	GO:0005829(cytosol);GO:0006521(regulation of cellular amino acid metabolic process);GO:0009506(plasmodesma);GO:0009507(chloroplast);GO:0009735(response to cytokinin)	ko00500(Starch and sucrose metabolism)
PC-3p-21057_128	up	Maker00029189	up	Maker00029189:1426	PREDICTED: heat stress transcription factor B-2b [Cucumis sativus]	1409	1435	1426	-37.9	-28.7	0.757256	13.5	1-2,1435-1434;4-10,1432-1426;11-22,1420-1409	3-3,1433-1433[SIL];x-x,1425-1421[BULt]	((((((((((((.....(((((((.((&)).)))))))-----))))))))))))	AGAGAACGAGCGGCUGAGGAAGGAGAA&UUGUCCUUCU-----CGCUCGUUUUCU	1	16.4293	4	0.914896	Output/WS_GS/cleaveLand_result/t_plot/PC-3p-21057_128_Maker00029189_1426_TPlot.pdf	GO:0005634(nucleus)	NA
PC-3p-21057_128	up	Maker00029252	up	Maker00029252:1251	trihelix transcription factor GTL1-like isoform X1 [Cucurbita maxima]	1239	1260	1251	-37.9	-25.9	0.683377	9.5	1-11,1260-1250;12-13,1248-1247;15-21,1246-1240	x-x,1249-1249[BULt];14-14,x-x[BULq];22-22,1239-1239[UP3]	.(((((((-((.(((((((((((&)))))))))))-)).))))))).	CGGAAGCG-GCGGAGGGGGGCGG&UUGUCCUUCUC-GCUCGUUUUCU	2	32.8585	3	1	Output/WS_GS/cleaveLand_result/t_plot/PC-3p-21057_128_Maker00029252_1251_TPlot.pdf	GO:0003700(DNA binding transcription factor activity);GO:0005634(nucleus);GO:0006355(regulation of transcription, DNA-templated);GO:0010192(mucilage biosynthetic process);GO:0019760(glucosinolate metabolic process);GO:0043565(sequence-specific DNA binding);GO:0044212(transcription regulatory region DNA binding)	ko00040(Pentose and glucuronate interconversions)
PC-3p-21057_128	up	Maker00031703	up	Maker00031703:152	dynein light chain 1, cytoplasmic-like [Cucurbita moschata]	140	165	152	-37.9	-27.3	0.720317	13.5	3-8,163-158;9-17,153-145;19-22,143-140	1-2,165-164[UP5];x-x,157-154[BULt];18-18,144-144[SIL]	((((.(((((((((....((((((..&..))))))----))))))))).))))	AGGAUACGAGCGAGUAGCGAGGACUG&UUGUCCUU----CUCGCUCGUUUUCU	2	32.8585	3	0.999247	Output/WS_GS/cleaveLand_result/t_plot/PC-3p-21057_128_Maker00031703_152_TPlot.pdf	GO:0003777(microtubule motor activity);GO:0005737(cytoplasm);GO:0005875(microtubule associated complex);GO:0007017(microtubule-based process);GO:0030286(dynein complex);GO:0060271(cilium assembly)	NA
PC-3p-21057_128	up	Maker00033241	up	Maker00033241:566	PREDICTED: fructose-bisphosphate aldolase cytoplasmic isozyme isoform X1 [Cucumis melo]	553	575	566	-37.9	-25.7	0.6781	9	2-2,574-574;4-15,572-561;16-19,559-556;21-22,554-553	1-1,575-575[UP5];3-3,573-573[SIL];x-x,560-560[BULt];20-20,555-555[SIL]	((.((((.((((((((((((.(.&.).))))))))))))-)))).))	GGUGGGCAGAGCGAGGAGGAGGC&UUGUCCUUCUCGCUC-GUUUUCU	3	49.2878	3	1	Output/WS_GS/cleaveLand_result/t_plot/PC-3p-21057_128_Maker00033241_566_TPlot.pdf	GO:0004332(fructose-bisphosphate aldolase activity);GO:0005507(copper ion binding);GO:0005515(protein binding);GO:0005634(nucleus);GO:0005737(cytoplasm);GO:0005739(mitochondrion);GO:0005829(cytosol);GO:0005886(plasma membrane);GO:0006094(gluconeogenesis);GO:0006096(glycolytic process);GO:0006098(pentose-phosphate shunt);GO:0009506(plasmodesma);GO:0009651(response to salt stress);GO:0009735(respon…	ko00010(Glycolysis / Gluconeogenesis);ko00030(Pentose phosphate pathway);ko00051(Fructose and mannose metabolism);ko00710(Carbon fixation in photosynthetic organisms)
PC-3p-22975_120	up	Maker00029427	down	Maker00029427:723	PREDICTED: LOW QUALITY PROTEIN: embryogenesis-associated protein EMB8 [Cucumis melo]	710	731	723	-46.1	-31	0.672451	12	4-6,728-726;8-18,725-715;21-24,713-710	1-3,731-729[UP5];7-7,x-x[BULq];19-20,714-714[AILq]	((((.-(((((((((((-(((...&...))).)))))))))))..))))	GGGAG-UGCCUGCGUGC-GCCGGA&AAUGGUAGUAUGCAGGCAGAUCCC	1	16.4293	4	0.433676	Output/WS_GS/cleaveLand_result/t_plot/PC-3p-22975_120_Maker00029427_723_TPlot.pdf	GO:0009793(embryo development ending in seed dormancy);GO:0016787(hydrolase activity);GO:0016788(hydrolase activity, acting on ester bonds);GO:0034338(short-chain carboxylesterase activity)	NA
PC-3p-231383_14	up	Maker00033991	down	Maker00033991:1563	PREDICTED: probable beta-D-xylosidase 7 [Cucumis melo]	1549	1571	1563	-38.9	-25.3	0.650386	10.5	1-2,1571-1570;4-18,1569-1555	3-3,x-x[BULq];19-24,1554-1549[UP3]	......(((((((((((((((-((&)).)))))))))))))))......	GAUUACGUAGUGUUGGUUAUG-GG&CCACAUGGCCAAUACUACAAUUAU	2	32.8585	3	0.682957	Output/WS_GS/cleaveLand_result/t_plot/PC-3p-231383_14_Maker00033991_1563_TPlot.pdf	GO:0009044(xylan 1,4-beta-xylosidase activity);GO:0009505(plant-type cell wall);GO:0031222(arabinan catabolic process);GO:0045493(xylan catabolic process);GO:0046556(alpha-L-arabinofuranosidase activity)	ko00520(Amino sugar and nucleotide sugar metabolism)
PC-3p-24686_114	down	Maker00012024	down	Maker00012024:930	PREDICTED: protein PXR1-like [Cucumis sativus]	919	939	930	-32.9	-23.28	0.707599	12	1-7,939-933;11-20,929-920	8-10,932-930[SIL];21-21,919-919[UP3]	.((((((((((...(((((((&)))))))...)))))))))).	GGCGGCGGGUACGGCGGCGGA&UUUGUUGAAAUACCUGUCGCA	3	49.2878	3	0.612849	Output/WS_GS/cleaveLand_result/t_plot/PC-3p-24686_114_Maker00012024_930_TPlot.pdf	GO:0005737(cytoplasm);GO:0030001(metal ion transport);GO:0046914(transition metal ion binding);GO:0046916(cellular transition metal ion homeostasis)	NA
PC-3p-24686_114	down	Maker00039979	down	Maker00039979:1092	WEB family protein At2g40480 [Momordica charantia]	1081	1101	1092	-32.9	-22.4	0.680851	9.5	1-7,1101-1095;10-19,1092-1083	8-9,1094-1093[SIL];20-21,1082-1081[UP3]	..((((((((((..(((((((&)))))))..))))))))))..	CUUGGCGGGUGUGGCAGCAAA&UUUGUUGAAAUACCUGUCGCA	1	16.4293	4	0.892146	Output/WS_GS/cleaveLand_result/t_plot/PC-3p-24686_114_Maker00039979_1092_TPlot.pdf	GO:0005829(cytosol);GO:0009903(chloroplast avoidance movement);GO:0009904(chloroplast accumulation movement)	NA
PC-3p-24686_114	down	Maker00022769	up	Maker00022769:1371	aluminum-activated malate transporter 9-like [Cucurbita pepo subsp. pepo]	1359	1379	1371	-32.9	-21.4	0.650456	8	2-6,1378-1374;8-19,1373-1362;20-20,1360-1360	1-1,1379-1379[UP5];7-7,x-x[BULq];x-x,1361-1361[BULt];21-21,1359-1359[UP3]	.(.((((((((((((-(((((.&.))))).))))))))))))-).	CGACGACAGGUGUUU-GGCAAU&UUUGUUGAAAUACCUGUCG-CA	1	16.4293	4	0.995272	Output/WS_GS/cleaveLand_result/t_plot/PC-3p-24686_114_Maker00022769_1371_TPlot.pdf	GO:0009705(plant-type vacuole membrane);GO:0015140(malate transmembrane transporter activity)	NA
PC-3p-24686_114	down	Maker00038651	up	Maker00038651:736	uncharacterized protein LOC111471557 isoform X1 [Cucurbita maxima]	725	744	736	-32.9	-21.6	0.656535	10	1-9,744-736;13-21,733-725	10-12,735-734[AILq]	(((((((((..-(((((((((&)))))))))...)))))))))	UGCGGCGGGCG-UUUAGCGAA&UUUGUUGAAAUACCUGUCGCA	14	230.01	2	0.984023	Output/WS_GS/cleaveLand_result/t_plot/PC-3p-24686_114_Maker00038651_736_TPlot.pdf	GO:0003674(molecular_function);GO:0005634(nucleus);GO:0008150(biological_process)	ko03013(RNA transport);ko03008(Ribosome biogenesis in eukaryotes)
PC-3p-30577_98	down	Maker00001366	down	Maker00001366:3421	MLO-like protein 6 [Momordica charantia]	3410	3430	3421	-34.6	-23.9	0.690751	11.5	3-7,3428-3424;9-18,3422-3413	1-2,3430-3429[UP5];8-8,3423-3423[SIL];19-21,3412-3410[UP3]	...((((((((((.(((((..&..))))).))))))))))...	GAGACGGCGGUCGGGGCGAUU&CUUCGCUGUGACUGUUGUAAU	3	49.2878	3	0.999944	Output/WS_GS/cleaveLand_result/t_plot/PC-3p-30577_98_Maker00001366_3421_TPlot.pdf	GO:0005886(plasma membrane);GO:0006952(defense response)	NA
PC-3p-30577_98	down	Maker00002618	down	Maker00002618:396	probable protein phosphatase 2C 8 [Cucurbita pepo subsp. pepo]	385	405	396	-34.6	-23.6	0.682081	9	1-10,405-396;12-19,394-387	11-11,395-395[SIL];20-21,386-385[UP3]	..((((((((.((((((((((&)))))))))).))))))))..	UGUACGACGGACACGGUGGGG&CUUCGCUGUGACUGUUGUAAU	1	16.4293	4	0.99999	Output/WS_GS/cleaveLand_result/t_plot/PC-3p-30577_98_Maker00002618_396_TPlot.pdf	GO:0004722(protein serine/threonine phosphatase activity);GO:0005515(protein binding);GO:0005634(nucleus);GO:0005794(Golgi apparatus);GO:0005829(cytosol);GO:0005886(plasma membrane);GO:0006470(protein dephosphorylation);GO:0009414(response to water deprivation);GO:0009658(chloroplast organization);GO:0009737(response to abscisic acid);GO:0009788(negative regulation of abscisic acid-activated sign…	ko04016(MAPK signaling pathway - plant);ko04075(Plant hormone signal transduction)
PC-3p-30577_98	down	Maker00003520	down	Maker00003520:381	probable receptor-like protein kinase At2g42960 isoform X2 [Momordica charantia]	370	390	381	-34.6	-23.8	0.687861	8	1-9,390-382;11-14,380-377;16-18,375-373	10-10,381-381[SIL];15-15,376-376[SIL];19-21,372-370[UP3]	...(((.((((.(((((((((&))))))))).)))).)))...	GGGACACCAGUGGCAGUGAAG&CUUCGCUGUGACUGUUGUAAU	1	16.4293	4	0.999942	Output/WS_GS/cleaveLand_result/t_plot/PC-3p-30577_98_Maker00003520_381_TPlot.pdf	GO:0004674(protein serine/threonine kinase activity);GO:0005524(ATP binding);GO:0005886(plasma membrane);GO:0016021(integral component of membrane);GO:0016301(kinase activity);GO:0046777(protein autophosphorylation)	NA
PC-3p-30577_98	down	Maker00004681	down	Maker00004681:422	PREDICTED: probable DNA double-strand break repair Rad50 ATPase [Cucumis melo]	411	432	422	-34.6	-22.9	0.66185	9.5	1-2,432-431;4-5,429-428;6-18,426-414	3-3,430-430[SIL];x-x,427-427[BULt];19-21,413-411[UP3]	...(((((((((((((.((.((&)).))-)))))))))))))...	GGCGCAACAGUCGCAGAUGCAG&CUUCG-CUGUGACUGUUGUAAU	7	115.005	2	1	Output/WS_GS/cleaveLand_result/t_plot/PC-3p-30577_98_Maker00004681_422_TPlot.pdf	GO:0003674(molecular_function);GO:0008150(biological_process);GO:0009507(chloroplast)	NA
PC-3p-30577_98	down	Maker00007582	down	Maker00007582:1030	probable 1-deoxy-D-xylulose-5-phosphate synthase 2, chloroplastic [Cucurbita moschata]	1019	1039	1030	-34.6	-22.6	0.653179	8	1-7,1039-1033;9-10,1031-1030;12-20,1028-1020	8-8,1032-1032[SIL];11-11,1029-1029[SIL];21-21,1019-1019[UP3]	.(((((((((.((.(((((((&))))))).)).))))))))).	UUUGCAAUAGACAGAGCGGGG&CUUCGCUGUGACUGUUGUAAU	2	32.8585	3	1	Output/WS_GS/cleaveLand_result/t_plot/PC-3p-30577_98_Maker00007582_1030_TPlot.pdf	GO:0005515(protein binding);GO:0008661(1-deoxy-D-xylulose-5-phosphate synthase activity);GO:0009228(thiamine biosynthetic process);GO:0009507(chloroplast);GO:0009570(chloroplast stroma);GO:0015995(chlorophyll biosynthetic process);GO:0016114(terpenoid biosynthetic process);GO:0019288(isopentenyl diphosphate biosynthetic process, methylerythritol 4-phosphate pathway);GO:0046872(metal ion binding);…	ko00730(Thiamine metabolism);ko00900(Terpenoid backbone biosynthesis)
PC-3p-30577_98	down	Maker00007727	down	Maker00007727:103	transcription factor JUNGBRUNNEN 1-like [Cucurbita pepo subsp. pepo]	92	112	103	-34.6	-23.1	0.66763	10	3-9,110-104;12-20,101-93	1-2,112-111[UP5];10-11,103-102[SIL];21-21,92-92[UP3]	.(((((((((..(((((((..&..)))))))..))))))))).	UUUGCAACGGCGACGGCGACG&CUUCGCUGUGACUGUUGUAAU	1	16.4293	4	1	Output/WS_GS/cleaveLand_result/t_plot/PC-3p-30577_98_Maker00007727_103_TPlot.pdf	GO:0003677(DNA binding);GO:0003700(DNA binding transcription factor activity);GO:0005634(nucleus);GO:0005992(trehalose biosynthetic process);GO:0006351(transcription, DNA-templated);GO:0006355(regulation of transcription, DNA-templated);GO:0006561(proline biosynthetic process);GO:0007275(multicellular organism development);GO:0009718(anthocyanin-containing compound biosynthetic process);GO:001012…	ko04141(Protein processing in endoplasmic reticulum);ko04120(Ubiquitin mediated proteolysis)
PC-3p-30577_98	down	Maker00009812	down	Maker00009812:565	probable aquaporin PIP1-4 [Cucurbita moschata]	552	575	565	-34.6	-23.3	0.67341	10.5	1-9,575-567;10-11,565-564;12-19,561-554	x-x,566-566[BULt];x-x,563-562[BULt];20-21,553-552[UP3]	..((((((((..((.(((((((((&)))))))))-))--))))))))..	CCUACGACAGGCUCAACGGCGGAG&CUUCGCUGU-GA--CUGUUGUAAU	1	16.4293	4	0.999999	Output/WS_GS/cleaveLand_result/t_plot/PC-3p-30577_98_Maker00009812_565_TPlot.pdf	GO:0005773(vacuole);GO:0005886(plasma membrane);GO:0005887(integral component of plasma membrane);GO:0006810(transport);GO:0006833(water transport);GO:0009414(response to water deprivation);GO:0009507(chloroplast);GO:0009651(response to salt stress);GO:0015250(water channel activity);GO:0015267(channel activity);GO:0015670(carbon dioxide transport);GO:0016020(membrane);GO:0016021(integral compone…	NA
PC-3p-30577_98	down	Maker00012024	down	Maker00012024:916	PREDICTED: protein PXR1-like [Cucumis sativus]	905	925	916	-34.6	-22.9	0.66185	8.5	1-1,925-925;3-10,923-916;12-20,914-906	2-2,924-924[SIL];11-11,915-915[SIL];21-21,905-905[UP3]	.(((((((((.((((((((.(&).)))))))).))))))))).	UUUACGACAGCUACGGCGGCG&CUUCGCUGUGACUGUUGUAAU	6	98.5756	3	1	Output/WS_GS/cleaveLand_result/t_plot/PC-3p-30577_98_Maker00012024_916_TPlot.pdf	GO:0005737(cytoplasm);GO:0030001(metal ion transport);GO:0046914(transition metal ion binding);GO:0046916(cellular transition metal ion homeostasis)	NA
PC-3p-30577_98	down	Maker00012737	down	Maker00012737:328	threonine dehydratase biosynthetic, chloroplastic-like [Cucurbita pepo subsp. pepo]	317	337	328	-34.6	-26.7	0.771676	11.5	5-21,333-317	1-4,337-334[UP5]	(((((((((((((((((....&....)))))))))))))))))	GUUGCGGCGGUCGCGGCAGAU&CUUCGCUGUGACUGUUGUAAU	57	936.468	3	0.63171	Output/WS_GS/cleaveLand_result/t_plot/PC-3p-30577_98_Maker00012737_328_TPlot.pdf	GO:0004794(L-threonine ammonia-lyase activity);GO:0005737(cytoplasm);GO:0009097(isoleucine biosynthetic process);GO:0030170(pyridoxal phosphate binding)	ko00260(Glycine, serine and threonine metabolism);ko00290(Valine, leucine and isoleucine biosynthesis)
PC-3p-30577_98	down	Maker00013411	down	Maker00013411:1003	apyrase 2-like [Momordica charantia]	992	1012	1003	-34.6	-22.8	0.65896	11	5-21,1008-992	1-4,1012-1009[UP5]	(((((((((((((((((....&....)))))))))))))))))	AUUACAGCGGUUGCAGUUUCA&CUUCGCUGUGACUGUUGUAAU	2	32.8585	3	1	Output/WS_GS/cleaveLand_result/t_plot/PC-3p-30577_98_Maker00013411_1003_TPlot.pdf	GO:0005886(plasma membrane);GO:0009877(nodulation);GO:0017110(nucleoside-diphosphatase activity);GO:0043273(CTPase activity)	ko00230(Purine metabolism);ko00240(Pyrimidine metabolism)
PC-3p-30577_98	down	Maker00013589	down	Maker00013589:655	phosphoenolpyruvate carboxylase kinase 1-like [Cucurbita maxima]	643	665	655	-34.6	-25	0.722543	9	1-9,665-657;10-13,655-652;14-19,650-645	x-x,656-656[BULt];x-x,651-651[BULt];20-21,644-643[UP3]	..((((((.((((.(((((((((&)))))))))-))))-))))))..	UCUACGGCGAGUCUGCGGCGGAG&CUUCGCUGU-GACU-GUUGUAAU	2	32.8585	3	0.987662	Output/WS_GS/cleaveLand_result/t_plot/PC-3p-30577_98_Maker00013589_655_TPlot.pdf	GO:0004683(calmodulin-dependent protein kinase activity);GO:0005516(calmodulin binding);GO:0005634(nucleus);GO:0005737(cytoplasm);GO:0005886(plasma membrane);GO:0009738(abscisic acid-activated signaling pathway);GO:0009931(calcium-dependent protein serine/threonine kinase activity);GO:0018105(peptidyl-serine phosphorylation);GO:0035556(intracellular signal transduction);GO:0046777(protein autopho…	NA
PC-3p-30577_98	down	Maker00013710	down	Maker00013710:115	uncharacterized protein LOC111013423 [Momordica charantia]	104	124	115	-34.6	-23.9	0.690751	11.5	1-9,124-116;11-17,114-108	10-10,115-115[SIL];18-21,107-104[UP3]	....(((((((.(((((((((&))))))))).)))))))....	GCACCGGCGGUGGCGGUGGAG&CUUCGCUGUGACUGUUGUAAU	3	49.2878	2	0.999819	Output/WS_GS/cleaveLand_result/t_plot/PC-3p-30577_98_Maker00013710_115_TPlot.pdf	NA	NA
PC-3p-30577_98	down	Maker00014265	down	Maker00014265:1207	4-coumarate--CoA ligase 2-like [Cucurbita maxima]	1195	1217	1207	-34.6	-22.6	0.653179	11	1-8,1217-1210;9-12,1208-1205;13-19,1203-1197	x-x,1209-1209[BULt];x-x,1204-1204[BULt];20-21,1196-1195[UP3]	..(((((((.((((.((((((((&))))))))-))))-)))))))..	AAUACGACGUGUCGUCGGUGAGG&CUUCGCUG-UGAC-UGUUGUAAU	3	49.2878	3	1	Output/WS_GS/cleaveLand_result/t_plot/PC-3p-30577_98_Maker00014265_1207_TPlot.pdf	GO:0005524(ATP binding);GO:0005634(nucleus);GO:0008152(metabolic process);GO:0009411(response to UV);GO:0009611(response to wounding);GO:0009620(response to fungus);GO:0009698(phenylpropanoid metabolic process);GO:0016207(4-coumarate-CoA ligase activity);GO:0016874(ligase activity)	ko00360(Phenylalanine metabolism);ko00130(Ubiquinone and other terpenoid-quinone biosynthesis);ko00940(Phenylpropanoid biosynthesis)
PC-3p-30577_98	down	Maker00017267	down	Maker00017267:793	zinc finger protein CONSTANS-LIKE 5-like [Cucurbita maxima]	782	805	793	-34.6	-23.7	0.684971	14.5	1-9,805-797;10-18,793-785	x-x,796-794[BULt];19-21,784-782[UP3]	...(((((((((...(((((((((&)))))))))---)))))))))...	CAGACGGCGGUUCCUGCGGCGGAG&CUUCGCUGU---GACUGUUGUAAU	5	82.1463	2	0.999933	Output/WS_GS/cleaveLand_result/t_plot/PC-3p-30577_98_Maker00017267_793_TPlot.pdf	GO:0005634(nucleus);GO:0009416(response to light stimulus);GO:0009909(regulation of flower development)	ko04712(Circadian rhythm - plant)
PC-3p-30577_98	down	Maker00017973	down	Maker00017973:219	uncharacterized protein LOC111476967 [Cucurbita maxima]	208	228	219	-34.6	-22.7	0.656069	9.5	2-8,227-221;10-19,219-210	1-1,228-228[UP5];9-9,220-220[SIL];20-21,209-208[UP3]	..((((((((((.(((((((.&.))))))).))))))))))..	CGUACGGCGGUUCCGGCGAGA&CUUCGCUGUGACUGUUGUAAU	2	32.8585	3	1	Output/WS_GS/cleaveLand_result/t_plot/PC-3p-30577_98_Maker00017973_219_TPlot.pdf	GO:0004596(peptide alpha-N-acetyltransferase activity);GO:0006474(N-terminal protein amino acid acetylation);GO:0031248(protein acetyltransferase complex)	NA
PC-3p-30577_98	down	Maker00021142	down	Maker00021142:1634	uncharacterized protein LOC111014861 isoform X1 [Momordica charantia]	1624	1643	1634	-34.6	-25.5	0.736994	6	1-7,1643-1637;9-10,1635-1634;12-21,1633-1624	8-8,1636-1636[SIL];11-11,x-x[BULq]	((((((((((-((.(((((((&))))))).)).))))))))))	AUUACAACAG-CAGAGUGAGG&CUUCGCUGUGACUGUUGUAAU	4	65.7171	2	0.914232	Output/WS_GS/cleaveLand_result/t_plot/PC-3p-30577_98_Maker00021142_1634_TPlot.pdf	GO:0005096(GTPase activator activity);GO:0005737(cytoplasm);GO:0005886(plasma membrane);GO:0017137(Rab GTPase binding);GO:0017157(regulation of exocytosis);GO:0019905(syntaxin binding)	NA
PC-3p-30577_98	down	Maker00024722	down	Maker00024722:1589	mitochondrial arginine transporter BAC2-like [Cucurbita maxima]	1579	1598	1589	-34.6	-23.7	0.684971	8	1-7,1598-1592;9-10,1590-1589;12-13,1588-1587;15-21,1585-1579	8-8,1591-1591[SIL];11-11,x-x[BULq];14-14,1586-1586[SIL]	(((((((.((-((.(((((((&))))))).)).)).)))))))	GUUGCAGGGG-CAGAGCGAGG&CUUCGCUGUGACUGUUGUAAU	1	16.4293	4	0.999981	Output/WS_GS/cleaveLand_result/t_plot/PC-3p-30577_98_Maker00024722_1589_TPlot.pdf	GO:0003735(structural constituent of ribosome);GO:0006412(translation)	NA
PC-3p-30577_98	down	Maker00025424	down	Maker00025424:543	PREDICTED: U-box domain-containing protein 4-like [Cucumis sativus]	533	552	543	-34.6	-23.6	0.682081	8	3-12,550-541;14-19,540-535	1-2,552-551[UP5];13-13,x-x[BULq];20-21,534-533[UP3]	..((((((-((((((((((..&..)))))))))).))))))..	AGUACGGC-GUCACGGCGAUU&CUUCGCUGUGACUGUUGUAAU	1	16.4293	4	0.999984	Output/WS_GS/cleaveLand_result/t_plot/PC-3p-30577_98_Maker00025424_543_TPlot.pdf	GO:0005634(nucleus);GO:0005737(cytoplasm)	NA
PC-3p-30577_98	down	Maker00029265	down	Maker00029265:974	PREDICTED: uncharacterized protein LOC101208965 [Cucumis sativus]	963	984	974	-34.6	-22.7	0.656069	13.5	1-9,984-976;12-19,972-965	10-11,975-973[AILt];20-21,964-963[UP3]	..((((((((...(((((((((&)))))))))-..))))))))..	ACUACGGCGGGCAGCGGUGGAG&CUUCGCUGU-GACUGUUGUAAU	1	16.4293	4	1	Output/WS_GS/cleaveLand_result/t_plot/PC-3p-30577_98_Maker00029265_974_TPlot.pdf	GO:0005634(nucleus);GO:0005884(actin filament);GO:0009055(electron transfer activity);GO:0009902(chloroplast relocation);GO:0015035(protein disulfide oxidoreductase activity);GO:0045454(cell redox homeostasis);GO:0051017(actin filament bundle assembly)	NA
PC-3p-30577_98	down	Maker00029604	down	Maker00029604:831	PREDICTED: uncharacterized protein LOC103487192 [Cucumis melo]	820	838	831	-34.6	-23.1	0.66763	9.5	1-7,838-832;10-21,831-820	8-9,x-x[BULq]	((((((((((((--(((((((&)))))))..))))))))))))	GUUGCAGCAGUC--GGUGGGG&CUUCGCUGUGACUGUUGUAAU	1	16.4293	4	1	Output/WS_GS/cleaveLand_result/t_plot/PC-3p-30577_98_Maker00029604_831_TPlot.pdf	NA	NA
PC-3p-30577_98	down	Maker00029996	down	Maker00029996:1805	probable UDP-arabinopyranose mutase 5 isoform X2 [Cucurbita maxima]	1794	1815	1805	-34.6	-26.1	0.754335	8	1-4,1815-1812;5-9,1810-1806;11-18,1804-1797	x-x,1811-1811[BULt];10-10,1805-1805[SIL];19-21,1796-1794[UP3]	...((((((((.(((((.((((&))))-))))).))))))))...	GAAGCAGCAGUGACAGCUGAAG&CUUC-GCUGUGACUGUUGUAAU	4	65.7171	2	0.778677	Output/WS_GS/cleaveLand_result/t_plot/PC-3p-30577_98_Maker00029996_1805_TPlot.pdf	GO:0005794(Golgi apparatus);GO:0005829(cytosol);GO:0009832(plant-type cell wall biogenesis);GO:0033356(UDP-L-arabinose metabolic process);GO:0052691(UDP-arabinopyranose mutase activity)	ko00520(Amino sugar and nucleotide sugar metabolism)
PC-3p-30577_98	down	Maker00034080	down	Maker00034080:831	homeobox protein knotted-1-like 3 isoform X1 [Momordica charantia]	820	840	831	-34.6	-26	0.751445	9.5	1-9,840-832;12-18,829-823	10-11,831-830[SIL];19-21,822-820[UP3]	...(((((((..(((((((((&)))))))))..)))))))...	AGAACAGCAGCGGCGGCGAAG&CUUCGCUGUGACUGUUGUAAU	3	49.2878	3	0.864363	Output/WS_GS/cleaveLand_result/t_plot/PC-3p-30577_98_Maker00034080_831_TPlot.pdf	GO:0003677(DNA binding);GO:0003700(DNA binding transcription factor activity);GO:0005515(protein binding);GO:0005634(nucleus);GO:0005829(cytosol);GO:0006355(regulation of transcription, DNA-templated);GO:0009416(response to light stimulus);GO:0009722(detection of cytokinin stimulus);GO:0071345(cellular response to cytokine stimulus)	NA
PC-3p-30577_98	down	Maker00035391	down	Maker00035391:513	auxin-responsive protein IAA16-like [Momordica charantia]	502	522	513	-34.6	-24.4	0.705202	11.5	1-9,522-514;12-18,511-505	10-11,513-512[SIL];19-21,504-502[UP3]	...(((((((..(((((((((&)))))))))..)))))))...	UCGGCAGCGGCAGCGGCGGAG&CUUCGCUGUGACUGUUGUAAU	35	575.024	2	0.997799	Output/WS_GS/cleaveLand_result/t_plot/PC-3p-30577_98_Maker00035391_513_TPlot.pdf	GO:0003700(DNA binding transcription factor activity);GO:0005515(protein binding);GO:0005634(nucleus);GO:0006351(transcription, DNA-templated);GO:0006355(regulation of transcription, DNA-templated);GO:0009733(response to auxin);GO:0009734(auxin-activated signaling pathway)	ko04075(Plant hormone signal transduction)
PC-3p-30577_98	down	Maker00038565	down	Maker00038565:155	class III chitinase [Canavalia gladiata]	145	164	155	-34.6	-24.2	0.699422	7	1-11,164-154;13-18,153-148	12-12,x-x[BULq];19-21,147-145[UP3]	...((((((-(((((((((((&))))))))))).))))))...	GGGACAACA-UCACGGUGAAG&CUUCGCUGUGACUGUUGUAAU	1	16.4293	4	0.999412	Output/WS_GS/cleaveLand_result/t_plot/PC-3p-30577_98_Maker00038565_155_TPlot.pdf	GO:0004568(chitinase activity);GO:0005576(extracellular region);GO:0006032(chitin catabolic process);GO:0008061(chitin binding)	ko00520(Amino sugar and nucleotide sugar metabolism)
PC-3p-30577_98	down	Maker00039904	down	Maker00039904:1493	uncharacterized protein LOC111457380 [Cucurbita moschata]	1481	1506	1493	-34.6	-23.6	0.682081	14	1-9,1506-1498;10-16,1493-1487;17-21,1485-1481	x-x,1497-1494[BULt];x-x,1486-1486[BULt]	(((((.(((((((....(((((((((&)))))))))----)))))))-)))))	GUUACGAACGGUUUGUGGCGGCGGAG&CUUCGCUGU----GACUGUU-GUAAU	1	16.4293	4	0.999988	Output/WS_GS/cleaveLand_result/t_plot/PC-3p-30577_98_Maker00039904_1493_TPlot.pdf	GO:0005794(Golgi apparatus);GO:0008150(biological_process);GO:0016021(integral component of membrane);GO:0016740(transferase activity);GO:0016757(transferase activity, transferring glycosyl groups)	ko00514(Other types of O-glycan biosynthesis)
PC-3p-30577_98	down	Maker00000545	up	Maker00000545:996	NAC transcription factor 29-like [Cucurbita maxima]	985	1006	996	-34.6	-24.6	0.710983	11.5	1-5,1006-1002;6-9,1000-997;11-18,995-988	x-x,1001-1001[BULt];10-10,996-996[SIL];19-21,987-985[UP3]	...((((((((.((((.(((((&)))))-)))).))))))))...	GUGGCGACGGUGGCGGUCGGAG&CUUCG-CUGUGACUGUUGUAAU	3	49.2878	3	0.997852	Output/WS_GS/cleaveLand_result/t_plot/PC-3p-30577_98_Maker00000545_996_TPlot.pdf	GO:0003700(DNA binding transcription factor activity);GO:0005634(nucleus);GO:0007275(multicellular organism development);GO:0009965(leaf morphogenesis);GO:0010200(response to chitin);GO:0045792(negative regulation of cell size);GO:0048281(inflorescence morphogenesis)	ko03013(RNA transport);ko03015(mRNA surveillance pathway);ko03018(RNA degradation)
PC-3p-30577_98	down	Maker00002048	up	Maker00002048:1721	trihelix transcription factor GTL2-like [Cucurbita pepo subsp. pepo]	1710	1730	1721	-34.6	-24	0.693642	10	1-1,1730-1730;3-9,1728-1722;11-19,1720-1712	2-2,1729-1729[SIL];10-10,1721-1721[SIL];20-21,1711-1710[UP3]	..(((((((((.(((((((.(&).))))))).)))))))))..	UCUACAACAGUGGCGGUGGCG&CUUCGCUGUGACUGUUGUAAU	2	32.8585	3	0.999924	Output/WS_GS/cleaveLand_result/t_plot/PC-3p-30577_98_Maker00002048_1721_TPlot.pdf	GO:0001158(enhancer sequence-specific DNA binding);GO:0003700(DNA binding transcription factor activity);GO:0005516(calmodulin binding);GO:0005634(nucleus);GO:0006351(transcription, DNA-templated);GO:0006355(regulation of transcription, DNA-templated);GO:0045893(positive regulation of transcription, DNA-templated)	ko00040(Pentose and glucuronate interconversions)
PC-3p-30577_98	down	Maker00014319	up	Maker00014319:367	nodal modulator 3 [Cucurbita moschata]	356	376	367	-34.6	-23.4	0.676301	9.5	2-17,375-360	1-1,376-376[UP5];18-21,359-356[UP3]	....((((((((((((((((.&.))))))))))))))))....	CAAUCAACGGUUGCGGCGGAU&CUUCGCUGUGACUGUUGUAAU	2	32.8585	2	0.999994	Output/WS_GS/cleaveLand_result/t_plot/PC-3p-30577_98_Maker00014319_367_TPlot.pdf	GO:0005576(extracellular region);GO:0005774(vacuolar membrane);GO:0005783(endoplasmic reticulum);GO:0005794(Golgi apparatus);GO:0009505(plant-type cell wall);GO:0016021(integral component of membrane)	NA
PC-3p-30577_98	down	Maker00030710	up	Maker00030710:522	uncharacterized protein LOC105647324 [Jatropha curcas]	510	536	522	-34.6	-22.8	0.65896	15.5	1-9,536-528;10-11,522-521;12-18,519-513	x-x,527-523[BULt];x-x,520-520[BULt];19-21,512-510[UP3]	...(((((((.((.....(((((((((&)))))))))-----))-)))))))...	ACGACGACAGCUCUUACGACAGCGAAG&CUUCGCUGU-----GA-CUGUUGUAAU	1	16.4293	4	1	Output/WS_GS/cleaveLand_result/t_plot/PC-3p-30577_98_Maker00030710_522_TPlot.pdf	GO:0004386(helicase activity);GO:0005634(nucleus);GO:0008150(biological_process)	NA
PC-3p-30577_98	down	Maker00031232	up	Maker00031232:1329	ATP-dependent (S)-NAD(P)H-hydrate dehydratase [Cucurbita pepo subsp. pepo]	1318	1339	1329	-34.6	-23.2	0.67052	9	1-5,1339-1335;6-18,1333-1321	x-x,1334-1334[BULt];19-21,1320-1318[UP3]	...(((((((((((((.(((((&)))))-)))))))))))))...	AUAACAAUGGUCAUAGACGGGG&CUUCG-CUGUGACUGUUGUAAU	1	16.4293	4	1	Output/WS_GS/cleaveLand_result/t_plot/PC-3p-30577_98_Maker00031232_1329_TPlot.pdf	GO:0005524(ATP binding);GO:0005739(mitochondrion);GO:0005829(cytosol);GO:0006734(NADH metabolic process);GO:0006739(NADP metabolic process);GO:0009507(chloroplast);GO:0047453(ATP-dependent NAD(P)H-hydrate dehydratase activity);GO:0052855(ADP-dependent NAD(P)H-hydrate dehydratase activity);GO:0052856(NADHX epimerase activity);GO:0052857(NADPHX epimerase activity)	NA
PC-3p-30577_98	down	Maker00033511	up	Maker00033511:1255	suppressor of disruption of TFIIS-like [Momordica charantia]	1244	1264	1255	-34.6	-22.6	0.653179	8	1-2,1264-1263;5-14,1260-1251;16-18,1249-1247	3-4,1262-1261[SIL];15-15,1250-1250[SIL];19-21,1246-1244[UP3]	...(((.((((((((((..((&))..)))))))))).)))...	GAAACAUCAGUCACAGCUUAG&CUUCGCUGUGACUGUUGUAAU	8	131.434	3	1	Output/WS_GS/cleaveLand_result/t_plot/PC-3p-30577_98_Maker00033511_1255_TPlot.pdf	GO:0016787(hydrolase activity)	ko00760(Nicotinate and nicotinamide metabolism)
PC-3p-30577_98	down	Maker00038572	up	Maker00038572:922	PREDICTED: probable membrane-associated kinase regulator 5 [Cucumis sativus]	911	931	922	-34.6	-24.2	0.699422	10.5	1-9,931-923;12-18,920-914	10-11,922-921[SIL];19-21,913-911[UP3]	...(((((((..(((((((((&)))))))))..)))))))...	CCGGCGACGGCGACGGCGAGG&CUUCGCUGUGACUGUUGUAAU	3	49.2878	3	0.999662	Output/WS_GS/cleaveLand_result/t_plot/PC-3p-30577_98_Maker00038572_922_TPlot.pdf	GO:0005634(nucleus);GO:0005886(plasma membrane);GO:0016301(kinase activity);GO:0016310(phosphorylation)	NA
PC-3p-30577_98	down	Maker00038651	up	Maker00038651:271	uncharacterized protein LOC111471557 isoform X1 [Cucurbita maxima]	260	280	271	-34.6	-22.88	0.661272	10	1-9,280-272;13-19,268-262	10-12,271-269[SIL];20-21,261-260[UP3]	..(((((((...(((((((((&)))))))))...)))))))..	AAUACAACAUGGGCGGCGAAG&CUUCGCUGUGACUGUUGUAAU	1	16.4293	4	1	Output/WS_GS/cleaveLand_result/t_plot/PC-3p-30577_98_Maker00038651_271_TPlot.pdf	GO:0003674(molecular_function);GO:0005634(nucleus);GO:0008150(biological_process)	ko03013(RNA transport);ko03008(Ribosome biogenesis in eukaryotes)
PC-3p-32326_94	up	Maker00023919	down	Maker00023919:1479	PREDICTED: kinesin-like protein KIF22 [Cucumis melo]	1465	1488	1479	-42.7	-29.46	0.68993	9	2-12,1487-1477;17-24,1472-1465	1-1,1488-1488[UP5];13-16,1476-1473[SIL]	((((((((....(((((((((((.&.)))))))))))....))))))))	GCUUGAGCAAGCGGGGCCGAGAGG&ACUUUUGGUCCCUGAGGUUUAAGC	1	16.4293	4	0.73465	Output/WS_GS/cleaveLand_result/t_plot/PC-3p-32326_94_Maker00023919_1479_TPlot.pdf	GO:0003777(microtubule motor activity);GO:0005871(kinesin complex);GO:0007018(microtubule-based movement);GO:0016887(ATPase activity)	NA
PC-3p-32326_94	up	Maker00008873	up	Maker00008873:704	glutamine synthetase cytosolic isozyme-like [Cucurbita maxima]	686	713	704	-42.7	-30.6	0.716628	15.5	6-21,708-693;22-24,688-686	1-5,713-709[UP5];x-x,692-689[BULt]	(((....((((((((((((((((.....&.....))))))))))))))))----)))	GCUUUCCUGGGCCUCAGGGGCCAUAUUA&ACUUUUGGUCCCUGAGGUUUA----AGC	2	32.8585	3	0.503027	Output/WS_GS/cleaveLand_result/t_plot/PC-3p-32326_94_Maker00008873_704_TPlot.pdf	GO:0042802(identical protein binding)	ko00630(Glyoxylate and dicarboxylate metabolism);ko00910(Nitrogen metabolism);ko00250(Alanine, aspartate and glutamate metabolism);ko00220(Arginine biosynthesis)
PC-3p-43270_75	up	Maker00022089	down	Maker00022089:959	uncharacterized protein LOC111485693, partial [Cucurbita maxima]	946	967	959	-40.9	-29.4	0.718826	7	2-8,966-960;10-15,959-954;17-23,953-947	1-1,967-967[UP5];9-9,x-x[BULq];16-16,x-x[BULq];24-24,946-946[UP3]	.(((((((-((((((-(((((((.&.))))))).)))))).))))))).	GCCAGCAU-CCACCA-UAGAGUCA&AGAUUUUAAUGGUGGUAUGCUGGG	2	32.8585	3	0.258934	Output/WS_GS/cleaveLand_result/t_plot/PC-3p-43270_75_Maker00022089_959_TPlot.pdf	GO:0003674(molecular_function);GO:0005634(nucleus);GO:0008150(biological_process)	NA
PC-3p-43270_75	up	Maker00027782	down	Maker00027782:1088	uncharacterized protein LOC111005524 [Momordica charantia]	1083	1097	1088	-40.9	-26.6	0.650367	3	11-24,1096-1083	10-10,1097-1097[SIL]	((((((((((((((.&.))))))))))))))	CCCAGCAUGCUGCCG&AGAUUUUAAUGGUGG	1	16.4293	4	0.949465	Output/WS_GS/cleaveLand_result/t_plot/PC-3p-43270_75_Maker00027782_1088_TPlot.pdf	GO:0004175(endopeptidase activity);GO:0005634(nucleus);GO:0016926(protein desumoylation);GO:0016929(SUMO-specific protease activity)	NA
PC-3p-43270_75	up	Maker00037993	up	Maker00037993:312	uncharacterized protein LOC111022896 [Momordica charantia]	297	322	312	-40.9	-26.72	0.653301	12.5	1-5,322-318;9-16,313-306;18-23,303-298	6-8,317-314[AILt];17-17,305-304[AILt];24-24,297-297[UP3]	.((((((..((((((((....(((((&)))))-...))))))))-.)))))).	ACCAGCACGGCCACCAUCCUCAGUCU&AGAUU-UUAAUGGUGGU-AUGCUGGG	3	49.2878	3	0.939	Output/WS_GS/cleaveLand_result/t_plot/PC-3p-43270_75_Maker00037993_312_TPlot.pdf	GO:0003674(molecular_function);GO:0005634(nucleus);GO:0008150(biological_process)	NA
PC-3p-45784_72	down	Maker00002731	down	Maker00002731:873	glutamate dehydrogenase 2 [Momordica charantia]	853	883	873	-45	-29.3	0.651111	17	2-8,882-876;9-11,874-872;12-22,866-856;23-24,854-853	1-1,883-883[UP5];x-x,875-875[BULt];x-x,871-867[BULt];x-x,855-855[BULt]	((.(((((((((((.....(((.(((((((.&.)))))))-)))-----)))))))))))-))	GGUUGUUGCAGUCAGUGAUAUCACCGGUGCA&AGUACCGG-GGU-----UGAUUGCAACA-CU	1	16.4293	4	0.531453	Output/WS_GS/cleaveLand_result/t_plot/PC-3p-45784_72_Maker00002731_873_TPlot.pdf	GO:0004352(glutamate dehydrogenase (NAD+) activity);GO:0004353(glutamate dehydrogenase [NAD(P)+] activity);GO:0005507(copper ion binding);GO:0005524(ATP binding);GO:0005737(cytoplasm);GO:0005739(mitochondrion);GO:0005774(vacuolar membrane);GO:0005794(Golgi apparatus);GO:0006520(cellular amino acid metabolic process);GO:0008270(zinc ion binding);GO:0009651(response to salt stress);GO:0016491(oxido…	ko00910(Nitrogen metabolism);ko00250(Alanine, aspartate and glutamate metabolism);ko00220(Arginine biosynthesis);ko00471(D-Glutamine and D-glutamate metabolism)
PC-3p-46615_71	down	Maker00001577	down	Maker00001577:1941	uncharacterized protein LOC111016875 isoform X1 [Momordica charantia]	1929	1950	1941	-40.4	-26.6	0.658416	7.5	3-18,1948-1933;20-21,1930-1929	1-2,1950-1949[UP5];19-19,1932-1931[AILt]	((..((((((((((((((((..&..))))))))))))))))-.))	GUUUACAGGCGAGCAAGUACAA&UCGUGUUUGCUCGCCUGU-UGC	10	164.293	2	0.999785	Output/WS_GS/cleaveLand_result/t_plot/PC-3p-46615_71_Maker00001577_1941_TPlot.pdf	GO:0004177(aminopeptidase activity);GO:0005783(endoplasmic reticulum);GO:0005886(plasma membrane)	NA
PC-3p-46615_71	down	Maker00012953	down	Maker00012953:816	uncharacterized protein LOC111471293 [Cucurbita maxima]	805	825	816	-40.4	-26.9	0.665842	6	2-5,824-821;7-12,819-814;14-21,812-805	1-1,825-825[UP5];6-6,820-820[SIL];13-13,813-813[SIL]	((((((((.((((((.((((.&.)))).)))))).))))))))	GUAACGGGAGAGCAAUCAUGG&UCGUGUUUGCUCGCCUGUUGC	5	82.1463	2	0.999109	Output/WS_GS/cleaveLand_result/t_plot/PC-3p-46615_71_Maker00012953_816_TPlot.pdf	GO:0003674(molecular_function);GO:0005634(nucleus);GO:0008150(biological_process);GO:0016021(integral component of membrane)	NA
PC-3p-46615_71	down	Maker00016306	down	Maker00016306:956	uncharacterized protein LOC111480649 [Cucurbita maxima]	945	965	956	-40.4	-27.3	0.675743	8.5	1-12,965-954;13-15,952-950;17-21,949-945	x-x,953-953[BULt];16-16,x-x[BULq]	(((((-(((.((((((((((((&))))))))))))-))).)))))	GCGGC-GGCGGAGCGGAUGCGG&UCGUGUUUGCUC-GCCUGUUGC	3	49.2878	3	0.998327	Output/WS_GS/cleaveLand_result/t_plot/PC-3p-46615_71_Maker00016306_956_TPlot.pdf	GO:0005737(cytoplasm);GO:0008757(S-adenosylmethionine-dependent methyltransferase activity);GO:0032259(methylation)	NA
PC-3p-46615_71	down	Maker00022320	down	Maker00022320:1493	1-deoxy-D-xylulose 5-phosphate reductoisomerase, chloroplastic [Momordica charantia]	1480	1504	1493	-40.4	-27.2	0.673267	11	1-5,1504-1500;6-19,1497-1484;20-21,1481-1480	x-x,1499-1498[BULt];x-x,1483-1482[BULt]	((..((((((((((((((..(((((&)))))--))))))))))))))--))	GCUGGACGGGCGGGCGGAACCAUGA&UCGUG--UUUGCUCGCCUGUU--GC	13	213.58	2	0.997799	Output/WS_GS/cleaveLand_result/t_plot/PC-3p-46615_71_Maker00022320_1493_TPlot.pdf	GO:0030145(manganese ion binding);GO:0030604(1-deoxy-D-xylulose-5-phosphate reductoisomerase activity);GO:0051484(isopentenyl diphosphate biosynthetic process, methylerythritol 4-phosphate pathway involved in terpenoid biosynthetic process);GO:0070402(NADPH binding)	ko00900(Terpenoid backbone biosynthesis)
PC-3p-46615_71	down	Maker00002031	up	Maker00002031:1124	hypothetical protein Csa_3G585860 [Cucumis sativus]	1111	1133	1124	-40.4	-27.7	0.685644	11.5	3-6,1131-1128;9-15,1125-1119;16-21,1116-1111	1-2,1133-1132[UP5];7-8,1127-1126[SIL];x-x,1118-1117[BULt]	((((((..(((((((..((((..&..))))..)))))))--))))))	GCAGCAACGGCGGGCUUACGCAU&UCGUGUUUGCUCGCC--UGUUGC	20	328.585	3	0.993224	Output/WS_GS/cleaveLand_result/t_plot/PC-3p-46615_71_Maker00002031_1124_TPlot.pdf	GO:0003674(molecular_function);GO:0008150(biological_process)	ko03010(Ribosome)
PC-3p-46615_71	down	Maker00004626	up	Maker00004626:632	probable nucleoredoxin 1 [Cucurbita moschata]	621	641	632	-40.4	-28.2	0.69802	5.5	1-15,641-627;17-19,625-623	16-16,626-626[SIL];20-21,622-621[UP3]	..(((.(((((((((((((((&))))))))))))))).)))..	GAGACUGGUGAGCGAACACGG&UCGUGUUUGCUCGCCUGUUGC	4	65.7171	3	0.959092	Output/WS_GS/cleaveLand_result/t_plot/PC-3p-46615_71_Maker00004626_632_TPlot.pdf	GO:0004791(thioredoxin-disulfide reductase activity);GO:0005829(cytosol);GO:0009860(pollen tube growth);GO:0010183(pollen tube guidance);GO:0045454(cell redox homeostasis);GO:0046686(response to cadmium ion);GO:0047134(protein-disulfide reductase activity);GO:0055114(oxidation-reduction process);GO:0080092(regulation of pollen tube growth)	NA
PC-3p-46615_71	down	Maker00015048	up	Maker00015048:400	NAC domain-containing protein 21/22-like [Momordica charantia]	385	408	400	-40.4	-27.8	0.688119	9	1-3,408-406;5-12,405-398;13-13,394-394;14-21,392-385	4-4,x-x[BULq];x-x,397-395[BULt];x-x,393-393[BULt]	((((((((.(...((((((((-(((&))).))))))))---)-))))))))	GCAACAGGACAGAGAGCAAAC-CGA&UCGUGUUUGCUC---G-CCUGUUGC	1	16.4293	4	0.990376	Output/WS_GS/cleaveLand_result/t_plot/PC-3p-46615_71_Maker00015048_400_TPlot.pdf	GO:0003677(DNA binding);GO:0003700(DNA binding transcription factor activity);GO:0005634(nucleus);GO:0006351(transcription, DNA-templated);GO:0006355(regulation of transcription, DNA-templated);GO:0007275(multicellular organism development)	NA
PC-3p-46615_71	down	Maker00038651	up	Maker00038651:740	uncharacterized protein LOC111471557 isoform X1 [Cucurbita maxima]	726	749	740	-40.4	-30.6	0.757426	11.5	1-4,749-746;6-11,744-739;12-21,735-726	5-5,745-745[SIL];x-x,738-736[BULt]	((((((((((...((((((.((((&)))).))))))---))))))))))	GCGGCGGGCGUUUAGCGAAGGCGA&UCGUGUUUGCU---CGCCUGUUGC	20	328.585	2	0.350073	Output/WS_GS/cleaveLand_result/t_plot/PC-3p-46615_71_Maker00038651_740_TPlot.pdf	GO:0003674(molecular_function);GO:0005634(nucleus);GO:0008150(biological_process)	ko03013(RNA transport);ko03008(Ribosome biogenesis in eukaryotes)
PC-3p-47032_70	up	Maker00013151	up	Maker00013151:1634	uncharacterized protein LOC111019479 [Momordica charantia]	1619	1642	1634	-47.5	-32.6	0.686316	11	3-6,1640-1637;8-11,1636-1633;13-23,1630-1620	1-2,1642-1641[UP5];7-7,x-x[BULq];12-12,1632-1631[AILt];24-24,1619-1619[UP3]	.(((((((((((..((((-((((..&..)))).))))-.))))))))))).	CGGUGUUCCCGGCGGCAA-GAGGGA&AGUCUCAUUGC-ACCGGGAACACCU	8	131.434	2	0.403738	Output/WS_GS/cleaveLand_result/t_plot/PC-3p-47032_70_Maker00013151_1634_TPlot.pdf	GO:0003674(molecular_function);GO:0005634(nucleus);GO:0008150(biological_process)	NA
PC-3p-5082_359	up	Maker00000496	down	Maker00000496:1226	probable protein phosphatase 2C 4 [Momordica charantia]	1214	1235	1226	-43	-28.5	0.662791	6.5	1-4,1235-1232;6-10,1230-1226;12-17,1224-1219;19-22,1217-1214	5-5,1231-1231[SIL];11-11,1225-1225[SIL];18-18,1218-1218[SIL]	((((.((((((.(((((.((((&)))).))))).)))))).))))	AGCGGCGGUGGAAGUGCGAAUG&CAUUGGCACUCCCAUUGGUGCU	2	32.8585	3	0.993868	Output/WS_GS/cleaveLand_result/t_plot/PC-3p-5082_359_Maker00000496_1226_TPlot.pdf	GO:0000786(nucleosome);GO:0003677(DNA binding);GO:0004722(protein serine/threonine phosphatase activity);GO:0005634(nucleus);GO:0005886(plasma membrane);GO:0006470(protein dephosphorylation);GO:0046872(metal ion binding);GO:0046982(protein heterodimerization activity);GO:0048366(leaf development)	NA
PC-3p-5082_359	up	Maker00034304	down	Maker00034304:994	PREDICTED: ATP-citrate synthase alpha chain protein 2 [Cucumis melo]	981	1003	994	-43	-28.2	0.655814	8	1-13,1003-991;15-17,988-986;19-22,984-981	14-14,990-989[AILt];18-18,985-985[SIL]	((((.(((..(((((((((((((&)))))))))))))-.))).))))	GGUGGCAGGAGGGGGUGCUAGUG&CAUUGGCACUCCC-AUUGGUGCU	4	65.7171	2	0.995614	Output/WS_GS/cleaveLand_result/t_plot/PC-3p-5082_359_Maker00034304_994_TPlot.pdf	GO:0003878(ATP citrate synthase activity);GO:0005524(ATP binding);GO:0005737(cytoplasm);GO:0005829(cytosol);GO:0006085(acetyl-CoA biosynthetic process);GO:0006633(fatty acid biosynthetic process);GO:0009346(citrate lyase complex)	ko00020(Citrate cycle (TCA cycle))
PC-3p-5082_359	up	Maker00014912	up	Maker00014912:2521	PREDICTED: uncharacterized protein LOC101213167 isoform X1 [Cucumis sativus]	2509	2532	2521	-43	-28.68	0.666977	12	2-7,2531-2526;10-22,2521-2509	1-1,2532-2532[UP5];8-9,2525-2522[AILt]	(((((((((((((....((((((.&.))))))--..)))))))))))))	AGCACCAAUGGGGAUGGGUCAGUU&CAUUGGC--ACUCCCAUUGGUGCU	2	32.8585	3	0.989896	Output/WS_GS/cleaveLand_result/t_plot/PC-3p-5082_359_Maker00014912_2521_TPlot.pdf	GO:0000785(chromatin);GO:0005634(nucleus);GO:0005829(cytosol);GO:0006281(DNA repair);GO:0007064(mitotic sister chromatid cohesion);GO:0009507(chloroplast);GO:0009556(microsporogenesis)	NA
PC-3p-57488_60	down	Maker00004213	down	Maker00004213:740	protein JASON-like [Momordica charantia]	726	749	740	-39.3	-29.4	0.748092	6	2-14,748-736;16-23,734-727	1-1,749-749[UP5];15-15,735-735[SIL];24-24,726-726[UP3]	.((((((((.(((((((((((((.&.))))))))))))).)))))))).	AAUCUCUGCUUACCCCAUUGAAGG&AUUUUAAUGGGGUAUGUAGGGAUC	2	32.8585	2	0.452971	Output/WS_GS/cleaveLand_result/t_plot/PC-3p-57488_60_Maker00004213_740_TPlot.pdf	GO:0003674(molecular_function);GO:0005634(nucleus);GO:0006355(regulation of transcription, DNA-templated);GO:0007142(male meiosis II);GO:0009556(microsporogenesis)	NA
PC-3p-73458_49	down	Maker00039016	down	Maker00039016:1138	uncharacterized protein LOC111482485 [Cucurbita maxima]	1124	1147	1138	-40.9	-29.1	0.711491	6.5	2-5,1146-1143;7-11,1141-1137;13-13,1135-1135;15-24,1133-1124	1-1,1147-1147[UP5];6-6,1142-1142[SIL];12-12,1136-1136[SIL];14-14,1134-1134[SIL]	((((((((((.(.(((((.((((.&.)))).))))).).))))))))))	ACCGGUAUGUUGGGAUCUCCCUAC&AUAGGAAGAUCGUUACAUACCGGU	1	16.4293	4	0.406196	Output/WS_GS/cleaveLand_result/t_plot/PC-3p-73458_49_Maker00039016_1138_TPlot.pdf	GO:0016787(hydrolase activity)	ko00590(Arachidonic acid metabolism);ko04146(Peroxisome)
PC-3p-77379_46	down	Maker00013053	down	Maker00013053:683	probable beta-D-xylosidase 6 [Cucurbita maxima]	666	692	683	-40.7	-28.7	0.70516	6	2-15,691-678;17-18,676-675;19-24,671-666	1-1,692-692[UP5];16-16,677-677[SIL];x-x,674-672[BULt]	((((((...((.((((((((((((((.&.)))))))))))))).))---))))))	AGAGCUAUGUUCAAUGUUGGGCAAUGU&UCAUUGCCCGACAUUAAA---AGCUCU	4	65.7171	2	0.260386	Output/WS_GS/cleaveLand_result/t_plot/PC-3p-77379_46_Maker00013053_683_TPlot.pdf	GO:0009044(xylan 1,4-beta-xylosidase activity);GO:0009505(plant-type cell wall);GO:0031222(arabinan catabolic process);GO:0045493(xylan catabolic process);GO:0046556(alpha-L-arabinofuranosidase activity)	ko00520(Amino sugar and nucleotide sugar metabolism)
PC-3p-83890_43	down	Maker00013118	down	Maker00013118:981	spermidine hydroxycinnamoyl transferase-like [Cucurbita moschata]	968	995	981	-41.9	-28.5	0.680191	14	2-6,994-990;7-13,984-978;15-23,977-969	1-1,995-995[UP5];x-x,989-985[BULt];14-14,x-x[BULq];24-24,968-968[UP3]	.(((((((((-(((((((.....(((((.&.)))))-----))))))).))))))))).	GGCCUACAUA-CCCAUCAGCAUAAAGUCG&AGAUUU-----UGAUGGGGUAUGUAGGCA	1	16.4293	4	0.780464	Output/WS_GS/cleaveLand_result/t_plot/PC-3p-83890_43_Maker00013118_981_TPlot.pdf	GO:0005737(cytoplasm);GO:0009555(pollen development);GO:0010584(pollen exine formation);GO:0016410(N-acyltransferase activity);GO:0050734(hydroxycinnamoyltransferase activity);GO:0080072(spermidine:sinapoyl CoA N-acyltransferase activity);GO:0080073(spermidine:coumaroyl CoA N-acyltransferase activity);GO:0080074(spermidine:caffeoyl CoA N-acyltransferase activity);GO:0080075(spermidine:feruloyl Co…	ko00940(Phenylpropanoid biosynthesis);ko00945(Stilbenoid, diarylheptanoid and gingerol biosynthesis);ko00941(Flavonoid biosynthesis)
PC-3p-94709_39	down	Maker00006219	down	Maker00006219:982	PREDICTED: chlorophyll a-b binding protein 151, chloroplastic [Cucumis melo]	969	991	982	-36.6	-24.7	0.674863	9.5	2-11,990-981;13-18,979-974;20-23,973-970	1-1,991-991[UP5];12-12,980-980[SIL];19-19,x-x[BULq];24-24,969-969[UP3]	.((((-((((((.((((((((((.&.)))))))))).)))))).)))).	UUUAC-CCAGGAGGCGCCUUUGAC&AUUAAAGGUGUGUUUUGGAGUGAU	2	32.8585	3	0.961085	Output/WS_GS/cleaveLand_result/t_plot/PC-3p-94709_39_Maker00006219_982_TPlot.pdf	GO:0009416(response to light stimulus);GO:0009535(chloroplast thylakoid membrane);GO:0009768(photosynthesis, light harvesting in photosystem I);GO:0009941(chloroplast envelope);GO:0010287(plastoglobule);GO:0016168(chlorophyll binding);GO:0031409(pigment binding)	ko00196(Photosynthesis - antenna proteins)
PC-3p-94709_39	down	Maker00035813	down	Maker00035813:1719	protein REDUCED WALL ACETYLATION 3-like [Cucurbita pepo subsp. pepo]	1705	1727	1719	-36.6	-24	0.655738	9	3-8,1725-1720;10-24,1719-1705	1-2,1727-1726[UP5];9-9,x-x[BULq]	(((((((((((((((-((((((..&..)))))).)))))))))))))))	AUCAUUCCAGAAUAU-CCUUUGCU&AUUAAAGGUGUGUUUUGGAGUGAU	2	32.8585	3	0.993554	Output/WS_GS/cleaveLand_result/t_plot/PC-3p-94709_39_Maker00035813_1719_TPlot.pdf	GO:0000139(Golgi membrane);GO:0005794(Golgi apparatus);GO:0009507(chloroplast);GO:0009834(plant-type secondary cell wall biogenesis);GO:0016021(integral component of membrane);GO:0016413(O-acetyltransferase activity);GO:0016491(oxidoreductase activity);GO:0016740(transferase activity);GO:0045491(xylan metabolic process);GO:0045492(xylan biosynthetic process);GO:0055114(oxidation-reduction process…	NA
PC-3p-94709_39	down	Maker00036083	down	Maker00036083:1214	polyphenol oxidase [Luffa aegyptiaca]	1197	1223	1214	-36.6	-24.9	0.680328	11.5	1-10,1223-1214;12-14,1213-1211;15-22,1206-1199	11-11,x-x[BULq];x-x,1210-1207[BULt];23-24,1198-1197[UP3]	..((((((((....(((-((((((((((&)))))))))).)))----))))))))..	ACCACUCCAACGUCGAC-CGCCUUUGGU&AUUAAAGGUGUGUU----UUGGAGUGAU	3	49.2878	3	0.932592	Output/WS_GS/cleaveLand_result/t_plot/PC-3p-94709_39_Maker00036083_1214_TPlot.pdf	GO:0004503(monophenol monooxygenase activity);GO:0036263(L-DOPA monooxygenase activity)	ko00350(Tyrosine metabolism);ko00950(Isoquinoline alkaloid biosynthesis)
PC-3p-94709_39	down	Maker00014975	up	Maker00014975:58	NAC domain-containing protein 35-like [Momordica charantia]	44	67	58	-36.6	-24.4	0.666667	7.5	3-12,65-56;14-24,54-44	1-2,67-66[UP5];13-13,55-55[SIL]	(((((((((((.((((((((((..&..)))))))))).)))))))))))	AUCACUCUAAACCAUACUUUUGCA&AUUAAAGGUGUGUUUUGGAGUGAU	1	16.4293	4	0.975173	Output/WS_GS/cleaveLand_result/t_plot/PC-3p-94709_39_Maker00014975_58_TPlot.pdf	GO:0003700(DNA binding transcription factor activity);GO:0005634(nucleus);GO:0007275(multicellular organism development);GO:0009965(leaf morphogenesis);GO:0010200(response to chitin);GO:0045792(negative regulation of cell size);GO:0048281(inflorescence morphogenesis)	ko03013(RNA transport);ko03015(mRNA surveillance pathway);ko03018(RNA degradation)
[truncated: 88 more rows]

## Sheet: DE-miRNAs and their negative 
Query	up/down for miRNAs	Target gene	up/down for target gene	Target genes SiteID	Description for target genes	TStart	TStop	TSlice	MFEperfect	MFEsite	MFEratio	AllenScore	Paired	Unpaired	Structure	Sequence	DegradomeRawReads	DegradomeNormReads	DegradomeCategory	DegradomePval
aly-miR167d-3p_2ss9CT20GA	down	Maker00000538	up	Maker00000538:1998	elongation factor 2 isoform X1 [Cucurbita pepo subsp. pepo]	1984	2007	1998	-36.1	-24.3	0.67313	6.5	1-14,2007-1994;15-19,1990-1986	x-x,1993-1991[BULt];20-21,1985-1984[UP3]	..(((((...((((((((((((((&))))))))))))))---)))))..	UCUGAAGGAUUUGCAAGAUGACUU&AGGUCAUCUUGCAG---CUUCAAU	2	32.8585	3	0.999997
[truncated: 302 more rows]
